# Supplementary material for: Flexible Gaussian Accelerated Molecular Dynamics to Enhance Biological Sampling
Source: J Chem Theory Comput. 2023 Aug 31;19(18):6521–31. doi: 10.1021/acs.jctc.3c00619 (PMC10536968; doi:10.1021/acs.jctc.3c00619)
Supplement: Supplementary file 2 — ct3c00619_si_002.zip [file ct3c00619_si_002.zip › nglycoprotein/eq/eq_glyco_5ngh_repl5_6.cnf]

TITLE
	MD++
	Automatically generated input file
	ogracia Mon Nov  7 03:31:07 2022

	final configuration
END
TIMESTEP
         500000 1100.000000000
END
POSITION
# first 24 chars ignored
    1 GLU   H1         1    0.902092841    1.407595967    0.575528842
    1 GLU   H2         2    0.934005304    1.274537192    0.489094900
    1 GLU   N          3    0.893578390    1.365910891    0.485031457
    1 GLU   H3         4    0.796532843    1.346150835    0.471184190
    1 GLU   CA         5    0.946104409    1.434445814    0.366071729
    1 GLU   CB         6    0.936655210    1.586509276    0.380175808
    1 GLU   CG         7    0.786576887    1.615208301    0.372459344
    1 GLU   CD         8    0.754342071    1.752247286    0.432355957
    1 GLU   OE1        9    0.725249031    1.755017046    0.553888019
    1 GLU   OE2       10    0.783693413    1.859476402    0.375211534
    1 GLU   C         11    1.093560889    1.403300153    0.339658648
    1 GLU   O         12    1.176800583    1.427770480    0.426851226
    2 GLY   N         13    1.115259070    1.364107247    0.214430121
    2 GLY   H         14    1.060075112    1.395223194    0.137052721
    2 GLY   CA        15    1.241963679    1.298884594    0.178368369
    2 GLY   C         16    1.280305342    1.287785901    0.030655780
    2 GLY   O         17    1.324163379    1.385599879   -0.029671860
    3 ASN   N         18    1.262569894    1.167715051    7.716617734
    3 ASN   H         19    1.213474728    1.096432354    7.766702525
    3 ASN   CA        20    1.274052491    1.147851654    7.571418542
    3 ASN   CB        21    1.258207094    1.000519650    7.533297647
    3 ASN   CG        22    1.356492551    0.899488009    7.592811731
    3 ASN   OD1       23    1.462597857    0.861928945    7.543243283
    3 ASN   ND2       24    1.311278977    0.848221748    7.706901967
    3 ASN   HD21      25    1.372204677    0.805033141    7.773401028
    3 ASN   HD22      26    1.214040478    0.843648876    7.729769780
    3 ASN   C         27    1.181623785    1.236944027    7.488174307
    3 ASN   O         28    1.225957991    1.307970569    7.398053745
    4 ASP   N         29    1.051723588    1.212012513    7.502121624
    4 ASP   H         30    1.024529050    1.141721277    7.567853556
    4 ASP   CA        31    0.938556036    1.279186181    7.436644682
    4 ASP   CB        32    0.925093989    1.420037101    7.494825858
    4 ASP   CG        33    0.903593563    1.403361458    7.645378272
    4 ASP   OD1       34    0.976780760    1.461974635    7.728035578
    4 ASP   OD2       35    0.809619348    1.329257443    7.681468596
    4 ASP   C         36    0.952695433    1.297840038    7.285445412
    4 ASP   O         37    0.916258546    1.395827646    7.220637697
    5 VAL   N         38    0.993682724    1.190292832    7.218808316
    5 VAL   H         39    0.960129653    1.105314854    7.259465164
    5 VAL   CA        40    1.046034583    1.196960783    7.081607215
    5 VAL   CB        41    1.123113760    1.073832950    7.033583504
    5 VAL   CG1       42    1.189169451    1.094166071    6.897083269
    5 VAL   CG2       43    1.218383248    1.024292791    7.142567238
    5 VAL   C         44    0.927805746    1.212914220    6.985813952
    5 VAL   O         45    0.846923886    1.120512814    6.978710421
    6 ARG   N         46    0.909899120    1.335120443    6.936465505
    6 ARG   H         47    0.972137928    1.408544253    6.963582280
    6 ARG   CA        48    0.813259623    1.353041323    6.827154655
    6 ARG   CB        49    0.776811179    1.501574974    6.822661253
    6 ARG   CG        50    0.661990293    1.551982360    6.734991864
    6 ARG   CD        51    0.620746805    1.696238842    6.764934851
    6 ARG   NE        52    0.592059803    1.709433385    6.908498381
    6 ARG   HE        53    0.561676367    1.626363263    6.955133250
    6 ARG   CZ        54    0.589106571    1.822163891    6.980880641
    6 ARG   NH1       55    0.605940629    1.944993423    6.930061715
    6 ARG   HH11      56    0.586118539    2.030729982    6.977544233
    6 ARG   HH12      57    0.643707808    1.950594312    6.837643988
    6 ARG   NH2       58    0.560176528    1.806130563    7.110729793
    6 ARG   HH21      59    0.568000147    1.889808782    7.164921964
    6 ARG   HH22      60    0.539155712    1.716723788    7.150270938
    6 ARG   C         61    0.855371679    1.304109426    6.688428786
    6 ARG   O         62    0.779728276    1.233438945    6.621991966
    7 ARG   N         63    0.982918980    1.322833363    6.655715198
    7 ARG   H         64    1.044193757    1.370923987    6.718432050
    7 ARG   CA        65    1.056524032    1.277423558    6.536834210
    7 ARG   CB        66    1.184044810    1.358467843    6.512763904
    7 ARG   CG        67    1.301256095    1.321053291    6.603719326
    7 ARG   CD        68    1.432407087    1.361246876    6.535953721
    7 ARG   NE        69    1.542705683    1.305690823    6.615683521
    7 ARG   HE        70    1.541623063    1.335461903    6.711137057
    7 ARG   CZ        71    1.637965024    1.215591734    6.588073145
    7 ARG   NH1       72    1.639326288    1.145646532    6.473793654
    7 ARG   HH11      73    1.705373116    1.071553134    6.461697547
    7 ARG   HH12      74    1.568244980    1.150251265    6.403617332
    7 ARG   NH2       75    1.757278011    1.225853079    6.648191616
    7 ARG   HH21      76    1.823225370    1.153253368    6.628711289
    7 ARG   HH22      77    1.787457686    1.303743204    6.703170071
    7 ARG   C         78    1.073988518    1.125499085    6.531911050
    7 ARG   O         79    1.025909023    1.055414168    6.620838335
    8 ASN   N         80    1.142411310    1.076399993    6.428959296
    8 ASN   H         81    1.161046597    1.134893799    6.350010205
    8 ASN   CA        82    1.165580029    0.931691227    6.417405527
    8 ASN   CB        83    1.209548836    0.892881568    6.276092849
    8 ASN   CG        84    1.098296323    0.922680480    6.175381987
    8 ASN   OD1       85    1.074765768    1.036071161    6.133934019
    8 ASN   ND2       86    1.034737573    0.815759332    6.128318626
    8 ASN   HD21      87    0.964998045    0.820733608    6.056833369
    8 ASN   HD22      88    1.064323172    0.723179608    6.151820720
    8 ASN   C         89    1.242385336    0.850436656    6.521863488
    8 ASN   O         90    1.359470060    0.820183316    6.499326630
    9 PHE   N         91    1.153569514    0.775887220    6.587018698
    9 PHE   H         92    1.055299435    0.785316383    6.571077333
    9 PHE   CA        93    1.185886035    0.684843016    6.697819920
    9 PHE   CB        94    1.063284714    0.647997624    6.781608556
    9 PHE   CG        95    0.990738465    0.527388855    6.721633840
    9 PHE   CD1       96    0.887754586    0.546439611    6.630256076
    9 PHE   HD1       97    0.851669452    0.646753033    6.607537493
    9 PHE   CD2       98    1.033442516    0.397074192    6.744390797
    9 PHE   HD2       99    1.088882975    0.372511542    6.834967200
    9 PHE   CE1      100    0.834706037    0.439160321    6.559560644
    9 PHE   HE1      101    0.728584528    0.450100647    6.537254364
    9 PHE   CE2      102    0.984772181    0.292265431    6.667141024
    9 PHE   HE2      103    1.009676240    0.190168510    6.696101406
    9 PHE   CZ       104    0.889051686    0.311510652    6.568190272
    9 PHE   HZ       105    0.840003744    0.230070238    6.514874748
    9 PHE   C        106    1.277915136    0.565319818    6.672247398
    9 PHE   O        107    1.284393215    0.515287291    6.560059435
   10 ASP   N        108    1.354732029    0.533456201    6.776045062
   10 ASP   H        109    1.367269381    0.605425253    6.844333530
   10 ASP   CA       110    1.440248591    0.413973529    6.780773428
   10 ASP   CB       111    1.549487422    0.431808320    6.886408443
   10 ASP   CG       112    1.666509228    0.338210857    6.855566180
   10 ASP   OD1      113    1.654757924    0.215063639    6.873477352
   10 ASP   OD2      114    1.752632336    0.370570274    6.770944977
   10 ASP   C        115    1.356979145    0.290518156    6.815935712
   10 ASP   O        116    1.312445613    0.266507558    6.928053641
   11 VAL   N        117    1.380757598    0.197531187    6.723864611
   11 VAL   H        118    1.463634077    0.202763582    6.668143514
   11 VAL   CA       119    1.312596000    0.067272902    6.723479661
   11 VAL   CB       120    1.279415634    0.012598941    6.584482497
   11 VAL   CG1      121    1.403620505   -0.039462052    6.511864369
   11 VAL   CG2      122    1.174041305   -0.098144364    6.577836338
   11 VAL   C        123    1.364414303    7.700163231    6.819265159
   11 VAL   O        124    1.283196942    7.632696157    6.882373758
   12 SER   N        125    1.495564135    7.707415708    6.840221449
   12 SER   H        126    1.542675360    7.794751934    6.827829068
   12 SER   CA       127    1.547885739    7.622577820    6.948284506
   12 SER   CB       128    1.700520954    7.616092595    6.956667192
   12 SER   OG       129    1.761361630    7.725973480    7.025047243
   12 SER   HG       130    1.763212193    7.804253677    6.962842724
   12 SER   C        131    1.494167508    7.657922055    7.087116206
   12 SER   O        132    1.448418076    7.568575529    7.158221497
   13 LYSH  N        133    1.485311012    0.046295732    7.119345964
   13 LYSH  H        134    1.505080422    0.120545848    7.055344907
   13 LYSH  CA       135    1.447352323    0.096238400    7.252296345
   13 LYSH  CB       136    1.492305384    0.241769256    7.266909402
   13 LYSH  CG       137    1.643690338    0.254247516    7.248510847
   13 LYSH  CD       138    1.711657260    0.387605833    7.280249529
   13 LYSH  CE       139    1.695334745    0.443472157    7.421747354
   13 LYSH  NZ       140    1.788999834    0.554502970    7.444346693
   13 LYSH  HZ1      141    1.880273059    0.513708450    7.446681742
   13 LYSH  HZ2      142    1.767801408    0.606828592    7.526886432
   13 LYSH  HZ3      143    1.786374474    0.620342656    7.369125095
   13 LYSH  C        144    1.304114869    0.078111779    7.302958647
   13 LYSH  O        145    1.284882119    0.083273241    7.424342631
   14 ILE   N        146    1.212396595    0.038092147    7.215341509
   14 ILE   H        147    1.248073324    0.036039572    7.121935093
   14 ILE   CA       148    1.070356289    0.015969626    7.246110164
   14 ILE   CB       149    0.967872687    0.055732120    7.139678945
   14 ILE   CG1      150    0.991979908   -0.015060766    7.006194572
   14 ILE   CG2      151    0.969114806    0.205641012    7.109103043
   14 ILE   CD       152    0.863099107   -0.039139241    6.927311162
   14 ILE   C        153    1.036359614    7.627457509    7.321236018
   14 ILE   O        154    0.925751448    7.619723856    7.374481597
   15 SER   N        155    1.129764674    7.532962042    7.327378545
   15 SER   H        156    1.216255999    7.544266634    7.278462855
   15 SER   CA       157    1.110737204    7.398868625    7.384563581
   15 SER   CB       158    1.225706617    7.306798803    7.343117757
   15 SER   OG       159    1.239513725    7.186788141    7.419662453
   15 SER   HG       160    1.277511119    7.113492056    7.363235926
   15 SER   C        161    1.117820715    7.405511752    7.537255418
   15 SER   O        162    1.218629383    7.447970690    7.593527082
   16 GLY   N        163    1.012133953    7.355662902    7.600794032
   16 GLY   H        164    0.961111637    7.283157573    7.554517240
   16 GLY   CA       165    0.991455601    7.363889096    0.005734422
   16 GLY   C        166    0.861060969    7.309456775    0.064435631
   16 GLY   O        167    0.788055335    7.251566361   -0.015873416
   17 TYR   N        168    0.847140926    7.326162044    0.195646322
   17 TYR   H        169    0.924962199    7.346495886    0.255071519
   17 TYR   CA       170    0.718685385    7.303154347    0.263333719
   17 TYR   CB       171    0.752176870    7.249659260    0.402714988
   17 TYR   CG       172    0.765678175    7.097678986    0.413966346
   17 TYR   CD1      173    0.654315922    7.018368774    0.439033307
   17 TYR   HD1      174    0.557846147    7.067261864    0.452517966
   17 TYR   CD2      175    0.888936402    7.036988559    0.392906542
   17 TYR   HD2      176    0.957548982    7.089414997    0.326369714
   17 TYR   CE1      177    0.661858232    6.879584770    0.437244519
   17 TYR   HE1      178    0.570629118    6.820321837    0.443897534
   17 TYR   CE2      179    0.897491372    6.898258466    0.392912732
   17 TYR   HE2      180    0.992064098    6.852478669    0.363890121
   17 TYR   CZ       181    0.785155177    6.819419178    0.414927018
   17 TYR   OH       182    0.798177322    6.691910837    0.460376962
   17 TYR   HH       183    0.711239624    6.656812926    0.495162401
   17 TYR   C        184    0.632110367    7.429149371    0.269778222
   17 TYR   O        185    0.665061205    7.527217841    0.336313826
   18 TRP   N        186    0.514635866    7.422180778    0.207808397
   18 TRP   H        187    0.468768752    7.336705882    0.183495689
   18 TRP   CA       188    0.426853010    7.539859348    0.200655816
   18 TRP   CB       189    0.426310511    7.587764889    0.055348627
   18 TRP   CG       190    0.562285236    7.631608792    0.000585257
   18 TRP   CD1      191    0.634611760    7.561348192   -0.086155148
   18 TRP   HD1      192    0.615620372    7.458475466   -0.116780033
   18 TRP   CD2      193    0.603362396    7.764267775   -0.005271689
   18 TRP   NE1      194    0.719186806    7.643692769   -0.147417206
   18 TRP   HE1      195    0.784823466    7.616198683   -0.217660600
   18 TRP   CE2      196    0.702530925    7.767788789   -0.102589316
   18 TRP   CE3      197    0.578876912    0.139381396    0.068110427
   18 TRP   HE3      198    0.535870458    0.135148977    0.168187043
   18 TRP   CZ2      199    0.778536692    0.141220522    7.613419617
   18 TRP   HZ2      200    0.869245576    0.137664274    7.553097787
   18 TRP   CZ3      201    0.648750646    0.256253166    0.040136754
   18 TRP   HZ3      202    0.645133494    0.340680747    0.108984070
   18 TRP   CH2      203    0.747783271    0.257561322    7.682975241
   18 TRP   HH2      204    0.804568274    0.347489274    7.659141938
   18 TRP   C        205    0.279968201    7.506209003    0.227203598
   18 TRP   O        206    0.238387708    7.390893925    0.217027915
   19 TYR   N        207    0.209626598    7.597706534    0.293304578
   19 TYR   H        208    0.255519410    7.682563504    0.319645177
   19 TYR   CA       209    0.070027342    7.591491349    0.338982450
   19 TYR   CB       210    0.061638930    7.632402160    0.486181850
   19 TYR   CG       211    0.144543916    7.550803016    0.585567197
   19 TYR   CD1      212    0.085849752    7.446746162    0.656609047
   19 TYR   HD1      213   -0.014182111    7.413763153    0.628584062
   19 TYR   CD2      214    0.258604721    7.612049935    0.636132930
   19 TYR   HD2      215    0.298312282    7.702624148    0.590299813
   19 TYR   CE1      216    0.149455492    7.384660252    0.763460334
   19 TYR   HE1      217    0.126716757    7.285677991    0.803039559
   19 TYR   CE2      218    0.312270485    7.562358907    0.754320855
   19 TYR   HE2      219    0.399209485    7.614331543    0.794567018
   19 TYR   CZ       220    0.260824910    7.448995645    0.816152970
   19 TYR   OH       221    0.325993236    7.399858805    0.924928115
   19 TYR   HH       222    0.291275406    7.312633536    0.959373379
   19 TYR   C        223    7.727898943    7.694439380    0.261471521
   19 TYR   O        224    7.752896285    7.814827850    0.264930550
   20 SER   N        225    7.628362452    7.650619532    0.184901992
   20 SER   H        226    7.628074203    7.552251720    0.166865334
   20 SER   CA       227    7.520319219    7.731815845    0.127084045
   20 SER   CB       228    7.421151565    7.648414909    0.045711583
   20 SER   OG       229    7.487510036    7.585162675   -0.064039259
   20 SER   HG       230    7.451902609    7.625227956   -0.148460474
   20 SER   C        231    7.444390326    0.074766833    0.230554836
   20 SER   O        232    7.373029050    0.010679265    0.307570364
   21 VAL   N        233    7.454659356    0.206538942    0.215641769
   21 VAL   H        234    7.479876032    0.249216703    0.128788331
   21 VAL   CA       235    7.409099556    0.298680904    0.320742501
   21 VAL   CB       236    7.516366654    0.385146475    0.387275045
   21 VAL   CG1      237    7.612611402    0.295881576    0.465900350
   21 VAL   CG2      238    7.586779907    0.470060368    0.281247039
   21 VAL   C        239    7.281966887    0.374145022    0.281294567
   21 VAL   O        240    7.194766850    0.391778156    0.366238982
   22 LEU   N        241    7.272482097    0.433160883    0.162482758
   22 LEU   H        242    7.351840035    0.439309183    0.101939728
   22 LEU   CA       243    7.155942407    0.496639820    0.099228601
   22 LEU   CB       244    7.179330613    0.646813409    0.081537263
   22 LEU   CG       245    7.172754579    0.730376713    0.209538407
   22 LEU   CD1      246    7.226597627    0.872103116    0.188855859
   22 LEU   CD2      247    7.028564207    0.739643331    0.259883671
   22 LEU   C        248    7.113530452    0.447580499    7.701016980
   22 LEU   O        249    7.197061699    0.398462311    7.625260779
   23 LEU   N        250    6.982532455    0.433115692    7.683078282
   23 LEU   H        251    6.919476501    0.469045790    7.751885766
   23 LEU   CA       252    6.920902513    0.407481652    7.552098142
   23 LEU   CB       253    6.825473505    0.289201831    7.569728956
   23 LEU   CG       254    6.893122375    0.152476506    7.557820171
   23 LEU   CD1      255    6.786160977    0.047093394    7.587248016
   23 LEU   CD2      256    6.960558590    0.137107517    7.421345787
   23 LEU   C        257    6.841647011    0.523855438    7.492244342
   23 LEU   O        258    6.800760222    0.616028509    7.562681995
   24 ALA   N        259    6.798181585    0.504547074    7.368040389
   24 ALA   H        260    6.821071062    0.416567806    7.326366232
   24 ALA   CA       261    6.719888638    0.602313216    7.291093816
   24 ALA   CB       262    6.810889537    0.721241278    7.259742608
   24 ALA   C        263    6.688980698    0.546262712    7.152116190
   24 ALA   O        264    6.767283805    0.471133951    7.094197758
   25 SER   N        265    6.566915652    0.574648143    7.107546903
   25 SER   H        266    6.498504892    0.610583978    7.171018379
   25 SER   CA       267    6.514987726    0.520059931    6.981321644
   25 SER   CB       268    6.440271920    0.389053868    7.007153291
   25 SER   OG       269    6.330305598    0.396032844    7.098307858
   25 SER   HG       270    6.253000640    0.422260922    7.040545996
   25 SER   C        271    6.420169559    0.605784270    6.897224129
   25 SER   O        272    6.351837730    0.689824814    6.955508050
   26 ASP   N        273    6.420405326    0.597669548    6.764463746
   26 ASP   H        274    6.481561285    0.543221232    6.707042193
   26 ASP   CA       275    6.352048085    0.693042162    6.675896013
   26 ASP   CB       276    6.393544013    0.675910592    6.529630153
   26 ASP   CG       277    6.346472071    0.551835853    6.453461109
   26 ASP   OD1      278    6.301927306    0.571031100    6.338260062
   26 ASP   OD2      279    6.330080293    0.439574157    6.505936733
   26 ASP   C        280    6.199274967    0.688374441    6.683126818
   26 ASP   O        281    6.131091179    0.786680810    6.711723757
   27 VAL   N        282    6.150416431    0.565010812    6.673851511
   27 VAL   H        283    6.183194460    0.496528658    6.608764034
   27 VAL   CA       284    6.020606912    0.527341590    6.731640910
   27 VAL   CB       285    5.943975639    0.430422018    6.641374646
   27 VAL   CG1      286    5.909597254    0.482809164    6.501790197
   27 VAL   CG2      287    6.023295432    0.299604450    6.639102281
   27 VAL   C        288    6.027060252    0.492634435    6.880519933
   27 VAL   O        289    6.124020454    0.430805119    6.924165350
   28 ARG   N        290    5.930428111    0.538763206    6.959430241
   28 ARG   H        291    5.833362881    0.543967107    6.935950350
   28 ARG   CA       292    5.952765813    0.540967806    7.104710481
   28 ARG   CB       293    5.851595788    0.622144528    7.185873786
   28 ARG   CG       294    5.889044671    0.650681728    7.331455791
   28 ARG   CD       295    5.786084019    0.740198516    7.400715339
   28 ARG   NE       296    5.847441849    0.767822416    7.531410075
   28 ARG   HE       297    5.931959782    0.717919443    7.550553138
   28 ARG   CZ       298    5.808209791    0.852149685    7.627861629
   28 ARG   NH1      299    5.686745452    0.908757890    7.627898138
   28 ARG   HH11     300    5.661942232    0.984147557    7.688736511
   28 ARG   HH12     301    5.612507681    0.874544352    7.570294043
   28 ARG   NH2      302    5.884833476    0.862672541    7.737291732
   28 ARG   HH21     303    5.861571098    0.936971221    7.800051167
   28 ARG   HH22     304    5.950587774    0.796324062    7.772989023
   28 ARG   C        305    5.962471884    0.400310220    7.164127147
   28 ARG   O        306    6.055469359    0.361445297    7.234642969
   29 GLU   N        307    5.856303062    0.322961877    7.143254032
   29 GLU   H        308    5.766286142    0.352167350    7.110942438
   29 GLU   CA       309    5.842811331    0.183979083    7.189212966
   29 GLU   CB       310    5.700259635    0.133203463    7.166544913
   29 GLU   CG       311    5.657878925    0.108297535    7.021659493
   29 GLU   CD       312    5.596419198    0.235215845    6.962300005
   29 GLU   OE1      313    5.474786371    0.259971639    6.976971328
   29 GLU   OE2      314    5.668265638    0.320055350    6.905165653
   29 GLU   C        315    5.942023710    0.073115643    7.153465011
   29 GLU   O        316    5.962261327   -0.009029720    7.242749084
   30 LYSH  N        317    6.024529145    0.090158444    7.050533421
   30 LYSH  H        318    6.011938868    0.168217112    6.989309455
   30 LYSH  CA       319    6.134072908    7.738079461    7.017935822
   30 LYSH  CB       320    6.156590348    7.727897311    6.866941610
   30 LYSH  CG       321    6.037524963    7.665115669    6.794180012
   30 LYSH  CD       322    6.066715782    7.632405684    6.647595367
   30 LYSH  CE       323    5.966945030    7.536357123    6.582538715
   30 LYSH  NZ       324    6.017948683    7.489523155    6.452866914
   30 LYSH  HZ1      325    6.104378048    7.441560570    6.468023318
   30 LYSH  HZ2      326    6.033777795    7.568141672    6.393129045
   30 LYSH  HZ3      327    5.950185941    7.428037586    6.412507821
   30 LYSH  C        328    6.265076797    7.738605733    7.096973874
   30 LYSH  O        329    6.375893031    7.725471026    7.045211913
   31 THR   N        330    6.253604430    0.049196094    7.219291556
   31 THR   H        331    6.179723703    0.113253142    7.240229018
   31 THR   CA       332    6.360687971    0.032092912    7.318537822
   31 THR   CB       333    6.435086531    0.162510586    7.347996035
   31 THR   OG1      334    6.349138831    0.276639562    7.354340085
   31 THR   HG1      335    6.337446824    0.311051003    7.261171660
   31 THR   CG2      336    6.568941451    0.169991899    7.274257464
   31 THR   C        337    6.314958542    7.705702616    7.448402802
   31 THR   O        338    6.392449110    7.694894851    7.543317642
   32 GLU   N        339    6.185381814    7.678361801    7.460755946
   32 GLU   H        340    6.115354279    7.714387219    7.399112080
   32 GLU   CA       341    6.126965128    7.611230385    7.577776597
   32 GLU   CB       342    5.979585481    7.600155950    7.538190422
   32 GLU   CG       343    5.869449866    7.574633151    7.641297536
   32 GLU   CD       344    5.888907791    7.443102899    7.717023062
   32 GLU   OE1      345    5.888644674    7.336785885    7.651274270
   32 GLU   OE2      346    5.923170947    7.451880939    7.836914896
   32 GLU   C        347    6.197875650    7.479695582    7.610672281
   32 GLU   O        348    6.270761739    7.420986536    7.530853634
   33 GLU   N        349    6.188870032    7.433348148    7.735010099
   33 GLU   H        350    6.100389980    7.446273959    7.779786513
   33 GLU   CA       351    6.257414521    7.313983800    0.046268653
   33 GLU   CB       352    6.206814890    7.276254847    0.185656393
   33 GLU   CG       353    6.317264887    7.210495052    0.268631357
   33 GLU   CD       354    6.244777535    7.144054139    0.385850354
   33 GLU   OE1      355    6.186109122    7.034617962    0.371572499
   33 GLU   OE2      356    6.274762358    7.175835591    0.502959731
   33 GLU   C        357    6.266392914    7.190139007    7.697246170
   33 GLU   O        358    6.360024653    7.110573535    7.703070314
   34 ASN   N        359    6.156283230    7.176038271    7.623986576
   34 ASN   H        360    6.081512064    7.242425080    7.622274144
   34 ASN   CA       361    6.131085581    7.064596989    7.531486204
   34 ASN   CB       362    5.982626346    7.029619290    7.519337709
   34 ASN   CG       363    5.937158696    6.968382787    7.651975284
   34 ASN   OD1      364    5.908088037    6.848995952    7.657622949
   34 ASN   ND2      365    5.890472906    7.054816101    7.741634629
   34 ASN   HD21     366    5.868168370    7.040380671    7.838047189
   34 ASN   HD22     367    5.888642609    7.153639095    7.726417475
   34 ASN   C        368    6.192606863    7.077152698    7.391958094
   34 ASN   O        369    6.146196881    6.995692695    7.312322895
   35 SER   N        370    6.271262543    7.180231620    7.362323301
   35 SER   H        371    6.285692219    7.259992210    7.420898852
   35 SER   CA       372    6.337387095    7.196358236    7.232028358
   35 SER   CB       373    6.421173910    7.323607164    7.246043832
   35 SER   OG       374    6.512938699    7.339131443    7.137479370
   35 SER   HG       375    6.533792318    7.435952107    7.123661487
   35 SER   C        376    6.440867346    7.086503480    7.206826772
   35 SER   O        377    6.499879607    7.037856480    7.303166207
   36 SER   N        378    6.454787500    7.055416656    7.078261529
   36 SER   H        379    6.380428558    7.072620391    7.013648652
   36 SER   CA       380    6.557974338    6.967750842    7.021011272
   36 SER   CB       381    6.534509169    6.944608968    6.871599600
   36 SER   OG       382    6.540793987    7.068943189    6.801218390
   36 SER   HG       383    6.535603430    7.051997766    6.702801032
   36 SER   C        384    6.702239022    7.014407182    7.041618107
   36 SER   O        385    6.792958556    6.932342591    7.054534396
   37 MET   N        386    6.715651976    7.141076699    7.079880438
   37 MET   H        387    6.637594754    7.203580558    7.078467856
   37 MET   CA       388    6.847913128    7.201559318    7.101374722
   37 MET   CB       389    6.849906025    7.347064441    7.054085777
   37 MET   CG       390    6.814391914    7.364687485    6.906311352
   37 MET   SD       391    6.910896473    7.255318414    6.795786362
   37 MET   CE       392    6.797737070    7.213521542    6.664882886
   37 MET   C        393    6.899960126    7.196667034    7.245151528
   37 MET   O        394    6.996438666    7.262840069    7.283099194
   38 ARG   N        395    6.815075265    7.140069781    7.330492135
   38 ARG   H        396    6.716127754    7.144691560    7.316772960
   38 ARG   CA       397    6.855947837    7.108921151    7.468221218
   38 ARG   CB       398    6.725406985    7.085605971    7.544565055
   38 ARG   CG       399    6.652659340    7.218586897    7.565276601
   38 ARG   CD       400    6.701131564    7.293288086    7.689690486
   38 ARG   NE       401    6.648534890    7.429949771    7.676876872
   38 ARG   HE       402    6.658248205    7.469315196    7.585465388
   38 ARG   CZ       403    6.591802459    7.493340762    7.780402761
   38 ARG   NH1      404    6.573937257    7.441021731    7.902466816
   38 ARG   HH11     405    6.518648058    7.489583326    7.970172710
   38 ARG   HH12     406    6.613276108    7.352831715    7.928432708
   38 ARG   NH2      407    6.544766627    7.618253224    7.768674208
   38 ARG   HH21     408    6.500328864    7.648807238    7.852879859
   38 ARG   HH22     409    6.521989618    7.662852214    7.682126607
   38 ARG   C        410    6.964582158    7.003232706    7.489165594
   38 ARG   O        411    6.942985731    6.896556022    7.546480327
   39 VAL   N        412    7.084324543    7.043007427    7.447108350
   39 VAL   H        413    7.099173031    7.138726796    7.422246894
   39 VAL   CA       414    7.194690816    6.948899415    7.423173458
   39 VAL   CB       415    7.222606097    6.921366637    7.275279960
   39 VAL   CG1      416    7.105451275    6.843089582    7.215672390
   39 VAL   CG2      417    7.247240889    7.052716050    7.200791621
   39 VAL   C        418    7.322408687    6.983315975    7.500040813
   39 VAL   O        419    7.428253954    7.022315949    7.451021195
   40 PHE   N        420    7.307461429    6.948172166    7.627440073
   40 PHE   H        421    7.230234976    6.892131427    7.657344967
   40 PHE   CA       422    7.390563182    7.000420228    7.736861672
   40 PHE   CB       423    7.329612271    6.948305261    7.867165345
   40 PHE   CG       424    7.177993202    6.966247167    7.877132526
   40 PHE   CD1      425    7.104640279    6.850432677    0.113818360
   40 PHE   HD1      426    7.159869907    6.757551954    0.099473007
   40 PHE   CD2      427    7.112646071    7.088402131    0.148113935
   40 PHE   HD2      428    7.167759107    7.180257781    0.168266998
   40 PHE   CE1      429    6.966081906    6.854591404    0.103617954
   40 PHE   HE1      430    6.905192669    6.764217147    0.105914289
   40 PHE   CE2      431    6.974134106    7.092911115    0.137514877
   40 PHE   HE2      432    6.922766617    7.189028457    0.139487347
   40 PHE   CZ       433    6.900894239    6.976695631    0.116286080
   40 PHE   HZ       434    6.792892690    6.988636340    0.107675744
   40 PHE   C        435    7.536289340    6.956870479    7.720123728
   40 PHE   O        436    7.570400356    6.841292484    7.744808737
   41 VAL   N        437    7.611534861    7.050253294    7.662618591
   41 VAL   H        438    7.569848382    7.138361443    7.640248043
   41 VAL   CA       439    0.016041909    7.036009088    7.642102162
   41 VAL   CB       440    0.067671629    7.085948848    7.507010896
   41 VAL   CG1      441    0.056101987    7.238163652    7.496501500
   41 VAL   CG2      442    0.213113277    7.046423823    7.480674404
   41 VAL   C        443    0.109684554    7.077736626    0.015306223
   41 VAL   O        444    0.105112121    7.191149832    0.062714723
   42 ASN   N        445    0.161894831    6.970366576    0.073914624
   42 ASN   H        446    0.138686180    6.877454902    0.045125320
   42 ASN   CA       447    0.259199852    6.975343634    0.183984706
   42 ASN   CB       448    0.254727692    6.850330020    0.272073365
   42 ASN   CG       449    0.252720552    6.724937518    0.184435300
   42 ASN   OD1      450    0.146925593    6.681530414    0.139132790
   42 ASN   ND2      451    0.365516289    6.655009165    0.193019237
   42 ASN   HD21     452    0.368556085    6.570541535    0.139590165
   42 ASN   HD22     453    0.433554911    6.666665280    0.265361457
   42 ASN   C        454    0.403028774    7.008925914    0.144040079
   42 ASN   O        455    0.468952172    7.078228266    0.221372847
   43 HISB  N        456    0.449114640    6.949673433    0.034235714
   43 HISB  H        457    0.399152408    6.872026163   -0.004166389
   43 HISB  CA       458    0.586826313    6.955257778    7.723464699
   43 HISB  CB       459    0.646159122    6.817648744    7.754326907
   43 HISB  CG       460    0.796613900    6.821448364    7.726722524
   43 HISB  ND1      461    0.857832662    6.724889945    7.658763598
   43 HISB  CD2      462    0.893305798    6.906920154    7.758883507
   43 HISB  HD2      463    0.883266180    6.997311352    7.818973825
   43 HISB  CE1      464    0.987305128    6.751816972    7.644566764
   43 HISB  HE1      465    1.065055958    6.680342993    7.617615378
   43 HISB  NE2      466    1.008623341    6.868359718    7.705003079
   43 HISB  HE2      467    1.086787978    6.928454245    7.688300269
   43 HISB  C        468    0.581174750    6.985176161    7.573512385
   43 HISB  O        469    0.512728997    6.917760122    7.496696900
   44 ILE   N        470    0.657870311    7.086172812    7.533430637
   44 ILE   H        471    0.711605389    7.134824920    7.602324301
   44 ILE   CA       472    0.686516570    7.118608218    7.392929897
   44 ILE   CB       473    0.635449461    7.258128981    7.356365573
   44 ILE   CG1      474    0.483451681    7.264340098    7.372744336
   44 ILE   CG2      475    0.664331332    7.294783113    7.210644339
   44 ILE   CD       476    0.418935221    7.402939887    7.378918418
   44 ILE   C        477    0.836943725    7.105090028    7.368391168
   44 ILE   O        478    0.912899023    7.142537391    7.457612593
   45 GLU   N        479    0.867868254    7.027147423    7.265155012
   45 GLU   H        480    0.800379906    6.974351958    7.213580990
   45 GLU   CA       481    1.006384231    6.986768357    7.236963314
   45 GLU   CB       482    1.051259537    6.846092150    7.277015504
   45 GLU   CG       483    1.166905391    6.852501556    7.376985803
   45 GLU   CD       484    1.298698463    6.876591020    7.303113497
   45 GLU   OE1      485    1.330654179    6.993610151    7.272949976
   45 GLU   OE2      486    1.362298621    6.775797168    7.265421443
   45 GLU   C        487    1.025975884    7.004615104    7.086268806
   45 GLU   O        488    0.929000528    6.997546643    7.010943802
   46 VAL   N        489    1.148412627    7.034647670    7.043860862
   46 VAL   H        490    1.223130741    7.041244803    7.109995013
   46 VAL   CA       491    1.187896174    7.058542265    6.904285491
   46 VAL   CB       492    1.272939095    7.184838061    6.889219316
   46 VAL   CG1      493    1.185884460    7.309598599    6.905540686
   46 VAL   CG2      494    1.389732564    7.211073512    6.984530960
   46 VAL   C        495    1.262544199    6.940249493    6.842253122
   46 VAL   O        496    1.379518258    6.913614079    6.869438941
   47 LEU   N        497    1.194896541    6.877786712    6.746269533
   47 LEU   H        498    1.105749183    6.909042576    6.713469164
   47 LEU   CA       499    1.257349518    6.775492659    6.661138830
   47 LEU   CB       500    1.147460305    6.684626890    6.605639282
   47 LEU   CG       501    1.093507139    6.585616339    6.709062949
   47 LEU   CD1      502    0.969887969    6.516425685    6.651269706
   47 LEU   CD2      503    1.194823825    6.483964189    6.762116637
   47 LEU   C        504    1.332401091    6.846456540    6.548250331
   47 LEU   O        505    1.267318294    6.915031897    6.469560734
   48 SER   N        506    1.444263934    6.790065792    6.503575204
   48 SER   H        507    1.459027571    6.692131787    6.517431680
   48 SER   CA       508    1.555024555    6.858162099    6.434975074
   48 SER   CB       509    1.676656684    6.766438653    6.420714830
   48 SER   OG       510    1.786480124    6.831904514    6.356635498
   48 SER   HG       511    1.821129295    6.897640142    6.423555672
   48 SER   C        512    1.518035614    6.905824849    6.294363263
   48 SER   O        513    1.551412491    7.016278920    6.251761036
   49 ASN   N        514    1.424771152    6.835554102    6.230676554
   49 ASN   H        515    1.392234543    6.748704429    6.268073718
   49 ASN   CA       516    1.363108865    6.877437375    6.103967208
   49 ASN   CB       517    1.285693773    6.752421049    6.061672202
   49 ASN   CG       518    1.215387107    6.757435428    5.925870726
   49 ASN   OD1      519    1.271662510    6.808503641    5.829146333
   49 ASN   ND2      520    1.088495386    6.717645913    5.923115098
   49 ASN   HD21     521    1.047021457    6.687109087    6.008832425
   49 ASN   C        522    1.277106584    7.003644185    6.113331801
   49 ASN   O        523    1.167113195    7.004795393    6.058283435
   50 SER   N        524    1.297048850    7.096042751    6.206901905
   50 SER   H        525    1.362785172    7.127283205    6.275489515
   50 SER   CA       526    1.205232415    7.205375007    6.241936502
   50 SER   CB       527    1.193181900    7.313369870    6.134223432
   50 SER   OG       528    1.311983170    7.390734991    6.115515481
   50 SER   HG       529    1.367252602    7.347591252    6.044210117
   50 SER   C        530    1.068279228    7.182709763    6.306279510
   50 SER   O        531    0.997253020    7.280581440    6.328807163
   51 SER   N        532    1.042063793    7.056940332    6.340722144
   51 SER   H        533    1.108864649    6.990399749    6.307404864
   51 SER   CA       534    0.914985706    7.000978894    6.388978820
   51 SER   CB       535    0.913223914    6.849360299    6.368538267
   51 SER   OG       536    0.935695890    6.829011639    6.228786610
   51 SER   HG       537    0.847808377    6.831995286    6.181174225
   51 SER   C        538    0.888882052    7.021027202    6.538408050
   51 SER   O        539    0.967237964    6.968768305    6.617518267
   52 LEU   N        540    0.768510358    7.061341866    6.578131866
   52 LEU   H        541    0.692819721    7.061944595    6.512781969
   52 LEU   CA       542    0.733512811    7.076311242    6.720119646
   52 LEU   CB       543    0.642323907    7.197104300    6.742494580
   52 LEU   CG       544    0.728756631    7.305034969    6.807977278
   52 LEU   CD1      545    0.835252063    7.365924874    6.716542892
   52 LEU   CD2      546    0.634078365    7.402179084    6.878741727
   52 LEU   C        547    0.669091665    6.949758741    6.777071246
   52 LEU   O        548    0.597379564    6.879961159    6.705561948
   53 LEU   N        549    0.708229732    6.911938460    6.898421969
   53 LEU   H        550    0.780651911    6.960832112    6.947059659
   53 LEU   CA       551    0.671217670    6.781408275    6.955027261
   53 LEU   CB       552    0.791348236    6.694272609    6.992260544
   53 LEU   CG       553    0.759442630    6.551333747    7.036528120
   53 LEU   CD1      554    0.698814959    6.475399426    6.918333983
   53 LEU   CD2      555    0.875837778    6.484245403    7.109750839
   53 LEU   C        556    0.588416886    6.813537409    7.079606669
   53 LEU   O        557    0.638728856    6.848536178    7.186250278
   54 PHE   N        558    0.458808434    6.803476263    7.051488713
   54 PHE   H        559    0.417045250    6.777044831    6.964552913
   54 PHE   CA       560    0.353782241    6.820913017    7.152862739
   54 PHE   CB       561    0.223302602    6.868463822    7.088642836
   54 PHE   CG       562    0.215868668    7.012992509    7.039004474
   54 PHE   CD1      563    0.157203082    7.098359880    7.131696692
   54 PHE   HD1      564    0.102582226    7.056420865    7.216181418
   54 PHE   CD2      565    0.284328976    7.056998464    6.926313398
   54 PHE   HD2      566    0.330185963    6.988954046    6.854562810
   54 PHE   CE1      567    0.153946684    7.235977861    7.112417453
   54 PHE   HE1      568    0.143151022    7.306069693    7.195192098
   54 PHE   CE2      569    0.279036628    7.194463391    6.906351229
   54 PHE   HE2      570    0.330622571    7.238707751    6.821131629
   54 PHE   CZ       571    0.211695464    7.279180521    6.993584062
   54 PHE   HZ       572    0.190077448    7.381080245    6.961487944
   54 PHE   C        573    0.334752689    6.692932071    7.234519694
   54 PHE   O        574    0.280479323    6.594528604    7.184504576
   55 ASN   N        575    0.398293447    6.692467257    7.351369969
   55 ASN   H        576    0.455270157    6.766168122    7.387746178
   55 ASN   CA       577    0.374394499    6.590450812    7.454480202
   55 ASN   CB       578    0.503688335    6.553452848    7.527443026
   55 ASN   CG       579    0.618362354    6.496098642    7.443967290
   55 ASN   OD1      580    0.607106915    6.407851718    7.359026941
   55 ASN   ND2      581    0.738350104    6.547656070    7.469104010
   55 ASN   HD21     582    0.813703813    6.518734314    7.410076558
   55 ASN   HD22     583    0.742668013    6.606092220    7.550132596
   55 ASN   C        584    0.256852613    6.633464374    7.542484407
   55 ASN   O        585    0.267902834    6.725966116    7.622798713
   56 MET   N        586    0.144241167    6.575572390    7.501776256
   56 MET   H        587    0.143390931    6.488556931    7.452499027
   56 MET   CA       588    0.015441846    6.609046455    7.564200992
   56 MET   CB       589   -0.103459064    6.614046446    7.468064598
   56 MET   CG       590    7.658167868    6.719795790    7.359555105
   56 MET   SD       591    7.526895151    6.708211319    7.232585322
   56 MET   CE       592    7.596822225    6.814952627    7.108493846
   56 MET   C        593    7.708714776    6.513925612    7.674384025
   56 MET   O        594    7.773936681    6.416178755    7.710725780
   57 HISH  N        595    7.617325750    6.570003864    0.012722408
   57 HISH  H        596    7.615536208    6.669324647    0.024268354
   57 HISH  CA       597    7.545927146    6.495134648    0.117153899
   57 HISH  CB       598    7.594062066    6.535335488    0.256726532
   57 HISH  CG       599    7.714667098    6.457613171    0.309856304
   57 HISH  ND1      600    7.838759001    6.446543797    0.263261530
   57 HISH  HD1      601    7.874907688    6.491034411    0.181311166
   57 HISH  CD2      602    7.717926141    6.409188966    0.433693550
   57 HISH  HD2      603    7.632723944    6.383080289    0.496462775
   57 HISH  CE1      604    7.911565036    6.395981337    0.362420460
   57 HISH  HE1      605    8.019283286    6.379679186    0.365894882
   57 HISH  NE2      606    7.838260201    6.364824474    0.468930726
   57 HISH  HE2      607    7.861513964    6.303421070    0.544355715
   57 HISH  C        608    7.397082090    6.502882725    0.082535850
   57 HISH  O        609    7.327397119    6.591893776    0.131030832
   58 ILE   N        610    7.351351809    6.409552004    7.739905546
   58 ILE   H        611    7.393592572    6.319285087    7.731680819
   58 ILE   CA       612    7.219136271    6.422923018    7.677032017
   58 ILE   CB       613    7.223989845    6.405424770    7.525099130
   58 ILE   CG1      614    7.275203928    6.266871869    7.485191024
   58 ILE   CG2      615    7.286632867    6.523894795    7.451276305
   58 ILE   CD       616    7.251459743    6.249676916    7.335025610
   58 ILE   C        617    7.116884094    6.332422488    0.005688777
   58 ILE   O        618    7.160827382    6.224531967    0.045156367
   59 LYSH  N        619    6.995347423    6.378654368    0.033679581
   59 LYSH  H        620    6.962086995    6.461806003   -0.010828085
   59 LYSH  CA       621    6.885090453    6.302937197    0.094690768
   59 LYSH  CB       622    6.792161441    6.406659535    0.158063703
   59 LYSH  CG       623    6.847697412    6.489360273    0.274207358
   59 LYSH  CD       624    6.761396234    6.612639728    0.301836822
   59 LYSH  CE       625    6.821431172    6.698508885    0.413343359
   59 LYSH  NZ       626    6.717076816    6.760026061    0.496619417
   59 LYSH  HZ1      627    6.663923735    6.827018963    0.444768674
   59 LYSH  HZ2      628    6.760318591    6.807731508    0.573141828
   59 LYSH  HZ3      629    6.651774369    6.694921109    0.535322615
   59 LYSH  C        630    6.820689499    6.198152827    0.003686057
   59 LYSH  O        631    6.767515392    6.230665461   -0.102366257
   60 VAL   N        632    6.865209782    6.075476999    0.029376709
   60 VAL   H        633    6.940937240    6.060600066    0.092982741
   60 VAL   CA       634    6.799706658    5.950201814    7.729412607
   60 VAL   CB       635    6.900078275    5.859776491    7.657576703
   60 VAL   CG1      636    6.835106376    5.732822055    7.602149994
   60 VAL   CG2      637    6.970473383    5.931307279    7.542090862
   60 VAL   C        638    6.736560060    5.876668905    0.107439539
   60 VAL   O        639    6.805024002    5.851866601    0.206575960
   61 ASP   N        640    6.604744745    5.858956828    0.107729670
   61 ASP   H        641    6.563123404    5.859990526    0.016804302
   61 ASP   CA       642    6.513610135    5.808612091    0.211517446
   61 ASP   CB       643    6.537027624    5.659861722    0.238664007
   61 ASP   CG       644    6.493009672    5.563121711    0.128611373
   61 ASP   OD1      645    6.384277974    5.564848706    0.066971248
   61 ASP   OD2      646    6.582245963    5.482086526    0.095544482
   61 ASP   C        647    6.531735297    5.882666499    0.344174302
   61 ASP   O        648    6.545617707    5.825983205    0.452448724
   62 GLY   N        649    6.536538178    6.015065058    0.332343842
   62 GLY   H        650    6.522734703    6.065983893    0.247392203
   62 GLY   CA       651    6.565611716    6.101484282    0.447650484
   62 GLY   C        652    6.702296080    6.099202000    0.516370712
   62 GLY   O        653    6.717347680    6.163982233    0.619841661
   63 LYSH  N        654    6.798940029    6.027681614    0.459519140
   63 LYSH  H        655    6.776384486    5.958586502    0.390842684
   63 LYSH  CA       656    6.939464259    6.023291882    0.502453738
   63 LYSH  CB       657    6.989202357    5.887398484    0.452776939
   63 LYSH  CG       658    6.935557138    5.768134745    0.532188805
   63 LYSH  CD       659    6.977830507    5.625066645    0.498224334
   63 LYSH  CE       660    6.953815934    5.589538512    0.351359609
   63 LYSH  NZ       661    6.982647277    5.445777908    0.340861231
   63 LYSH  HZ1      662    6.924980425    5.396869853    0.406302835
   63 LYSH  HZ2      663    7.080026392    5.431159289    0.358284499
   63 LYSH  HZ3      664    6.970815850    5.408339307    0.248891598
   63 LYSH  C        665    7.016503816    6.130747042    0.425464130
   63 LYSH  O        666    7.013473670    6.134457955    0.302552567
   64 CYS1  N        667    7.107310664    6.193873396    0.499348584
   64 CYS1  H        668    7.129528158    6.177146538    0.595407797
   64 CYS1  CA       669    7.203912680    6.285818580    0.437497134
   64 CYS1  CB       670    7.245607959    6.377225866    0.552904193
   64 CYS1  SG       671    7.152114019    6.534351460    0.560623063
   64 CYS1  C        672    7.323837906    6.227754141    0.362268790
   64 CYS1  O        673    7.433661373    6.280845015    0.378103592
   65 THR   N        674    7.312218060    6.122404985    0.281921956
   65 THR   H        675    7.216089669    6.116571481    0.254978385
   65 THR   CA       676    7.414683458    6.036711551    0.220577428
   65 THR   CB       677    7.354160293    5.918914093    0.143968945
   65 THR   OG1      678    7.272320094    5.965370726    0.036297898
   65 THR   HG1      679    7.248793360    6.061265134    0.052118963
   65 THR   CG2      680    7.268020178    5.830105437    0.233969241
   65 THR   C        681    7.508465947    6.103732967    0.119977356
   65 THR   O        682    7.472088749    6.183673514    0.033865359
   66 GLU   N        683    7.630613348    6.054746191    0.139158954
   66 GLU   H        684    7.659136404    6.009955574    0.223891444
   66 GLU   CA       685    7.733330234    6.090700890    0.040325502
   66 GLU   CB       686    7.864557647    6.056258458    0.111081338
   66 GLU   CG       687    0.160155691    5.908872305    0.130899632
   66 GLU   CD       688    0.135905260    5.861860840    0.274464751
   66 GLU   OE1      689    0.215215321    5.788810297    0.337676905
   66 GLU   OE2      690    0.029993097    5.892054329    0.333579492
   66 GLU   C        691    7.736172611    6.041859434    7.635712878
   66 GLU   O        692    7.688949097    5.932913771    7.603591289
   67 ILE   N        693    0.062410196    6.121795460    7.552870967
   67 ILE   H        694    0.118791005    6.196701501    7.587678679
   67 ILE   CA       695    0.074965590    6.106069202    7.407250430
   67 ILE   CB       696    7.674008119    6.121577731    7.350731560
   67 ILE   CG1      697    7.665209424    6.076449515    7.204803045
   67 ILE   CG2      698    7.617746457    6.261227084    7.378008154
   67 ILE   CD       699    7.536703913    6.096382578    7.124183811
   67 ILE   C        700    0.170988016    6.209448189    7.348076245
   67 ILE   O        701    0.177746171    6.325820470    7.387342654
   68 ALA   N        702    0.256206435    6.161411767    7.257982749
   68 ALA   H        703    0.255023151    6.062657131    7.242347194
   68 ALA   CA       704    0.350664851    6.242586782    7.179897405
   68 ALA   CB       705    0.489586717    6.178907148    7.187019708
   68 ALA   C        706    0.313584788    6.241169845    7.031463391
   68 ALA   O        707    0.302619563    6.135084698    6.970198834
   69 LEU   N        708    0.312003677    6.361352642    6.974506904
   69 LEU   H        709    0.340869653    6.421675138    7.048868994
   69 LEU   CA       710    0.289069602    6.380654014    6.830603543
   69 LEU   CB       711    0.139760885    6.381718270    6.797267991
   69 LEU   CG       712    0.062441597    6.488983395    6.874242187
   69 LEU   CD1      713    0.045296290    6.620859957    6.798582528
   69 LEU   CD2      714   -0.066079587    6.433013187    6.935572924
   69 LEU   C        715    0.367710481    6.498447494    6.772707096
   69 LEU   O        716    0.407435578    6.588365429    6.846637801
   70 VAL   N        717    0.386851586    6.489762992    6.641367453
   70 VAL   H        718    0.325421745    6.417012298    6.610783078
   70 VAL   CA       719    0.478813767    6.574299516    6.563855163
   70 VAL   CB       720    0.563689580    6.501506729    6.459418025
   70 VAL   CG1      721    0.661984007    6.589898120    6.382370492
   70 VAL   CG2      722    0.648325845    6.393682677    6.527394051
   70 VAL   C        723    0.382819411    6.667798797    6.490008492
   70 VAL   O        724    0.290547737    6.630051405    6.417965866
   71 SER   N        725    0.424111019    6.793493125    6.503494660
   71 SER   H        726    0.503033053    6.820370939    6.558709676
   71 SER   CA       727    0.361667166    6.915270977    6.449847908
   71 SER   CB       728    0.313069623    7.016520097    6.553746444
   71 SER   OG       729    0.208468221    7.082467119    6.481947407
   71 SER   HG       730    0.135830668    7.043990432    6.538908792
   71 SER   C        731    0.466434515    6.977915460    6.357605965
   71 SER   O        732    0.560296984    7.030394000    6.417303950
   72 ASP   N        733    0.450084686    6.961049411    6.226687621
   72 ASP   H        734    0.391016154    6.889564499    6.189244525
   72 ASP   CA       735    0.548344369    7.017854041    6.133250169
   72 ASP   CB       736    0.537539936    6.925760411    6.011535558
   72 ASP   CG       737    0.604685664    6.789642826    6.030727301
   72 ASP   OD1      738    0.534085435    6.686603725    6.035470396
   72 ASP   OD2      739    0.723040399    6.789951022    6.070940873
   72 ASP   C        740    0.542713171    7.166271140    6.096462249
   72 ASP   O        741    0.428108058    7.205679628    6.075418881
   73 LYSH  N        742    0.654802461    7.232417983    6.069082235
   73 LYSH  H        743    0.740084246    7.182412836    6.054008812
   73 LYSH  CA       744    0.656839908    7.373097824    6.026445026
   73 LYSH  CB       745    0.799463291    7.420979324    6.054324981
   73 LYSH  CG       746    0.823868375    7.561798220    5.999707944
   73 LYSH  CD       747    0.971967822    7.577471334    5.964636418
   73 LYSH  CE       748    1.010615974    7.697632075    5.878177453
   73 LYSH  NZ       749    0.943724888    7.691310279    5.747439408
   73 LYSH  HZ1      750    0.975918463    7.612379462    5.695158042
   73 LYSH  HZ2      751    0.967577625    7.777513715    5.702718105
   73 LYSH  HZ3      752    0.844010940    7.691198206    5.754999995
   73 LYSH  C        753    0.620436751    7.376267095    5.877860525
   73 LYSH  O        754    0.677079166    7.295029348    5.804902245
   74 THR   N        755    0.515383910    7.456222944    5.861709106
   74 THR   H        756    0.461751543    7.534968995    5.892110593
   74 THR   CA       757    0.479548715    7.485131906    5.722098251
   74 THR   CB       758    0.330046863    7.511233900    5.702617793
   74 THR   OG1      759    0.285631764    7.509385292    5.566694583
   74 THR   HG1      760    0.271722833    7.413686430    5.541223554
   74 THR   CG2      761    0.277913199    7.622529312    5.793746918
   74 THR   C        762    0.562149083    7.595734898    5.656105886
   74 THR   O        763    0.666426095    7.626433975    5.713664024
   75 GLU   N        764    0.538725918    7.624050247    5.528281042
   75 GLU   H        765    0.444715758    7.616305742    5.495082182
   75 GLU   CA       766    0.627672894    7.710727538    5.449644595
   75 GLU   CB       767    0.572776710    7.723029881    5.307366349
   75 GLU   CG       768    0.586864818    7.594178250    5.226077440
   75 GLU   CD       769    0.475477041    7.574911140    5.122977633
   75 GLU   OE1      770    0.368648523    7.524730973    5.164111760
   75 GLU   OE2      771    0.483388272    7.640803423    5.017054514
   75 GLU   C        772    0.670707048    0.111320126    5.490672983
   75 GLU   O        773    0.783203965    0.152152962    5.462257648
   76 LYSH  N        774    0.579853578    0.178067785    5.561254310
   76 LYSH  H        775    0.496513793    0.130948115    5.532351561
   76 LYSH  CA       776    0.612310283    0.309352698    5.618873145
   76 LYSH  CB       777    0.491290454    0.387829336    5.669920290
   76 LYSH  CG       778    0.413556650    0.445183868    5.551280448
   76 LYSH  CD       779    0.273898213    0.487161880    5.597547140
   76 LYSH  CE       780    0.195014064    0.533876032    5.475055571
   76 LYSH  NZ       781    0.109878895    0.433333669    5.409863581
   76 LYSH  HZ1      782    0.059406908    0.490517196    5.345189863
   76 LYSH  HZ2      783    0.045374105    0.386346194    5.470123417
   76 LYSH  HZ3      784    0.161991739    0.376793875    5.345929647
   76 LYSH  C        785    0.697463180    0.304407963    5.745909029
   76 LYSH  O        786    0.671302590    0.232387687    5.842134272
   77 ASP   N        787    0.764003019    0.417794428    5.766072377
   77 ASP   H        788    0.758230678    0.492316084    5.699625594
   77 ASP   CA       789    0.841852754    0.448583825    5.886918774
   77 ASP   CB       790    0.917666933    0.579448993    5.863727629
   77 ASP   CG       791    0.841283458    0.708885040    5.835074902
   77 ASP   OD1      792    0.858086796    0.813099706    5.902034538
   77 ASP   OD2      793    0.766733985    0.704898969    5.734811938
   77 ASP   C        794    0.748223484    0.464375173    6.006890844
   77 ASP   O        795    0.657469860    0.547353193    6.010133004
   78 GLY   N        796    0.767392331    0.389649692    6.115244882
   78 GLY   H        797    0.851280125    0.337249576    6.129979542
   78 GLY   CA       798    0.691560221    0.393175253    6.241139945
   78 GLY   C        799    0.562793747    0.311496026    6.253753232
   78 GLY   O        800    0.511703792    0.290406868    6.363640527
   79 GLU   N        801    0.535089182    0.235004021    6.148523111
   79 GLU   H        802    0.593930214    0.235111999    6.067666659
   79 GLU   CA       803    0.413642909    0.153035927    6.136639870
   79 GLU   CB       804    0.344855154    0.211307843    6.013014031
   79 GLU   CG       805    0.192207914    0.202175263    6.007625587
   79 GLU   CD       806    0.140369190    0.271238883    5.881315227
   79 GLU   OE1      807    0.092551993    0.384763678    5.902571742
   79 GLU   OE2      808    0.143826469    0.207715558    5.773714558
   79 GLU   C        809    0.422454795    0.000305292    6.134181120
   79 GLU   O        810    0.518470886   -0.059232230    6.085516366
   80 TYR   N        811    0.338471664    7.669558115    6.208891353
   80 TYR   H        812    0.266375849    7.723365082    6.252583261
   80 TYR   CA       813    0.313601274    7.525176308    6.221016838
   80 TYR   CB       814    0.337114225    7.475459153    6.363790961
   80 TYR   CG       815    0.481696544    7.498533795    6.408202280
   80 TYR   CD1      816    0.536211242    7.620025247    6.448055643
   80 TYR   HD1      817    0.469259386    7.705253743    6.459618222
   80 TYR   CD2      818    0.568583735    7.391953225    6.387897496
   80 TYR   HD2      819    0.530004596    7.291903656    6.368378814
   80 TYR   CE1      820    0.673839061    7.636725039    6.458088652
   80 TYR   HE1      821    0.716986765    7.734645749    6.478845898
   80 TYR   CE2      822    0.706906190    7.404492694    6.393221563
   80 TYR   HE2      823    0.768279730    7.320374511    6.361032874
   80 TYR   CZ       824    0.756904268    7.529059812    6.429336818
   80 TYR   OH       825    0.891532463    7.542598991    6.415750718
   80 TYR   HH       826    0.925047037    7.450415580    6.396322016
   80 TYR   C        827    0.177762803    7.476068003    6.170524617
   80 TYR   O        828    0.080919124    7.551849194    6.167485030
   81 SER   N        829    0.174119108    7.344328130    6.152586350
   81 SER   H        830    0.254601988    7.291442827    6.179554929
   81 SER   CA       831    0.070810955    7.266235278    6.083021927
   81 SER   CB       832    0.082520465    7.267845693    5.930464773
   81 SER   OG       833    0.210329285    7.218467881    5.889499440
   81 SER   HG       834    0.278295137    7.224659702    5.962594418
   81 SER   C        835    0.042055622    7.127030804    6.139639387
   81 SER   O        836    0.132469850    7.043931375    6.146626480
   82 VAL   N        837    7.655144460    7.100508249    6.167702226
   82 VAL   H        838    7.586998118    7.170727673    6.188362054
   82 VAL   CA       839    7.608280527    6.966045902    6.204239713
   82 VAL   CB       840    7.605169871    6.949348009    6.356290265
   82 VAL   CG1      841    7.498457896    7.036042169    6.423446126
   82 VAL   CG2      842    7.600609279    6.801783562    6.396467711
   82 VAL   C        843    7.474140716    6.932969533    6.138470309
   82 VAL   O        844    7.375742018    7.006712071    6.135367466
   83 GLU   N        845    7.455711399    6.803724116    6.113072249
   83 GLU   H        846    7.538316054    6.747441391    6.110020872
   83 GLU   CA       847    7.331234563    6.740666074    6.066810206
   83 GLU   CB       848    7.375702917    6.611820850    5.997300393
   83 GLU   CG       849    7.441870870    6.509131723    6.089419064
   83 GLU   CD       850    7.594288592    6.522482222    6.088814287
   83 GLU   OE1      851    7.651263606    6.597372559    6.171077901
   83 GLU   OE2      852    7.658475231    6.450414264    6.009370239
   83 GLU   C        853    7.210641431    6.721512603    6.159024231
   83 GLU   O        854    7.103471593    6.671858429    6.124696468
   84 TYR   N        855    7.236575676    6.764655456    6.282143523
   84 TYR   H        856    7.309686681    6.803143656    6.338479422
   84 TYR   CA       857    7.131522961    6.763094046    6.384961677
   84 TYR   CB       858    7.202223442    6.797396867    6.516253181
   84 TYR   CG       859    7.111180361    6.769246813    6.635945934
   84 TYR   CD1      860    7.084638048    6.639961614    6.679557047
   84 TYR   HD1      861    7.115205904    6.554625379    6.619031168
   84 TYR   CD2      862    7.054309301    6.880593571    6.696657956
   84 TYR   HD2      863    7.052065194    6.972354923    6.637883135
   84 TYR   CE1      864    6.995199770    6.618347950    6.783731150
   84 TYR   HE1      865    6.962144329    6.516769197    6.805365926
   84 TYR   CE2      866    6.963976293    6.853932244    6.798876955
   84 TYR   HE2      867    6.920632139    6.944772641    6.840694578
   84 TYR   CZ       868    6.934309425    6.726617562    6.846110179
   84 TYR   OH       869    6.902739358    6.717040554    6.978039381
   84 TYR   HH       870    6.878736776    6.809649459    7.007151485
   84 TYR   C        871    7.006485393    6.844745257    6.351678188
   84 TYR   O        872    7.015300039    6.952772243    6.293502243
   85 ASP   N        873    6.894733911    6.777559635    6.377900796
   85 ASP   H        874    6.897145852    6.681161554    6.404409750
   85 ASP   CA       875    6.757630279    6.829261259    6.366173532
   85 ASP   CB       876    6.720586881    6.922785059    6.481441383
   85 ASP   CG       877    6.570341411    6.932763789    6.508505174
   85 ASP   OD1      878    6.518337650    7.043003580    6.536195476
   85 ASP   OD2      879    6.495298981    6.836784229    6.480547571
   85 ASP   C        880    6.733726125    6.908431538    6.237434815
   85 ASP   O        881    6.709924813    7.029069554    6.234145349
   86 GLY   N        882    6.736148922    6.844571766    6.120787792
   86 GLY   H        883    6.725957995    6.745582120    6.130749089
   86 GLY   CA       884    6.736640173    6.908514303    5.988423874
   86 GLY   C        885    6.878133204    6.944346587    5.942516947
   86 GLY   O        886    6.957658780    6.862930871    5.895866850
   87 TYR   N        887    6.917000513    7.068703933    5.969282145
   87 TYR   H        888    6.850398679    7.140973586    5.950770286
   87 TYR   CA       889    7.057563551    7.110246615    5.958177546
   87 TYR   CB       890    7.077461753    7.141165023    5.809660819
   87 TYR   CG       891    7.223559970    7.111325156    5.775445688
   87 TYR   CD1      892    7.315137583    7.215148904    5.787905910
   87 TYR   HD1      893    7.286623083    7.320162880    5.781736492
   87 TYR   CD2      894    7.267629032    6.979872163    5.765643764
   87 TYR   HD2      895    7.191693096    6.902873857    5.751967180
   87 TYR   CE1      896    7.451193237    7.186762226    5.788970972
   87 TYR   HE1      897    7.518721836    7.272274947    5.786052744
   87 TYR   CE2      898    7.404188969    6.953917660    5.765270367
   87 TYR   HE2      899    7.438526522    6.859757689    5.808136758
   87 TYR   CZ       900    7.497528093    7.056419474    5.775383348
   87 TYR   OH       901    7.627656523    7.034286864    5.742605328
   87 TYR   HH       902    7.642319639    6.935409081    5.745473550
   87 TYR   C        903    7.101210048    7.228745455    6.044553645
   87 TYR   O        904    7.034362422    7.331841757    6.039133529
   88 ASN   N        905    7.195112156    7.212958967    6.137427070
   88 ASN   H        906    7.265118259    7.143432674    6.121130212
   88 ASN   CA       907    7.237332487    7.325407174    6.222173402
   88 ASN   CB       908    7.247209665    7.263452728    6.361720289
   88 ASN   CG       909    7.118131582    7.258779021    6.443720924
   88 ASN   OD1      910    7.006152892    7.271743130    6.394509415
   88 ASN   ND2      911    7.146241427    7.271618421    6.573067710
   88 ASN   HD21     912    7.071178388    7.283950956    6.637965564
   88 ASN   HD22     913    7.241717837    7.280799872    6.601324619
   88 ASN   C        914    7.372369175    7.378417852    6.173510952
   88 ASN   O        915    7.475067407    7.310827992    6.169644517
   89 VAL   N        916    7.374852181    7.508792043    6.147329202
   89 VAL   H        917    7.287734700    7.557896293    6.147664394
   89 VAL   CA       918    7.490548267    7.594601898    6.117973429
   89 VAL   CB       919    7.482801999    7.671482448    5.985922905
   89 VAL   CG1      920    7.622113040    7.717950151    5.943000983
   89 VAL   CG2      921    7.428837717    7.583510477    5.872978677
   89 VAL   C        922    7.501759038    7.701951309    6.226428157
   89 VAL   O        923    7.403166069    7.770399253    6.253323752
   90 PHE   N        924    7.612151366    7.693741157    6.300164753
   90 PHE   H        925    7.694795208    7.648336517    6.266871232
   90 PHE   CA       926    7.638604684    0.040059630    6.415881131
   90 PHE   CB       927    7.627632636   -0.044911625    6.542631174
   90 PHE   CG       928    7.729734006   -0.157639475    6.559217040
   90 PHE   CD1      929    7.694548528    7.456680663    6.512360742
   90 PHE   HD1      930    7.598661495    7.437508993    6.464226146
   90 PHE   CD2      931    0.099840523    7.604212596    6.640794180
   90 PHE   HD2      932    0.127263833    7.706129475    6.668033713
   90 PHE   CE1      933    0.043723585    7.355163058    6.543954606
   90 PHE   HE1      934    0.022856367    7.254535364    6.507605861
   90 PHE   CE2      935    0.179781011    7.496882608    6.678395050
   90 PHE   HE2      936    0.255372525    7.516499024    6.754435649
   90 PHE   CZ       937    0.157247753    7.371641810    6.622451741
   90 PHE   HZ       938    0.234418464    7.295136435    6.613885086
   90 PHE   C        939    0.037557035    0.101583483    6.401276696
   90 PHE   O        940    0.114626685    0.044374265    6.324377161
   91 ARG   N        941    0.041283751    0.230813514    6.432554887
   91 ARG   H        942   -0.042931292    0.280473500    6.453609881
   91 ARG   CA       943    0.163408015    0.311529999    6.446052092
   91 ARG   CB       944    0.161895083    0.406783038    6.326322939
   91 ARG   CG       945    0.040994292    0.500388748    6.320616709
   91 ARG   CD       946    0.044960523    0.587331137    6.194781919
   91 ARG   NE       947    0.163621242    0.669726402    6.167647125
   91 ARG   HE       948    0.232200780    0.640046158    6.101194324
   91 ARG   CZ       949    0.167550909    0.796728295    6.210186392
   91 ARG   NH1      950    0.062849804    0.860880873    6.263835302
   91 ARG   HH11     951    0.059047908    0.956709954    6.292142376
   91 ARG   HH12     952   -0.024682785    0.812620100    6.266698139
   91 ARG   NH2      953    0.284684376    0.856373209    6.236162152
   91 ARG   HH21     954    0.305391353    0.946650308    6.273862432
   91 ARG   HH22     955    0.360916771    0.798076004    6.208076906
   91 ARG   C        956    0.187588376    0.377941789    6.581759713
   91 ARG   O        957    0.102345988    0.417417914    6.661169944
   92 ILE   N        958    0.318794163    0.366867221    6.600549108
   92 ILE   H        959    0.401060691    0.339206723    6.550878595
   92 ILE   CA       960    0.387669159    0.424826457    6.716774948
   92 ILE   CB       961    0.515365357    0.347211314    6.749642666
   92 ILE   CG1      962    0.488320412    0.197057248    6.761191068
   92 ILE   CG2      963    0.573844103    0.386942151    6.885333737
   92 ILE   CD       964    0.612101656    0.107220640    6.756955688
   92 ILE   C        965    0.405212676    0.575274686    6.695130633
   92 ILE   O        966    0.476959576    0.619864217    6.605725803
   93 VAL   N        967    0.336496149    0.649414127    6.781580771
   93 VAL   H        968    0.279153437    0.605633951    6.850842241
   93 VAL   CA       969    0.331595306    0.796154047    6.774280911
   93 VAL   CB       970    0.198994011    0.856757050    6.727893175
   93 VAL   CG1      971    0.167062636    0.796472375    6.590952688
   93 VAL   CG2      972    0.076526652    0.836755640    6.817396215
   93 VAL   C        973    0.369899334    0.851432619    6.911702510
   93 VAL   O        974    0.353987717    0.789356667    7.016689376
   94 GLU   N        975    0.430985050    0.968932932    6.899463884
   94 GLU   H        976    0.429828552    1.012564401    6.809502443
   94 GLU   CA       977    0.500411370    1.046582112    7.003192796
   94 GLU   CB       978    0.441545626    1.187645564    7.009664970
   94 GLU   CG       979    0.527284620    1.284252620    7.091657683
   94 GLU   CD       980    0.470666155    1.422989394    7.060709525
   94 GLU   OE1      981    0.483120006    1.511273203    7.148321970
   94 GLU   OE2      982    0.430011172    1.444163167    6.944409569
   94 GLU   C        983    0.537231850    0.970580339    7.130769420
   94 GLU   O        984    0.452323986    0.951148737    7.217598013
   95 THR   N        985    0.665684704    0.937009504    7.138536639
   95 THR   H        986    0.716215240    1.010829284    7.093848919
   95 THR   CA       987    0.699100798    0.830043198    7.233656966
   95 THR   CB       988    0.717509813    0.702995937    7.150416872
   95 THR   OG1      989    0.751920329    0.588981361    7.229582519
   95 THR   HG1      990    0.676872489    0.522945541    7.232487244
   95 THR   CG2      991    0.804413137    0.721518573    7.025862350
   95 THR   C        992    0.820132173    0.855256653    7.323794597
   95 THR   O        993    0.903222588    0.940084468    7.291752287
   96 ASP   N        994    0.813337099    0.801230639    7.445138521
   96 ASP   H        995    0.736000959    0.738803635    7.456222190
   96 ASP   CA       996    0.927671647    0.792996332    7.537164182
   96 ASP   CB       997    0.880114294    0.866466158    7.662651632
   96 ASP   CG       998    0.996570968    0.879668496    7.761001242
   96 ASP   OD1      999    1.050991453    0.990285994    7.781605438
   96 ASP   OD2     1000    1.061645162    0.780094546    7.799396872
   96 ASP   C       1001    0.954073211    0.643432655    7.555793841
   96 ASP   O       1002    0.872901575    0.578302873    7.621370713
   97 TYR   N       1003    1.066857948    0.597240613    7.502536034
   97 TYR   H       1004    1.117577277    0.658708837    7.442111187
   97 TYR   CA      1005    1.115862960    0.459103405    7.513880427
   97 TYR   CB      1006    1.263452233    0.459289993    7.473515823
   97 TYR   CG      1007    1.287444299    0.515953181    7.333434530
   97 TYR   CD1     1008    1.381228635    0.618526059    7.335731870
   97 TYR   HD1     1009    1.428431535    0.655899115    7.426606513
   97 TYR   CD2     1010    1.221440167    0.481745036    7.215974370
   97 TYR   HD2     1011    1.184532271    0.381016139    7.196620948
   97 TYR   CE1     1012    1.415769282    0.680223014    7.216059327
   97 TYR   HE1     1013    1.507766486    0.738587222    7.213084417
   97 TYR   CE2     1014    1.254140841    0.547473118    7.097929252
   97 TYR   HE2     1015    1.200833612    0.519641172    7.007012248
   97 TYR   CZ      1016    1.348960179    0.649111226    7.098201953
   97 TYR   OH      1017    1.375448219    0.722610246    6.986872571
   97 TYR   HH      1018    1.471390741    0.750574548    6.983255907
   97 TYR   C       1019    1.107858077    0.397445111    7.653691058
   97 TYR   O       1020    1.091770752    0.275860585    7.663167321
   98 THR   N       1021    1.112054194    0.480504070    0.017117885
   98 THR   H       1022    1.129959533    0.578764968    0.012000406
   98 THR   CA      1023    1.107439821    0.430755049    0.155367075
   98 THR   CB      1024    1.235606727    0.460370709    0.233515299
   98 THR   OG1     1025    1.267719692    0.599199973    0.221464937
   98 THR   HG1     1026    1.210219472    0.665667775    0.269177265
   98 THR   CG2     1027    1.348141733    0.364925792    0.193024589
   98 THR   C       1028    0.982404841    0.468990382    0.234846837
   98 THR   O       1029    0.958089379    0.400974865    0.334411623
   99 ASP   N       1030    0.910782434    0.573659225    0.194780763
   99 ASP   H       1031    0.943168102    0.633283917    0.121310669
   99 ASP   CA      1032    0.801025866    0.632330962    0.273038789
   99 ASP   CB      1033    0.824854799    0.778324410    0.312128839
   99 ASP   CG      1034    0.921080255    0.812547785    0.426064407
   99 ASP   OD1     1035    0.892092806    0.895798552    0.514687817
   99 ASP   OD2     1036    1.034420698    0.760684003    0.416534707
   99 ASP   C       1037    0.660053313    0.612970445    0.216815893
   99 ASP   O       1038    0.582710104    0.562827263    0.298273748
  100 TYR   N       1039    0.630732676    0.620745430    0.087310802
  100 TYR   H       1040    0.704369111    0.616145310    0.019795718
  100 TYR   CA      1041    0.500757387    0.623360941    0.018690982
  100 TYR   CB      1042    0.422397910    0.752303864    0.044113651
  100 TYR   CG      1043    0.468226554    0.879832578   -0.026916395
  100 TYR   CD1     1044    0.426539119    0.922077948    7.587747971
  100 TYR   HD1     1045    0.388533863    0.843651699    7.522266399
  100 TYR   CD2     1046    0.539506763    0.971835120    0.049085169
  100 TYR   HD2     1047    0.607843841    0.946334929    0.130090403
  100 TYR   CE1     1048    0.453064793    1.045303230    7.529186023
  100 TYR   HE1     1049    0.399196997    1.088483871    7.444845099
  100 TYR   CE2     1050    0.566183450    1.096440032    7.733944828
  100 TYR   HE2     1051    0.624912228    1.165413899    7.794547215
  100 TYR   CZ      1052    0.526107344    1.134791442    7.606492243
  100 TYR   OH      1053    0.575528201    1.250028787    7.553855781
  100 TYR   HH      1054    0.666384100    1.257310914    7.594983811
  100 TYR   C       1055    0.524557267    0.599628950    7.609794776
  100 TYR   O       1056    0.615512045    0.647586219    7.542273506
  101 ILE   N       1057    0.428216123    0.530666531    7.549344024
  101 ILE   H       1058    0.371977560    0.471106592    7.606714627
  101 ILE   CA      1059    0.407988919    0.512545948    7.404866521
  101 ILE   CB      1060    0.452029009    0.371231750    7.366123376
  101 ILE   CG1     1061    0.440612870    0.340840337    7.216595681
  101 ILE   CG2     1062    0.398673300    0.261681995    7.458649716
  101 ILE   CD      1063    0.514107794    0.212118480    7.178670966
  101 ILE   C       1064    0.262206380    0.544777330    7.371372721
  101 ILE   O       1065    0.169925495    0.508722585    7.444274052
  102 ILE   N       1066    0.242389147    0.620491771    7.263838170
  102 ILE   H       1067    0.309513918    0.673580820    7.212099657
  102 ILE   CA      1068    0.107416841    0.634299275    7.207267290
  102 ILE   CB      1069    0.067328464    0.778493080    7.175532422
  102 ILE   CG1     1070    0.114459763    0.869587563    7.289075773
  102 ILE   CG2     1071   -0.081230579    0.793334146    7.142063578
  102 ILE   CD      1072    0.126555221    1.015730869    7.245400282
  102 ILE   C       1073    0.093262934    0.548377298    7.081475847
  102 ILE   O       1074    0.167344519    0.554392641    6.983478788
  103 PHE   N       1075    7.724849943    0.471951613    7.085073139
  103 PHE   H       1076    7.659525912    0.475778629    7.160678667
  103 PHE   CA      1077    7.693761016    0.379707860    6.974930277
  103 PHE   CB      1078    7.670397596    0.242957802    7.039431278
  103 PHE   CG      1079    7.802411046    0.169971415    7.065015268
  103 PHE   CD1     1080    0.082605786    0.141979617    7.199596745
  103 PHE   HD1     1081    0.013020872    0.179214850    7.274767264
  103 PHE   CD2     1082    0.125632953    0.101386338    6.962194789
  103 PHE   HD2     1083    0.094850552    0.115311192    6.858568195
  103 PHE   CE1     1084    0.184692994    0.054370028    7.234555949
  103 PHE   HE1     1085    0.195472478    0.007148344    7.332193480
  103 PHE   CE2     1086    0.225362551    0.011877102    6.999128679
  103 PHE   HE2     1087    0.278575890   -0.045384077    6.923163912
  103 PHE   CZ      1088    0.255778032    7.731567988    7.133178751
  103 PHE   HZ      1089    0.336214034    7.661237678    7.154763119
  103 PHE   C       1090    7.566362278    0.431288494    6.907734230
  103 PHE   O       1091    7.465964617    0.455508041    6.974528506
  104 HISB  N       1092    7.577966497    0.453240644    6.777077741
  104 HISB  H       1093    7.672671450    0.439700877    6.747990601
  104 HISB  CA      1094    7.467809867    0.490989468    6.687357957
  104 HISB  CB      1095    7.510283040    0.604875537    6.594445400
  104 HISB  CG      1096    7.397987313    0.624857450    6.492450333
  104 HISB  ND1     1097    7.420697548    0.579491726    6.369500916
  104 HISB  CD2     1098    7.267588485    0.648824324    6.502977167
  104 HISB  HD2     1099    7.214298379    0.657817133    6.597646854
  104 HISB  CE1     1100    7.308245482    0.580123389    6.298499443
  104 HISB  HE1     1101    7.291344547    0.563314362    6.192132760
  104 HISB  NE2     1102    7.216137978    0.626797847    6.382328009
  104 HISB  HE2     1103    7.117906286    0.631253252    6.364142022
  104 HISB  C       1104    7.434862474    0.362797078    6.610622082
  104 HISB  O       1105    7.510015356    0.322785373    6.521851731
  105 LEU   N       1106    7.319965622    0.305657842    6.645557356
  105 LEU   H       1107    7.251703830    0.357839298    6.696708556
  105 LEU   CA      1108    7.276720685    0.177681146    6.587604933
  105 LEU   CB      1109    7.235812584    0.092216462    6.707735776
  105 LEU   CG      1110    7.209165479    7.687805348    6.666082133
  105 LEU   CD1     1111    7.251111547    7.593923554    6.779377503
  105 LEU   CD2     1112    7.058015232    7.669390273    6.651250505
  105 LEU   C       1113    7.168292979    0.214271466    6.486045699
  105 LEU   O       1114    7.084527320    0.299904206    6.513976242
  106 VAL   N       1115    7.172868313    0.150776438    6.369261927
  106 VAL   H       1116    7.243832464    0.081782825    6.354978539
  106 VAL   CA      1117    7.059948729    0.147230785    6.275200393
  106 VAL   CB      1118    7.085025945    0.244242337    6.159570709
  106 VAL   CG1     1119    7.210372553    0.219549104    6.075382964
  106 VAL   CG2     1120    6.964927737    0.258768656    6.065875136
  106 VAL   C       1121    7.037730003    0.003206362    6.228550955
  106 VAL   O       1122    7.130464619   -0.063551848    6.183010394
  107 ASN   N       1123    6.909443890    7.708532868    6.230510101
  107 ASN   H       1124    6.840044665    7.779459193    6.242889457
  107 ASN   CA      1125    6.858690967    7.578981455    6.183078849
  107 ASN   CB      1126    6.755236921    7.523838001    6.281385838
  107 ASN   CG      1127    6.698743441    7.388120762    6.238994183
  107 ASN   OD1     1128    6.581362570    7.375477576    6.204484063
  107 ASN   ND2     1129    6.779191917    7.283409116    6.254802872
  107 ASN   HD21    1130    6.744019236    7.191899823    6.235116745
  107 ASN   HD22    1131    6.863643310    7.290190216    6.307912126
  107 ASN   C       1132    6.801272489    7.587192835    6.041503964
  107 ASN   O       1133    6.738598265    7.685694031    6.002756803
  108 PHE   N       1134    6.831392784    7.488119889    5.958045531
  108 PHE   H       1135    6.905751558    7.428464123    5.988257260
  108 PHE   CA      1136    6.758000257    7.471141825    5.831814083
  108 PHE   CB      1137    6.855341057    7.489256006    5.715176028
  108 PHE   CG      1138    6.915248609    7.630028869    5.714558547
  108 PHE   CD1     1139    6.845945075    0.006220779    5.684041355
  108 PHE   HD1     1140    6.739103608    0.008304474    5.662556189
  108 PHE   CD2     1141    7.047628818    7.635358426    5.756578330
  108 PHE   HD2     1142    7.104834917    7.542595733    5.754681485
  108 PHE   CE1     1143    6.913972842    0.127163243    5.692224806
  108 PHE   HE1     1144    6.853669142    0.217663046    5.684855798
  108 PHE   CE2     1145    7.114648278    0.015825291    5.771729861
  108 PHE   HE2     1146    7.203998237    0.012589168    5.834076998
  108 PHE   CZ      1147    7.044380277    0.131529584    5.740162691
  108 PHE   HZ      1148    7.094365834    0.228386503    5.739051619
  108 PHE   C       1149    6.685242495    7.338161694    5.810924804
  108 PHE   O       1150    6.734561462    7.226458323    5.825809679
  109 LYSH  N       1151    6.557508633    7.362576948    5.783049462
  109 LYSH  H       1152    6.522468805    7.456034872    5.789311930
  109 LYSH  CA      1153    6.460996852    7.258142027    5.745752109
  109 LYSH  CB      1154    6.360447227    7.220043743    5.854597862
  109 LYSH  CG      1155    6.428447676    7.144564344    5.969004171
  109 LYSH  CD      1156    6.328484245    7.100534855    6.076148356
  109 LYSH  CE      1157    6.398310415    7.073038284    6.209472302
  109 LYSH  NZ      1158    6.309427050    7.009199581    6.307625726
  109 LYSH  HZ1     1159    6.265627227    6.929708252    6.265638939
  109 LYSH  HZ2     1160    6.236050754    7.071409749    6.334936161
  109 LYSH  HZ3     1161    6.364678484    6.984074525    6.387106197
  109 LYSH  C       1162    6.390198098    7.279293858    5.611769768
  109 LYSH  O       1163    6.388047512    7.389058020    5.556305626
  110 GLU   N       1164    6.325638365    7.172504806    5.565733343
  110 GLU   H       1165    6.349285658    7.078261442    5.589405071
  110 GLU   CA      1166    6.249542270    7.180061589    5.440184131
  110 GLU   CB      1167    6.190023588    7.044904398    5.400196616
  110 GLU   CG      1168    6.283343494    6.936600112    5.345668559
  110 GLU   CD      1169    6.374419064    6.872123821    5.450344979
  110 GLU   OE1     1170    6.487422805    6.834855262    5.412033314
  110 GLU   OE2     1171    6.329748543    6.854416193    5.565740907
  110 GLU   C       1172    6.129025010    7.273508331    5.452529208
  110 GLU   O       1173    6.035793332    7.254929792    5.530597842
  111 LYSH  N       1174    6.142691128    7.382801743    5.377964421
  111 LYSH  H       1175    6.220642186    7.378157789    5.315483432
  111 LYSH  CA      1176    6.053716541    7.499744875    5.373502663
  111 LYSH  CB      1177    5.919836362    7.472445942    5.304647161
  111 LYSH  CG      1178    5.931741254    7.460190296    5.152603822
  111 LYSH  CD      1179    5.795014369    7.462676574    5.083960429
  111 LYSH  CE      1180    5.797291025    7.442734244    4.932282397
  111 LYSH  NZ      1181    5.673630974    7.453447507    4.853503787
  111 LYSH  HZ1     1182    5.698348317    7.432387560    4.758920705
  111 LYSH  HZ2     1183    5.636470877    7.546257690    4.855868972
  111 LYSH  HZ3     1184    5.604303403    7.389666257    4.887055024
  111 LYSH  C       1185    6.035980240    7.574218594    5.505989027
  111 LYSH  O       1186    5.923910436    7.602384908    5.548148293
  112 ASP   N       1187    6.142038617    7.582486381    5.585815986
  112 ASP   H       1188    6.230765629    7.550761695    5.552319837
  112 ASP   CA      1189    6.144409352    7.656597563    5.712748436
  112 ASP   CB      1190    6.080810487    7.572017899    5.823269272
  112 ASP   CG      1191    6.033833415    7.638394847    5.952873920
  112 ASP   OD1     1192    6.030861332    7.566454382    6.055054181
  112 ASP   OD2     1193    6.026629940    7.763096630    5.957850403
  112 ASP   C       1194    6.288691895    7.684411273    5.755387030
  112 ASP   O       1195    6.378251610    7.616491081    5.705417979
  113 SER   N       1196    6.303531879    0.035822849    5.850504861
  113 SER   H       1197    6.222546951    0.062191390    5.902917157
  113 SER   CA      1198    6.433996820    0.072820196    5.907267390
  113 SER   CB      1199    6.523944077    0.159672222    5.819089610
  113 SER   OG      1200    6.646745180    0.186155270    5.887419374
  113 SER   HG      1201    6.696129875    0.101680695    5.908040911
  113 SER   C       1202    6.406935082    0.138056438    6.042995723
  113 SER   O       1203    6.292487854    0.174508210    6.069534579
  114 PHE   N       1204    6.504454072    0.118895089    6.131397769
  114 PHE   H       1205    6.577127561    0.050443678    6.125490199
  114 PHE   CA      1206    6.494862198    0.168383247    6.269487847
  114 PHE   CB      1207    6.463176611    0.045931689    6.355588621
  114 PHE   CG      1208    6.462955393    0.069469134    6.506767474
  114 PHE   CD1     1209    6.570838598    0.023459854    6.581350140
  114 PHE   HD1     1210    6.653591045   -0.023423702    6.528096395
  114 PHE   CD2     1211    6.372185815    0.152465962    6.571496453
  114 PHE   HD2     1212    6.284176579    0.182732776    6.514757160
  114 PHE   CE1     1213    6.581002070    0.047139955    6.717949675
  114 PHE   HE1     1214    6.665525264    0.005316914    6.772609680
  114 PHE   CE2     1215    6.379034955    0.183031426    6.706909518
  114 PHE   HE2     1216    6.320119455    0.266979442    6.743824944
  114 PHE   CZ      1217    6.482900501    0.124734397    6.778584283
  114 PHE   HZ      1218    6.466780971    0.118349433    6.886205133
  114 PHE   C       1219    6.624344617    0.239074594    6.310093390
  114 PHE   O       1220    6.730229443    0.180985792    6.286752875
  115 GLN   N       1221    6.607822588    0.342504838    6.392069278
  115 GLN   H       1222    6.515889206    0.377203058    6.410625445
  115 GLN   CA      1223    6.721279569    0.411439722    6.455216395
  115 GLN   CB      1224    6.743592498    0.550439966    6.395298368
  115 GLN   CG      1225    6.818263537    0.558336421    6.261995019
  115 GLN   CD      1226    6.869144688    0.699362288    6.231539993
  115 GLN   OE1     1227    6.986787910    0.729808054    6.250536996
  115 GLN   NE2     1228    6.788482010    0.794705375    6.185798249
  115 GLN   HE21    1229    6.827096434    0.884151615    6.163275369
  115 GLN   HE22    1230    6.689835153    0.785265938    6.199168478
  115 GLN   C       1231    6.727227040    0.416826040    6.608014903
  115 GLN   O       1232    6.640571586    0.476757574    6.671482306
  116 MET   N       1233    6.838594538    0.374008564    6.666804625
  116 MET   H       1234    6.920336292    0.348198939    6.615285784
  116 MET   CA      1235    6.863409182    0.348489237    6.809439409
  116 MET   CB      1236    6.849226241    0.202385677    6.852597874
  116 MET   CG      1237    6.846983631    0.187573653    7.004863034
  116 MET   SD      1238    6.852557784    0.012434860    7.057621113
  116 MET   CE      1239    7.029627480    0.000220487    7.071142721
  116 MET   C       1240    6.999724928    0.403868373    6.851395016
  116 MET   O       1241    7.100464485    0.383910570    6.783723509
  117 MET   N       1242    6.997482296    0.473002385    6.964988032
  117 MET   H       1243    6.918343634    0.479342334    7.025790350
  117 MET   CA      1244    7.122312576    0.520629771    7.026262267
  117 MET   CB      1245    7.113800699    0.668771382    7.063542557
  117 MET   CG      1246    7.085846148    0.752761039    6.938749188
  117 MET   SD      1247    7.235479632    0.781435872    6.837380948
  117 MET   CE      1248    7.341062871    0.864316288    6.954311826
  117 MET   C       1249    7.148588654    0.442455644    7.155116537
  117 MET   O       1250    7.055517369    0.408150192    7.227856207
  118 GLU   N       1251    7.277828400    0.419122572    7.176191747
  118 GLU   H       1252    7.344588311    0.447817695    7.107491318
  118 GLU   CA      1253    7.328969733    0.345618776    7.292784425
  118 GLU   CB      1254    7.335466140    0.196585560    7.258763410
  118 GLU   CG      1255    7.361484955    0.111761055    7.383401257
  118 GLU   CD      1256    7.320103084   -0.035246397    7.374299996
  118 GLU   OE1     1257    7.369261753   -0.120821331    7.451010567
  118 GLU   OE2     1258    7.230979360   -0.067331613    7.292736705
  118 GLU   C       1259    7.453327779    0.409653840    7.354813922
  118 GLU   O       1260    7.563845358    0.420920662    7.301998577
  119 LEU   N       1261    7.425632892    0.472313351    7.468824076
  119 LEU   H       1262    7.332252870    0.483123168    7.502941391
  119 LEU   CA      1263    7.533179978    0.506838987    7.562902240
  119 LEU   CB      1264    7.503816594    0.633187647    7.644049245
  119 LEU   CG      1265    7.628091257    0.690602514    7.712393738
  119 LEU   CD1     1266    7.722344490    0.752321409    7.608883880
  119 LEU   CD2     1267    7.582872503    0.788278396    7.821137634
  119 LEU   C       1268    7.588646321    0.390810977    7.645794403
  119 LEU   O       1269    7.518543979    0.337070268    7.731405590
  120 SER   N       1270    7.718785233    0.365275548    7.635696928
  120 SER   H       1271    7.777258747    0.423850047    7.579563743
  120 SER   CA      1272    0.054269411    0.262009901    7.707775991
  120 SER   CB      1273    0.088446004    0.139683264    7.622445905
  120 SER   OG      1274    0.139202165    0.035692588    7.706469314
  120 SER   HG      1275    0.101843155   -0.043146621    7.657594654
  120 SER   C       1276    0.175391972    0.326872934    0.034744259
  120 SER   O       1277    0.260203393    0.380715430   -0.036239971
  121 ALA   N       1278    0.198019542    0.283747395    0.158511832
  121 ALA   H       1279    0.148769735    0.201632688    0.187379296
  121 ALA   CA      1280    0.309211045    0.329098234    0.243319268
  121 ALA   CB      1281    0.256199545    0.443646722    0.329801180
  121 ALA   C       1282    0.383845306    0.231705216    0.334741368
  121 ALA   O       1283    0.344509227    0.118801329    0.363658237
  122 ARG   N       1284    0.492491853    0.276081096    0.397328124
  122 ARG   H       1285    0.529414894    0.367694299    0.381715478
  122 ARG   CA      1286    0.558389909    0.199136799    0.503846706
  122 ARG   CB      1287    0.696605983    0.261107099    0.525461224
  122 ARG   CG      1288    0.796481151    0.166976227    0.593111611
  122 ARG   CD      1289    0.835440232    0.048940520    0.503913227
  122 ARG   NE      1290    0.933791270    0.080925352    0.399462169
  122 ARG   HE      1291    1.011634599    0.135809169    0.429928992
  122 ARG   CZ      1292    0.932959053    0.042622459    0.271065591
  122 ARG   NH1     1293    0.837375950   -0.035977798    0.219674515
  122 ARG   HH11    1294    0.828432837   -0.035643617    0.120080191
  122 ARG   HH12    1295    0.779727715   -0.094335864    0.276858705
  122 ARG   NH2     1296    1.050818912    0.043744257    0.207317815
  122 ARG   HH21    1297    1.050144622    0.020998830    0.109941044
  122 ARG   HH22    1298    1.140042357    0.066625751    0.246238286
  122 ARG   C       1299    0.483360452    0.187500464    0.636683207
  122 ARG   O       1300    0.489890356    0.090078504    0.711495421
  123 GLU   N       1301    0.429159814    0.301025021    0.679868283
  123 GLU   H       1302    0.447590573    0.387781919    0.633662001
  123 GLU   CA      1303    0.334763025    0.309573014    0.792249406
  123 GLU   CB      1304    0.332567904    0.450672883    0.851384006
  123 GLU   CG      1305    0.426842040    0.442605164    0.971617452
  123 GLU   CD      1306    0.405664937    0.565793167    1.059845354
  123 GLU   OE1     1307    0.330938923    0.549595213    1.158732759
  123 GLU   OE2     1308    0.462149237    0.673660078    1.031623232
  123 GLU   C       1309    0.196075396    0.259186483    0.751750504
  123 GLU   O       1310    0.150843946    0.293445835    0.642609944
  124 PRO   N       1311    0.130553818    0.182010337    0.838013063
  124 PRO   CA      1312    7.729682041    0.146335486    0.818305408
  124 PRO   CB      1313    7.701780140    0.047233451    0.931499859
  124 PRO   CG      1314    0.095629857    7.724310715    0.968743670
  124 PRO   CD      1315    0.192207332    7.840206358    0.943173707
  124 PRO   C       1316    7.629691202    0.262114253    0.820992600
  124 PRO   O       1317    7.516736034    0.241407212    0.776931099
  125 ASP   N       1318    7.666199430    0.359375384    0.904050514
  125 ASP   H       1319    7.734104429    0.376452915    0.975458003
  125 ASP   CA      1320    7.583409369    0.480748737    0.898813032
  125 ASP   CB      1321    7.529628820    0.504852755    1.040011410
  125 ASP   CG      1322    7.425922196    0.616523101    1.053515061
  125 ASP   OD1     1323    7.311464115    0.601113836    1.005692763
  125 ASP   OD2     1324    7.462016516    0.725887805    1.102080744
  125 ASP   C       1325    7.660193393    0.602712967    0.847409999
  125 ASP   O       1326    7.782431715    0.609718505    0.859229392
  126 THR   N       1327    7.592511597    0.694868103    0.779452499
  126 THR   H       1328    7.504194210    0.708865223    0.824220395
  126 THR   CA      1329    7.659705002    0.790662074    0.690447683
  126 THR   CB      1330    7.642651121    0.760830295    0.541341303
  126 THR   OG1     1331    7.738611655    0.837765889    0.468383701
  126 THR   HG1     1332    7.827097712    0.791184612    0.469052261
  126 THR   CG2     1333    7.498707718    0.767736149    0.489943733
  126 THR   C       1334    7.642793822    0.939678820    0.720801454
  126 THR   O       1335    7.568020113    0.959210285    0.816503607
  127 SER   N       1336    7.712484307    1.031913333    0.655020304
  127 SER   H       1337    7.789187840    1.002073078    0.598220904
  127 SER   CA      1338    7.707139894    1.176165271    0.682849526
  127 SER   CB      1339    0.103848422    1.218876613    0.735711688
  127 SER   OG      1340    0.196163273    1.183820597    0.632271448
  127 SER   HG      1341    0.260812658    1.258955622    0.619033907
  127 SER   C       1342    7.650069237    1.280379351    0.586451901
  127 SER   O       1343    7.606768173    1.248778471    0.475741087
  128 GLU   N       1344    7.624165520    1.393646170    0.651174448
  128 GLU   H       1345    7.631618643    1.406149959    0.750112532
  128 GLU   CA      1346    7.565226675    1.508159744    0.580298090
  128 GLU   CB      1347    7.567044395    1.642346578    0.653769969
  128 GLU   CG      1348    7.456612830    1.649516623    0.759419442
  128 GLU   CD      1349    7.454103711    1.790338295    0.819186199
  128 GLU   OE1     1350    7.345105959    1.849533102    0.834613382
  128 GLU   OE2     1351    7.563918477    1.843798979    0.845769507
  128 GLU   C       1352    7.619517840    1.538163147    0.440427326
  128 GLU   O       1353    7.533540462    1.544594690    0.352692408
  129 GLU   N       1354    0.011700498    1.547189105    0.434107176
  129 GLU   H       1355    0.070013261    1.532288687    0.513967327
  129 GLU   CA      1356    0.083238877    1.589511412    0.312857843
  129 GLU   CB      1357    0.227076480    1.634078272    0.339943694
  129 GLU   CG      1358    0.327951333    1.530386062    0.389780576
  129 GLU   CD      1359    0.312203983    1.474516307    0.531334084
  129 GLU   OE1     1360    0.412649343    1.409849608    0.568131071
  129 GLU   OE2     1361    0.216155261    1.498955050    0.607524093
  129 GLU   C       1362    0.070404781    1.484834497    0.201989824
  129 GLU   O       1363    0.017419602    1.516261828    0.095522605
  130 VAL   N       1364    0.081527753    1.360023858    0.246586299
  130 VAL   H       1365    0.126186475    1.339793472    0.333752010
  130 VAL   CA      1366    0.061974586    1.242103249    0.161020535
  130 VAL   CB      1367    0.108477795    1.111251838    0.225278533
  130 VAL   CG1     1368    0.131007550    1.000355920    0.122293944
  130 VAL   CG2     1369    0.233830482    1.113445149    0.312976866
  130 VAL   C       1370    7.659234141    1.227756584    0.108798862
  130 VAL   O       1371    7.630480311    1.200974521   -0.007760287
  131 ARG   N       1372    7.563883009    1.261250204    0.195267335
  131 ARG   H       1373    7.580287442    1.248686434    0.293112369
  131 ARG   CA      1374    7.421527715    1.287713119    0.169894499
  131 ARG   CB      1375    7.334733771    1.308851671    0.294114786
  131 ARG   CG      1376    7.328599101    1.186980714    0.386412891
  131 ARG   CD      1377    7.231407294    1.232972821    0.495260204
  131 ARG   NE      1378    7.095380287    1.210306029    0.444381708
  131 ARG   HE      1379    7.064139657    1.278358878    0.378102921
  131 ARG   CZ      1380    7.011123754    1.114690771    0.485750928
  131 ARG   NH1     1381    7.036523095    1.039232522    0.593528592
  131 ARG   HH11    1382    6.970083331    0.968054331    0.616297287
  131 ARG   HH12    1383    7.120940389    1.050103195    0.646012244
  131 ARG   NH2     1384    6.882706257    1.111718635    0.447590831
  131 ARG   HH21    1385    6.821943134    1.038063491    0.477287999
  131 ARG   HH22    1386    6.841731224    1.160290736    0.370384016
  131 ARG   C       1387    7.397452626    1.404455831    0.073961853
  131 ARG   O       1388    7.345255433    1.374284089   -0.033249092
  132 LYSH  N       1389    7.451880625    1.522723101    0.101211441
  132 LYSH  H       1390    7.502701123    1.540134128    0.185557027
  132 LYSH  CA      1391    7.439656877    1.636077828    0.008406417
  132 LYSH  CB      1392    7.509348133    1.760513482    0.063826626
  132 LYSH  CG      1393    7.430792339    1.828514954    0.176145053
  132 LYSH  CD      1394    7.512897161    1.925888555    0.260930806
  132 LYSH  CE      1395    7.437789426    2.000179596    0.371604984
  132 LYSH  NZ      1396    7.521057848    2.101940651    0.437341629
  132 LYSH  HZ1     1397    7.596860745    2.152984851    0.396740455
  132 LYSH  HZ2     1398    7.576561635    2.046066384    0.498974175
  132 LYSH  HZ3     1399    7.477542484    2.144276968    0.516815315
  132 LYSH  C       1400    7.496730923    1.607230295    7.609772771
  132 LYSH  O       1401    7.439107701    1.655697456    7.512506135
  133 ARG   N       1402    7.611071148    1.539842858    7.601151568
  133 ARG   H       1403    7.665978424    1.536887379    7.684681065
  133 ARG   CA      1404    7.669978463    1.474587105    7.483318757
  133 ARG   CB      1405    7.813337198    1.424520408    7.502045828
  133 ARG   CG      1406    7.907170101    1.423612520    7.381185002
  133 ARG   CD      1407    0.196767187    1.560996004    7.320882495
  133 ARG   NE      1408    0.288278934    1.624320138    7.416927563
  133 ARG   HE      1409    0.383114477    1.592634798    7.415409805
  133 ARG   CZ      1410    0.257822536    1.729302628    7.494413970
  133 ARG   NH1     1411    0.143991599    1.799613889    7.487002869
  133 ARG   HH11    1412    0.134041576    1.874030379    7.553051897
  133 ARG   HH12    1413    0.073568810    1.788416458    7.416899756
  133 ARG   NH2     1414    0.311509579    1.724075229    7.617067140
  133 ARG   HH21    1415    0.297773878    1.794377602    7.686845012
  133 ARG   HH22    1416    0.350891074    1.639730507    7.653587084
  133 ARG   C       1417    7.573515552    1.379002039    7.412820594
  133 ARG   O       1418    7.545950145    1.395224974    7.294051776
  134 PHE   N       1419    7.515895292    1.293443232    7.496797698
  134 PHE   H       1420    7.533983950    1.288201291    7.595008527
  134 PHE   CA      1421    7.422425061    1.192945743    7.444116590
  134 PHE   CB      1422    7.387400906    1.084392303    7.546089938
  134 PHE   CG      1423    7.314176798    0.959588347    7.496365704
  134 PHE   CD1     1424    7.369722282    0.869800664    7.405955670
  134 PHE   HD1     1425    7.476615645    0.874999605    7.385294808
  134 PHE   CD2     1426    7.192025841    0.928695645    7.555091004
  134 PHE   HD2     1427    7.157560236    0.981285168    7.644131548
  134 PHE   CE1     1428    7.306164150    0.750935209    7.372009725
  134 PHE   HE1     1429    7.358450533    0.677510241    7.310723828
  134 PHE   CE2     1430    7.122872754    0.816614727    7.510629731
  134 PHE   HE2     1431    7.038624498    0.782718718    7.570924286
  134 PHE   CZ      1432    7.179833269    0.724429480    7.423568026
  134 PHE   HZ      1433    7.130813553    0.629813382    7.400635166
  134 PHE   C       1434    7.295773081    1.246294136    7.376837672
  134 PHE   O       1435    7.261518144    1.207556177    7.265229174
  135 VAL   N       1436    7.238499377    1.347945683    7.440691419
  135 VAL   H       1437    7.265039080    1.359331891    7.536438932
  135 VAL   CA      1438    7.130987685    1.436917855    7.394493096
  135 VAL   CB      1439    7.090019921    1.541434855    7.498461032
  135 VAL   CG1     1440    6.971305360    1.621992435    7.445279958
  135 VAL   CG2     1441    7.040008842    1.474064905    7.626413830
  135 VAL   C       1442    7.168866087    1.501202512    7.260911728
  135 VAL   O       1443    7.088236014    1.490293110    7.168668334
  136 GLU   N       1444    7.287939375    1.560200844    7.255333478
  136 GLU   H       1445    7.352047774    1.560073681    7.332084074
  136 GLU   CA      1446    7.336164314    1.615110926    7.127802022
  136 GLU   CB      1447    7.473129597    1.683273537    7.127085045
  136 GLU   CG      1448    7.462459419    1.821733553    7.191304010
  136 GLU   CD      1449    7.592210398    1.899013787    7.166820582
  136 GLU   OE1     1450    7.672307322    1.899008766    7.262786996
  136 GLU   OE2     1451    7.614217509    1.966969506    7.064252042
  136 GLU   C       1452    7.335019093    1.514500832    7.012539695
  136 GLU   O       1453    7.261991846    1.538200815    6.916446776
  137 TYR   N       1454    7.388161645    1.395596460    7.039477480
  137 TYR   H       1455    7.432715007    1.376512711    7.126946635
  137 TYR   CA      1456    7.393915052    1.300348317    6.927637833
  137 TYR   CB      1457    7.499381409    1.193113139    6.955726154
  137 TYR   CG      1458    7.641841180    1.233221843    6.916892038
  137 TYR   CD1     1459    7.670181143    1.215633443    6.781948289
  137 TYR   HD1     1460    7.626044540    1.136392467    6.721493115
  137 TYR   CD2     1461    7.726732273    1.312103792    6.993666097
  137 TYR   HD2     1462    7.713502593    1.318548244    7.101679340
  137 TYR   CE1     1463    0.052434737    1.260156628    6.733962000
  137 TYR   HE1     1464    0.075469162    1.240564525    6.629236738
  137 TYR   CE2     1465    0.110254557    1.353638015    6.946252912
  137 TYR   HE2     1466    0.191982761    1.378718637    7.013873295
  137 TYR   CZ      1467    0.146718822    1.320694018    6.816228581
  137 TYR   OH      1468    0.258793172    1.365926271    6.753847178
  137 TYR   HH      1469    0.328971830    1.404294087    6.813875945
  137 TYR   C       1470    7.264120381    1.226868947    6.893533282
  137 TYR   O       1471    7.236710263    1.180122460    6.783122818
  138 CYSH  N       1472    7.173491696    1.236026009    6.990426911
  138 CYSH  H       1473    7.198942409    1.246344212    7.086582205
  138 CYSH  CA      1474    7.037827439    1.181186291    6.976371080
  138 CYSH  CB      1475    6.965241851    1.155519004    7.108583891
  138 CYSH  SG      1476    7.041434439    1.023536000    7.209874519
  138 CYSH  HG      1477    7.145252383    1.091201665    7.258190459
  138 CYSH  C       1478    6.960888219    1.284243183    6.893476860
  138 CYSH  O       1479    6.891144453    1.237097947    6.803790375
  139 GLN   N       1480    6.971073227    1.412327393    6.927824780
  139 GLN   H       1481    7.017960534    1.446211094    7.009399878
  139 GLN   CA      1482    6.899354864    1.518262496    6.855431685
  139 GLN   CB      1483    6.924800135    1.649521801    6.929817646
  139 GLN   CG      1484    6.848816089    1.655435972    7.062475108
  139 GLN   CD      1485    6.864606132    1.796493583    7.119593670
  139 GLN   OE1     1486    6.974805098    1.827225094    7.164777111
  139 GLN   NE2     1487    6.769570553    1.885595275    7.092825576
  139 GLN   HE21    1488    6.777182386    1.974392376    7.138182579
  139 GLN   HE22    1489    6.696196592    1.879295066    7.025174900
  139 GLN   C       1490    6.955620874    1.542414219    6.715207959
  139 GLN   O       1491    6.881982726    1.567268867    6.619867127
  140 LYSH  N       1492    7.084394903    1.523130827    6.688106681
  140 LYSH  H       1493    7.145118062    1.507831325    6.766077571
  140 LYSH  CA      1494    7.133781509    1.503136495    6.551093909
  140 LYSH  CB      1495    7.286247175    1.508097810    6.562871442
  140 LYSH  CG      1496    7.339020491    1.650151332    6.583869503
  140 LYSH  CD      1497    7.491998962    1.648066425    6.583874259
  140 LYSH  CE      1498    7.552770934    1.782409001    6.624714744
  140 LYSH  NZ      1499    7.698137747    1.760771378    6.621905596
  140 LYSH  HZ1     1500    7.741340842    1.846577776    6.594143846
  140 LYSH  HZ2     1501    7.721589330    1.685647630    6.560205195
  140 LYSH  HZ3     1502    7.730640356    1.751922224    6.716061415
  140 LYSH  C       1503    7.103891966    1.372125919    6.477937205
  140 LYSH  O       1504    7.150117064    1.344043260    6.367466973
  141 HISA  N       1505    7.026788092    1.283444906    6.540214802
  141 HISA  H       1506    7.007404394    1.272315079    6.637676280
  141 HISA  CA      1507    6.965623625    1.170957426    6.468008869
  141 HISA  CB      1508    7.036294628    1.040666050    6.505988090
  141 HISA  CG      1509    7.150138491    1.022056932    6.405488008
  141 HISA  ND1     1510    7.139795359    0.990964586    6.276587407
  141 HISA  HD1     1511    7.054099906    0.981229558    6.225992432
  141 HISA  CD2     1512    7.276499881    1.038380056    6.443607541
  141 HISA  HD2     1513    7.311398114    1.077652789    6.539117514
  141 HISA  CE1     1514    7.264724837    0.991270293    6.230945951
  141 HISA  HE1     1515    7.278608682    0.977216815    6.123750835
  141 HISA  NE2     1516    7.346600011    1.015746031    6.332862711
  141 HISA  C       1517    6.814015197    1.167207433    6.488188015
  141 HISA  O       1518    6.754427803    1.078966801    6.426623448
  142 GLY   N       1519    6.766672017    1.287495474    6.519441150
  142 GLY   H       1520    6.762524487    1.387250827    6.513840432
  142 GLY   CA      1521    6.626168036    1.319782827    6.548168396
  142 GLY   C       1522    6.549968368    1.251706328    6.662039278
  142 GLY   O       1523    6.427129971    1.251095751    6.668402757
  143 ILE   N       1524    6.621127412    1.204989378    6.764230725
  143 ILE   H       1525    6.717676537    1.226822138    6.778430784
  143 ILE   CA      1526    6.561377648    1.150853384    6.887152327
  143 ILE   CB      1527    6.629258204    1.018307940    6.922298532
  143 ILE   CG1     1528    6.630178645    0.917584806    6.807124649
  143 ILE   CG2     1529    6.575831722    0.945181193    7.045620655
  143 ILE   CD      1530    6.751352960    0.824462969    6.814557049
  143 ILE   C       1531    6.562248695    1.250923980    7.002898058
  143 ILE   O       1532    6.664628458    1.285510983    7.061644895
  144 VAL   N       1533    6.438595920    1.285723833    7.037386980
  144 VAL   H       1534    6.351567543    1.264699201    6.992825969
  144 VAL   CA      1535    6.414489957    1.387815147    7.140357293
  144 VAL   CB      1536    6.272644022    1.442652608    7.123600840
  144 VAL   CG1     1537    6.240341156    1.514036309    6.992191288
  144 VAL   CG2     1538    6.164414771    1.335510452    7.138154351
  144 VAL   C       1539    6.430641686    1.349121047    7.287507933
  144 VAL   O       1540    6.428546575    1.228645312    7.312231977
  145 LYSH  N       1541    6.412840097    1.443682362    7.379337836
  145 LYSH  H       1542    6.383691553    1.536152575    7.354834969
  145 LYSH  CA      1543    6.433217049    1.413080002    7.521666230
  145 LYSH  CB      1544    6.392779061    1.548321516    7.580698966
  145 LYSH  CG      1545    6.476591434    1.584018180    7.703611179
  145 LYSH  CD      1546    6.422330202    1.699311236    7.788300820
  145 LYSH  CE      1547    6.387582988    1.833055681    7.722648471
  145 LYSH  NZ      1548    6.344591327    1.931976533    7.822525789
  145 LYSH  HZ1     1549    6.423608943    1.986316182    7.850852219
  145 LYSH  HZ2     1550    6.293303394    1.878333280    7.889541239
  145 LYSH  HZ3     1551    6.290668006    1.992574875    7.764046812
  145 LYSH  C       1552    6.344857526    1.305030352    7.584362043
  145 LYSH  O       1553    6.394353722    1.212483825    7.648513317
  146 GLU   N       1554    6.214260818    1.305615289    7.559197851
  146 GLU   H       1555    6.169951376    1.393422200    7.541104783
  146 GLU   CA      1556    6.116838426    1.198760085    7.585704386
  146 GLU   CB      1557    5.983552650    1.226484412    7.515856182
  146 GLU   CG      1558    5.914319815    1.353391309    7.565972317
  146 GLU   CD      1559    5.941012123    1.481593771    7.486865024
  146 GLU   OE1     1560    6.051051844    1.538490736    7.503570263
  146 GLU   OE2     1561    5.849063651    1.518033377    7.410440230
  146 GLU   C       1562    6.153275251    1.052263211    7.560802020
  146 GLU   O       1563    6.150492827    0.973025883    7.654843514
  147 ASN   N       1564    6.211490383    1.034425825    7.442562845
  147 ASN   H       1565    6.231104878    1.113812728    7.385003181
  147 ASN   CA      1566    6.248382141    0.903661747    7.386451334
  147 ASN   CB      1567    6.294663767    0.918061406    7.241331503
  147 ASN   CG      1568    6.186467638    0.955547635    7.139866092
  147 ASN   OD1     1569    6.082877378    1.015335951    7.168562481
  147 ASN   ND2     1570    6.198675482    0.906037653    7.017038083
  147 ASN   HD21    1571    6.126141114    0.936619608    6.955374026
  147 ASN   HD22    1572    6.267956209    0.842114574    6.983683048
  147 ASN   C       1573    6.371373265    0.840442221    7.451914398
  147 ASN   O       1574    6.395239645    0.721040510    7.434516274
  148 ILE   N       1575    6.447179811    0.930444109    7.513910919
  148 ILE   H       1576    6.412256701    1.013226556    7.557810013
  148 ILE   CA      1577    6.567707719    0.878787890    7.580366186
  148 ILE   CB      1578    6.680202154    0.980943684    7.598238914
  148 ILE   CG1     1579    6.728220754    1.036520166    7.464011483
  148 ILE   CG2     1580    6.799550609    0.911289657    7.663924729
  148 ILE   CD      1581    6.814601594    1.160743996    7.486765201
  148 ILE   C       1582    6.529334685    0.807684016    7.710292526
  148 ILE   O       1583    6.462050176    0.855308934    7.801590062
  149 PHE   N       1584    6.576032096    0.683181479    7.713459863
  149 PHE   H       1585    6.653245169    0.656930390    7.655588744
  149 PHE   CA      1586    6.533733572    0.577125384    0.065664597
  149 PHE   CB      1587    6.508441282    0.448826732   -0.013741097
  149 PHE   CG      1588    6.385571590    0.370299167    0.032607382
  149 PHE   CD1     1589    6.397333536    0.233899602    0.056670448
  149 PHE   HD1     1590    6.499235754    0.197286122    0.069102590
  149 PHE   CD2     1591    6.259139018    0.425534094    0.049489164
  149 PHE   HD2     1592    6.243684624    0.532894253    0.038665426
  149 PHE   CE1     1593    6.291613665    0.147036051    0.081119477
  149 PHE   HE1     1594    6.308828290    0.044572498    0.114072930
  149 PHE   CE2     1595    6.152610959    0.339075823    0.071786640
  149 PHE   HE2     1596    6.051811882    0.378637484    0.084255617
  149 PHE   CZ      1597    6.163487747    0.200915415    0.082422784
  149 PHE   HZ      1598    6.073638779    0.142434298    0.062749184
  149 PHE   C       1599    6.645660975    0.535546951    0.161339188
  149 PHE   O       1600    6.760119161    0.524262632    0.117745766
  150 ASP   N       1601    6.612770358    0.504284869    0.286370551
  150 ASP   H       1602    6.517514190    0.506874427    0.316708534
  150 ASP   CA      1603    6.720036864    0.474796844    0.382461391
  150 ASP   CB      1604    6.704067883    0.559849618    0.508651605
  150 ASP   CG      1605    6.791793783    0.509656455    0.623504908
  150 ASP   OD1     1606    6.741995082    0.464763187    0.728997851
  150 ASP   OD2     1607    6.914584764    0.528174807    0.609204027
  150 ASP   C       1608    6.748787083    0.325131220    0.396095096
  150 ASP   O       1609    6.678161283    0.246023401    0.333773729
  151 LEU   N       1610    6.874683133    0.295148060    0.426777255
  151 LEU   H       1611    6.949907329    0.351360189    0.392385249
  151 LEU   CA      1612    6.917915007    0.158142562    0.457915572
  151 LEU   CB      1613    7.029003945    0.106559304    0.366207111
  151 LEU   CG      1614    6.971976849    0.069377891    0.229183820
  151 LEU   CD1     1615    7.082984223    0.071567646    0.123893668
  151 LEU   CD2     1616    6.894331111   -0.060958005    0.249020215
  151 LEU   C       1617    6.966591574    0.136215056    0.601312406
  151 LEU   O       1618    6.973804213    0.022235588    0.646996058
  152 THR   N       1619    6.989088234    0.243346787    0.676859682
  152 THR   H       1620    6.967737390    0.335550772    0.644543531
  152 THR   CA      1621    7.055833708    0.240711352    0.807816375
  152 THR   CB      1622    7.111917909    0.376981564    0.848975775
  152 THR   OG1     1623    7.215429498    0.354473101    0.945053193
  152 THR   HG1     1624    7.267251749    0.439064127    0.957676183
  152 THR   CG2     1625    7.014369926    0.473374471    0.916838982
  152 THR   C       1626    6.980888100    0.167872686    0.919571173
  152 THR   O       1627    7.042388133    0.101134525    1.002594250
  153 GLU   N       1628    6.848855459    0.153276684    0.912792246
  153 GLU   H       1629    6.786631061    0.192064004    0.844782351
  153 GLU   CA      1630    6.763724516    0.082884491    1.009802030
  153 GLU   CB      1631    6.637777933    0.161860746    1.045978477
  153 GLU   CG      1632    6.662925255    0.305167425    1.093276109
  153 GLU   CD      1633    6.529155304    0.360894809    1.142346530
  153 GLU   OE1     1634    6.466323319    0.302731288    1.233419117
  153 GLU   OE2     1635    6.487860351    0.469696567    1.096747045
  153 GLU   C       1636    6.718720647    7.685120631    0.961766031
  153 GLU   O       1637    6.684542890    7.602777184    1.046514840
  154 VAL   N       1638    6.707730326    7.652279335    0.833347881
  154 VAL   H       1639    6.715401615    7.726654172    0.766928212
  154 VAL   CA      1640    6.653842827    7.527153355    0.778123295
  154 VAL   CB      1641    6.623852840    7.553158944    0.630347155
  154 VAL   CG1     1642    6.744676622    7.555296464    0.536485287
  154 VAL   CG2     1643    6.531438556    7.450727259    0.564175122
  154 VAL   C       1644    6.755014088    7.415883414    0.806319875
  154 VAL   O       1645    6.873747445    7.434882288    0.832233376
  155 ASP   N       1646    6.712129147    7.293335358    0.777476599
  155 ASP   H       1647    6.614636093    7.271220928    0.780090146
  155 ASP   CA      1648    6.801370079    7.176644026    0.772046092
  155 ASP   CB      1649    6.721016184    7.047514010    0.755344740
  155 ASP   CG      1650    6.796933797    6.926051700    0.809104597
  155 ASP   OD1     1651    6.867632340    6.870549900    0.722234943
  155 ASP   OD2     1652    6.797334791    6.891791169    0.929328006
  155 ASP   C       1653    6.893958503    7.184908520    0.650519402
  155 ASP   O       1654    6.854475243    7.213629801    0.537615691
  156 ARG   N       1655    7.018720009    7.144566690    0.672759498
  156 ARG   H       1656    7.040515250    7.105345994    0.762129478
  156 ARG   CA      1657    7.123940850    7.148450148    0.570179823
  156 ARG   CB      1658    7.169421820    7.285772596    0.520384402
  156 ARG   CG      1659    7.213630962    7.375318276    0.636289881
  156 ARG   CD      1660    7.227883910    7.516522253    0.579161896
  156 ARG   NE      1661    7.261759783    7.596785546    0.697558263
  156 ARG   HE      1662    7.217071980    7.560534379    0.779334559
  156 ARG   CZ      1663    7.326598729    7.714054096    0.697278114
  156 ARG   NH1     1664    7.378691726    7.768844335    0.586656835
  156 ARG   HH11    1665    7.433728928    7.851931487    0.594767989
  156 ARG   HH12    1666    7.343567289    7.745472738    0.496000791
  156 ARG   NH2     1667    7.341456458    7.771089329    0.817615391
  156 ARG   HH21    1668    7.390688371    7.858110090    0.815971428
  156 ARG   HH22    1669    7.325219386    7.722254237    0.903349711
  156 ARG   C       1670    7.240805764    7.051516576    0.589122160
  156 ARG   O       1671    7.356800240    7.092417628    0.587916737
  157 CYS2  N       1672    7.207066143    6.937321113    0.648388148
  157 CYS2  H       1673    7.110881527    6.919480617    0.669131359
  157 CYS2  CA      1674    7.303566452    6.828311881    0.668757612
  157 CYS2  CB      1675    7.370849053    6.753930550    0.553198225
  157 CYS2  SG      1676    7.252282717    6.667971066    0.443450994
  157 CYS2  C       1677    7.409176639    6.864240545    0.773475009
  157 CYS2  O       1678    7.510551961    6.794611762    0.775460996
  158 LEU   N       1679    7.384285511    6.959668701    0.862724044
  158 LEU   H       1680    7.294033244    7.002460408    0.867703406
  158 LEU   CA      1681    7.489357152    7.019527560    0.946305516
  158 LEU   CB      1682    7.440822398    7.126724442    1.044109751
  158 LEU   CG      1683    7.413770128    7.264614916    0.983582929
  158 LEU   CD1     1684    7.330271053    7.333111814    1.091972044
  158 LEU   CD2     1685    7.528548510    7.348062097    0.926372295
  158 LEU   C       1686    7.575521552    6.928091081    1.033622019
  158 LEU   O       1687    7.698337565    6.921658104    1.032474560
  159 GLN   N       1688    7.514689603    6.847913266    1.120582885
  159 GLN   H       1689    7.415878699    6.851277771    1.135587213
  159 GLN   CA      1690    7.590281179    6.749978236    1.199986943
  159 GLN   CB      1691    7.502455800    6.703843953    1.316486356
  159 GLN   CG      1692    7.488304034    6.809675321    1.426063579
  159 GLN   CD      1693    7.373892262    6.773144072    1.520840714
  159 GLN   OE1     1694    7.259500595    6.816822786    1.509188065
  159 GLN   NE2     1695    7.411242056    6.721793782    1.637691777
  159 GLN   HE21    1696    7.338967042    6.708831958    1.705564004
  159 GLN   HE22    1697    7.499849537    6.676552229    1.647699571
  159 GLN   C       1698    7.643167227    6.633384814    1.116194933
  159 GLN   O       1699    7.755571835    6.588055559    1.137193115
  160 ALA   N       1700    7.556884053    6.578561619    1.031107395
  160 ALA   H       1701    7.461512941    6.608222919    1.025988195
  160 ALA   CA      1702    7.597319585    6.486449768    0.923910848
  160 ALA   CB      1703    7.467546272    6.463663003    0.846137106
  160 ALA   C       1704    7.728592044    6.517081575    0.851524701
  160 ALA   O       1705    7.806235288    6.435870121    0.801445422
  161 ARG   N       1706    0.003563255    6.643976835    0.814734223
  161 ARG   H       1707   -0.076199179    6.704267160    0.812569015
  161 ARG   CA      1708    0.121714055    6.705112930    0.752168792
  161 ARG   CB      1709    0.098022443    6.856241381    0.749097205
  161 ARG   CG      1710    0.021485683    6.889969882    0.620967556
  161 ARG   CD      1711    0.004332813    7.041957700    0.617581656
  161 ARG   NE      1712    0.128826938    7.107544388    0.575077845
  161 ARG   HE      1713    0.215238663    7.083356005    0.619191252
  161 ARG   CZ      1714    0.145203818    7.177922012    0.462234319
  161 ARG   NH1     1715    0.050209948    7.198426276    0.369975297
  161 ARG   HH11    1716    0.066769507    7.225107682    0.275038081
  161 ARG   HH12    1717   -0.040145987    7.160635355    0.390166780
  161 ARG   NH2     1718    0.248532163    7.262003256    0.447851895
  161 ARG   HH21    1719    0.266972141    7.301154091    0.357708810
  161 ARG   HH22    1720    0.320440016    7.270115616    0.516859331
  161 ARG   C       1721    0.256612937    6.668724547    0.814537573
  161 ARG   O       1722    0.271677440    6.706948425    0.930477350
  162 GLY   N       1723    0.357755677    6.637304702    0.734088718
  162 GLY   H       1724    0.444179692    6.598494502    0.766110486
  162 GLY   CA      1725    0.366498342    6.645247295    0.587551667
  162 GLY   C       1726    0.504856207    6.600797296    0.539693493
  162 GLY   O1      1727    0.523473037    6.596170555    0.416178106
  162 GLY   O2      1728    0.601451703    6.591285180    0.618439319
  163 fA4P  HO4     1729    1.001222142    5.859046814    5.463049566
  163 fA4P  O4      1730    0.932477017    5.923012050    5.428651161
  163 fA4P  C4      1731    0.895054283    6.015249489    5.532029160
  163 fA4P  C3      1732    1.003902130    6.075412370    5.619433452
  163 fA4P  O3      1733    1.088606194    5.981443085    5.687172185
  163 fA4P  HO3     1734    1.136894651    6.035869894    5.755786231
  163 fA4P  C2      1735    1.086398429    6.165698871    5.529163488
  163 fA4P  O2      1736    1.213470537    6.201205095    5.585602461
  163 fA4P  HO2     1737    1.277531583    6.235876756    5.517074870
  163 fA4P  C6      1738    0.701723845    6.064399817    5.411692991
  163 fA4P  C5      1739    0.814368312    6.135241843    5.485170734
  163 fA4P  O5      1740    0.890188943    6.226274806    5.404185126
  163 fA4P  C1      1741    1.002382015    6.280409660    5.475434724
  164 SIA   HO8     1742    2.063998348    6.678103369    4.644359050
  164 SIA   O8      1743    2.032881440    6.588505229    4.676070672
  164 SIA   C8      1744    1.914006118    6.557904722    4.601742961
  164 SIA   C7      1745    1.860540744    6.417981245    4.627645297
  164 SIA   O7      1746    1.914891255    6.300199841    4.566265671
  164 SIA   HO7     1747    1.993170252    6.270033819    4.620694104
  164 SIA   C9      1748    1.932832206    6.573600968    4.451724521
  164 SIA   O9      1749    1.926656097    6.710931783    4.410548059
  164 SIA   HO9     1750    1.991431081    6.737216785    4.339035822
  164 SIA   C5      1751    1.698654673    6.326169871    4.791042963
  164 SIA   N5      1752    1.584002718    6.418030629    4.785840562
  164 SIA   HN5     1753    1.581230108    6.478780680    4.865233355
  164 SIA   C5A     1754    1.486824471    6.427291491    4.695509484
  164 SIA   O5A     1755    1.490749466    6.359916440    4.592667097
  164 SIA   C5B     1756    1.366937210    6.516750868    4.727672507
  164 SIA   C4      1757    1.701791249    6.257681975    4.926710973
  164 SIA   O4      1758    1.576538588    6.191021430    4.948251432
  164 SIA   HO4     1759    1.573652804    6.111235784    4.888024501
  164 SIA   C3      1760    1.804567020    6.148058584    4.949682248
  164 SIA   C1      1761    2.042076696    6.147716059    4.877076498
  164 SIA   O1A     1762    2.058807059    6.032856233    4.923498662
  164 SIA   O1B     1763    2.121899738    6.173366327    4.784356371
  164 SIA   C6      1764    1.826080143    6.407547342    4.775327303
  164 SIA   O6      1765    1.942004376    6.361102987    4.846025382
  164 SIA   C2      1766    1.923325207    6.235544831    4.912969307
  165 LB6P  O6      1767    1.985797954    6.299829476    5.025034373
  165 LB6P  C6      1768    2.019949781    6.245209882    5.153274488
  165 LB6P  C3      1769    2.121320782    6.444230923    5.464261451
  165 LB6P  O3      1770    2.212700888    6.414755736    5.570913658
  165 LB6P  HO3     1771    2.163221848    6.363254234    5.640921491
  165 LB6P  C2      1772    1.988755789    6.510050638    5.498879235
  165 LB6P  O2      1773    2.002138930    6.627552091    5.580183524
  165 LB6P  HO2     1774    2.065740197    6.619561506    5.656944026
  165 LB6P  C4      1775    2.095820533    6.319533577    5.381150161
  165 LB6P  O4      1776    2.034739193    6.215887543    5.459373632
  165 LB6P  HO4     1777    2.102933087    6.162244130    5.509108538
  165 LB6P  C5      1778    2.033356472    6.362272990    5.249318311
  165 LB6P  O5      1779    1.904487939    6.417278050    5.280350143
  165 LB6P  C1      1780    1.911580287    6.529605255    5.369379211
  166 NAG   O4      1781    1.775975776    6.567201825    5.397544784
  166 NAG   C4      1782    1.704682723    6.682424472    5.350251353
  166 NAG   C3      1783    1.766391445    6.808033946    5.409586191
  166 NAG   O3      1784    1.780855334    6.806654593    5.552363002
  166 NAG   HO3     1785    1.857791147    6.743755533    5.563570958
  166 NAG   C2      1786    1.708086154    6.941454114    5.365935274
  166 NAG   N2      1787    1.796375896    7.052469651    5.404539617
  166 NAG   HN2     1788    1.883089988    7.053117698    5.354730750
  166 NAG   C7      1789    1.758297151    7.163181793    5.467663214
  166 NAG   O7      1790    1.837796397    7.256723991    5.475330980
  166 NAG   C8      1791    1.620481593    7.169648237    5.533833841
  166 NAG   C6      1792    1.619298876    6.597354262    5.121203034
  166 NAG   O6      1793    1.609118790    6.625616384    4.980876219
  166 NAG   HO6     1794    1.525227916    6.679298191    4.971807222
  166 NAG   C5      1795    1.691225940    6.705214330    5.200572895
  166 NAG   O5      1796    1.617410977    6.826811528    5.181601601
  166 NAG   C1      1797    1.693963298    6.943631067    5.214604135
  167 MA2P  O2      1798    1.610940704    7.056336902    5.182983546
  167 MA2P  C2      1799    1.608150562    7.152966927    5.076915771
  167 MA2P  C4      1800    1.669617735    7.378835466    4.983547168
  167 MA2P  O4      1801    1.540420852    7.437493316    5.005029309
  167 MA2P  HO4     1802    1.546622118    7.515058024    5.067853337
  167 MA2P  C3      1803    1.697116070    7.275360685    5.091444215
  167 MA2P  O3      1804    1.834323705    7.233510601    5.087311551
  167 MA2P  HO3     1805    1.884332458    7.277476673    5.161930559
  167 MA2P  C6      1806    1.817148803    7.314857484    4.789801333
  167 MA2P  O6      1807    1.813071673    7.288259938    4.648846414
  167 MA2P  HO6     1808    1.847187946    7.197942267    4.622780096
  167 MA2P  C5      1809    1.675924330    7.314366523    4.846040495
  167 MA2P  O5      1810    1.606779097    7.189034807    4.835769116
  167 MA2P  C1      1811    1.640864753    7.096189531    4.939759582
  168 SIA   HO8     1812    2.555777391    6.809199683    4.319739232
  168 SIA   O8      1813    2.466518324    6.782842063    4.356325974
  168 SIA   C8      1814    2.466897414    6.639383394    4.352889629
  168 SIA   C7      1815    2.447223134    6.573842609    4.217147151
  168 SIA   O7      1816    2.506234013    6.444927331    4.194956537
  168 SIA   HO7     1817    2.464525398    6.365358620    4.238879836
  168 SIA   C9      1818    2.393636705    6.553548368    4.454728143
  168 SIA   O9      1819    2.412812743    6.569048347    4.596108252
  168 SIA   HO9     1820    2.339839301    6.527823286    4.650663701
  168 SIA   C5      1821    2.387270503    6.653154951    3.986566055
  168 SIA   N5      1822    2.508869530    6.735448893    3.979298151
  168 SIA   HN5     1823    2.521514805    6.831179163    4.005320291
  168 SIA   C5A     1824    2.616703022    6.695450718    3.912484780
  168 SIA   O5A     1825    2.636105428    6.582029879    3.869029891
  168 SIA   C5B     1826    2.725233122    6.803008576    3.904438109
  168 SIA   C4      1827    2.278741198    6.718035715    3.902196913
  168 SIA   O4      1828    2.320876549    6.693917294    3.767144344
  168 SIA   HO4     1829    2.333501675    6.595760255    3.752796908
  168 SIA   C3      1830    2.149891773    6.638217244    3.913775247
  168 SIA   C1      1831    2.073949982    6.763963260    4.105972119
  168 SIA   O1A     1832    2.042676261    6.852452495    4.023403951
  168 SIA   O1B     1833    2.084071950    6.801401312    4.224803965
  168 SIA   C6      1834    2.339583105    6.636367471    4.129921187
  168 SIA   O6      1835    2.216022642    6.563918390    4.138840403
  168 SIA   C2      1836    2.112057618    6.624066266    4.060317485
  169 LB6P  O6      1837    1.998157490    6.537026863    4.067187679
  169 LB6P  C6      1838    2.016350060    6.403462878    4.017973513
  169 LB6P  C3      1839    1.788486817    6.102639067    3.960375233
  169 LB6P  O3      1840    1.794922321    6.006234780    3.854275565
  169 LB6P  HO3     1841    1.734754020    5.930461493    3.879562308
  169 LB6P  C2      1842    1.654125972    6.171330691    3.978648558
  169 LB6P  O2      1843    1.542537009    6.085058273    4.005075963
  169 LB6P  HO2     1844    1.457861734    6.138103046    4.001026951
  169 LB6P  C4      1845    1.893270041    6.206787474    3.924567381
  169 LB6P  O4      1846    1.865894366    6.256276002    3.792673925
  169 LB6P  HO4     1847    1.847439845    6.171674666    3.742653038
  169 LB6P  C5      1848    1.902257486    6.305425172    4.039871336
  169 LB6P  O5      1849    1.774278794    6.362269293    4.071227977
  169 LB6P  C1      1850    1.678414357    6.259464666    4.100099420
  170 NAG   O4      1851    1.570026005    6.325945975    4.166630325
  170 NAG   C4      1852    1.496547138    6.439866294    4.119562727
  170 NAG   C3      1853    1.349582423    6.402841445    4.107821201
  170 NAG   O3      1854    1.323018404    6.293401897    4.018884819
  170 NAG   HO3     1855    1.231780878    6.257576470    4.038704648
  170 NAG   C2      1856    1.261233446    6.515605049    4.057024078
  170 NAG   N2      1857    1.118612153    6.480219559    4.053358036
  170 NAG   HN2     1858    1.074228664    6.454119013    4.139077443
  170 NAG   C7      1859    1.051919971    6.490297370    3.938729638
  170 NAG   O7      1860    1.108146135    6.493319466    3.829387916
  170 NAG   C8      1861    0.899800774    6.477274786    3.948613536
  170 NAG   C6      1862    1.637416999    6.599267676    4.243471044
  170 NAG   O6      1863    1.668855345    6.697139833    4.343602428
  170 NAG   HO6     1864    1.767961587    6.701188215    4.356361270
  170 NAG   C5      1865    1.494391168    6.552887067    4.221187554
  170 NAG   O5      1866    1.412326110    6.663823278    4.181760134
  170 NAG   C1      1867    1.275348041    6.627969406    4.158415268
  171 MA2P  O2      1868    1.201093017    6.741437468    4.111452439
  171 MA2P  C2      1869    1.193151865    6.851977667    4.202632738
  171 MA2P  C4      1870    0.963780764    6.928262535    4.138661829
  171 MA2P  O4      1871    0.887917062    7.037512653    4.084778641
  171 MA2P  HO4     1872    0.922492256    7.040490841    3.990986469
  171 MA2P  C3      1873    1.111751073    6.963038797    4.138241605
  171 MA2P  O3      1874    1.158814308    7.005139329    4.009367978
  171 MA2P  HO3     1875    1.156142161    6.921958917    3.953918581
  171 MA2P  C6      1876    0.784831430    6.858546030    4.316206600
  171 MA2P  O6      1877    0.728725851    6.731259556    4.280938206
  171 MA2P  HO6     1878    0.746881000    6.663712879    4.352414426
  171 MA2P  C5      1879    0.927865728    6.898031193    4.283231118
  171 MA2P  O5      1880    1.005841302    6.791136385    4.338804028
  171 MA2P  C1      1881    1.145965590    6.821696004    4.343914654
  172 MB6P  O6      1882    1.158336332    6.916421661    4.451010831
  172 MB6P  C6      1883    1.284633676    6.906596146    4.518437915
  172 MB6P  C3      1884    1.445047109    6.974670943    4.857146582
  172 MB6P  O3      1885    1.581705406    6.971372561    4.900836634
  172 MB6P  C2      1886    1.350487259    6.890932507    4.941725318
  172 MB6P  O2      1887    1.383320615    6.751493144    4.950221986
  172 MB6P  HO2     1888    1.313914795    6.703242207    5.003666034
  172 MB6P  C4      1889    1.434996909    6.941938458    4.709053094
  172 MB6P  O4      1890    1.510380104    7.040503854    4.636966625
  172 MB6P  HO4     1891    1.555319671    7.093614493    4.708808557
  172 MB6P  C5      1892    1.290597844    6.953342822    4.662955759
  172 MB6P  O5      1893    1.204027797    6.873071333    4.744530613
  172 MB6P  C1      1894    1.212619279    6.913713850    4.881900980
  173 NAG   O4      1895    1.104902959    6.838813036    4.940047008
  173 NAG   C4      1896    1.075350148    6.828817602    5.080119175
  173 NAG   C3      1897    0.970907228    6.930952290    5.122169382
  173 NAG   O3      1898    1.015865778    7.064474539    5.094891536
  173 NAG   HO3     1899    1.085859080    7.098206718    5.157852553
  173 NAG   C2      1900    0.924057154    6.933148267    5.266766467
  173 NAG   N2      1901    0.822962993    7.038483351    5.283900853
  173 NAG   HN2     1902    0.762365768    6.998062910    5.215385901
  173 NAG   C7      1903    0.839901738    7.144786343    5.362033268
  173 NAG   O7      1904    0.942392523    7.165724107    5.426735020
  173 NAG   C8      1905    0.722547730    7.242680910    5.354440398
  173 NAG   C6      1906    1.092918276    6.583493125    5.082235946
  173 NAG   O6      1907    1.232189834    6.585081418    5.116796383
  173 NAG   HO6     1908    1.277061313    6.499964495    5.089537224
  173 NAG   C5      1909    1.004663657    6.700807641    5.121648743
  173 NAG   O5      1910    0.987784700    6.697714180    5.264124415
  173 NAG   C1      1911    0.883521199    6.790119584    5.298514902
  174 NAG   O4      1912    0.831890676    6.752926640    5.427145550
  174 NAG   C4      1913    0.915919627    6.756227652    5.543433574
  174 NAG   C3      1914    0.858170038    6.848762867    5.649296272
  174 NAG   O3      1915    0.818855450    6.979744822    5.605775552
  174 NAG   HO3     1916    0.881987008    7.036487244    5.552910170
  174 NAG   C2      1917    0.955939167    6.865488889    5.764488460
  174 NAG   N2      1918    0.893814489    6.942402251    5.873272446
  174 NAG   HN2     1919    0.824635158    6.903540855    5.934136047
  174 NAG   C7      1920    0.939186082    7.064008118    5.902290151
  174 NAG   O7      1921    0.894550983    7.123632887    6.000184227
  174 NAG   C8      1922    1.042715016    7.139408883    5.818590755
  174 NAG   C6      1923    0.946266570    6.505390947    5.517639705
  174 NAG   O6      1924    0.969607432    6.376690737    5.576676538
  174 NAG   C5      1925    0.922956576    6.621335122    5.613137160
  174 NAG   O5      1926    1.030425546    6.630144578    5.707829057
  174 NAG   C1      1927    0.996046746    6.725820115    5.809104086
  175 NA+   NA      1928    1.044120986    5.069738626    0.320829112
  176 NA+   NA      1929    7.594883427    5.745317409    5.836020412
  177 NA+   NA      1930    1.549532666    5.951592860    6.195547761
  178 NA+   NA      1931    0.004810351    4.589166544    3.111736129
  179 NA+   NA      1932    7.395760139    6.967915099    5.349136478
  180 NA+   NA      1933    0.612804505    1.489725672    1.650403742
  181 NA+   NA      1934    1.464446663    0.827892183    1.428115196
  182 NA+   NA      1935    4.915176592    3.469449258    7.263628747
  183 NA+   NA      1936    2.028522712    4.067609543    3.669468161
  184 NA+   NA      1937    7.481696294    7.639689561    1.809005727
  185 NA+   NA      1938    5.795805284    0.162232761    0.625528667
    1 SOLV  OW      1939    4.037829748    1.941801247    4.937045727
    1 SOLV  HW1     1940    4.034705594    1.871584861    5.008189785
    1 SOLV  HW2     1941    3.945288969    1.975222743    4.919136213
    2 SOLV  OW      1942    4.999453317    2.393953792    0.575464926
    2 SOLV  HW1     1943    4.961409540    2.309248359    0.538322241
    2 SOLV  HW2     1944    4.998626837    2.389839570    0.675386503
    3 SOLV  OW      1945    2.584319964    6.136755591    2.723088767
    3 SOLV  HW1     1946    2.625783530    6.149119452    2.632924588
    3 SOLV  HW2     1947    2.492479786    6.176340307    2.723234164
    4 SOLV  OW      1948    6.723238689    0.654763293    3.906672381
    4 SOLV  HW1     1949    6.691766834    0.710183256    3.829601341
    4 SOLV  HW2     1950    6.701480062    0.558643296    3.889667772
    5 SOLV  OW      1951    5.248587269    5.062328281    3.458273495
    5 SOLV  HW1     1952    5.315671341    5.007869965    3.407917330
    5 SOLV  HW2     1953    5.173691993    5.087816393    3.397095318
    6 SOLV  OW      1954    2.926893314    7.473060549    0.385206000
    6 SOLV  HW1     1955    2.856030979    7.539329914    0.409472124
    6 SOLV  HW2     1956    2.889579852    7.406601162    0.320453957
    7 SOLV  OW      1957    0.924279874    2.569541882    7.363203860
    7 SOLV  HW1     1958    0.961427735    2.563912418    7.270520952
    7 SOLV  HW2     1959    0.827012196    2.592371021    7.358777698
    8 SOLV  OW      1960    0.798614461    1.257857621    4.985055268
    8 SOLV  HW1     1961    0.875242208    1.274499363    4.922996209
    8 SOLV  HW2     1962    0.808683266    1.167620827    5.026959740
    9 SOLV  OW      1963    4.021873230    0.502933052    5.157369372
    9 SOLV  HW1     1964    4.100226003    0.564818666    5.151646227
    9 SOLV  HW2     1965    3.944943243    0.541807380    5.106652586
   10 SOLV  OW      1966    5.088492406    2.703988778    5.713743612
   10 SOLV  HW1     1967    5.023793250    2.741436148    5.647309646
   10 SOLV  HW2     1968    5.112166513    2.774509293    5.780587610
   11 SOLV  OW      1969    7.401169492    0.955493742    2.582686457
   11 SOLV  HW1     1970    7.315559906    0.995627029    2.550098272
   11 SOLV  HW2     1971    7.385519544    0.910494072    2.670616780
   12 SOLV  OW      1972    3.496810949    4.097616871    6.499129979
   12 SOLV  HW1     1973    3.502855336    4.163576395    6.424199659
   12 SOLV  HW2     1974    3.425635166    4.126422285    6.563207931
   13 SOLV  OW      1975    4.240802218    3.942829596    6.717710296
   13 SOLV  HW1     1976    4.169583897    3.968288955    6.783143152
   13 SOLV  HW2     1977    4.330690224    3.955755949    6.759598358
   14 SOLV  OW      1978    6.158826347    5.633831336    5.108846871
   14 SOLV  HW1     1979    6.199586054    5.578862761    5.035917217
   14 SOLV  HW2     1980    6.077547213    5.680487270    5.073939089
   15 SOLV  OW      1981    2.095011702    5.656012584    4.347555589
   15 SOLV  HW1     1982    2.006006906    5.637248406    4.305990429
   15 SOLV  HW2     1983    2.106829106    5.754787975    4.357817218
   16 SOLV  OW      1984    1.495442674    6.791063797    2.098035967
   16 SOLV  HW1     1985    1.437460273    6.710669953    2.111263179
   16 SOLV  HW2     1986    1.467789590    6.862933728    2.161833024
   17 SOLV  OW      1987    3.997783116    1.499458063    7.368225612
   17 SOLV  HW1     1988    4.012798941    1.596154728    7.347592429
   17 SOLV  HW2     1989    4.078838203    1.462028905    7.413286886
   18 SOLV  OW      1990    3.224637404    2.329689344    2.668482573
   18 SOLV  HW1     1991    3.172566015    2.276173209    2.601951150
   18 SOLV  HW2     1992    3.164215709    2.358228594    2.742890387
   19 SOLV  OW      1993    2.167186528    7.692692628    3.476448853
   19 SOLV  HW1     1994    2.157080484    7.597199049    3.504391287
   19 SOLV  HW2     1995    2.191149912    7.748328004    3.556024566
   20 SOLV  OW      1996    5.159162599    7.560362845    5.303797599
   20 SOLV  HW1     1997    5.205884076    7.476846709    5.332842152
   20 SOLV  HW2     1998    5.225682466    7.623732454    5.264290828
   21 SOLV  OW      1999    6.039952318    2.572973290    6.835169460
   21 SOLV  HW1     2000    6.000905514    2.649024562    6.887065196
   21 SOLV  HW2     2001    6.089852361    2.608675565    6.756194652
   22 SOLV  OW      2002    6.604217106    4.795143576    4.378976205
   22 SOLV  HW1     2003    6.533807259    4.742546830    4.331253476
   22 SOLV  HW2     2004    6.628631920    4.875317844    4.324410699
   23 SOLV  OW      2005    1.365263102    6.025524424    0.182701952
   23 SOLV  HW1     2006    1.380045933    6.123688385    0.194819531
   23 SOLV  HW2     2007    1.427121864    5.990979441    0.112122039
   24 SOLV  OW      2008    0.323115786    6.257718129    4.272609611
   24 SOLV  HW1     2009    0.363875393    6.167823730    4.288707281
   24 SOLV  HW2     2010    0.237481230    6.265109203    4.323732049
   25 SOLV  OW      2011    1.280710509    5.028882110    7.101837085
   25 SOLV  HW1     2012    1.344562224    4.992144547    7.034200408
   25 SOLV  HW2     2013    1.316510392    5.012535171    7.193774840
   26 SOLV  OW      2014    4.531843577    3.781778210    0.296908696
   26 SOLV  HW1     2015    4.432458838    3.773692548    0.304591302
   26 SOLV  HW2     2016    4.554806018    3.867145945    0.250145801
   27 SOLV  OW      2017    6.640615100    5.289709533    3.021356622
   27 SOLV  HW1     2018    6.637985626    5.205421105    2.967597905
   27 SOLV  HW2     2019    6.686014821    5.272109442    3.108709720
   28 SOLV  OW      2020    3.237079248    0.223319201    0.346062042
   28 SOLV  HW1     2021    3.235491567    0.290057826    0.420526628
   28 SOLV  HW2     2022    3.208055574    0.267454772    0.261143284
   29 SOLV  OW      2023    4.733167367    3.246557134    6.852791731
   29 SOLV  HW1     2024    4.671266480    3.171698126    6.829002791
   29 SOLV  HW2     2025    4.827392684    3.219382945    6.833179957
   30 SOLV  OW      2026    0.241337302    0.719100293    2.195390053
   30 SOLV  HW1     2027    0.246833442    0.627756331    2.235734091
   30 SOLV  HW2     2028    0.180046739    0.716996773    2.116392723
   31 SOLV  OW      2029    3.072531745    5.803853796    3.640427810
   31 SOLV  HW1     2030    3.142584023    5.815102306    3.569945745
   31 SOLV  HW2     2031    3.039703266    5.709388652    3.639994696
   32 SOLV  OW      2032    1.553819373    1.283341272    5.183427586
   32 SOLV  HW1     2033    1.539245171    1.376346337    5.149673465
   32 SOLV  HW2     2034    1.650713831    1.270353287    5.204508613
   33 SOLV  OW      2035    4.253645543    2.425916060    3.826709599
   33 SOLV  HW1     2036    4.319021969    2.500911914    3.836860233
   33 SOLV  HW2     2037    4.242197104    2.379574762    3.914590009
   34 SOLV  OW      2038    0.841900084    2.289887446    3.253887623
   34 SOLV  HW1     2039    0.822187469    2.238308731    3.337270934
   34 SOLV  HW2     2040    0.940889568    2.295474888    3.240790238
   35 SOLV  OW      2041    4.220683214    1.704109019    1.483406124
   35 SOLV  HW1     2042    4.297183497    1.679574125    1.423846645
   35 SOLV  HW2     2043    4.194405487    1.624743268    1.538288508
   36 SOLV  OW      2044    1.859090464    5.032026989    1.320282393
   36 SOLV  HW1     2045    1.950647035    5.029395947    1.280130583
   36 SOLV  HW2     2046    1.846133830    5.118946072    1.368019419
   37 SOLV  OW      2047    3.050693927    0.305448911    5.788285249
   37 SOLV  HW1     2048    3.062507473    0.212274877    5.822649443
   37 SOLV  HW2     2049    3.090454079    0.312501850    5.696791493
   38 SOLV  OW      2050    3.375917882    7.132023310    1.577419048
   38 SOLV  HW1     2051    3.396519956    7.056014139    1.639061460
   38 SOLV  HW2     2052    3.277850970    7.133414390    1.557860750
   39 SOLV  OW      2053    0.797909020    2.714345157    4.929386253
   39 SOLV  HW1     2054    0.829758833    2.808407053    4.941206551
   39 SOLV  HW2     2055    0.823158673    2.681830125    4.838243443
   40 SOLV  OW      2056    1.378182551    5.905166323    5.083843399
   40 SOLV  HW1     2057    1.318436141    5.866377058    5.013645277
   40 SOLV  HW2     2058    1.473400022    5.883550144    5.062204140
   41 SOLV  OW      2059    7.475657952    2.496627431    4.281555523
   41 SOLV  HW1     2060    7.561047655    2.470921245    4.326824564
   41 SOLV  HW2     2061    7.496091865    2.552263479    4.201003784
   42 SOLV  OW      2062    4.466459640    3.094671584    3.070576018
   42 SOLV  HW1     2063    4.428116513    3.034547947    3.140695809
   42 SOLV  HW2     2064    4.477161156    3.186823182    3.107930612
   43 SOLV  OW      2065    2.246780564    1.971734076    5.055144681
   43 SOLV  HW1     2066    2.162804168    2.018384261    5.082925424
   43 SOLV  HW2     2067    2.224879377    1.879007919    5.024743990
   44 SOLV  OW      2068    5.786192076    6.512881401    2.474427134
   44 SOLV  HW1     2069    5.858874058    6.444756271    2.483257231
   44 SOLV  HW2     2070    5.779620096    6.565745576    2.559066730
   45 SOLV  OW      2071    6.115309387    3.343524789    6.688124149
   45 SOLV  HW1     2072    6.214605937    3.331607496    6.688537900
   45 SOLV  HW2     2073    6.089516558    3.405584251    6.614061262
   46 SOLV  OW      2074    3.165219377    7.628633502    0.439853528
   46 SOLV  HW1     2075    3.091818985    7.582235468    0.390244045
   46 SOLV  HW2     2076    3.133958025    7.719180684    0.468582998
   47 SOLV  OW      2077    4.752630442    4.985218792    4.824028406
   47 SOLV  HW1     2078    4.717119043    4.900302860    4.863139806
   47 SOLV  HW2     2079    4.851332824    4.990227722    4.839330935
   48 SOLV  OW      2080    7.035343918    0.093836630    2.767298133
   48 SOLV  HW1     2081    6.937242234    0.105223363    2.782996747
   48 SOLV  HW2     2082    7.082267546    0.180221151    2.785679133
   49 SOLV  OW      2083    1.796190752    3.132829154    1.877995138
   49 SOLV  HW1     2084    1.799068808    3.055282947    1.941084894
   49 SOLV  HW2     2085    1.817359444    3.101302173    1.785475235
   50 SOLV  OW      2086    1.327876790    6.090040625    5.263346994
   50 SOLV  HW1     2087    1.337288008    6.013807595    5.199315433
   50 SOLV  HW2     2088    1.416044915    6.136131739    5.273448253
   51 SOLV  OW      2089    2.724368808    6.605393023    3.004422140
   51 SOLV  HW1     2090    2.625334849    6.603498751    2.990627617
   51 SOLV  HW2     2091    2.744237078    6.615704665    3.101892877
   52 SOLV  OW      2092    1.699146342    3.557269384    5.859034115
   52 SOLV  HW1     2093    1.763553162    3.633134817    5.868925864
   52 SOLV  HW2     2094    1.675335480    3.546149306    5.762540508
   53 SOLV  OW      2095    5.586886701    5.471711302    7.112974499
   53 SOLV  HW1     2096    5.493082787    5.482185600    7.146028280
   53 SOLV  HW2     2097    5.645234102    5.440075378    7.187782187
   54 SOLV  OW      2098    6.468854992    1.708526646    0.728920811
   54 SOLV  HW1     2099    6.415195115    1.659574325    0.660174625
   54 SOLV  HW2     2100    6.441518986    1.678294253    0.820247422
   55 SOLV  OW      2101    4.664353372    0.438694641    6.677676319
   55 SOLV  HW1     2102    4.706859572    0.370251929    6.736927656
   55 SOLV  HW2     2103    4.568848718    0.451310862    6.704537286
   56 SOLV  OW      2104    4.063560675    2.067030784    2.284473161
   56 SOLV  HW1     2105    4.144487486    2.053893542    2.227201328
   56 SOLV  HW2     2106    4.083314304    2.135215514    2.354916875
   57 SOLV  OW      2107    5.296135189    2.285390721    4.209769210
   57 SOLV  HW1     2108    5.377749421    2.238756526    4.175620519
   57 SOLV  HW2     2109    5.308115036    2.384283620    4.200910831
   58 SOLV  OW      2110    6.342948044    6.869417744    1.700424495
   58 SOLV  HW1     2111    6.328965683    6.824997434    1.611929218
   58 SOLV  HW2     2112    6.256441714    6.908178418    1.732272721
   59 SOLV  OW      2113    7.048072549    3.939754287    4.311187660
   59 SOLV  HW1     2114    7.048904633    3.845771559    4.277010188
   59 SOLV  HW2     2115    6.977418442    3.949065389    4.381349977
   60 SOLV  OW      2116    0.086470085    0.985893372    3.897601015
   60 SOLV  HW1     2117    0.037430392    0.932053944    3.966145988
   60 SOLV  HW2     2118    0.049784604    1.078914280    3.895817489
   61 SOLV  OW      2119    7.002046912    0.446958356    4.635823086
   61 SOLV  HW1     2120    7.008134519    0.536533578    4.679876511
   61 SOLV  HW2     2121    7.037395631    0.376879947    4.697798224
   62 SOLV  OW      2122    0.445433508    7.402101182    4.148834537
   62 SOLV  HW1     2123    0.450660552    7.417945163    4.247442205
   62 SOLV  HW2     2124    0.484054684    7.312370408    4.127419350
   63 SOLV  OW      2125    1.998133771    4.247474706    0.072528642
   63 SOLV  HW1     2126    1.947977976    4.207308983   -0.004105580
   63 SOLV  HW2     2127    1.946393784    4.233831205    0.157017803
   64 SOLV  OW      2128    2.387826271    1.682691927    4.740244379
   64 SOLV  HW1     2129    2.378881640    1.682414877    4.640635941
   64 SOLV  HW2     2130    2.398458421    1.776767249    4.772473197
   65 SOLV  OW      2131    4.229269093    4.129624917    5.385974102
   65 SOLV  HW1     2132    4.274766681    4.217749848    5.398834744
   65 SOLV  HW2     2133    4.207763017    4.117053939    5.289119089
   66 SOLV  OW      2134    4.668885454    4.341697401    1.570400617
   66 SOLV  HW1     2135    4.743567498    4.333579238    1.504384677
   66 SOLV  HW2     2136    4.581296023    4.334724198    1.522642262
   67 SOLV  OW      2137    3.996931350    6.874234821    3.192722568
   67 SOLV  HW1     2138    3.930886318    6.946467360    3.172169255
   67 SOLV  HW2     2139    4.016797377    6.874167706    3.290738780
   68 SOLV  OW      2140    1.153655380    7.059664934    3.653620474
   68 SOLV  HW1     2141    1.144303150    6.992518523    3.727143723
   68 SOLV  HW2     2142    1.085229833    7.041472764    3.582989265
   69 SOLV  OW      2143    4.871349525    6.469565996    4.738808187
   69 SOLV  HW1     2144    4.967664785    6.486177118    4.760007812
   69 SOLV  HW2     2145    4.847581246    6.375561785    4.763305393
   70 SOLV  OW      2146    3.507970471    1.871371177    6.704376779
   70 SOLV  HW1     2147    3.471745421    1.960979173    6.730062266
   70 SOLV  HW2     2148    3.456175938    1.799811971    6.751261478
   71 SOLV  OW      2149    7.141146463    1.595521521    2.069222551
   71 SOLV  HW1     2150    7.119936872    1.688094414    2.037882664
   71 SOLV  HW2     2151    7.237605652    1.575718354    2.051752123
   72 SOLV  OW      2152    4.736458917    2.998782354    1.504805744
   72 SOLV  HW1     2153    4.748300050    2.900740691    1.520598949
   72 SOLV  HW2     2154    4.671865186    3.035725615    1.571623103
   73 SOLV  OW      2155    5.541441069    6.448835500    7.059018175
   73 SOLV  HW1     2156    5.633895445    6.482629699    7.041351008
   73 SOLV  HW2     2157    5.486671194    6.456536342    6.975694027
   74 SOLV  OW      2158    2.409319713    4.260632244    0.035306005
   74 SOLV  HW1     2159    2.340923566    4.308367567   -0.019874431
   74 SOLV  HW2     2160    2.500091804    4.275533226   -0.003935166
   75 SOLV  OW      2161    2.667203812    0.853817355    0.013017397
   75 SOLV  HW1     2162    2.760122890    0.888922243    0.024666010
   75 SOLV  HW2     2163    2.629178832    0.829917210    0.102375355
   76 SOLV  OW      2164    6.769318806    0.757805020    4.266765702
   76 SOLV  HW1     2165    6.758685010    0.857048407    4.273057943
   76 SOLV  HW2     2166    6.820287345    0.724663395    4.346174586
   77 SOLV  OW      2167    3.161147160    2.338540278    2.211087256
   77 SOLV  HW1     2168    3.066997867    2.325541004    2.179963427
   77 SOLV  HW2     2169    3.215587506    2.377908037    2.137004200
   78 SOLV  OW      2170    0.074410423    0.300367021    2.123762033
   78 SOLV  HW1     2171    0.017994864    0.359505175    2.066142183
   78 SOLV  HW2     2172    0.025538049    0.280102401    2.208620036
   79 SOLV  OW      2173    4.418913514    7.602899571    6.675634575
   79 SOLV  HW1     2174    4.498524968    7.551581581    6.643563274
   79 SOLV  HW2     2175    4.378270466    7.652646176    6.598996057
   80 SOLV  OW      2176    5.879967364    4.101984918    1.449600663
   80 SOLV  HW1     2177    5.952465354    4.065718620    1.391030866
   80 SOLV  HW2     2178    5.806360276    4.034692927    1.457041432
   81 SOLV  OW      2179    0.707485223    4.028724389    3.774472382
   81 SOLV  HW1     2180    0.728493233    4.117989113    3.734573539
   81 SOLV  HW2     2181    0.784581806    3.998257714    3.830412708
   82 SOLV  OW      2182    2.024651208    0.123413863    2.487942599
   82 SOLV  HW1     2183    2.068348518    0.211064151    2.508185844
   82 SOLV  HW2     2184    1.927703977    0.138254949    2.468378613
   83 SOLV  OW      2185    5.977850573    1.947465620    5.424753656
   83 SOLV  HW1     2186    6.060765161    1.908075439    5.385065791
   83 SOLV  HW2     2187    6.001356339    2.030334158    5.475564852
   84 SOLV  OW      2188    1.700178002    2.254484250    7.466733204
   84 SOLV  HW1     2189    1.729263535    2.349816915    7.458535017
   84 SOLV  HW2     2190    1.607207830    2.251054391    7.503424334
   85 SOLV  OW      2191    2.367005719    4.429186745    0.836731757
   85 SOLV  HW1     2192    2.427639553    4.505193000    0.813311286
   85 SOLV  HW2     2193    2.414482860    4.342601347    0.820896667
   86 SOLV  OW      2194    1.126747385    2.384827990    3.268829223
   86 SOLV  HW1     2195    1.195593373    2.331052628    3.220143101
   86 SOLV  HW2     2196    1.123716847    2.477292152    3.230841190
   87 SOLV  OW      2197    6.078734400    3.870149498    1.994095387
   87 SOLV  HW1     2198    6.170405539    3.910051147    1.996553048
   87 SOLV  HW2     2199    6.027113014    3.909923687    1.918233711
   88 SOLV  OW      2200    2.991258374    2.510194113    1.845400953
   88 SOLV  HW1     2201    2.997508414    2.541075021    1.750486328
   88 SOLV  HW2     2202    3.069407641    2.545220473    1.897046891
   89 SOLV  OW      2203    7.644208989    7.393848199    6.834959815
   89 SOLV  HW1     2204    7.711743230    7.412564801    6.763611060
   89 SOLV  HW2     2205    7.645941572    7.467485092    6.902609570
   90 SOLV  OW      2206    7.509830229    3.882732173    2.979548664
   90 SOLV  HW1     2207    7.439010475    3.853900045    3.044006376
   90 SOLV  HW2     2208    7.541260213    3.974605268    3.003485732
   91 SOLV  OW      2209    4.834088543    6.676267594    3.403517994
   91 SOLV  HW1     2210    4.828253902    6.620245314    3.486155733
   91 SOLV  HW2     2211    4.809668236    6.770721633    3.425508124
   92 SOLV  OW      2212    5.424831732    4.596108338    4.573797719
   92 SOLV  HW1     2213    5.451924033    4.508403591    4.534106073
   92 SOLV  HW2     2214    5.339732972    4.627029655    4.531330271
   93 SOLV  OW      2215    7.247655782    0.764992533    0.792794734
   93 SOLV  HW1     2216    7.285228942    0.701815819    0.860607681
   93 SOLV  HW2     2217    7.236910389    0.717547837    0.705415854
   94 SOLV  OW      2218    0.329362641    5.595185767    2.206825539
   94 SOLV  HW1     2219    0.253860180    5.655334514    2.180719004
   94 SOLV  HW2     2220    0.295147256    5.522943385    2.266928546
   95 SOLV  OW      2221    7.357932472    3.436677460    1.231277811
   95 SOLV  HW1     2222    7.340288363    3.522300881    1.182710743
   95 SOLV  HW2     2223    7.275599172    3.408870536    1.280769640
   96 SOLV  OW      2224    1.369159544    1.450782086    5.532112239
   96 SOLV  HW1     2225    1.308327616    1.384369648    5.575591399
   96 SOLV  HW2     2226    1.398448689    1.518392296    5.599732738
   97 SOLV  OW      2227    7.547319168    4.103823598    1.719389750
   97 SOLV  HW1     2228    7.474092171    4.035721579    1.719473838
   97 SOLV  HW2     2229    7.633746040    4.059770341    1.695104961
   98 SOLV  OW      2230    2.833439355    7.241870272    0.255506452
   98 SOLV  HW1     2231    2.810498065    7.292196139    0.172182121
   98 SOLV  HW2     2232    2.879738276    7.156608203    0.231244690
   99 SOLV  OW      2233    4.060249295    0.248297776    3.806465586
   99 SOLV  HW1     2234    3.998673452    0.324865333    3.825063151
   99 SOLV  HW2     2235    4.120522481    0.234186243    3.885015084
  100 SOLV  OW      2236    6.609265463    1.275311845    4.045306968
  100 SOLV  HW1     2237    6.667733753    1.343057829    4.089959079
  100 SOLV  HW2     2238    6.552720713    1.229654458    4.114008165
  101 SOLV  OW      2239    3.951412650    7.675626204    5.955731221
  101 SOLV  HW1     2240    3.947863169    7.622772265    5.870914320
  101 SOLV  HW2     2241    3.985020083    7.617477580    6.029834192
  102 SOLV  OW      2242    2.712233675    3.026980383    2.376845809
  102 SOLV  HW1     2243    2.633956817    2.969911059    2.351995361
  102 SOLV  HW2     2244    2.764898665    2.981770902    2.448847097
  103 SOLV  OW      2245    7.038474477    4.648400330    6.649521095
  103 SOLV  HW1     2246    7.121005042    4.638626608    6.705152780
  103 SOLV  HW2     2247    6.973691339    4.575921273    6.673006297
  104 SOLV  OW      2248    7.215165099    6.841985145    1.210954865
  104 SOLV  HW1     2249    7.124490909    6.840277339    1.168802086
  104 SOLV  HW2     2250    7.207540455    6.874965310    1.305059929
  105 SOLV  OW      2251    7.403042840    5.321392922    7.548291661
  105 SOLV  HW1     2252    7.497031001    5.316349721    7.582090915
  105 SOLV  HW2     2253    7.367029351    5.413427922    7.563595616
  106 SOLV  OW      2254    0.487230375    4.129499864    4.901590267
  106 SOLV  HW1     2255    0.431733995    4.105412697    4.821954223
  106 SOLV  HW2     2256    0.502952443    4.047851807    4.957162799
  107 SOLV  OW      2257    2.399707088    3.742055420    5.460433745
  107 SOLV  HW1     2258    2.445554301    3.830934330    5.461085612
  107 SOLV  HW2     2259    2.316672852    3.746996226    5.515954995
  108 SOLV  OW      2260    1.946496300    0.953295184    5.823936991
  108 SOLV  HW1     2261    2.020986149    0.928822665    5.886019120
  108 SOLV  HW2     2262    1.972978947    0.931640808    5.729961281
  109 SOLV  OW      2263    2.264714491    0.163699747    0.675257557
  109 SOLV  HW1     2264    2.317926609    0.083949173    0.703720589
  109 SOLV  HW2     2265    2.305124476    0.246397158    0.714371404
  110 SOLV  OW      2266    4.515996212    1.711212356    3.482831146
  110 SOLV  HW1     2267    4.431629175    1.708252431    3.536449615
  110 SOLV  HW2     2268    4.528471933    1.803105193    3.445394050
  111 SOLV  OW      2269    6.351838933    1.599876558    6.376996988
  111 SOLV  HW1     2270    6.314951475    1.552238182    6.456819792
  111 SOLV  HW2     2271    6.282831208    1.662545109    6.340770869
  112 SOLV  OW      2272    5.363271857    2.990571403    5.457031439
  112 SOLV  HW1     2273    5.425909415    3.067850400    5.467336154
  112 SOLV  HW2     2274    5.324888927    2.966674847    5.546235144
  113 SOLV  OW      2275    5.004558708    7.449673774    6.907778776
  113 SOLV  HW1     2276    4.941196366    7.416621851    6.837817772
  113 SOLV  HW2     2277    5.079913025    7.498718205    6.863981857
  114 SOLV  OW      2278    5.761873814    0.669027233    5.537600887
  114 SOLV  HW1     2279    5.696555135    0.597667159    5.512249930
  114 SOLV  HW2     2280    5.818942562    0.691539308    5.458621397
  115 SOLV  OW      2281    7.057800415    4.179301161    4.189147670
  115 SOLV  HW1     2282    7.088062627    4.175040088    4.093921355
  115 SOLV  HW2     2283    7.052777583    4.086735767    4.226676751
  116 SOLV  OW      2284    3.485845718    2.882627206    1.314319046
  116 SOLV  HW1     2285    3.568982717    2.901600858    1.366568162
  116 SOLV  HW2     2286    3.474346456    2.783743028    1.304760456
  117 SOLV  OW      2287    2.637342512    5.188039629    7.454708886
  117 SOLV  HW1     2288    2.727955674    5.226520564    7.472327844
  117 SOLV  HW2     2289    2.578656051    5.258186209    7.414245213
  118 SOLV  OW      2290    0.119122297    0.853354987    3.670237403
  118 SOLV  HW1     2291    0.049599284    0.855076883    3.598368916
  118 SOLV  HW2     2292    0.099988052    0.925466461    3.736835380
  119 SOLV  OW      2293    6.418316586    7.721684963    5.303794352
  119 SOLV  HW1     2294    6.461609302    7.774204817    5.230520161
  119 SOLV  HW2     2295    6.486209714    7.700285306    5.374038132
  120 SOLV  OW      2296    1.683115767    5.732248210    5.564331306
  120 SOLV  HW1     2297    1.710396703    5.637438779    5.547945658
  120 SOLV  HW2     2298    1.723393661    5.791097414    5.494216846
  121 SOLV  OW      2299    3.324853219    7.002885014    0.010241061
  121 SOLV  HW1     2300    3.265716474    7.083021698    0.019339935
  121 SOLV  HW2     2301    3.414662752    7.023152152    0.049295335
  122 SOLV  OW      2302    0.100058585    4.515826800    0.064649715
  122 SOLV  HW1     2303    0.020424444    4.456234303    0.054227855
  122 SOLV  HW2     2304    0.135504937    4.540161764   -0.025642939
  123 SOLV  OW      2305    3.082890201    5.199610788    4.129419697
  123 SOLV  HW1     2306    3.158295810    5.230778203    4.071588940
  123 SOLV  HW2     2307    3.069496387    5.264354046    4.204457325
  124 SOLV  OW      2308    3.468798356    3.750741753    2.416938949
  124 SOLV  HW1     2309    3.517683557    3.728142251    2.332679919
  124 SOLV  HW2     2310    3.518261933    3.713081883    2.495266040
  125 SOLV  OW      2311    5.766103249    3.905581684    6.991634974
  125 SOLV  HW1     2312    5.695930298    3.954414583    6.939743392
  125 SOLV  HW2     2313    5.740359628    3.809311841    7.000058490
  126 SOLV  OW      2314    0.033343474    2.915488547    3.375272362
  126 SOLV  HW1     2315   -0.051026880    2.881530015    3.416864953
  126 SOLV  HW2     2316    0.026741506    2.908119129    3.275755848
  127 SOLV  OW      2317    6.291006666    4.146677739    0.010595399
  127 SOLV  HW1     2318    6.227266534    4.111759117   -0.058092094
  127 SOLV  HW2     2319    6.384883164    4.132258787   -0.020699035
  128 SOLV  OW      2320    3.237309269    6.919210257    4.461850069
  128 SOLV  HW1     2321    3.196028322    6.864645155    4.534789190
  128 SOLV  HW2     2322    3.274129807    6.858394221    4.391514049
  129 SOLV  OW      2323    0.940823491    6.331937899    4.227115951
  129 SOLV  HW1     2324    0.846107440    6.364022521    4.228160100
  129 SOLV  HW2     2325    0.953843744    6.264176360    4.299506543
  130 SOLV  OW      2326    1.734222742    6.524159862    2.270437171
  130 SOLV  HW1     2327    1.825578679    6.555902443    2.295896692
  130 SOLV  HW2     2328    1.666341797    6.592001843    2.298567143
  131 SOLV  OW      2329    3.152602085    6.719323984    3.918877995
  131 SOLV  HW1     2330    3.195676027    6.712044182    3.828913481
  131 SOLV  HW2     2331    3.063225751    6.674500389    3.916743264
  132 SOLV  OW      2332    4.117613576    6.738886443    6.801242198
  132 SOLV  HW1     2333    4.126936731    6.732153168    6.701898311
  132 SOLV  HW2     2334    4.155420127    6.826064027    6.832420834
  133 SOLV  OW      2335    3.450091589    7.316963924    6.930729111
  133 SOLV  HW1     2336    3.440390839    7.410308759    6.965288280
  133 SOLV  HW2     2337    3.463662095    7.254274349    7.007459287
  134 SOLV  OW      2338    6.326501758    6.303165352    6.608176086
  134 SOLV  HW1     2339    6.314039503    6.206637713    6.585174946
  134 SOLV  HW2     2340    6.423206072    6.327212919    6.599699490
  135 SOLV  OW      2341    5.725502433    5.962163359    3.143718823
  135 SOLV  HW1     2342    5.631988605    5.928107908    3.153575257
  135 SOLV  HW2     2343    5.727973500    6.059639300    3.165947606
  136 SOLV  OW      2344    2.881068956    3.373024443    7.031705171
  136 SOLV  HW1     2345    2.884927153    3.446958391    6.964468211
  136 SOLV  HW2     2346    2.969972417    3.364199617    7.076650968
  137 SOLV  OW      2347    2.793894278    7.040763234    2.639161240
  137 SOLV  HW1     2348    2.795474364    7.043729209    2.739112872
  137 SOLV  HW2     2349    2.704156308    7.009319535    2.608179036
  138 SOLV  OW      2350    5.327272211    0.666174771    2.014306709
  138 SOLV  HW1     2351    5.392505342    0.606778219    1.967208803
  138 SOLV  HW2     2352    5.352400220    0.761797400    1.999260559
  139 SOLV  OW      2353    5.795319044    7.652348696    2.454814548
  139 SOLV  HW1     2354    5.743936777    7.630956052    2.371723597
  139 SOLV  HW2     2355    5.878572694    7.702188524    2.430594532
  140 SOLV  OW      2356    3.520258954    3.274706106    5.827400594
  140 SOLV  HW1     2357    3.581140476    3.296657436    5.751155023
  140 SOLV  HW2     2358    3.476810048    3.186151176    5.810906265
  141 SOLV  OW      2359    1.355459103    2.175297858    7.068094969
  141 SOLV  HW1     2360    1.384011148    2.136981286    7.155947599
  141 SOLV  HW2     2361    1.303322630    2.259199670    7.083706946
  142 SOLV  OW      2362    0.412857234    3.702991620    6.025534440
  142 SOLV  HW1     2363    0.434219714    3.724540505    5.930239719
  142 SOLV  HW2     2364    0.492912430    3.721353091    6.082593543
  143 SOLV  OW      2365    0.472372627    3.690954594    5.112049359
  143 SOLV  HW1     2366    0.543136738    3.625849640    5.084567250
  143 SOLV  HW2     2367    0.458888036    3.758199455    5.039264218
  144 SOLV  OW      2368    1.287780133    5.852159122    5.442375274
  144 SOLV  HW1     2369    1.290206303    5.944265304    5.403490233
  144 SOLV  HW2     2370    1.340063872    5.850592081    5.527612078
  145 SOLV  OW      2371    3.448818795    4.816846233    5.626894219
  145 SOLV  HW1     2372    3.373735633    4.843816008    5.566585691
  145 SOLV  HW2     2373    3.535967452    4.830696616    5.579829586
  146 SOLV  OW      2374    3.141259355    0.804477929    3.388476421
  146 SOLV  HW1     2375    3.078300379    0.875140375    3.356149878
  146 SOLV  HW2     2376    3.099634411    0.714433877    3.375770354
  147 SOLV  OW      2377    7.580772049    3.046293505    3.832654766
  147 SOLV  HW1     2378    7.624978949    2.992803723    3.904668871
  147 SOLV  HW2     2379    7.535676595    2.984540031    3.768200988
  148 SOLV  OW      2380    4.148871721    5.458878063    2.665204305
  148 SOLV  HW1     2381    4.119305237    5.430044482    2.574120729
  148 SOLV  HW2     2382    4.245030635    5.486163260    2.661930122
  149 SOLV  OW      2383    2.235029329    5.045160205    5.355332222
  149 SOLV  HW1     2384    2.136657898    5.063172257    5.354699080
  149 SOLV  HW2     2385    2.269489672    5.045097425    5.261448328
  150 SOLV  OW      2386    4.768185395    7.426170685    4.148066006
  150 SOLV  HW1     2387    4.739749464    7.350413825    4.206834405
  150 SOLV  HW2     2388    4.867300963    7.437879345    4.154421811
  151 SOLV  OW      2389    3.881135532    2.768392554    2.737587259
  151 SOLV  HW1     2390    3.960665675    2.756360176    2.797002936
  151 SOLV  HW2     2391    3.832209742    2.851568153    2.763857135
  152 SOLV  OW      2392    3.064109042    1.137281315    6.009539003
  152 SOLV  HW1     2393    3.022576320    1.219024857    5.969606700
  152 SOLV  HW2     2394    3.005836287    1.058054679    5.991402470
  153 SOLV  OW      2395    3.482929697    1.970365728    6.449280943
  153 SOLV  HW1     2396    3.512069092    1.922514820    6.532122120
  153 SOLV  HW2     2397    3.544639811    1.947310423    6.374036673
  154 SOLV  OW      2398    3.522868858    5.415041064    3.143331382
  154 SOLV  HW1     2399    3.496572912    5.397031627    3.048537033
  154 SOLV  HW2     2400    3.446474982    5.457992302    3.191507925
  155 SOLV  OW      2401    5.708368651    0.945627186    6.955046976
  155 SOLV  HW1     2402    5.700418339    0.995022520    7.041643073
  155 SOLV  HW2     2403    5.617029210    0.924116132    6.920460485
  156 SOLV  OW      2404    5.153918301    5.726146890    2.050615170
  156 SOLV  HW1     2405    5.067054428    5.699010057    2.009143764
  156 SOLV  HW2     2406    5.192730379    5.648587849    2.100411714
  157 SOLV  OW      2407    6.122171419    5.604704369    2.033311664
  157 SOLV  HW1     2408    6.200513777    5.660049198    2.005008522
  157 SOLV  HW2     2409    6.101844536    5.622519092    2.129598066
  158 SOLV  OW      2410    6.728663919    4.589088894    7.079300167
  158 SOLV  HW1     2411    6.757172601    4.515816198    7.017495079
  158 SOLV  HW2     2412    6.640743346    4.625893824    7.049020102
  159 SOLV  OW      2413    1.483335186    3.436193263    2.121578581
  159 SOLV  HW1     2414    1.555314451    3.378298606    2.159904546
  159 SOLV  HW2     2415    1.405078749    3.379457376    2.095915691
  160 SOLV  OW      2416    5.240964799    5.767801041    7.666294824
  160 SOLV  HW1     2417    5.235505166    5.680732250    7.715191590
  160 SOLV  HW2     2418    5.308423924    5.826778264    7.710708423
  161 SOLV  OW      2419    0.596814288    5.042759940    3.212926120
  161 SOLV  HW1     2420    0.555714333    4.981490831    3.280442389
  161 SOLV  HW2     2421    0.658296121    4.990649622    3.153715220
  162 SOLV  OW      2422    2.903063900    6.559936676    2.172758073
  162 SOLV  HW1     2423    2.891611991    6.598883550    2.264157238
  162 SOLV  HW2     2424    2.935961939    6.630741851    2.110258527
  163 SOLV  OW      2425    3.528804875    3.478261196    4.616242659
  163 SOLV  HW1     2426    3.501275393    3.573827888    4.626780664
  163 SOLV  HW2     2427    3.627177340    3.469974408    4.632242981
  164 SOLV  OW      2428    4.546628996    0.188068696    7.606597957
  164 SOLV  HW1     2429    4.641449469    0.212556461    7.626871236
  164 SOLV  HW2     2430    4.485349742    0.256368313    7.646366854
  165 SOLV  OW      2431    5.287771495    1.386888174    1.013429589
  165 SOLV  HW1     2432    5.299684140    1.315683987    1.082637354
  165 SOLV  HW2     2433    5.192942380    1.386939960    0.981664756
  166 SOLV  OW      2434    4.804104610    0.797178488    7.553520426
  166 SOLV  HW1     2435    4.737070210    0.871124624    7.559832935
  166 SOLV  HW2     2436    4.833035817    0.770498482    7.645458072
  167 SOLV  OW      2437    7.511286901    5.614098606    4.595885035
  167 SOLV  HW1     2438    7.554071270    5.641649215    4.681979301
  167 SOLV  HW2     2439    7.476309057    5.695026389    4.548672894
  168 SOLV  OW      2440    7.374188409    3.908476273    4.729638526
  168 SOLV  HW1     2441    7.382530388    4.007480541    4.718231917
  168 SOLV  HW2     2442    7.449886641    3.863032946    4.682669155
  169 SOLV  OW      2443    1.967062683    5.078557675    7.216008446
  169 SOLV  HW1     2444    1.933775005    5.170285240    7.237872318
  169 SOLV  HW2     2445    2.009063852    5.038117492    7.297264118
  170 SOLV  OW      2446    4.722119019    6.229850127    6.184402718
  170 SOLV  HW1     2447    4.799018848    6.182213336    6.227053554
  170 SOLV  HW2     2448    4.670409295    6.279037646    6.254463740
  171 SOLV  OW      2449    5.627594948    7.676202095    5.537677558
  171 SOLV  HW1     2450    5.640427890    7.588422549    5.491506346
  171 SOLV  HW2     2451    5.716600447    7.719244192    5.552744584
  172 SOLV  OW      2452    4.499079042    6.855106104    1.682749508
  172 SOLV  HW1     2453    4.444468171    6.833343409    1.763655892
  172 SOLV  HW2     2454    4.471781845    6.944506208    1.647193547
  173 SOLV  OW      2455    2.652909232    2.433334662    6.728051419
  173 SOLV  HW1     2456    2.668379616    2.338343160    6.755234069
  173 SOLV  HW2     2457    2.595348470    2.478537459    6.796205921
  174 SOLV  OW      2458    0.783676318    5.475549927    6.673697720
  174 SOLV  HW1     2459    0.818511952    5.443073121    6.585759122
  174 SOLV  HW2     2460    0.822358068    5.420099291    6.747388615
  175 SOLV  OW      2461    3.488530626    1.244886215    1.060829591
  175 SOLV  HW1     2462    3.483583234    1.158651144    1.111237470
  175 SOLV  HW2     2463    3.420521672    1.308617232    1.097091999
  176 SOLV  OW      2464    5.325745617    7.705027044    6.409662792
  176 SOLV  HW1     2465    5.232956367    7.684486212    6.440803507
  176 SOLV  HW2     2466    5.327890638    7.796563840    6.369439849
  177 SOLV  OW      2467    3.627733196    5.962660927    1.954013889
  177 SOLV  HW1     2468    3.536970430    5.983515679    1.917558903
  177 SOLV  HW2     2469    3.646292497    6.021399969    2.032798430
  178 SOLV  OW      2470    4.706866025    5.975579706    1.953523140
  178 SOLV  HW1     2471    4.772951665    5.959932536    1.880108278
  178 SOLV  HW2     2472    4.671957977    5.887741581    1.986199858
  179 SOLV  OW      2473    6.013069665    7.266302899    1.190186429
  179 SOLV  HW1     2474    5.971645704    7.191537633    1.242108866
  179 SOLV  HW2     2475    6.075065693    7.228686107    1.121315741
  180 SOLV  OW      2476    3.393406107    3.171560184    6.363085129
  180 SOLV  HW1     2477    3.363067690    3.232770135    6.436123676
  180 SOLV  HW2     2478    3.372874535    3.076964085    6.388217697
  181 SOLV  OW      2479    7.270989940    3.709301758    7.553969617
  181 SOLV  HW1     2480    7.190244370    3.667151056    7.595265056
  181 SOLV  HW2     2481    7.272081487    3.807029495    7.575180466
  182 SOLV  OW      2482    6.157003867    4.954782542    0.964618696
  182 SOLV  HW1     2483    6.153540171    5.027636575    0.896205705
  182 SOLV  HW2     2484    6.136053769    4.867213563    0.921111729
  183 SOLV  OW      2485    4.679180728    7.248927947    1.546631963
  183 SOLV  HW1     2486    4.735603399    7.191086638    1.605559857
  183 SOLV  HW2     2487    4.707613490    7.344301255    1.556483097
  184 SOLV  OW      2488    6.800536452    3.330411040    0.328689605
  184 SOLV  HW1     2489    6.752594789    3.243915036    0.313854410
  184 SOLV  HW2     2490    6.884957182    3.331325914    0.275076821
  185 SOLV  OW      2491    0.962397223    6.318397932    1.814074656
  185 SOLV  HW1     2492    0.944987754    6.224677835    1.783849850
  185 SOLV  HW2     2493    0.950738430    6.324125286    1.913227641
  186 SOLV  OW      2494    3.281452740    1.726192680    7.275269836
  186 SOLV  HW1     2495    3.258175771    1.738244110    7.178757646
  186 SOLV  HW2     2496    3.357473735    1.661723456    7.283405561
  187 SOLV  OW      2497    7.459464463    0.078755352    5.583092337
  187 SOLV  HW1     2498    7.553317797    0.059549720    5.611800030
  187 SOLV  HW2     2499    7.418552827    0.145437554    5.645391174
  188 SOLV  OW      2500    6.177846808    0.682965412    0.898433639
  188 SOLV  HW1     2501    6.086252659    0.722935103    0.894635405
  188 SOLV  HW2     2502    6.229844337    0.725787085    0.972352703
  189 SOLV  OW      2503    2.838183749    3.952527874    3.193923700
  189 SOLV  HW1     2504    2.807705249    3.912195878    3.107642306
  189 SOLV  HW2     2505    2.938126276    3.952329743    3.197314361
  190 SOLV  OW      2506    4.620039843    7.125176906    3.064639525
  190 SOLV  HW1     2507    4.524659781    7.153478942    3.054553855
  190 SOLV  HW2     2508    4.669653200    7.144532698    2.979999625
  191 SOLV  OW      2509    0.328495929    5.045218918    3.495901032
  191 SOLV  HW1     2510    0.255181278    5.113220105    3.494409074
  191 SOLV  HW2     2511    0.289349204    4.953786185    3.485461446
  192 SOLV  OW      2512    2.387869001    2.934936889    1.954333134
  192 SOLV  HW1     2513    2.315162239    2.901434671    2.014275694
  192 SOLV  HW2     2514    2.396689079    2.874097915    1.875449333
  193 SOLV  OW      2515    0.281622010    5.611598910    6.482658847
  193 SOLV  HW1     2516    0.353473776    5.600528376    6.551323631
  193 SOLV  HW2     2517    0.221642971    5.531594431    6.484016329
  194 SOLV  OW      2518    4.395206272    5.445273882    7.279361430
  194 SOLV  HW1     2519    4.346869986    5.358322791    7.269123791
  194 SOLV  HW2     2520    4.458876002    5.439145261    7.356239019
  195 SOLV  OW      2521    2.391290164    5.761306886    2.606751914
  195 SOLV  HW1     2522    2.390941692    5.671162353    2.563447212
  195 SOLV  HW2     2523    2.326418496    5.761957381    2.682861208
  196 SOLV  OW      2524    5.261056111    5.898019269    2.527991094
  196 SOLV  HW1     2525    5.170032708    5.910303148    2.567555058
  196 SOLV  HW2     2526    5.274881165    5.964804221    2.454846955
  197 SOLV  OW      2527    4.203836431    3.173548656    0.623760495
  197 SOLV  HW1     2528    4.165049342    3.188161517    0.714774271
  197 SOLV  HW2     2529    4.187363563    3.254335565    0.567160745
  198 SOLV  OW      2530    1.823264943    6.548920154    0.596182659
  198 SOLV  HW1     2531    1.846239257    6.635979770    0.639706948
  198 SOLV  HW2     2532    1.724030671    6.536522446    0.596811909
  199 SOLV  OW      2533    5.715050798    2.809731382    3.642195237
  199 SOLV  HW1     2534    5.761861411    2.752272600    3.575047264
  199 SOLV  HW2     2535    5.756178612    2.900890066    3.642480466
  200 SOLV  OW      2536    2.835651760    1.442344845    2.022753350
  200 SOLV  HW1     2537    2.760683959    1.398579046    2.072411589
  200 SOLV  HW2     2538    2.910618437    1.377138815    2.011365287
  201 SOLV  OW      2539    4.358350371    2.302930289    3.438449310
  201 SOLV  HW1     2540    4.419422981    2.224895227    3.451944212
  201 SOLV  HW2     2541    4.412013829    2.387299189    3.436557860
  202 SOLV  OW      2542    1.428711343    3.167825069    0.451190329
  202 SOLV  HW1     2543    1.511573414    3.120482876    0.481092122
  202 SOLV  HW2     2544    1.389298837    3.217900871    0.528265679
  203 SOLV  OW      2545    5.257468725    1.392978975    1.734217075
  203 SOLV  HW1     2546    5.356893788    1.396309049    1.723965452
  203 SOLV  HW2     2547    5.221841308    1.485924337    1.743880526
  204 SOLV  OW      2548    1.384294093    4.635698304    7.692918239
  204 SOLV  HW1     2549    1.457499620    4.661041561    7.756169018
  204 SOLV  HW2     2550    1.315013095    4.582585500    7.741714981
  205 SOLV  OW      2551    3.534994396    0.413191501    1.201891902
  205 SOLV  HW1     2552    3.570856089    0.335557133    1.150037639
  205 SOLV  HW2     2553    3.586823488    0.423316645    1.286822115
  206 SOLV  OW      2554    2.413719976    4.845658206    4.251194611
  206 SOLV  HW1     2555    2.344299656    4.881636947    4.313546845
  206 SOLV  HW2     2556    2.465919799    4.921486164    4.212120699
  207 SOLV  OW      2557    5.835408466    6.662764766    1.200974849
  207 SOLV  HW1     2558    5.831129353    6.618494053    1.111401468
  207 SOLV  HW2     2559    5.865945101    6.757357525    1.189960248
  208 SOLV  OW      2560    1.564312716    2.956414541    4.570674830
  208 SOLV  HW1     2561    1.579120441    2.926195525    4.664851689
  208 SOLV  HW2     2562    1.572108866    3.056010024    4.566030052
  209 SOLV  OW      2563    7.067941494    5.307494864    4.867804729
  209 SOLV  HW1     2564    7.027543270    5.320564767    4.777255295
  209 SOLV  HW2     2565    6.995698516    5.287067695    4.933877580
  210 SOLV  OW      2566    6.923893397    5.300349560    3.884953688
  210 SOLV  HW1     2567    7.020103978    5.273208943    3.882047825
  210 SOLV  HW2     2568    6.903565789    5.341540534    3.973788364
  211 SOLV  OW      2569    7.596899809    2.628888503    4.958361669
  211 SOLV  HW1     2570    7.589143766    2.727384750    4.973845989
  211 SOLV  HW2     2571    7.693311485    2.604197260    4.948535695
  212 SOLV  OW      2572    2.231965878    6.962136904    0.205506531
  212 SOLV  HW1     2573    2.221595781    7.061598846    0.204256708
  212 SOLV  HW2     2574    2.195954141    6.923817737    0.120438125
  213 SOLV  OW      2575    0.353861946    6.736470392    1.268331803
  213 SOLV  HW1     2576    0.330176602    6.815310843    1.211541954
  213 SOLV  HW2     2577    0.450172145    6.713271661    1.254620460
  214 SOLV  OW      2578    3.376974754    6.270313380    6.082020397
  214 SOLV  HW1     2579    3.302974432    6.232110510    6.137378662
  214 SOLV  HW2     2580    3.441869889    6.197902804    6.058625518
  215 SOLV  OW      2581    2.034244010    3.085068449    3.029721795
  215 SOLV  HW1     2582    1.946815878    3.046149693    3.000681015
  215 SOLV  HW2     2583    2.061451070    3.044453988    3.116967642
  216 SOLV  OW      2584    3.558648079    7.612627025    0.983478547
  216 SOLV  HW1     2585    3.644013452    7.638070034    1.028942875
  216 SOLV  HW2     2586    3.524182902    7.527310018    1.022654734
  217 SOLV  OW      2587    7.016797290    7.012576993    2.172738306
  217 SOLV  HW1     2588    7.067737257    6.944809545    2.119685045
  217 SOLV  HW2     2589    7.048424868    7.104350709    2.148673509
  218 SOLV  OW      2590    5.914292060    2.197313341    5.075580342
  218 SOLV  HW1     2591    5.833305911    2.249038149    5.103284112
  218 SOLV  HW2     2592    5.891070149    2.137725132    4.998692586
  219 SOLV  OW      2593    7.331089119    7.104497461    3.595205178
  219 SOLV  HW1     2594    7.324409035    7.128207158    3.498277278
  219 SOLV  HW2     2595    7.410085741    7.150771699    3.635452443
  220 SOLV  OW      2596    3.406857281    0.054927540    6.444057222
  220 SOLV  HW1     2597    3.470394532    0.057000078    6.521263166
  220 SOLV  HW2     2598    3.458389595    0.058238173    6.358410376
  221 SOLV  OW      2599    1.869875296    4.063144133    1.567033879
  221 SOLV  HW1     2600    1.820327492    3.978322242    1.585751421
  221 SOLV  HW2     2601    1.838503411    4.101576771    1.480207721
  222 SOLV  OW      2602    4.011742670    3.048581549    3.980912177
  222 SOLV  HW1     2603    3.912606807    3.059515360    3.973568107
  222 SOLV  HW2     2604    4.033812087    3.001224722    4.066186485
  223 SOLV  OW      2605    1.791641825    4.228523419    4.705908376
  223 SOLV  HW1     2606    1.770225609    4.130903098    4.709555205
  223 SOLV  HW2     2607    1.878550114    4.245325028    4.752451660
  224 SOLV  OW      2608    0.699627138    3.834150202    0.846656055
  224 SOLV  HW1     2609    0.694509238    3.734314620    0.843750459
  224 SOLV  HW2     2610    0.709271115    3.864265156    0.941534033
  225 SOLV  OW      2611    6.006696356    5.232683327    0.626350493
  225 SOLV  HW1     2612    5.983049505    5.289350853    0.547410193
  225 SOLV  HW2     2613    6.106016740    5.231597691    0.638020975
  226 SOLV  OW      2614    3.175448918    3.365230736    6.004486652
  226 SOLV  HW1     2615    3.272876655    3.376285799    6.024168526
  226 SOLV  HW2     2616    3.164072979    3.328476346    5.912174336
  227 SOLV  OW      2617    4.702532715    1.214883846    3.034044184
  227 SOLV  HW1     2618    4.779352727    1.155723040    3.058513130
  227 SOLV  HW2     2619    4.692782969    1.286924481    3.102711330
  228 SOLV  OW      2620    0.990300226    2.194830497    0.239031112
  228 SOLV  HW1     2621    1.028409759    2.114860048    0.285442999
  228 SOLV  HW2     2622    0.982260849    2.175864731    0.141167605
  229 SOLV  OW      2623    4.452820081    3.914550365    0.590655327
  229 SOLV  HW1     2624    4.469603788    3.828029580    0.543386737
  229 SOLV  HW2     2625    4.391155245    3.971051501    0.535821118
  230 SOLV  OW      2626    6.254893470    7.477147066    6.245229101
  230 SOLV  HW1     2627    6.198855317    7.516237531    6.172197185
  230 SOLV  HW2     2628    6.344586468    7.452221049    6.208680115
  231 SOLV  OW      2629    0.340629765    4.651648128    5.063705324
  231 SOLV  HW1     2630    0.372301006    4.732041582    5.013351992
  231 SOLV  HW2     2631    0.402838292    4.575169016    5.046895314
  232 SOLV  OW      2632    2.376982389    0.206273664    7.392290330
  232 SOLV  HW1     2633    2.358275870    0.252139552    7.479169512
  232 SOLV  HW2     2634    2.461013343    0.152650349    7.400343169
  233 SOLV  OW      2635    0.082831550    2.209087593    6.047437492
  233 SOLV  HW1     2636    0.124767987    2.281548636    6.102142340
  233 SOLV  HW2     2637    0.109519207    2.119963352    6.084132531
  234 SOLV  OW      2638    0.867067789    1.203666472    5.838462765
  234 SOLV  HW1     2639    0.894782578    1.136535040    5.769707958
  234 SOLV  HW2     2640    0.813235333    1.158309351    5.909502839
  235 SOLV  OW      2641    1.651226083    4.549504475    0.595797630
  235 SOLV  HW1     2642    1.572932696    4.548440118    0.658010466
  235 SOLV  HW2     2643    1.639179603    4.479027001    0.525874745
  236 SOLV  OW      2644    3.735233595    6.332105301    2.898847809
  236 SOLV  HW1     2645    3.805228913    6.301259766    2.834432778
  236 SOLV  HW2     2646    3.771951533    6.406325051    2.954912648
  237 SOLV  OW      2647    7.144899726    2.180008423    4.529009982
  237 SOLV  HW1     2648    7.049485083    2.198591942    4.505508677
  237 SOLV  HW2     2649    7.196170386    2.158756296    4.445815918
  238 SOLV  OW      2650    6.191171347    3.013962083    2.629519509
  238 SOLV  HW1     2651    6.217108198    3.077033667    2.702669261
  238 SOLV  HW2     2652    6.268348393    2.954000384    2.608308592
  239 SOLV  OW      2653    4.625660995    4.530533033    4.760059094
  239 SOLV  HW1     2654    4.547615048    4.469364257    4.773058575
  239 SOLV  HW2     2655    4.694167139    4.485430169    4.702837115
  240 SOLV  OW      2656    7.283686943    6.102088893    1.018589733
  240 SOLV  HW1     2657    7.224808715    6.154213911    0.956798716
  240 SOLV  HW2     2658    7.244609349    6.011173634    1.033048937
  241 SOLV  OW      2659    4.791330082    7.377857652    7.197366711
  241 SOLV  HW1     2660    4.752563790    7.294916609    7.157118186
  241 SOLV  HW2     2661    4.773179444    7.455685081    7.137239165
  242 SOLV  OW      2662    5.602945072    1.949552184    0.577328173
  242 SOLV  HW1     2663    5.624418510    1.979739925    0.484433866
  242 SOLV  HW2     2664    5.525858665    2.002602747    0.612613157
  243 SOLV  OW      2665    1.590341880    1.864262876    3.057395463
  243 SOLV  HW1     2666    1.551247311    1.844470132    3.147292549
  243 SOLV  HW2     2667    1.648689112    1.945253632    3.063540153
  244 SOLV  OW      2668    6.425918862    6.847159114    0.048703564
  244 SOLV  HW1     2669    6.341950532    6.857862054    0.101959589
  244 SOLV  HW2     2670    6.438255592    6.926862908   -0.010427687
  245 SOLV  OW      2671    5.674574507    3.622750901    7.102100509
  245 SOLV  HW1     2672    5.713585152    3.577988775    7.021627380
  245 SOLV  HW2     2673    5.722795343    3.591833454    7.184077925
  246 SOLV  OW      2674    7.246334054    3.626948742    3.933082505
  246 SOLV  HW1     2675    7.335358300    3.663784111    3.959903099
  246 SOLV  HW2     2676    7.173728397    3.683918375    3.971610702
  247 SOLV  OW      2677    7.491001061    4.029822938    4.468962251
  247 SOLV  HW1     2678    7.458224371    4.078051635    4.550212624
  247 SOLV  HW2     2679    7.569020184    4.078982633    4.430253865
  248 SOLV  OW      2680    2.745618213    0.345711049    7.303352778
  248 SOLV  HW1     2681    2.718263954    0.313706196    7.212638342
  248 SOLV  HW2     2682    2.844710996    0.336680542    7.313385586
  249 SOLV  OW      2683    6.790558147    0.459671586    2.848413197
  249 SOLV  HW1     2684    6.879427267    0.427784029    2.881389825
  249 SOLV  HW2     2685    6.759799243    0.400965150    2.773516908
  250 SOLV  OW      2686    6.356814996    6.648582908    5.766967911
  250 SOLV  HW1     2687    6.366549772    6.729307050    5.708741015
  250 SOLV  HW2     2688    6.444661334    6.627742377    5.809982722
  251 SOLV  OW      2689    5.689039527    1.536127621    0.964135991
  251 SOLV  HW1     2690    5.775198443    1.585883152    0.974189500
  251 SOLV  HW2     2691    5.704346221    1.438990846    0.982361379
  252 SOLV  OW      2692    1.959061100    7.267918587    6.333227798
  252 SOLV  HW1     2693    2.028893628    7.336572008    6.353519984
  252 SOLV  HW2     2694    1.904328544    7.298133474    6.255170092
  253 SOLV  OW      2695    7.077569049    1.357861027    5.865064810
  253 SOLV  HW1     2696    7.076056061    1.334896061    5.962388293
  253 SOLV  HW2     2697    7.142440967    1.432347787    5.849415342
  254 SOLV  OW      2698    5.215116815    4.098814627    2.462833158
  254 SOLV  HW1     2699    5.148413446    4.114881457    2.390072245
  254 SOLV  HW2     2700    5.191820715    4.154819461    2.542346495
  255 SOLV  OW      2701    1.645290546    6.752111607    3.176542429
  255 SOLV  HW1     2702    1.647473081    6.729675442    3.273977413
  255 SOLV  HW2     2703    1.697762981    6.835708374    3.160422908
  256 SOLV  OW      2704    1.261988250    2.021421902    3.577607132
  256 SOLV  HW1     2705    1.219018620    2.108339304    3.553100469
  256 SOLV  HW2     2706    1.198360254    1.946470499    3.559297566
  257 SOLV  OW      2707    1.535271332    1.506650262    0.216895464
  257 SOLV  HW1     2708    1.517039896    1.575599565    0.146786865
  257 SOLV  HW2     2709    1.569322459    1.551415313    0.299588494
  258 SOLV  OW      2710    0.582242992    5.330852492    1.039833267
  258 SOLV  HW1     2711    0.623462602    5.413203736    1.078831646
  258 SOLV  HW2     2712    0.501256330    5.356029973    0.986834525
  259 SOLV  OW      2713    4.167837910    3.329072976    7.579394233
  259 SOLV  HW1     2714    4.244676125    3.286312211    7.627011985
  259 SOLV  HW2     2715    4.097484093    3.260347475    7.561251008
  260 SOLV  OW      2716    0.836893153    3.127510846    6.913112781
  260 SOLV  HW1     2717    0.755863575    3.077501671    6.943691261
  260 SOLV  HW2     2718    0.813983424    3.181873714    6.832357339
  261 SOLV  OW      2719    6.153746140    2.627643369    2.993162904
  261 SOLV  HW1     2720    6.167789902    2.722287996    2.964066681
  261 SOLV  HW2     2721    6.097044134    2.580157852    2.925847043
  262 SOLV  OW      2722    4.262781208    0.601311702    1.388298086
  262 SOLV  HW1     2723    4.190178231    0.582072624    1.454329339
  262 SOLV  HW2     2724    4.340039248    0.540025374    1.404929070
  263 SOLV  OW      2725    1.316493114    7.681168534    2.268267375
  263 SOLV  HW1     2726    1.291704097    7.697585543    2.363753942
  263 SOLV  HW2     2727    1.314504048    7.767601954    2.217998850
  264 SOLV  OW      2728    2.975877650    4.575588384    3.750701898
  264 SOLV  HW1     2729    3.004466451    4.480685639    3.764050670
  264 SOLV  HW2     2730    2.915884411    4.603182971    3.825810756
  265 SOLV  OW      2731    6.249705628    3.220394464    6.085764173
  265 SOLV  HW1     2732    6.263933394    3.126547396    6.117264045
  265 SOLV  HW2     2733    6.279051664    3.284230837    6.156938382
  266 SOLV  OW      2734    6.147569049    7.411926832    4.742907032
  266 SOLV  HW1     2735    6.204205991    7.431221411    4.823041764
  266 SOLV  HW2     2736    6.196696436    7.350164302    4.681478937
  267 SOLV  OW      2737    3.330715624    7.328267696    3.158081351
  267 SOLV  HW1     2738    3.367874984    7.298517093    3.246035462
  267 SOLV  HW2     2739    3.258015738    7.395179704    3.173551201
  268 SOLV  OW      2740    4.641401866    4.361969684    0.380078075
  268 SOLV  HW1     2741    4.671440038    4.277465287    0.335842797
  268 SOLV  HW2     2742    4.718086321    4.402648015    0.429744463
  269 SOLV  OW      2743    1.964861000    5.025389937    0.314857103
  269 SOLV  HW1     2744    1.958500815    5.118273879    0.351376415
  269 SOLV  HW2     2745    1.932492450    4.960299494    0.383537588
  270 SOLV  OW      2746    2.580891830    7.329576850    4.547355750
  270 SOLV  HW1     2747    2.517722907    7.368365138    4.480223658
  270 SOLV  HW2     2748    2.530964967    7.268146920    4.608472006
  271 SOLV  OW      2749    4.691561077    0.985234147    1.048876649
  271 SOLV  HW1     2750    4.648251424    0.978710767    0.958968322
  271 SOLV  HW2     2751    4.759937589    1.058206573    1.047699938
  272 SOLV  OW      2752    0.953612047    3.557693037    5.685546485
  272 SOLV  HW1     2753    0.951598487    3.561982275    5.585658380
  272 SOLV  HW2     2754    1.033866220    3.505836809    5.715046381
  273 SOLV  OW      2755    7.328394707    4.737122365    4.256808277
  273 SOLV  HW1     2756    7.277683225    4.657356207    4.289454753
  273 SOLV  HW2     2757    7.354754620    4.794004594    4.334715989
  274 SOLV  OW      2758    5.150441381    3.247028281    7.354324527
  274 SOLV  HW1     2759    5.210330183    3.323941214    7.376668992
  274 SOLV  HW2     2760    5.149637406    3.233104443    7.255294571
  275 SOLV  OW      2761    5.793593106    5.777973373    2.374796320
  275 SOLV  HW1     2762    5.835688421    5.856011040    2.328536466
  275 SOLV  HW2     2763    5.696114074    5.774752792    2.352677328
  276 SOLV  OW      2764    3.010466194    0.173370567    3.554304418
  276 SOLV  HW1     2765    2.925398661    0.172477691    3.501724966
  276 SOLV  HW2     2766    3.012646778    0.094285290    3.615480831
  277 SOLV  OW      2767    0.732029890    1.248499966    4.658991561
  277 SOLV  HW1     2768    0.689375029    1.338870961    4.662895026
  277 SOLV  HW2     2769    0.708580835    1.204304928    4.572397501
  278 SOLV  OW      2770    5.988931867    4.826890644    1.571889950
  278 SOLV  HW1     2771    5.901330336    4.849017285    1.529035903
  278 SOLV  HW2     2772    6.010341907    4.730498143    1.556074122
  279 SOLV  OW      2773    6.079632652    3.878690524    0.297740734
  279 SOLV  HW1     2774    6.019943529    3.853325304    0.373869137
  279 SOLV  HW2     2775    6.035289863    3.854952027    0.211300610
  280 SOLV  OW      2776    4.168495015    6.851727176    6.297162370
  280 SOLV  HW1     2777    4.073726112    6.819839982    6.298613723
  280 SOLV  HW2     2778    4.170468481    6.950904491    6.309890083
  281 SOLV  OW      2779    4.454215516    2.668494761    3.882350717
  281 SOLV  HW1     2780    4.509063067    2.726641474    3.942453178
  281 SOLV  HW2     2781    4.395656310    2.725753158    3.824959346
  282 SOLV  OW      2782    0.059877146    3.343768543    2.484930125
  282 SOLV  HW1     2783    0.030648030    3.307089740    2.396602325
  282 SOLV  HW2     2784   -0.000338570    3.309231045    2.556920533
  283 SOLV  OW      2785    4.262088245    3.552911278    6.279166313
  283 SOLV  HW1     2786    4.283208202    3.465238420    6.322397967
  283 SOLV  HW2     2787    4.297771829    3.553443065    6.185743206
  284 SOLV  OW      2788    5.610996197    1.628259155    5.719896928
  284 SOLV  HW1     2789    5.521622213    1.669927424    5.736559002
  284 SOLV  HW2     2790    5.662257041    1.684274686    5.654811319
  285 SOLV  OW      2791    0.828833769    3.834599830    5.684982653
  285 SOLV  HW1     2792    0.893463608    3.768419405    5.722997491
  285 SOLV  HW2     2793    0.759304692    3.786402652    5.631648323
  286 SOLV  OW      2794    5.291116681    3.460838096    2.109155313
  286 SOLV  HW1     2795    5.363601818    3.508181902    2.159218486
  286 SOLV  HW2     2796    5.276600745    3.505866666    2.021044192
  287 SOLV  OW      2797    2.962437333    4.796945308    5.256550341
  287 SOLV  HW1     2798    3.037920606    4.735832869    5.280404300
  287 SOLV  HW2     2799    2.888227392    4.785595043    5.322622189
  288 SOLV  OW      2800    0.654232782    4.341992291    3.705292555
  288 SOLV  HW1     2801    0.592611748    4.304563900    3.774601517
  288 SOLV  HW2     2802    0.704878187    4.419106780    3.743895532
  289 SOLV  OW      2803    5.320011443    6.899917485    0.722227552
  289 SOLV  HW1     2804    5.260856411    6.819543683    0.728750493
  289 SOLV  HW2     2805    5.292867317    6.966952184    0.791302218
  290 SOLV  OW      2806    4.980556674    0.044533953    1.830812055
  290 SOLV  HW1     2807    4.905582167    0.084995250    1.778450319
  290 SOLV  HW2     2808    5.044164351    0.116417549    1.858897666
  291 SOLV  OW      2809    7.038072041    0.507659406    5.518387948
  291 SOLV  HW1     2810    6.941037820    0.483736407    5.522073298
  291 SOLV  HW2     2811    7.048871250    0.596149364    5.473063498
  292 SOLV  OW      2812    6.830111506    7.158603504    2.435146734
  292 SOLV  HW1     2813    6.901564594    7.088665006    2.433016250
  292 SOLV  HW2     2814    6.871058550    7.247444457    2.455932391
  293 SOLV  OW      2815    6.243475371    5.974751349    7.170538591
  293 SOLV  HW1     2816    6.290505820    5.888611817    7.189764631
  293 SOLV  HW2     2817    6.310831371    6.048027440    7.160778194
  294 SOLV  OW      2818    1.405750272    6.318252680    5.426956403
  294 SOLV  HW1     2819    1.372017469    6.412351986    5.423959918
  294 SOLV  HW2     2820    1.476082497    6.305828456    5.356953278
  295 SOLV  OW      2821    5.463905032    4.531455046    2.886949669
  295 SOLV  HW1     2822    5.545153707    4.573309560    2.927549770
  295 SOLV  HW2     2823    5.384025918    4.552077451    2.943478216
  296 SOLV  OW      2824    5.846643687    1.143523994    5.998817009
  296 SOLV  HW1     2825    5.809288808    1.202325997    5.927061453
  296 SOLV  HW2     2826    5.932402371    1.182431408    6.032484119
  297 SOLV  OW      2827    1.083925540    3.223982656    1.775108607
  297 SOLV  HW1     2828    1.060762758    3.154083650    1.707436871
  297 SOLV  HW2     2829    1.036470357    3.309104889    1.752658294
  298 SOLV  OW      2830    5.979949947    6.824908335    5.150366904
  298 SOLV  HW1     2831    5.947394927    6.913152500    5.184348537
  298 SOLV  HW2     2832    5.902882511    6.772916042    5.113503189
  299 SOLV  OW      2833    1.736234974    5.183418753    7.534297566
  299 SOLV  HW1     2834    1.769206376    5.091590320    7.512343384
  299 SOLV  HW2     2835    1.640689990    5.178434459    7.563415060
  300 SOLV  OW      2836    6.082436662    2.638631969    2.331391017
  300 SOLV  HW1     2837    6.033453319    2.724719222    2.317551326
  300 SOLV  HW2     2838    6.094002582    2.592380534    2.243477439
  301 SOLV  OW      2839    2.328239992    5.777284672    6.897721216
  301 SOLV  HW1     2840    2.332865272    5.681684038    6.868728080
  301 SOLV  HW2     2841    2.286009586    5.782649598    6.988215244
  302 SOLV  OW      2842    7.025623736    6.416366341    0.899962187
  302 SOLV  HW1     2843    7.013689254    6.380821975    0.992676313
  302 SOLV  HW2     2844    7.026015991    6.516343561    0.902406531
  303 SOLV  OW      2845    2.389350703    1.423026060    2.296499905
  303 SOLV  HW1     2846    2.351778454    1.505841082    2.254883247
  303 SOLV  HW2     2847    2.377330664    1.427194398    2.395696833
  304 SOLV  OW      2848    3.595392426    5.250328515    1.269305063
  304 SOLV  HW1     2849    3.633249966    5.164626883    1.304289783
  304 SOLV  HW2     2850    3.515515512    5.276113545    1.323680632
  305 SOLV  OW      2851    7.545057989    5.426489556    4.402768780
  305 SOLV  HW1     2852    7.544650931    5.484359841    4.484332594
  305 SOLV  HW2     2853    7.465306592    5.447883909    4.346344680
  306 SOLV  OW      2854    1.612201072    3.227371924    7.020692369
  306 SOLV  HW1     2855    1.556417829    3.238041402    7.103009132
  306 SOLV  HW2     2856    1.620182929    3.130249600    6.998215899
  307 SOLV  OW      2857    3.946445914    5.967287098    6.858602849
  307 SOLV  HW1     2858    3.902945357    5.990539613    6.945602079
  307 SOLV  HW2     2859    4.034562514    5.923347356    6.876112460
  308 SOLV  OW      2860    0.486215736    5.538511856    0.570640842
  308 SOLV  HW1     2861    0.501848274    5.633753011    0.596845554
  308 SOLV  HW2     2862    0.548954149    5.513532250    0.496872119
  309 SOLV  OW      2863    4.932002680    6.565622039    5.472649573
  309 SOLV  HW1     2864    4.926581382    6.665137365    5.464357623
  309 SOLV  HW2     2865    4.840019135    6.528084977    5.484113698
  310 SOLV  OW      2866    6.949563653    4.190134399    6.226552717
  310 SOLV  HW1     2867    6.945376389    4.173229587    6.325032962
  310 SOLV  HW2     2868    6.895270817    4.121195098    6.178579808
  311 SOLV  OW      2869    5.715135708    6.752286434    0.693009587
  311 SOLV  HW1     2870    5.742625107    6.833241474    0.641119012
  311 SOLV  HW2     2871    5.692585668    6.778876526    0.786745896
  312 SOLV  OW      2872    5.997943290    0.157967400    4.387333896
  312 SOLV  HW1     2873    6.027588759    0.116563757    4.301259668
  312 SOLV  HW2     2874    5.907886115    0.199663108    4.374964874
  313 SOLV  OW      2875    0.277950043    0.163242191    4.576209690
  313 SOLV  HW1     2876    0.188970972    0.208825067    4.573611393
  313 SOLV  HW2     2877    0.337873591    0.203170785    4.506807787
  314 SOLV  OW      2878    1.054451076    5.589864213    7.482128783
  314 SOLV  HW1     2879    0.964020095    5.562832556    7.515194488
  314 SOLV  HW2     2880    1.103195961    5.509180449    7.448724855
  315 SOLV  OW      2881    4.429842619    5.936992846    2.108159781
  315 SOLV  HW1     2882    4.433563446    5.837342390    2.115756776
  315 SOLV  HW2     2883    4.349409259    5.971131209    2.156809268
  316 SOLV  OW      2884    2.985561845    2.276156967    7.563891617
  316 SOLV  HW1     2885    3.017911518    2.362653360    7.525525533
  316 SOLV  HW2     2886    2.907694090    2.293515970    7.624185250
  317 SOLV  OW      2887    7.683493131    2.564948948    5.421908056
  317 SOLV  HW1     2888    7.774370541    2.524556134    5.411340645
  317 SOLV  HW2     2889    7.685782406    2.633547361    5.494645729
  318 SOLV  OW      2890    2.662844406    3.139766403    4.351938223
  318 SOLV  HW1     2891    2.731054335    3.191982666    4.300726818
  318 SOLV  HW2     2892    2.646715841    3.183707913    4.440316321
  319 SOLV  OW      2893    6.936112299    5.419488557    4.141611266
  319 SOLV  HW1     2894    6.847025770    5.464429686    4.148354142
  319 SOLV  HW2     2895    6.929668636    5.326965808    4.179022061
  320 SOLV  OW      2896    0.120731981    1.088584068    4.278736516
  320 SOLV  HW1     2897    0.105732261    1.186686404    4.266377143
  320 SOLV  HW2     2898    0.041015480    1.038234317    4.245391466
  321 SOLV  OW      2899    6.378543367    5.754730080    6.125045277
  321 SOLV  HW1     2900    6.409790940    5.801288183    6.042233388
  321 SOLV  HW2     2901    6.280808119    5.734992072    6.117299624
  322 SOLV  OW      2902    2.103441974    4.784316467    4.483096155
  322 SOLV  HW1     2903    2.157870407    4.856149441    4.439747034
  322 SOLV  HW2     2904    2.006788139    4.809913915    4.481015747
  323 SOLV  OW      2905    2.822680846    0.577282048    5.298117715
  323 SOLV  HW1     2906    2.895924423    0.551669654    5.235021849
  323 SOLV  HW2     2907    2.844559678    0.543967821    5.389841185
  324 SOLV  OW      2908    5.352914426    0.835344995    4.892073797
  324 SOLV  HW1     2909    5.372479950    0.759981234    4.954823605
  324 SOLV  HW2     2910    5.331062503    0.917601356    4.944593915
  325 SOLV  OW      2911    5.428861534    0.163315234    4.361898724
  325 SOLV  HW1     2912    5.358698187    0.150111627    4.291866826
  325 SOLV  HW2     2913    5.420926243    0.091432762    4.430975210
  326 SOLV  OW      2914    4.593259489    3.076055941    1.044959453
  326 SOLV  HW1     2915    4.625213235    3.103637968    1.135621855
  326 SOLV  HW2     2916    4.671782637    3.052338929    0.987748998
  327 SOLV  OW      2917    1.810110683    2.044740165    1.540440987
  327 SOLV  HW1     2918    1.712865824    2.031558021    1.559719394
  327 SOLV  HW2     2919    1.864488865    2.001666608    1.612479600
  328 SOLV  OW      2920    7.368468504    4.672551191    6.277387331
  328 SOLV  HW1     2921    7.395665002    4.743128365    6.211957323
  328 SOLV  HW2     2922    7.303345840    4.711071866    6.342786355
  329 SOLV  OW      2923    2.788642889    1.729753460    1.251995556
  329 SOLV  HW1     2924    2.723824924    1.753569758    1.324335679
  329 SOLV  HW2     2925    2.768809868    1.783957038    1.170323828
  330 SOLV  OW      2926    6.662817099    5.083460529    5.592631849
  330 SOLV  HW1     2927    6.601883840    5.125328150    5.525280854
  330 SOLV  HW2     2928    6.702679867    5.154747382    5.650346245
  331 SOLV  OW      2929    5.248220393    5.479799294    4.353223382
  331 SOLV  HW1     2930    5.217050488    5.417793139    4.281212963
  331 SOLV  HW2     2931    5.180000930    5.482974090    4.426283485
  332 SOLV  OW      2932    3.982834396    7.008245851    5.269967499
  332 SOLV  HW1     2933    3.931188071    6.939902233    5.218357929
  332 SOLV  HW2     2934    4.080101676    6.985087984    5.267852054
  333 SOLV  OW      2935    7.595829182    4.895582500    2.354412312
  333 SOLV  HW1     2936    7.606444613    4.991603115    2.328544787
  333 SOLV  HW2     2937    7.683002132    4.848037228    2.342489846
  334 SOLV  OW      2938    2.779329588    2.888235453    4.385829071
  334 SOLV  HW1     2939    2.730118065    2.974674960    4.375416510
  334 SOLV  HW2     2940    2.874530954    2.900513735    4.357761116
  335 SOLV  OW      2941    3.051074918    5.354440343    4.597409114
  335 SOLV  HW1     2942    3.058549035    5.283830322    4.526980789
  335 SOLV  HW2     2943    3.077089932    5.316014504    4.685999957
  336 SOLV  OW      2944    5.895812582    7.109638521    5.229111295
  336 SOLV  HW1     2945    5.832126508    7.093609906    5.153687825
  336 SOLV  HW2     2946    5.844616328    7.135658572    5.310985620
  337 SOLV  OW      2947    0.378253864    4.498832941    3.334296594
  337 SOLV  HW1     2948    0.465664526    4.457919681    3.360508006
  337 SOLV  HW2     2949    0.327705606    4.524961893    3.416538002
  338 SOLV  OW      2950    1.747362119    6.377726214    1.047756808
  338 SOLV  HW1     2951    1.657053419    6.374914201    1.004886322
  338 SOLV  HW2     2952    1.803784613    6.446530649    1.002107201
  339 SOLV  OW      2953    5.458915861    2.885408960    5.770040177
  339 SOLV  HW1     2954    5.526743240    2.819605246    5.737313306
  339 SOLV  HW2     2955    5.498878833    2.977085310    5.770332796
  340 SOLV  OW      2956    5.255383442    5.357638009    0.647595717
  340 SOLV  HW1     2957    5.242354328    5.414981887    0.728489533
  340 SOLV  HW2     2958    5.175780727    5.298284632    0.635665028
  341 SOLV  OW      2959    6.471870738    2.001349990    3.392933219
  341 SOLV  HW1     2960    6.405012038    1.997228081    3.318670953
  341 SOLV  HW2     2961    6.529439846    2.082321101    3.381468890
  342 SOLV  OW      2962    0.965322707    1.400639683    5.361810893
  342 SOLV  HW1     2963    0.923547645    1.390952363    5.452158607
  342 SOLV  HW2     2964    0.895929739    1.429835010    5.295978988
  343 SOLV  OW      2965    0.382315270    2.486916221    6.267417503
  343 SOLV  HW1     2966    0.370985699    2.515534773    6.362571447
  343 SOLV  HW2     2967    0.375561711    2.387308661    6.261557553
  344 SOLV  OW      2968    6.725686200    3.731197046    0.101678493
  344 SOLV  HW1     2969    6.685989141    3.787718379    0.029350335
  344 SOLV  HW2     2970    6.824942566    3.727170313    0.090116772
  345 SOLV  OW      2971    3.960899291    6.267469025    2.751884646
  345 SOLV  HW1     2972    3.986647079    6.288939974    2.657671409
  345 SOLV  HW2     2973    3.998941280    6.178569201    2.777373331
  346 SOLV  OW      2974    5.893580618    0.724364942    5.310636207
  346 SOLV  HW1     2975    5.982428060    0.696110086    5.346821346
  346 SOLV  HW2     2976    5.897883269    0.820369877    5.282959271
  347 SOLV  OW      2977    3.652190823    4.394891539    6.104210936
  347 SOLV  HW1     2978    3.740838250    4.388477020    6.150058180
  347 SOLV  HW2     2979    3.647398314    4.480531240    6.052787006
  348 SOLV  OW      2980    1.706856702    4.220951909    1.319513107
  348 SOLV  HW1     2981    1.646998984    4.154175300    1.275246802
  348 SOLV  HW2     2982    1.651306140    4.288329689    1.368256106
  349 SOLV  OW      2983    1.938834399    6.307017769    6.882494440
  349 SOLV  HW1     2984    1.960677685    6.248317531    6.804528913
  349 SOLV  HW2     2985    1.842776380    6.294819058    6.907502564
  350 SOLV  OW      2986    1.477025999    6.845401147    1.212228564
  350 SOLV  HW1     2987    1.489639054    6.765977263    1.152779330
  350 SOLV  HW2     2988    1.396035512    6.831777189    1.269292972
  351 SOLV  OW      2989    6.142403616    6.349268134    1.330182614
  351 SOLV  HW1     2990    6.207213923    6.306504661    1.267155186
  351 SOLV  HW2     2991    6.188960900    6.420685798    1.382464237
  352 SOLV  OW      2992    4.148363327    3.274789125    6.138916035
  352 SOLV  HW1     2993    4.072337407    3.338028665    6.153777549
  352 SOLV  HW2     2994    4.183289056    3.285968927    6.045871794
  353 SOLV  OW      2995    2.737277186    7.260665081    0.847080234
  353 SOLV  HW1     2996    2.814949374    7.265409117    0.784274423
  353 SOLV  HW2     2997    2.689529925    7.348528070    0.847699938
  354 SOLV  OW      2998    0.245672679    6.670853598    2.238589242
  354 SOLV  HW1     2999    0.247210648    6.673571842    2.138637802
  354 SOLV  HW2     3000    0.250412092    6.764064708    2.274523421
  355 SOLV  OW      3001    0.015025248    2.404186970    4.879257519
  355 SOLV  HW1     3002   -0.038180751    2.340660569    4.935252502
  355 SOLV  HW2     3003    0.004779871    2.380124912    4.782728297
  356 SOLV  OW      3004    6.765239961    6.484475403    3.701872721
  356 SOLV  HW1     3005    6.712569390    6.415564840    3.751658640
  356 SOLV  HW2     3006    6.703923942    6.537154655    3.642994684
  357 SOLV  OW      3007    2.642169574    6.769863888    3.424589319
  357 SOLV  HW1     3008    2.563140801    6.710593571    3.408997692
  357 SOLV  HW2     3009    2.616138944    6.865052253    3.408369405
  358 SOLV  OW      3010    3.237015215    4.938107750    7.342519742
  358 SOLV  HW1     3011    3.146051248    4.932946451    7.383758287
  358 SOLV  HW2     3012    3.287145462    4.853733836    7.361747676
  359 SOLV  OW      3013    7.387836169    0.798393307    4.554579996
  359 SOLV  HW1     3014    7.352753884    0.769212936    4.643573132
  359 SOLV  HW2     3015    7.315524773    0.790261405    4.485973520
  360 SOLV  OW      3016    6.910002991    5.473476212    3.307497398
  360 SOLV  HW1     3017    6.910576345    5.383294709    3.264270002
  360 SOLV  HW2     3018    6.972892866    5.473548028    3.385256249
  361 SOLV  OW      3019    4.416516306    0.859555817    4.003693502
  361 SOLV  HW1     3020    4.392121409    0.830755375    3.911089466
  361 SOLV  HW2     3021    4.333496204    0.868713109    4.058683058
  362 SOLV  OW      3022    6.483901533    6.964228985    3.268546365
  362 SOLV  HW1     3023    6.485490711    7.058295155    3.234647798
  362 SOLV  HW2     3024    6.565603997    6.947304022    3.323667119
  363 SOLV  OW      3025    4.551991188    0.374217911    7.000889663
  363 SOLV  HW1     3026    4.636702894    0.337234050    6.962708462
  363 SOLV  HW2     3027    4.570032096    0.411759060    7.091811948
  364 SOLV  OW      3028    4.796850388    3.819563895    6.478471361
  364 SOLV  HW1     3029    4.708854008    3.803978027    6.523367592
  364 SOLV  HW2     3030    4.781495288    3.844681810    6.382892937
  365 SOLV  OW      3031    2.461598818    6.612249865    2.972126011
  365 SOLV  HW1     3032    2.435304095    6.560851557    2.890465365
  365 SOLV  HW2     3033    2.387461812    6.674289506    2.997748309
  366 SOLV  OW      3034    7.680318316    1.894190874    1.185385410
  366 SOLV  HW1     3035    7.622126782    1.939030174    1.253244483
  366 SOLV  HW2     3036    7.656721764    1.927456994    1.094071837
  367 SOLV  OW      3037    5.867726005    1.756367626    0.982637175
  367 SOLV  HW1     3038    5.838779779    1.785828872    0.891555793
  367 SOLV  HW2     3039    5.817678240    1.808298461    1.051919520
  368 SOLV  OW      3040    6.199821939    1.015971519    2.411480497
  368 SOLV  HW1     3041    6.144116546    1.084125149    2.458953259
  368 SOLV  HW2     3042    6.173025892    0.924370669    2.441362397
  369 SOLV  OW      3043    6.492211587    4.211213433    4.385789579
  369 SOLV  HW1     3044    6.539022342    4.296334457    4.409555494
  369 SOLV  HW2     3045    6.447652234    4.173859012    4.467157151
  370 SOLV  OW      3046    4.211344260    7.324055995    3.692843119
  370 SOLV  HW1     3047    4.144791386    7.384365717    3.648855424
  370 SOLV  HW2     3048    4.289518408    7.310648037    3.631929853
  371 SOLV  OW      3049    1.678546430    6.637622120    0.169820230
  371 SOLV  HW1     3050    1.736553893    6.570332120    0.215743568
  371 SOLV  HW2     3051    1.591522562    6.645332351    0.218493295
  372 SOLV  OW      3052    5.280688389    3.815366687    1.586880174
  372 SOLV  HW1     3053    5.360463467    3.840317435    1.641792258
  372 SOLV  HW2     3054    5.197401211    3.831758336    1.639761227
  373 SOLV  OW      3055    0.492925646    5.805680334    0.757317470
  373 SOLV  HW1     3056    0.401099509    5.827198479    0.790586859
  373 SOLV  HW2     3057    0.502464894    5.837443834    0.662967213
  374 SOLV  OW      3058    4.965923334    4.796174904    5.630478228
  374 SOLV  HW1     3059    4.902703762    4.872514372    5.617169417
  374 SOLV  HW2     3060    5.055937250    4.820807408    5.594529401
  375 SOLV  OW      3061    2.641515017    6.961490858    4.261861860
  375 SOLV  HW1     3062    2.708810721    6.985493602    4.191910237
  375 SOLV  HW2     3063    2.552761064    7.000625770    4.237585225
  376 SOLV  OW      3064    5.995259132    4.808815081    1.888122086
  376 SOLV  HW1     3065    6.011591406    4.812911544    1.789540656
  376 SOLV  HW2     3066    6.052799031    4.876361941    1.934256451
  377 SOLV  OW      3067    7.721084670    0.935230468    5.610767005
  377 SOLV  HW1     3068    7.634753090    0.914788225    5.656926152
  377 SOLV  HW2     3069    7.784442454    0.977292309    5.675714877
  378 SOLV  OW      3070    3.810375719    2.687821943    1.778151443
  378 SOLV  HW1     3071    3.851324568    2.777167909    1.759659676
  378 SOLV  HW2     3072    3.822072667    2.628657722    1.698375640
  379 SOLV  OW      3073    0.282191703    6.984056614    4.326368903
  379 SOLV  HW1     3074    0.232095228    7.065853112    4.298056838
  379 SOLV  HW2     3075    0.219524889    6.906200222    4.329988387
  380 SOLV  OW      3076    6.494016377    6.817017639    1.018019035
  380 SOLV  HW1     3077    6.573124622    6.865573798    0.980788515
  380 SOLV  HW2     3078    6.415577849    6.829621186    0.957270303
  381 SOLV  OW      3079    5.126785018    6.670551835    6.183866321
  381 SOLV  HW1     3080    5.040153355    6.708084984    6.150882965
  381 SOLV  HW2     3081    5.130014688    6.572440813    6.164749540
  382 SOLV  OW      3082    5.978045968    6.086260704    5.031468074
  382 SOLV  HW1     3083    5.937948162    6.176574639    5.016055218
  382 SOLV  HW2     3084    6.013974502    6.050610220    4.945222912
  383 SOLV  OW      3085    3.675954066    6.350006195    6.980557923
  383 SOLV  HW1     3086    3.654060924    6.447402927    6.974674774
  383 SOLV  HW2     3087    3.747550521    6.327898276    6.914321810
  384 SOLV  OW      3088    6.137819314    0.093305548    0.761037354
  384 SOLV  HW1     3089    6.075465261    0.113420744    0.836597811
  384 SOLV  HW2     3090    6.085931432    0.087178037    0.675761055
  385 SOLV  OW      3091    7.117390431    1.438400149    4.331436733
  385 SOLV  HW1     3092    7.175307685    1.518996414    4.319113187
  385 SOLV  HW2     3093    7.093409925    1.400623081    4.241995137
  386 SOLV  OW      3094    5.154183078    0.018821483    3.294475965
  386 SOLV  HW1     3095    5.187331224    0.012673697    3.200329868
  386 SOLV  HW2     3096    5.134409542   -0.072966454    3.328885653
  387 SOLV  OW      3097    2.216537230    3.573093569    6.333525098
  387 SOLV  HW1     3098    2.287951053    3.520365781    6.379586324
  387 SOLV  HW2     3099    2.145495738    3.511037705    6.300301064
  388 SOLV  OW      3100    0.933605507    4.241880701    6.106253419
  388 SOLV  HW1     3101    0.925595748    4.332898933    6.146912049
  388 SOLV  HW2     3102    0.858645056    4.184181235    6.138706370
  389 SOLV  OW      3103    4.797547556    3.505994842    4.787845879
  389 SOLV  HW1     3104    4.830308357    3.420803683    4.746989536
  389 SOLV  HW2     3105    4.837119165    3.583755893    4.738965470
  390 SOLV  OW      3106    3.788497614    5.228338542    1.695011176
  390 SOLV  HW1     3107    3.811983548    5.136091031    1.664338293
  390 SOLV  HW2     3108    3.865140801    5.266870127    1.746422499
  391 SOLV  OW      3109    0.559964606    1.731519377    2.069481350
  391 SOLV  HW1     3110    0.603656199    1.686989044    1.991316257
  391 SOLV  HW2     3111    0.627765735    1.746537669    2.141447446
  392 SOLV  OW      3112    1.578024808    4.381780804    0.061469328
  392 SOLV  HW1     3113    1.558535635    4.477483047    0.039955450
  392 SOLV  HW2     3114    1.540613497    4.323186987   -0.010425151
  393 SOLV  OW      3115    4.857066842    5.099675043    3.446050058
  393 SOLV  HW1     3116    4.867935048    5.001918685    3.428003911
  393 SOLV  HW2     3117    4.760156632    5.123864133    3.441218525
  394 SOLV  OW      3118    5.489868941    7.296416864    7.119524158
  394 SOLV  HW1     3119    5.478877267    7.395813529    7.120657078
  394 SOLV  HW2     3120    5.433555601    7.257502949    7.046611061
  395 SOLV  OW      3121    4.112977114    5.708068938    3.118724327
  395 SOLV  HW1     3122    4.186544035    5.728706401    3.054210391
  395 SOLV  HW2     3123    4.116492929    5.772633975    3.195019977
  396 SOLV  OW      3124    7.405393798    5.320134280    6.669956099
  396 SOLV  HW1     3125    7.364891473    5.322224639    6.761371002
  396 SOLV  HW2     3126    7.357144265    5.253015994    6.613665800
  397 SOLV  OW      3127    5.743604553    7.057912097    5.024856388
  397 SOLV  HW1     3128    5.665165345    7.097533482    5.072599798
  397 SOLV  HW2     3129    5.735920964    7.076638897    4.926916095
  398 SOLV  OW      3130    5.105279390    3.042059505    3.712036391
  398 SOLV  HW1     3131    5.174667574    3.080380118    3.651058729
  398 SOLV  HW2     3132    5.132569229    3.056950062    3.807088996
  399 SOLV  OW      3133    7.324373026    6.303305372    4.378064698
  399 SOLV  HW1     3134    7.237073699    6.351983368    4.374765906
  399 SOLV  HW2     3135    7.334612656    6.247636910    4.295616359
  400 SOLV  OW      3136    0.406826300    0.464790216    3.758639073
  400 SOLV  HW1     3137    0.418938974    0.387309218    3.820701525
  400 SOLV  HW2     3138    0.494046039    0.512411181    3.747386383
  401 SOLV  OW      3139    4.782697714    5.613091859    0.150797532
  401 SOLV  HW1     3140    4.703788347    5.559889465    0.181528140
  401 SOLV  HW2     3141    4.751060800    5.695952843    0.104594698
  402 SOLV  OW      3142    4.305533079    4.016898541    7.130023674
  402 SOLV  HW1     3143    4.245884479    3.950591743    7.175266993
  402 SOLV  HW2     3144    4.380582603    4.041496132    7.191375669
  403 SOLV  OW      3145    3.923205560    5.418853931    7.186312320
  403 SOLV  HW1     3146    4.015141560    5.428559514    7.224457597
  403 SOLV  HW2     3147    3.928064318    5.421934004    7.086470863
  404 SOLV  OW      3148    1.550473207    3.356412568    0.687228497
  404 SOLV  HW1     3149    1.591741455    3.404246056    0.764755058
  404 SOLV  HW2     3150    1.451003198    3.355821611    0.697565043
  405 SOLV  OW      3151    3.533918920    2.555684241    2.485917718
  405 SOLV  HW1     3152    3.437923227    2.559568784    2.458145793
  405 SOLV  HW2     3153    3.541980585    2.582859569    2.581823955
  406 SOLV  OW      3154    1.565468743    7.598485304    5.433564907
  406 SOLV  HW1     3155    1.665151202    7.590526141    5.434999149
  406 SOLV  HW2     3156    1.535072603    7.650712715    5.513253970
  407 SOLV  OW      3157    1.642504602    3.987592709    4.194562333
  407 SOLV  HW1     3158    1.666824074    4.058094776    4.261192084
  407 SOLV  HW2     3159    1.547140593    3.960600463    4.207924780
  408 SOLV  OW      3160    5.997716353    7.456912974    7.205928781
  408 SOLV  HW1     3161    5.937468618    7.413238788    7.272745145
  408 SOLV  HW2     3162    5.990108113    7.556291083    7.214163520
  409 SOLV  OW      3163    4.810267761    3.149861173    5.882603142
  409 SOLV  HW1     3164    4.777260425    3.167839270    5.975279969
  409 SOLV  HW2     3165    4.901236074    3.189844448    5.871296831
  410 SOLV  OW      3166    7.551532578    2.629277577    3.254270341
  410 SOLV  HW1     3167    7.576575601    2.628230901    3.351087205
  410 SOLV  HW2     3168    7.633303709    2.644987117    3.198877372
  411 SOLV  OW      3169    2.766918615    7.443279317    6.224054023
  411 SOLV  HW1     3170    2.713503259    7.505020779    6.281814143
  411 SOLV  HW2     3171    2.860569531    7.437901327    6.258723604
  412 SOLV  OW      3172    6.547868678    0.825326990    2.961246678
  412 SOLV  HW1     3173    6.488526635    0.884415924    3.015917055
  412 SOLV  HW2     3174    6.583690949    0.876924140    2.883424380
  413 SOLV  OW      3175    6.075528231    5.549318082    4.233593449
  413 SOLV  HW1     3176    6.124445946    5.610603567    4.171520633
  413 SOLV  HW2     3177    6.104033297    5.567529097    4.327708328
  414 SOLV  OW      3178    0.815492113    4.727461656    1.819550619
  414 SOLV  HW1     3179    0.752179776    4.661464806    1.860018050
  414 SOLV  HW2     3180    0.834465187    4.701651538    1.724811467
  415 SOLV  OW      3181    5.668630361    2.710565682    1.405914499
  415 SOLV  HW1     3182    5.668481973    2.755694542    1.316676355
  415 SOLV  HW2     3183    5.576615237    2.713647861    1.444949888
  416 SOLV  OW      3184    3.384577983    5.698100113    1.502198056
  416 SOLV  HW1     3185    3.325775875    5.625804909    1.538490953
  416 SOLV  HW2     3186    3.346871569    5.731481060    1.415795374
  417 SOLV  OW      3187    5.962794720    0.957440937    0.363839251
  417 SOLV  HW1     3188    6.035490307    0.988715288    0.302705699
  417 SOLV  HW2     3189    6.003324216    0.914314227    0.444458646
  418 SOLV  OW      3190    1.275544526    0.426833218    3.079164820
  418 SOLV  HW1     3191    1.339283212    0.349961751    3.084613689
  418 SOLV  HW2     3192    1.268384616    0.470593832    3.168803785
  419 SOLV  OW      3193    6.091704659    2.801978785    7.037387760
  419 SOLV  HW1     3194    6.144883519    2.773584663    7.117173894
  419 SOLV  HW2     3195    6.109473226    2.898498203    7.018144506
  420 SOLV  OW      3196    4.581287296    1.143365002    6.973202267
  420 SOLV  HW1     3197    4.591470059    1.242713219    6.978486985
  420 SOLV  HW2     3198    4.596307809    1.103477539    7.063673275
  421 SOLV  OW      3199    4.200796800    1.629582808    4.849292501
  421 SOLV  HW1     3200    4.196675912    1.694113416    4.925585010
  421 SOLV  HW2     3201    4.135728691    1.657364631    4.778610028
  422 SOLV  OW      3202    4.495331430    0.432091961    1.404782076
  422 SOLV  HW1     3203    4.478265621    0.338743438    1.373216348
  422 SOLV  HW2     3204    4.560420236    0.476668647    1.343317548
  423 SOLV  OW      3205    2.801885941    2.716473203    5.045651693
  423 SOLV  HW1     3206    2.766353157    2.809599475    5.037470114
  423 SOLV  HW2     3207    2.753297284    2.656568565    4.981992484
  424 SOLV  OW      3208    4.587900633    7.709189865    6.381933052
  424 SOLV  HW1     3209    4.544099028    7.720019344    6.292690762
  424 SOLV  HW2     3210    4.544685916    7.770662808    6.447929580
  425 SOLV  OW      3211    4.337608605    4.246759082    7.623754387
  425 SOLV  HW1     3212    4.436361071    4.236161003    7.612049026
  425 SOLV  HW2     3213    4.291681990    4.161768336    7.597893581
  426 SOLV  OW      3214    0.386224924    5.698016662    6.254170285
  426 SOLV  HW1     3215    0.441238715    5.625229785    6.213212970
  426 SOLV  HW2     3216    0.329802379    5.659918572    6.327429053
  427 SOLV  OW      3217    7.722078272    2.912896787    0.173263185
  427 SOLV  HW1     3218    7.780737696    2.940548802    0.249384683
  427 SOLV  HW2     3219    7.739022658    2.816797982    0.151355609
  428 SOLV  OW      3220    0.952385119    5.366627712    3.312455176
  428 SOLV  HW1     3221    0.898400147    5.282739991    3.319546325
  428 SOLV  HW2     3222    1.015226948    5.359353650    3.234997356
  429 SOLV  OW      3223    4.842442925    3.246657055    7.318406307
  429 SOLV  HW1     3224    4.901549836    3.177855868    7.276301505
  429 SOLV  HW2     3225    4.747881861    3.214099537    7.317975214
  430 SOLV  OW      3226    6.054064279    1.669553040    6.050084895
  430 SOLV  HW1     3227    5.969170654    1.716262747    6.074810566
  430 SOLV  HW2     3228    6.131113056    1.714188961    6.095594948
  431 SOLV  OW      3229    2.009074527    3.841041444    4.576713947
  431 SOLV  HW1     3230    1.959862447    3.758637202    4.548618894
  431 SOLV  HW2     3231    2.071405603    3.869133390    4.503725699
  432 SOLV  OW      3232    5.472900593    6.088645830    5.820771722
  432 SOLV  HW1     3233    5.510913361    6.179028821    5.801083888
  432 SOLV  HW2     3234    5.547021814    6.025694611    5.844112739
  433 SOLV  OW      3235    2.860548919    5.864016154    0.594355947
  433 SOLV  HW1     3236    2.925082165    5.859409431    0.670617125
  433 SOLV  HW2     3237    2.791169265    5.792790439    0.605073799
  434 SOLV  OW      3238    0.988784454    5.159685686    2.684925473
  434 SOLV  HW1     3239    0.950272815    5.153989987    2.592804921
  434 SOLV  HW2     3240    0.923379129    5.122373361    2.750740987
  435 SOLV  OW      3241    3.417716561    1.440217003    1.486967085
  435 SOLV  HW1     3242    3.334742949    1.437479374    1.542728735
  435 SOLV  HW2     3243    3.486965995    1.495788232    1.532986887
  436 SOLV  OW      3244    1.047900298    4.035230405    1.297276980
  436 SOLV  HW1     3245    1.060999420    3.949706482    1.247131128
  436 SOLV  HW2     3246    1.021761907    4.014897604    1.391634844
  437 SOLV  OW      3247    4.916877668    1.578684869    0.976230675
  437 SOLV  HW1     3248    4.829949348    1.565532806    1.023898816
  437 SOLV  HW2     3249    4.899317527    1.598605633    0.879812293
  438 SOLV  OW      3250    3.385619047    5.607127304    4.452217897
  438 SOLV  HW1     3251    3.383150667    5.572698061    4.358354815
  438 SOLV  HW2     3252    3.427546838    5.697915991    4.453308132
  439 SOLV  OW      3253    7.090749954    2.302827476    6.827852508
  439 SOLV  HW1     3254    7.111554323    2.206666400    6.809910280
  439 SOLV  HW2     3255    7.173645265    2.357566105    6.816288082
  440 SOLV  OW      3256    4.564995449    5.883974976    3.205292444
  440 SOLV  HW1     3257    4.645421160    5.841613218    3.163593364
  440 SOLV  HW2     3258    4.567323603    5.982685291    3.189402742
  441 SOLV  OW      3259    3.346147016    4.713159679    5.190070563
  441 SOLV  HW1     3260    3.386576331    4.624853915    5.213926592
  441 SOLV  HW2     3261    3.334446337    4.718744049    5.090907128
  442 SOLV  OW      3262    3.696858211    4.752786035    1.162699188
  442 SOLV  HW1     3263    3.749722304    4.829441797    1.126214011
  442 SOLV  HW2     3264    3.601068021    4.762512686    1.135652270
  443 SOLV  OW      3265    1.908483395    2.186820896    7.212231103
  443 SOLV  HW1     3266    1.893275869    2.201986340    7.309906838
  443 SOLV  HW2     3267    1.835914634    2.231494683    7.159888076
  444 SOLV  OW      3268    3.414135053    5.695216374    7.599779158
  444 SOLV  HW1     3269    3.424307837    5.600983644    7.631666331
  444 SOLV  HW2     3270    3.440020272    5.700723415    7.503344348
  445 SOLV  OW      3271    6.537475521    7.084348823    5.245312039
  445 SOLV  HW1     3272    6.532493262    7.006688919    5.308128706
  445 SOLV  HW2     3273    6.521549800    7.169158868    5.295863363
  446 SOLV  OW      3274    0.318639080    2.639007083    2.860626959
  446 SOLV  HW1     3275    0.330462952    2.670741318    2.954726997
  446 SOLV  HW2     3276    0.247280656    2.693007828    2.815976896
  447 SOLV  OW      3277    6.577238747    5.655601277    0.674200627
  447 SOLV  HW1     3278    6.495394031    5.674374109    0.728521347
  447 SOLV  HW2     3279    6.577749426    5.714412505    0.593313366
  448 SOLV  OW      3280    6.321757723    5.956113887    0.745180400
  448 SOLV  HW1     3281    6.294996710    6.050975956    0.762064733
  448 SOLV  HW2     3282    6.409504764    5.937854699    0.789554076
  449 SOLV  OW      3283    0.498946615    5.370412332    0.150944272
  449 SOLV  HW1     3284    0.466657921    5.368142356    0.056319853
  449 SOLV  HW2     3285    0.422603394    5.351335656    0.212663755
  450 SOLV  OW      3286    6.489862065    0.211925213    3.750907896
  450 SOLV  HW1     3287    6.419124020    0.274341734    3.784108291
  450 SOLV  HW2     3288    6.549293785    0.185497089    3.826876782
  451 SOLV  OW      3289    6.670844204    3.444076695    3.436145153
  451 SOLV  HW1     3290    6.713701014    3.459569055    3.525166724
  451 SOLV  HW2     3291    6.731922623    3.476133559    3.363734780
  452 SOLV  OW      3292    2.401889409    2.433876963    3.183697553
  452 SOLV  HW1     3293    2.477152033    2.379039044    3.147231448
  452 SOLV  HW2     3294    2.434625206    2.526218755    3.203767135
  453 SOLV  OW      3295    5.121195773    6.312424667    2.537065230
  453 SOLV  HW1     3296    5.119794437    6.279804915    2.442537473
  453 SOLV  HW2     3297    5.081091765    6.403939283    2.541327372
  454 SOLV  OW      3298    7.312911335    2.418625513    6.645337964
  454 SOLV  HW1     3299    7.318414524    2.343792927    6.579220376
  454 SOLV  HW2     3300    7.354876439    2.500630993    6.606405521
  455 SOLV  OW      3301    0.861676371    5.649857356    5.689915414
  455 SOLV  HW1     3302    0.939310235    5.689813091    5.641149185
  455 SOLV  HW2     3303    0.831524693    5.567145980    5.642467975
  456 SOLV  OW      3304    0.310409388    0.587615181    3.512233561
  456 SOLV  HW1     3305    0.314697512    0.686211458    3.528419262
  456 SOLV  HW2     3306    0.347354915    0.539194409    3.591555335
  457 SOLV  OW      3307    7.613208320    0.433997730    4.804237114
  457 SOLV  HW1     3308    7.652436646    0.489020568    4.877961573
  457 SOLV  HW2     3309    7.604715075    0.489966406    4.721793588
  458 SOLV  OW      3310    6.051631074    5.493647028    7.040853102
  458 SOLV  HW1     3311    6.118554715    5.547887127    6.990050139
  458 SOLV  HW2     3312    6.036687091    5.534854149    7.130743123
  459 SOLV  OW      3313    4.716170937    1.997697172    1.856133524
  459 SOLV  HW1     3314    4.629317453    2.021607472    1.899564986
  459 SOLV  HW2     3315    4.783505689    1.975071493    1.926529272
  460 SOLV  OW      3316    6.993539136    6.259257971    5.348151004
  460 SOLV  HW1     3317    6.909361346    6.258215882    5.402139545
  460 SOLV  HW2     3318    7.071860398    6.272915488    5.408822506
  461 SOLV  OW      3319    1.053468739    0.688854562    4.356219601
  461 SOLV  HW1     3320    1.084340334    0.595867532    4.336174227
  461 SOLV  HW2     3321    1.126788457    0.753550668    4.335242834
  462 SOLV  OW      3322    1.690711603    0.140577861    3.238516371
  462 SOLV  HW1     3323    1.724264170    0.068112967    3.178307631
  462 SOLV  HW2     3324    1.766108196    0.201940331    3.262009462
  463 SOLV  OW      3325    5.481686968    7.274575354    1.309295412
  463 SOLV  HW1     3326    5.412134001    7.336403094    1.345918349
  463 SOLV  HW2     3327    5.445756743    7.228261876    1.228267720
  464 SOLV  OW      3328    5.705386820    0.489056849    3.435717492
  464 SOLV  HW1     3329    5.677212301    0.578311692    3.470955682
  464 SOLV  HW2     3330    5.723173698    0.427144032    3.512217905
  465 SOLV  OW      3331    6.173548406    1.899884383    0.964134186
  465 SOLV  HW1     3332    6.164203299    1.805985791    0.997266587
  465 SOLV  HW2     3333    6.270406494    1.924582953    0.960903462
  466 SOLV  OW      3334    0.492934490    5.682299028    7.189224894
  466 SOLV  HW1     3335    0.505145487    5.713094861    7.094871554
  466 SOLV  HW2     3336    0.555682093    5.606714775    7.207979968
  467 SOLV  OW      3337    5.968954159    7.301620716    6.114544349
  467 SOLV  HW1     3338    5.930393650    7.252091890    6.036688174
  467 SOLV  HW2     3339    6.004704580    7.389736590    6.083576386
  468 SOLV  OW      3340    2.589450648    0.473310697    0.027586564
  468 SOLV  HW1     3341    2.628695128    0.416660607   -0.044875327
  468 SOLV  HW2     3342    2.558981173    0.560380052   -0.011021505
  469 SOLV  OW      3343    7.706377964    7.219738239    2.366367931
  469 SOLV  HW1     3344    7.613375758    7.197235344    2.337280545
  469 SOLV  HW2     3345    7.706343103    7.241856524    2.463900865
  470 SOLV  OW      3346    4.232382035    6.934992966    4.644002434
  470 SOLV  HW1     3347    4.248769193    7.033485843    4.649539474
  470 SOLV  HW2     3348    4.203323707    6.911218127    4.551307537
  471 SOLV  OW      3349    2.606831648    0.640975276    7.545376619
  471 SOLV  HW1     3350    2.696077299    0.612082494    7.580048097
  471 SOLV  HW2     3351    2.616194663    0.728707770    7.498292415
  472 SOLV  OW      3352    1.544925732    5.427334419    2.560971616
  472 SOLV  HW1     3353    1.599138438    5.381065322    2.490814036
  472 SOLV  HW2     3354    1.557750650    5.526210296    2.553157198
  473 SOLV  OW      3355    7.675598105    1.064850583    3.029827530
  473 SOLV  HW1     3356    7.653339535    0.967364828    3.031535623
  473 SOLV  HW2     3357    7.592636724    1.118253985    3.046175063
  474 SOLV  OW      3358    1.620795444    3.139855696    5.935064249
  474 SOLV  HW1     3359    1.648365668    3.091497014    6.018149612
  474 SOLV  HW2     3360    1.578507864    3.227056814    5.959753462
  475 SOLV  OW      3361    1.027723999    1.873751401    6.775619246
  475 SOLV  HW1     3362    1.098621936    1.882244582    6.845629195
  475 SOLV  HW2     3363    0.954580887    1.939393087    6.794147483
  476 SOLV  OW      3364    1.134556373    6.418224493    2.569077559
  476 SOLV  HW1     3365    1.074347003    6.367480517    2.507422005
  476 SOLV  HW2     3366    1.226485633    6.422383363    2.529920827
  477 SOLV  OW      3367    3.592939071    6.707265761    0.467935577
  477 SOLV  HW1     3368    3.560652701    6.691664746    0.561293504
  477 SOLV  HW2     3369    3.515029262    6.706864419    0.405235329
  478 SOLV  OW      3370    5.860365538    3.003146672    6.954608592
  478 SOLV  HW1     3371    5.824549704    2.966640832    7.040553720
  478 SOLV  HW2     3372    5.945734063    2.956417378    6.931574297
  479 SOLV  OW      3373    6.220754008    2.173363496    1.022608642
  479 SOLV  HW1     3374    6.199212164    2.189856303    1.118867353
  479 SOLV  HW2     3375    6.220706239    2.074944001    1.004850469
  480 SOLV  OW      3376    3.336874746    3.111936822    0.595258509
  480 SOLV  HW1     3377    3.245883093    3.100862716    0.555264963
  480 SOLV  HW2     3378    3.346201456    3.204606563    0.631685657
  481 SOLV  OW      3379    3.751080413    2.455096738    1.009949000
  481 SOLV  HW1     3380    3.773302670    2.529196551    0.946569467
  481 SOLV  HW2     3381    3.829979221    2.394334523    1.019141390
  482 SOLV  OW      3382    4.808312605    5.566650225    6.755226891
  482 SOLV  HW1     3383    4.844603595    5.629918992    6.823650140
  482 SOLV  HW2     3384    4.807695355    5.611183396    6.665683556
  483 SOLV  OW      3385    1.547908121    4.078184331    4.499281361
  483 SOLV  HW1     3386    1.575412306    4.000866499    4.556438924
  483 SOLV  HW2     3387    1.450725738    4.097120628    4.513368231
  484 SOLV  OW      3388    0.141944232    1.701430112    3.955227708
  484 SOLV  HW1     3389    0.205952349    1.765681471    3.913078757
  484 SOLV  HW2     3390    0.161786280    1.693923994    4.052960511
  485 SOLV  OW      3391    2.684170446    6.385369656    2.128379761
  485 SOLV  HW1     3392    2.716180296    6.292252136    2.145874529
  485 SOLV  HW2     3393    2.760519296    6.449225420    2.138120598
  486 SOLV  OW      3394    0.429794305    6.993653844    2.666245919
  486 SOLV  HW1     3395    0.380055037    7.073081367    2.631329430
  486 SOLV  HW2     3396    0.523939544    6.995864962    2.632577578
  487 SOLV  OW      3397    2.885727284    1.949607739    7.632341911
  487 SOLV  HW1     3398    2.961280621    1.990486100    7.683548092
  487 SOLV  HW2     3399    2.919505880    1.915631992    7.544557388
  488 SOLV  OW      3400    4.649754492    2.891229449    5.529243704
  488 SOLV  HW1     3401    4.565797616    2.865866457    5.481182987
  488 SOLV  HW2     3402    4.661076408    2.832803792    5.609617773
  489 SOLV  OW      3403    3.854519739    7.621994035    6.388044941
  489 SOLV  HW1     3404    3.781554331    7.563248984    6.423069335
  489 SOLV  HW2     3405    3.922509989    7.637055229    6.459822877
  490 SOLV  OW      3406    1.666621956    1.991107336    6.873599317
  490 SOLV  HW1     3407    1.689965567    2.082163085    6.839481718
  490 SOLV  HW2     3408    1.639159284    1.932894208    6.797067768
  491 SOLV  OW      3409    5.109900973    1.116695751    5.761244231
  491 SOLV  HW1     3410    5.190464310    1.067222958    5.793863005
  491 SOLV  HW2     3411    5.122245324    1.214650724    5.777192480
  492 SOLV  OW      3412    1.042451699    3.466536997    0.689463036
  492 SOLV  HW1     3413    1.058578326    3.522392319    0.770837137
  492 SOLV  HW2     3414    1.083446407    3.511050886    0.609841383
  493 SOLV  OW      3415    5.149375394    7.273265418    3.744115107
  493 SOLV  HW1     3416    5.161083169    7.241251747    3.650096196
  493 SOLV  HW2     3417    5.191755823    7.208089690    3.807023404
  494 SOLV  OW      3418    1.598435045    1.644589135    6.739938567
  494 SOLV  HW1     3419    1.612375230    1.638958450    6.641064986
  494 SOLV  HW2     3420    1.683849046    1.622297624    6.786943679
  495 SOLV  OW      3421    6.486485698    4.668357181    5.608655347
  495 SOLV  HW1     3422    6.455672445    4.616320061    5.688296840
  495 SOLV  HW2     3423    6.579314966    4.701914585    5.624676343
  496 SOLV  OW      3424    6.135999963    1.525480436    3.980612413
  496 SOLV  HW1     3425    6.133975646    1.504657115    4.078407910
  496 SOLV  HW2     3426    6.227458263    1.507161474    3.944537036
  497 SOLV  OW      3427    2.657375096    3.615238553    6.345733427
  497 SOLV  HW1     3428    2.674278005    3.589390391    6.250612496
  497 SOLV  HW2     3429    2.736168634    3.665698418    6.381047604
  498 SOLV  OW      3430    4.334383433    5.472054293    5.013196178
  498 SOLV  HW1     3431    4.288091725    5.443765125    5.097201459
  498 SOLV  HW2     3432    4.272458541    5.528238368    4.958344541
  499 SOLV  OW      3433    4.366998424    6.859490730    0.744085936
  499 SOLV  HW1     3434    4.339113122    6.776916089    0.695041233
  499 SOLV  HW2     3435    4.463315516    6.878583200    0.725111923
  500 SOLV  OW      3436    5.248758938    1.534338419    2.148124196
  500 SOLV  HW1     3437    5.288253695    1.456822472    2.197449790
  500 SOLV  HW2     3438    5.148971632    1.528887500    2.151910566
  501 SOLV  OW      3439    7.717732186    4.774564714    2.972947434
  501 SOLV  HW1     3440    7.729175436    4.798751827    2.876584651
  501 SOLV  HW2     3441    7.652128708    4.836981241    3.015397460
  502 SOLV  OW      3442    5.309176375    4.421089041    3.993363353
  502 SOLV  HW1     3443    5.314413951    4.520902739    3.989984132
  502 SOLV  HW2     3444    5.213298537    4.392858312    3.996838338
  503 SOLV  OW      3445    3.519145855    6.636342782    0.740463074
  503 SOLV  HW1     3446    3.540661326    6.727356224    0.775890277
  503 SOLV  HW2     3447    3.447528498    6.594822650    0.796573856
  504 SOLV  OW      3448    5.484427702    7.511839973    7.538052053
  504 SOLV  HW1     3449    5.393591199    7.520526877    7.497122412
  504 SOLV  HW2     3450    5.554056238    7.520861710    7.466831459
  505 SOLV  OW      3451    6.484266577    2.512680017    7.432903072
  505 SOLV  HW1     3452    6.553293323    2.555046811    7.491570635
  505 SOLV  HW2     3453    6.434085620    2.583863838    7.383747703
  506 SOLV  OW      3454    4.283909047    3.909179756    6.162049693
  506 SOLV  HW1     3455    4.360762165    3.845723235    6.170321565
  506 SOLV  HW2     3456    4.254185798    3.937571321    6.253219631
  507 SOLV  OW      3457    7.300265868    6.362170473    6.821915505
  507 SOLV  HW1     3458    7.313159804    6.442705821    6.879790929
  507 SOLV  HW2     3459    7.388959224    6.319720551    6.803661081
  508 SOLV  OW      3460    0.212349721    0.250160310    5.233947996
  508 SOLV  HW1     3461    0.303243477    0.291740300    5.230863913
  508 SOLV  HW2     3462    0.217554482    0.156175287    5.200187509
  509 SOLV  OW      3463    5.650923709    6.583162230    6.293177193
  509 SOLV  HW1     3464    5.563075001    6.544433403    6.321185530
  509 SOLV  HW2     3465    5.704299825    6.513465295    6.245269735
  510 SOLV  OW      3466    7.370073054    1.454165735    3.069462822
  510 SOLV  HW1     3467    7.378001049    1.543212785    3.024633457
  510 SOLV  HW2     3468    7.277154944    1.419100895    3.057693771
  511 SOLV  OW      3469    7.014844595    2.704924698    2.506131215
  511 SOLV  HW1     3470    7.050021691    2.648629832    2.431328496
  511 SOLV  HW2     3471    6.942561112    2.655176744    2.554113041
  512 SOLV  OW      3472    3.011669989    0.894826065    2.917148608
  512 SOLV  HW1     3473    3.017287287    0.801252026    2.882305924
  512 SOLV  HW2     3474    3.097052386    0.918236807    2.963661762
  513 SOLV  OW      3475    4.893778081    6.071664415    6.323488587
  513 SOLV  HW1     3476    4.849874226    5.981926436    6.328069538
  513 SOLV  HW2     3477    4.873146834    6.123135904    6.406714017
  514 SOLV  OW      3478    4.890879028    3.440883668    7.522024941
  514 SOLV  HW1     3479    4.948521594    3.372194594    7.566303077
  514 SOLV  HW2     3480    4.802076978    3.400580642    7.499858445
  515 SOLV  OW      3481    7.418408105    7.092105491    3.071652009
  515 SOLV  HW1     3482    7.482757193    7.164821575    3.047743631
  515 SOLV  HW2     3483    7.435371929    7.012277669    3.013844190
  516 SOLV  OW      3484    1.887850853    7.043211176    4.531764711
  516 SOLV  HW1     3485    1.943922871    7.035779045    4.449287214
  516 SOLV  HW2     3486    1.810866123    6.979677907    4.525544976
  517 SOLV  OW      3487    7.129320293    1.709988992    3.748877657
  517 SOLV  HW1     3488    7.082633209    1.621652408    3.753001817
  517 SOLV  HW2     3489    7.192601679    1.717849210    3.825921059
  518 SOLV  OW      3490    7.309991034    3.868106662    6.961478431
  518 SOLV  HW1     3491    7.381365695    3.852803121    7.029839479
  518 SOLV  HW2     3492    7.333782325    3.819945089    6.877121258
  519 SOLV  OW      3493    3.489868464    6.291472100    5.731004241
  519 SOLV  HW1     3494    3.392953681    6.300117552    5.754123459
  519 SOLV  HW2     3495    3.505662525    6.328245571    5.639353196
  520 SOLV  OW      3496    5.490429935    5.067459203    4.616121460
  520 SOLV  HW1     3497    5.585166406    5.074978356    4.584974983
  520 SOLV  HW2     3498    5.439874403    5.149408705    4.589102834
  521 SOLV  OW      3499    2.478246846    7.029846809    3.131250473
  521 SOLV  HW1     3500    2.556359289    7.060832895    3.185470747
  521 SOLV  HW2     3501    2.446098002    7.104751028    3.073308684
  522 SOLV  OW      3502    6.305427086    1.668667867    1.794417794
  522 SOLV  HW1     3503    6.356083267    1.754887608    1.793982605
  522 SOLV  HW2     3504    6.242367728    1.667478615    1.872020292
  523 SOLV  OW      3505    6.630772180    6.874812172    5.660466581
  523 SOLV  HW1     3506    6.641779552    6.793845445    5.718129850
  523 SOLV  HW2     3507    6.583835881    6.849354535    5.575904837
  524 SOLV  OW      3508    3.396100223    6.626905936    5.967413012
  524 SOLV  HW1     3509    3.344343575    6.674489398    5.896299665
  524 SOLV  HW2     3510    3.406442647    6.686821500    6.046818028
  525 SOLV  OW      3511    0.499234198    6.378201472    4.456370906
  525 SOLV  HW1     3512    0.481126169    6.383608990    4.554576722
  525 SOLV  HW2     3513    0.416479408    6.348317257    4.408830462
  526 SOLV  OW      3514    0.204618906    6.438982832    2.032185637
  526 SOLV  HW1     3515    0.119197011    6.400266994    1.997503775
  526 SOLV  HW2     3516    0.281819307    6.385419760    1.997984146
  527 SOLV  OW      3517    7.554181827    1.188332694    6.256792557
  527 SOLV  HW1     3518    7.476884081    1.127240871    6.273907787
  527 SOLV  HW2     3519    7.527690273    1.282360390    6.278170922
  528 SOLV  OW      3520    6.512699487    4.313731692    7.426235750
  528 SOLV  HW1     3521    6.508987304    4.247640765    7.501203416
  528 SOLV  HW2     3522    6.549310683    4.400438677    7.460051190
  529 SOLV  OW      3523    5.117125282    3.026579948    0.426015478
  529 SOLV  HW1     3524    5.061114696    2.989519852    0.500115875
  529 SOLV  HW2     3525    5.167595635    2.952281046    0.382040631
  530 SOLV  OW      3526    4.956251793    5.465652240    0.012819574
  530 SOLV  HW1     3527    4.936332651    5.437602639   -0.081084376
  530 SOLV  HW2     3528    4.881654031    5.522787321    0.047058127
  531 SOLV  OW      3529    3.300765275    3.169065985    4.987578513
  531 SOLV  HW1     3530    3.275869239    3.111904908    4.909384173
  531 SOLV  HW2     3531    3.359824890    3.243687343    4.956834367
  532 SOLV  OW      3532    7.312758626    6.163897234    4.158073658
  532 SOLV  HW1     3533    7.315990519    6.235435465    4.088262910
  532 SOLV  HW2     3534    7.229503994    6.109723396    4.146428527
  533 SOLV  OW      3535    6.554924341    5.370850709    5.899539670
  533 SOLV  HW1     3536    6.502897771    5.311191504    5.960661637
  533 SOLV  HW2     3537    6.652707895    5.359492074    5.917179868
  534 SOLV  OW      3538    5.595916525    1.802627314    5.092880651
  534 SOLV  HW1     3539    5.576820104    1.871165120    5.163161900
  534 SOLV  HW2     3540    5.536791857    1.723191920    5.106873767
  535 SOLV  OW      3541    2.512714198    5.134806532    2.633692882
  535 SOLV  HW1     3542    2.468046711    5.223593855    2.644785440
  535 SOLV  HW2     3543    2.537722241    5.121849171    2.537733947
  536 SOLV  OW      3544    5.693092707    6.057452358    1.527671937
  536 SOLV  HW1     3545    5.736367171    6.098124496    1.608140101
  536 SOLV  HW2     3546    5.737741288    5.970584555    1.506167762
  537 SOLV  OW      3547    7.140009826    6.126719879    6.359107473
  537 SOLV  HW1     3548    7.128553565    6.221621045    6.388477689
  537 SOLV  HW2     3549    7.099045537    6.065693739    6.426914418
  538 SOLV  OW      3550    4.070582181    4.162288363    2.947992928
  538 SOLV  HW1     3551    4.005118997    4.224725969    2.990628759
  538 SOLV  HW2     3552    4.024685637    4.076429738    2.925114969
  539 SOLV  OW      3553    1.116821165    5.848409198    4.111804975
  539 SOLV  HW1     3554    1.157298243    5.791761472    4.040013115
  539 SOLV  HW2     3555    1.023897300    5.816715018    4.130832669
  540 SOLV  OW      3556    0.251512501    2.844909689    3.672328161
  540 SOLV  HW1     3557    0.315704062    2.769707238    3.657303824
  540 SOLV  HW2     3558    0.200503877    2.828790705    3.756826403
  541 SOLV  OW      3559    1.000722025    2.065856667    6.494299875
  541 SOLV  HW1     3560    1.025196251    1.997539009    6.563114478
  541 SOLV  HW2     3561    0.948859917    2.022063950    6.420854244
  542 SOLV  OW      3562    6.676405907    0.959558119    5.503310815
  542 SOLV  HW1     3563    6.627405896    1.046084626    5.513905491
  542 SOLV  HW2     3564    6.711367253    0.929978775    5.592208573
  543 SOLV  OW      3565    4.090827675    0.891482068    1.614228829
  543 SOLV  HW1     3566    4.029796882    0.825396302    1.570531387
  543 SOLV  HW2     3567    4.165175379    0.914712261    1.551504984
  544 SOLV  OW      3568    0.495062403    3.157141498    0.947617722
  544 SOLV  HW1     3569    0.528928482    3.227265826    1.010364087
  544 SOLV  HW2     3570    0.422412258    3.104829116    0.992191901
  545 SOLV  OW      3571    7.042480634    5.847405190    6.868765510
  545 SOLV  HW1     3572    7.046477580    5.888723412    6.777779691
  545 SOLV  HW2     3573    7.125645633    5.870230795    6.919402870
  546 SOLV  OW      3574    0.977903227    0.315840176    3.048619757
  546 SOLV  HW1     3575    1.003260471    0.275964309    2.960478389
  546 SOLV  HW2     3576    1.060279332    0.346920859    3.096053829
  547 SOLV  OW      3577    5.109254437    5.472285543    1.527148484
  547 SOLV  HW1     3578    5.198654566    5.466150287    1.482763120
  547 SOLV  HW2     3579    5.041010575    5.502442412    1.460564828
  548 SOLV  OW      3580    5.873775222    2.441640996    6.000498857
  548 SOLV  HW1     3581    5.864805291    2.467437911    6.096705279
  548 SOLV  HW2     3582    5.921902242    2.513968522    5.950960561
  549 SOLV  OW      3583    3.511514386    4.626857971    6.790456838
  549 SOLV  HW1     3584    3.563165154    4.705431478    6.824519998
  549 SOLV  HW2     3585    3.461527079    4.653104444    6.707908396
  550 SOLV  OW      3586    6.311292085    4.166466053    1.382645683
  550 SOLV  HW1     3587    6.243519040    4.108413736    1.337495825
  550 SOLV  HW2     3588    6.323872974    4.250360440    1.329681686
  551 SOLV  OW      3589    2.871558017    7.228519398    1.086414824
  551 SOLV  HW1     3590    2.950054651    7.279566322    1.051282367
  551 SOLV  HW2     3591    2.795866702    7.234874406    1.021359274
  552 SOLV  OW      3592    1.505852172    3.939830636    3.618782832
  552 SOLV  HW1     3593    1.580697562    3.894138288    3.570699903
  552 SOLV  HW2     3594    1.512685347    4.038624353    3.604829038
  553 SOLV  OW      3595    1.196587541    4.963473722    0.482242510
  553 SOLV  HW1     3596    1.174696162    4.942248403    0.577480622
  553 SOLV  HW2     3597    1.284580238    4.922391445    0.458336286
  554 SOLV  OW      3598    0.124132936    2.298195490    1.579017206
  554 SOLV  HW1     3599    0.051596505    2.360049769    1.548778191
  554 SOLV  HW2     3600    0.103059037    2.205072156    1.549257341
  555 SOLV  OW      3601    6.234897115    4.881719143    2.689606638
  555 SOLV  HW1     3602    6.201989617    4.900539823    2.597059883
  555 SOLV  HW2     3603    6.162740847    4.902841049    2.755555690
  556 SOLV  OW      3604    7.402440908    4.427357429    7.236359937
  556 SOLV  HW1     3605    7.350434193    4.510358523    7.216166926
  556 SOLV  HW2     3606    7.426742126    4.381628631    7.150803355
  557 SOLV  OW      3607    5.529759270    0.482820184    0.880250977
  557 SOLV  HW1     3608    5.577249111    0.568842840    0.861630677
  557 SOLV  HW2     3609    5.484147854    0.488498715    0.969072102
  558 SOLV  OW      3610    2.416433919    6.634759599    5.699335837
  558 SOLV  HW1     3611    2.468369929    6.714576892    5.668777043
  558 SOLV  HW2     3612    2.440005730    6.555921965    5.642494557
  559 SOLV  OW      3613    5.820943773    3.771797046    5.070397843
  559 SOLV  HW1     3614    5.800141310    3.818168774    4.984266527
  559 SOLV  HW2     3615    5.805914820    3.673495605    5.059784889
  560 SOLV  OW      3616    0.495851036    2.464069190    6.799544566
  560 SOLV  HW1     3617    0.588094284    2.452916622    6.762549744
  560 SOLV  HW2     3618    0.428826484    2.435044227    6.731228381
  561 SOLV  OW      3619    0.926595542    7.634532496    3.943001404
  561 SOLV  HW1     3620    0.870151231    7.617312476    3.862258675
  561 SOLV  HW2     3621    0.975806832    7.551035704    3.967667242
  562 SOLV  OW      3622    1.561549296    1.781636700    2.221618265
  562 SOLV  HW1     3623    1.505651900    1.759660123    2.141654715
  562 SOLV  HW2     3624    1.528391153    1.730073486    2.300633454
  563 SOLV  OW      3625    1.391105280    5.329724109    3.557259550
  563 SOLV  HW1     3626    1.291137223    5.331958411    3.559076175
  563 SOLV  HW2     3627    1.422912398    5.239104080    3.585154110
  564 SOLV  OW      3628    6.875520424    4.034244018    2.703199861
  564 SOLV  HW1     3629    6.792168868    4.077259734    2.668505300
  564 SOLV  HW2     3630    6.878437345    3.938707693    2.673774448
  565 SOLV  OW      3631    6.520740396    7.321909339    6.500692384
  565 SOLV  HW1     3632    6.522817213    7.222793125    6.513849282
  565 SOLV  HW2     3633    6.549261446    7.343733606    6.407356161
  566 SOLV  OW      3634    5.692919679    5.898225899    5.518577337
  566 SOLV  HW1     3635    5.781656515    5.887764066    5.473656748
  566 SOLV  HW2     3636    5.706411607    5.907540141    5.617231791
  567 SOLV  OW      3637    5.551098990    1.500968164    4.151029147
  567 SOLV  HW1     3638    5.476546815    1.554308355    4.191013858
  567 SOLV  HW2     3639    5.572045245    1.423272624    4.210414107
  568 SOLV  OW      3640    3.220014798    4.366202735    4.079399549
  568 SOLV  HW1     3641    3.269953179    4.431993418    4.023011193
  568 SOLV  HW2     3642    3.178419763    4.413644772    4.156994936
  569 SOLV  OW      3643    3.029553316    5.719147974    5.832202914
  569 SOLV  HW1     3644    3.022086857    5.687065023    5.926630988
  569 SOLV  HW2     3645    3.078010889    5.806615600    5.830470474
  570 SOLV  OW      3646    6.979456576    3.670998386    4.270267926
  570 SOLV  HW1     3647    6.900003489    3.693074874    4.326835409
  570 SOLV  HW2     3648    7.008639558    3.577189258    4.288982295
  571 SOLV  OW      3649    3.544538684    7.713117087    3.487861832
  571 SOLV  HW1     3650    3.466402318    7.749440079    3.538628296
  571 SOLV  HW2     3651    3.609938785    7.786701015    3.470250027
  572 SOLV  OW      3652    6.511364869    2.638353827    5.634865822
  572 SOLV  HW1     3653    6.561335535    2.720528276    5.607444883
  572 SOLV  HW2     3654    6.413555093    2.658744309    5.639231122
  573 SOLV  OW      3655    2.716959402    6.401806029    6.896601962
  573 SOLV  HW1     3656    2.773813363    6.416059488    6.815569446
  573 SOLV  HW2     3657    2.765109162    6.342392264    6.961048171
  574 SOLV  OW      3658    7.546467566    7.206381959    7.257760483
  574 SOLV  HW1     3659    7.480341315    7.281118500    7.251186130
  574 SOLV  HW2     3660    7.522978251    7.147843863    7.335368344
  575 SOLV  OW      3661    0.589537224    3.532237333    1.144539624
  575 SOLV  HW1     3662    0.634449060    3.621593860    1.144817391
  575 SOLV  HW2     3663    0.501595991    3.539299463    1.097442542
  576 SOLV  OW      3664    1.310304439    2.153776806    4.902193957
  576 SOLV  HW1     3665    1.379230232    2.147519304    4.974387987
  576 SOLV  HW2     3666    1.219443536    2.160731770    4.943398880
  577 SOLV  OW      3667    7.078555071    7.728390490    1.574018119
  577 SOLV  HW1     3668    7.062767947    7.738856390    1.475819952
  577 SOLV  HW2     3669    7.173927077    7.750043350    1.594921513
  578 SOLV  OW      3670    2.287088429    4.596066871    5.099434609
  578 SOLV  HW1     3671    2.255510635    4.592762266    5.194268353
  578 SOLV  HW2     3672    2.249416691    4.677125918    5.054581845
  579 SOLV  OW      3673    5.607802173    2.072412061    3.879424733
  579 SOLV  HW1     3674    5.577780238    2.150307326    3.824369709
  579 SOLV  HW2     3675    5.591843613    2.091904716    3.976209963
  580 SOLV  OW      3676    2.787718426    5.434980602    6.029545044
  580 SOLV  HW1     3677    2.689375743    5.418054366    6.023040676
  580 SOLV  HW2     3678    2.833089250    5.399572256    5.947766184
  581 SOLV  OW      3679    0.407813153    4.975995994    4.624962502
  581 SOLV  HW1     3680    0.487445865    4.916276867    4.634572043
  581 SOLV  HW2     3681    0.414706926    5.027182240    4.539332551
  582 SOLV  OW      3682    6.101783429    5.721683896    4.800068032
  582 SOLV  HW1     3683    6.107534499    5.820708365    4.787372844
  582 SOLV  HW2     3684    6.008971515    5.697014326    4.827950025
  583 SOLV  OW      3685    6.777544625    5.386146602    5.529130342
  583 SOLV  HW1     3686    6.767355532    5.312040172    5.595510601
  583 SOLV  HW2     3687    6.692814356    5.439120837    5.525077655
  584 SOLV  OW      3688    7.585266591    5.934715568    5.687719975
  584 SOLV  HW1     3689    7.506876738    5.938548670    5.625733910
  584 SOLV  HW2     3690    7.625492307    6.025881949    5.696231623
  585 SOLV  OW      3691    7.580954771    5.568785059    6.001059783
  585 SOLV  HW1     3692    7.559103370    5.593836842    6.095381896
  585 SOLV  HW2     3693    7.534907057    5.483101109    5.977828427
  586 SOLV  OW      3694    0.584544639    2.738479887    2.424162246
  586 SOLV  HW1     3695    0.603571049    2.709144689    2.517859132
  586 SOLV  HW2     3696    0.663401288    2.717977068    2.366171908
  587 SOLV  OW      3697    5.478511748    3.556718722    1.260634124
  587 SOLV  HW1     3698    5.491919623    3.555063672    1.161550460
  587 SOLV  HW2     3699    5.436504218    3.470851917    1.289999134
  588 SOLV  OW      3700    1.532428695    6.731719592    7.704813769
  588 SOLV  HW1     3701    1.531873913    6.830970671    7.717089768
  588 SOLV  HW2     3702    1.595129294    6.690337652    7.770827957
  589 SOLV  OW      3703    2.404112986    2.912008430    7.155269659
  589 SOLV  HW1     3704    2.502794021    2.928115529    7.157277332
  589 SOLV  HW2     3705    2.362513707    2.968855953    7.084281897
  590 SOLV  OW      3706    0.190471692    2.720011317    4.673281190
  590 SOLV  HW1     3707    0.161663358    2.718727710    4.769042211
  590 SOLV  HW2     3708    0.289170554    2.735383522    4.668388443
  591 SOLV  OW      3709    5.009075950    4.927848184    6.018669383
  591 SOLV  HW1     3710    5.033203615    4.989979866    5.944109642
  591 SOLV  HW2     3711    4.909599421    4.918851175    6.023667134
  592 SOLV  OW      3712    7.558841442    6.449508984    6.538112127
  592 SOLV  HW1     3713    7.633999791    6.480067672    6.479639867
  592 SOLV  HW2     3714    7.477876362    6.432249527    6.482002548
  593 SOLV  OW      3715    5.001310600    4.391732697    6.979560077
  593 SOLV  HW1     3716    4.936358389    4.316000915    6.986444901
  593 SOLV  HW2     3717    4.963231291    4.463034299    6.920674743
  594 SOLV  OW      3718    1.957159470    1.152485255    5.440906046
  594 SOLV  HW1     3719    1.929996153    1.060863203    5.470388673
  594 SOLV  HW2     3720    2.041739748    1.178725738    5.487373196
  595 SOLV  OW      3721    3.656245838    4.057865930    7.699181247
  595 SOLV  HW1     3722    3.620928871    4.062603310    7.792617394
  595 SOLV  HW2     3723    3.629065803    3.971037631    7.657659262
  596 SOLV  OW      3724    4.475112980    1.564231565    5.864089193
  596 SOLV  HW1     3725    4.404042470    1.626398297    5.897045501
  596 SOLV  HW2     3726    4.434729940    1.474860800    5.844496966
  597 SOLV  OW      3727    4.758343024    6.902501228    5.140253319
  597 SOLV  HW1     3728    4.780446219    6.880089111    5.045326636
  597 SOLV  HW2     3729    4.840691199    6.894432768    5.196427544
  598 SOLV  OW      3730    2.116819839    4.099657685    1.666260791
  598 SOLV  HW1     3731    2.185030393    4.064548757    1.602101015
  598 SOLV  HW2     3732    2.026414044    4.096887153    1.623589716
  599 SOLV  OW      3733    7.247251720    5.375845488    0.392967423
  599 SOLV  HW1     3734    7.307553474    5.391984181    0.471102694
  599 SOLV  HW2     3735    7.299054549    5.332267599    0.319351646
  600 SOLV  OW      3736    6.815463355    1.880730867    3.556048730
  600 SOLV  HW1     3737    6.721685812    1.863569410    3.525835842
  600 SOLV  HW2     3738    6.814270257    1.918085533    3.648810616
  601 SOLV  OW      3739    5.805352846    2.764675549    0.867251143
  601 SOLV  HW1     3740    5.723444996    2.737992790    0.816449423
  601 SOLV  HW2     3741    5.883171810    2.769848138    0.804648409
  602 SOLV  OW      3742    3.958753176    0.490394760    5.422638210
  602 SOLV  HW1     3743    3.954365796    0.498933694    5.323099865
  602 SOLV  HW2     3744    3.948712542    0.580758691    5.464297968
  603 SOLV  OW      3745    4.036348049    0.243672356    5.094713727
  603 SOLV  HW1     3746    4.053967939    0.333204872    5.135641062
  603 SOLV  HW2     3747    3.937925064    0.231883425    5.081468210
  604 SOLV  OW      3748    7.442169726    7.034836055    5.124325161
  604 SOLV  HW1     3749    7.406317207    6.999470476    5.037920580
  604 SOLV  HW2     3750    7.474214998    7.128656237    5.111184566
  605 SOLV  OW      3751    6.359816608    2.633493886    0.110581329
  605 SOLV  HW1     3752    6.436074093    2.569108002    0.116850181
  605 SOLV  HW2     3753    6.382375599    2.705564361    0.045015073
  606 SOLV  OW      3754    5.401936727    5.304232814    1.020600917
  606 SOLV  HW1     3755    5.302156535    5.298257720    1.017463529
  606 SOLV  HW2     3756    5.440075542    5.214116236    1.041238319
  607 SOLV  OW      3757    5.937908895    4.655565963    4.510602654
  607 SOLV  HW1     3758    5.961416672    4.751320514    4.493863791
  607 SOLV  HW2     3759    5.902029287    4.645810837    4.603442662
  608 SOLV  OW      3760    7.123108680    4.596046078    2.053822773
  608 SOLV  HW1     3761    7.155211602    4.640479778    2.137470592
  608 SOLV  HW2     3762    7.040185569    4.641708736    2.021564666
  609 SOLV  OW      3763    5.861194454    2.472620273    2.867758808
  609 SOLV  HW1     3764    5.786469754    2.406789007    2.858577460
  609 SOLV  HW2     3765    5.851297056    2.544116308    2.798533177
  610 SOLV  OW      3766    6.476424475    6.577598128    6.406043279
  610 SOLV  HW1     3767    6.501933457    6.674265424    6.408227373
  610 SOLV  HW2     3768    6.534999748    6.526264198    6.468778616
  611 SOLV  OW      3769    3.046486613    1.481782826    0.885385702
  611 SOLV  HW1     3770    3.037827871    1.391240252    0.843806019
  611 SOLV  HW2     3771    3.052800434    1.472344225    0.984748030
  612 SOLV  OW      3772    4.193202560    6.752290012    5.436364841
  612 SOLV  HW1     3773    4.278176673    6.782163625    5.479821580
  612 SOLV  HW2     3774    4.199012650    6.767721677    5.337725943
  613 SOLV  OW      3775    2.224317919    4.595726035    7.150356577
  613 SOLV  HW1     3776    2.307294127    4.639885150    7.184517309
  613 SOLV  HW2     3777    2.159213348    4.584533746    7.225443919
  614 SOLV  OW      3778    1.895945592    5.070575222    3.724726106
  614 SOLV  HW1     3779    1.814236231    5.053345410    3.669696403
  614 SOLV  HW2     3780    1.935980052    5.158341640    3.698348034
  615 SOLV  OW      3781    4.487538668    1.046156020    0.311529523
  615 SOLV  HW1     3782    4.421474301    0.978273931    0.279443475
  615 SOLV  HW2     3783    4.457094265    1.137555281    0.284673401
  616 SOLV  OW      3784    0.373182313    4.586786533    7.138297592
  616 SOLV  HW1     3785    0.365420211    4.516982451    7.067101097
  616 SOLV  HW2     3786    0.467272970    4.620498143    7.141781748
  617 SOLV  OW      3787    5.875529238    4.278908646    7.149943711
  617 SOLV  HW1     3788    5.851183698    4.346528510    7.219477390
  617 SOLV  HW2     3789    5.967529385    4.297982255    7.115706086
  618 SOLV  OW      3790    1.101757922    6.092632782    5.080680392
  618 SOLV  HW1     3791    1.155860181    6.098995223    5.164548897
  618 SOLV  HW2     3792    1.161118700    6.107316969    5.001546508
  619 SOLV  OW      3793    0.123485892    6.529920931    3.632980547
  619 SOLV  HW1     3794    0.160319714    6.494187401    3.547152410
  619 SOLV  HW2     3795    0.048574190    6.471391537    3.664006206
  620 SOLV  OW      3796    3.496241636    6.197190068    1.122076748
  620 SOLV  HW1     3797    3.458576842    6.137624696    1.051130470
  620 SOLV  HW2     3798    3.529073006    6.281974368    1.080414341
  621 SOLV  OW      3799    0.880281257    3.149530321    2.452801852
  621 SOLV  HW1     3800    0.795593349    3.132542744    2.503214211
  621 SOLV  HW2     3801    0.858498617    3.173228224    2.358113207
  622 SOLV  OW      3802    3.940641038    1.769002547    1.563848381
  622 SOLV  HW1     3803    3.903020774    1.676696241    1.571967282
  622 SOLV  HW2     3804    4.035647945    1.763669384    1.533077849
  623 SOLV  OW      3805    1.671385716    4.836408710    0.867313085
  623 SOLV  HW1     3806    1.591730835    4.818457580    0.925057051
  623 SOLV  HW2     3807    1.714663837    4.921916199    0.895894173
  624 SOLV  OW      3808    5.009344359    0.200447441    7.621824686
  624 SOLV  HW1     3809    5.095620459    0.234987388    7.584898942
  624 SOLV  HW2     3810    4.932934857    0.245006882    7.575176120
  625 SOLV  OW      3811    0.083344224    6.126196997    2.170060418
  625 SOLV  HW1     3812    0.057683877    6.126348916    2.073408631
  625 SOLV  HW2     3813    0.043411087    6.205978188    2.215252337
  626 SOLV  OW      3814    3.261018050    4.821665541    3.966596126
  626 SOLV  HW1     3815    3.292076140    4.731170449    3.937479202
  626 SOLV  HW2     3816    3.320552321    4.891630528    3.927069944
  627 SOLV  OW      3817    1.085588007    1.098046561    4.950553113
  627 SOLV  HW1     3818    1.067463160    1.181740304    4.898893148
  627 SOLV  HW2     3819    1.095895103    1.021361663    4.887188504
  628 SOLV  OW      3820    6.313572837    5.681142966    0.749042373
  628 SOLV  HW1     3821    6.224692218    5.637377677    0.735372140
  628 SOLV  HW2     3822    6.300059037    5.777550438    0.771952492
  629 SOLV  OW      3823    5.181880837    2.646750840    4.585949704
  629 SOLV  HW1     3824    5.211689682    2.620150128    4.494276813
  629 SOLV  HW2     3825    5.141731443    2.738278420    4.582667503
  630 SOLV  OW      3826    6.197497957    7.470983636    1.315795071
  630 SOLV  HW1     3827    6.173644258    7.567481447    1.326781847
  630 SOLV  HW2     3828    6.120913818    7.422311263    1.273755433
  631 SOLV  OW      3829    2.519053078    1.698194870    7.733493756
  631 SOLV  HW1     3830    2.465624269    1.780800630    7.751430736
  631 SOLV  HW2     3831    2.471423906    1.618843722    7.771373854
  632 SOLV  OW      3832    4.330450568    7.495566250    0.276540788
  632 SOLV  HW1     3833    4.426066879    7.467328994    0.284392392
  632 SOLV  HW2     3834    4.280003607    7.465219428    0.357383847
  633 SOLV  OW      3835    5.366473597    4.301893876    4.249695325
  633 SOLV  HW1     3836    5.314545354    4.371650686    4.200306843
  633 SOLV  HW2     3837    5.394871782    4.230192908    4.186022437
  634 SOLV  OW      3838    3.664044230    2.641684717    4.376954105
  634 SOLV  HW1     3839    3.673455588    2.569206778    4.445218208
  634 SOLV  HW2     3840    3.667092807    2.601742989    4.285319514
  635 SOLV  OW      3841    5.783371713    3.060880790    2.443604471
  635 SOLV  HW1     3842    5.820787894    3.007628616    2.519537376
  635 SOLV  HW2     3843    5.827933442    3.033301137    2.358427025
  636 SOLV  OW      3844    5.962385845    6.185761454    7.445694903
  636 SOLV  HW1     3845    5.962640690    6.095070409    7.403541125
  636 SOLV  HW2     3846    6.048131297    6.199706530    7.495243475
  637 SOLV  OW      3847    4.548898811    6.540199145    2.329468962
  637 SOLV  HW1     3848    4.493285051    6.560090997    2.410174231
  637 SOLV  HW2     3849    4.579143780    6.444921709    2.332514742
  638 SOLV  OW      3850    1.288707005    3.168732518    6.841190458
  638 SOLV  HW1     3851    1.214666551    3.167596343    6.773970339
  638 SOLV  HW2     3852    1.264606994    3.109775965    6.918294413
  639 SOLV  OW      3853    4.373067855    4.777852558    3.490861412
  639 SOLV  HW1     3854    4.332085786    4.702595589    3.439315852
  639 SOLV  HW2     3855    4.472251774    4.765623814    3.494474244
  640 SOLV  OW      3856    4.110743280    4.565533759    6.475208907
  640 SOLV  HW1     3857    4.191460260    4.532039265    6.523834914
  640 SOLV  HW2     3858    4.040194424    4.591017815    6.541352326
  641 SOLV  OW      3859    0.585298925    5.692652177    3.417425678
  641 SOLV  HW1     3860    0.664895536    5.745615963    3.446764675
  641 SOLV  HW2     3861    0.615454102    5.604317444    3.381519328
  642 SOLV  OW      3862    2.906045549    6.800537081    3.481389349
  642 SOLV  HW1     3863    2.966623320    6.721044356    3.484983057
  642 SOLV  HW2     3864    2.811043995    6.769799301    3.475779187
  643 SOLV  OW      3865    0.691323846    4.977409105    5.039426826
  643 SOLV  HW1     3866    0.667899993    4.896746496    5.093694235
  643 SOLV  HW2     3867    0.720409792    5.051214789    5.100310102
  644 SOLV  OW      3868    3.555160422    1.241513238    3.485801019
  644 SOLV  HW1     3869    3.605162817    1.305123984    3.427021828
  644 SOLV  HW2     3870    3.518262563    1.290902325    3.564545544
  645 SOLV  OW      3871    5.029280486    2.217649025    2.387603417
  645 SOLV  HW1     3872    4.950395474    2.165581797    2.354925721
  645 SOLV  HW2     3873    5.061173143    2.278780948    2.315164653
  646 SOLV  OW      3874    4.088521276    1.067283742    6.848824505
  646 SOLV  HW1     3875    4.044522352    0.984056897    6.815078242
  646 SOLV  HW2     3876    4.019608169    1.127243055    6.889534202
  647 SOLV  OW      3877    3.481984101    2.806257339    2.134058708
  647 SOLV  HW1     3878    3.447887080    2.760221945    2.216031463
  647 SOLV  HW2     3879    3.578313728    2.783079232    2.120464126
  648 SOLV  OW      3880    4.851027798    1.080297921    0.010899935
  648 SOLV  HW1     3881    4.775154444    1.054902245   -0.049098359
  648 SOLV  HW2     3882    4.820089605    1.079258667    0.105996059
  649 SOLV  OW      3883    6.388137325    6.098934276    6.911235786
  649 SOLV  HW1     3884    6.391946107    6.183917729    6.963818064
  649 SOLV  HW2     3885    6.311565063    6.102888566    6.847028319
  650 SOLV  OW      3886    0.737920129    3.775170102    2.613302042
  650 SOLV  HW1     3887    0.823063951    3.736240817    2.578137574
  650 SOLV  HW2     3888    0.716837397    3.859427478    2.563727584
  651 SOLV  OW      3889    0.051435854    2.018673334    7.685302897
  651 SOLV  HW1     3890    0.057019115    1.984148048    7.778998079
  651 SOLV  HW2     3891    0.128187543    2.080387435    7.667913797
  652 SOLV  OW      3892    3.974578494    2.293853058    1.642137564
  652 SOLV  HW1     3893    4.029032977    2.245166586    1.573830724
  652 SOLV  HW2     3894    4.033929865    2.323914953    1.716804140
  653 SOLV  OW      3895    5.550786463    1.390372264    7.065617754
  653 SOLV  HW1     3896    5.495103729    1.473043673    7.073761211
  653 SOLV  HW2     3897    5.559388341    1.365363269    6.969171052
  654 SOLV  OW      3898    4.059798076    1.781656540    4.602351414
  654 SOLV  HW1     3899    4.035832632    1.864599985    4.551892257
  654 SOLV  HW2     3900    4.134365537    1.734442259    4.555334930
  655 SOLV  OW      3901    6.739426942    2.455295640    0.991473981
  655 SOLV  HW1     3902    6.822377825    2.507341126    1.011779894
  655 SOLV  HW2     3903    6.760547911    2.383509869    0.925122154
  656 SOLV  OW      3904    2.098829445    0.688368111    1.125586417
  656 SOLV  HW1     3905    2.098923374    0.674251514    1.224592450
  656 SOLV  HW2     3906    2.023207444    0.637255766    1.084717166
  657 SOLV  OW      3907    6.760718043    4.005897142    6.149705508
  657 SOLV  HW1     3908    6.677231182    3.959128779    6.178768473
  657 SOLV  HW2     3909    6.755801770    4.024975869    6.051656294
  658 SOLV  OW      3910    0.060973743    2.035217910    3.654580134
  658 SOLV  HW1     3911    0.047963665    1.941172802    3.623148143
  658 SOLV  HW2     3912   -0.024201661    2.069049366    3.694607448
  659 SOLV  OW      3913    2.913086747    6.541309776    4.235065019
  659 SOLV  HW1     3914    2.857094183    6.532773698    4.317488494
  659 SOLV  HW2     3915    2.967472360    6.625075775    4.240263713
  660 SOLV  OW      3916    3.985707971    4.278406824    7.448981866
  660 SOLV  HW1     3917    4.063073637    4.274155665    7.385763452
  660 SOLV  HW2     3918    3.908310054    4.322927658    7.403954071
  661 SOLV  OW      3919    3.397543799    6.430721557    3.376668816
  661 SOLV  HW1     3920    3.315508899    6.455112230    3.428407966
  661 SOLV  HW2     3921    3.375105860    6.359288693    3.310370962
  662 SOLV  OW      3922    5.440815621    5.079845407    7.739828360
  662 SOLV  HW1     3923    5.402770616    5.171259880    7.725770445
  662 SOLV  HW2     3924    5.534590626    5.087635179    7.773698273
  663 SOLV  OW      3925    4.856712333    1.840634771    5.644394818
  663 SOLV  HW1     3926    4.776087212    1.781480662    5.645047326
  663 SOLV  HW2     3927    4.841759229    1.916629285    5.581123806
  664 SOLV  OW      3928    2.864961297    7.708321362    4.404624746
  664 SOLV  HW1     3929    2.959112027    7.734518732    4.383379617
  664 SOLV  HW2     3930    2.817540429    7.785684831    4.446674131
  665 SOLV  OW      3931    2.069894247    0.240561153    0.879978267
  665 SOLV  HW1     3932    1.975687203    0.209445353    0.867391159
  665 SOLV  HW2     3933    2.131948135    0.179841652    0.830339516
  666 SOLV  OW      3934    3.074679301    3.090285945    1.210928819
  666 SOLV  HW1     3935    3.008316201    3.018699815    1.232683208
  666 SOLV  HW2     3936    3.165288775    3.049444757    1.199804008
  667 SOLV  OW      3937    3.789338721    2.806589350    0.839388410
  667 SOLV  HW1     3938    3.839862564    2.837301499    0.920045937
  667 SOLV  HW2     3939    3.693187051    2.832567050    0.848418002
  668 SOLV  OW      3940    5.363446921    6.320501639    6.080551949
  668 SOLV  HW1     3941    5.328219745    6.269835154    6.001850681
  668 SOLV  HW2     3942    5.393749842    6.411108245    6.050987251
  669 SOLV  OW      3943    5.552714463    4.394019875    7.370946178
  669 SOLV  HW1     3944    5.611631789    4.314659709    7.355697184
  669 SOLV  HW2     3945    5.553062643    4.417582552    7.468139284
  670 SOLV  OW      3946    5.711021363    6.860068330    0.962273659
  670 SOLV  HW1     3947    5.789108019    6.879501899    1.021657897
  670 SOLV  HW2     3948    5.634598606    6.826808356    1.017545220
  671 SOLV  OW      3949    1.509875974    0.622668958    1.576117643
  671 SOLV  HW1     3950    1.463657806    0.534016704    1.578693822
  671 SOLV  HW2     3951    1.606073578    0.609400150    1.552202952
  672 SOLV  OW      3952    0.918028489    6.100420552    1.659278979
  672 SOLV  HW1     3953    0.901744649    6.009391249    1.697338762
  672 SOLV  HW2     3954    0.999149758    6.098066043    1.600833891
  673 SOLV  OW      3955    2.460776165    6.031178626    5.252773172
  673 SOLV  HW1     3956    2.532833799    5.996406042    5.312777775
  673 SOLV  HW2     3957    2.462962587    6.131163691    5.252569202
  674 SOLV  OW      3958    0.864589126    2.087019328    4.250801572
  674 SOLV  HW1     3959    0.839067186    2.092410261    4.154254290
  674 SOLV  HW2     3960    0.799202108    2.139297342    4.305512545
  675 SOLV  OW      3961    1.564544998    4.813754739    1.914053189
  675 SOLV  HW1     3962    1.574580586    4.731581517    1.857956013
  675 SOLV  HW2     3963    1.546406342    4.892397004    1.854990943
  676 SOLV  OW      3964    4.902120189    3.706893376    7.664504578
  676 SOLV  HW1     3965    4.918164976    3.681299901    7.569165933
  676 SOLV  HW2     3966    4.882824828    3.624784658    7.718242369
  677 SOLV  OW      3967    5.580023084    7.079969968    0.794940521
  677 SOLV  HW1     3968    5.621976628    7.003524526    0.843909131
  677 SOLV  HW2     3969    5.492269740    7.050930318    0.756756985
  678 SOLV  OW      3970    2.626826103    4.981950834    0.028948096
  678 SOLV  HW1     3971    2.609058484    4.891424459    0.067558817
  678 SOLV  HW2     3972    2.627400541    4.976063608   -0.070884188
  679 SOLV  OW      3973    2.240299418    3.379474245    5.880865188
  679 SOLV  HW1     3974    2.259665641    3.288272989    5.917047695
  679 SOLV  HW2     3975    2.226412463    3.443149576    5.956723272
  680 SOLV  OW      3976    6.808792133    6.222667548    7.349602711
  680 SOLV  HW1     3977    6.824297413    6.321389732    7.353285266
  680 SOLV  HW2     3978    6.805991307    6.185898097    7.442566014
  681 SOLV  OW      3979    5.751206891    4.015250164    7.230908000
  681 SOLV  HW1     3980    5.762437257    3.946737274    7.158925293
  681 SOLV  HW2     3981    5.793778875    4.101057925    7.202163263
  682 SOLV  OW      3982    7.040406506    6.763223336    3.882187015
  682 SOLV  HW1     3983    7.072957569    6.706938782    3.806198660
  682 SOLV  HW2     3984    7.112757959    6.826273499    3.910322801
  683 SOLV  OW      3985    4.928359165    7.582895310    5.500015162
  683 SOLV  HW1     3986    4.909048294    7.484769581    5.500277779
  683 SOLV  HW2     3987    5.007548425    7.601108388    5.441714239
  684 SOLV  OW      3988    4.852534686    5.044407013    6.992189761
  684 SOLV  HW1     3989    4.875843227    5.087223550    6.904868612
  684 SOLV  HW2     3990    4.902146155    4.958045863    7.001242693
  685 SOLV  OW      3991    5.348586069    1.052498634    3.625728715
  685 SOLV  HW1     3992    5.277130433    0.995974181    3.584491255
  685 SOLV  HW2     3993    5.336844522    1.147473716    3.596689640
  686 SOLV  OW      3994    6.508612240    2.957075669    2.067424263
  686 SOLV  HW1     3995    6.576607883    2.945411803    2.139826287
  686 SOLV  HW2     3996    6.470221567    3.049291352    2.072315744
  687 SOLV  OW      3997    6.518992738    1.796136203    4.245642745
  687 SOLV  HW1     3998    6.449700776    1.791171340    4.173700761
  687 SOLV  HW2     3999    6.497437494    1.729780848    4.317294269
  688 SOLV  OW      4000    1.855277837    4.908568508    4.565991016
  688 SOLV  HW1     4001    1.814057486    4.863540869    4.486785725
  688 SOLV  HW2     4002    1.787029708    4.966403949    4.610682170
  689 SOLV  OW      4003    6.760826490    7.299991921    4.624098749
  689 SOLV  HW1     4004    6.744557935    7.398457287    4.617659248
  689 SOLV  HW2     4005    6.766558133    7.273395434    4.720334495
  690 SOLV  OW      4006    7.578120069    5.296849850    0.142468569
  690 SOLV  HW1     4007    7.479480511    5.305238191    0.156668087
  690 SOLV  HW2     4008    7.621020174    5.262619604    0.226071705
  691 SOLV  OW      4009    5.415862558    1.740337259    4.892020511
  691 SOLV  HW1     4010    5.484388182    1.778442137    4.954099312
  691 SOLV  HW2     4011    5.335229975    1.799488629    4.891047298
  692 SOLV  OW      4012    1.752126988    6.983807140    1.871118539
  692 SOLV  HW1     4013    1.652692204    6.988028366    1.861293779
  692 SOLV  HW2     4014    1.787853970    7.075658134    1.888108011
  693 SOLV  OW      4015    4.360879464    2.157432458    6.524500233
  693 SOLV  HW1     4016    4.347288251    2.082507727    6.459680131
  693 SOLV  HW2     4017    4.291122839    2.227500975    6.509518215
  694 SOLV  OW      4018    3.500821658    1.644970656    6.052544854
  694 SOLV  HW1     4019    3.577810152    1.586647703    6.078489294
  694 SOLV  HW2     4020    3.532454956    1.715736889    5.989351364
  695 SOLV  OW      4021    5.144563289    6.288664334    3.285138928
  695 SOLV  HW1     4022    5.083490717    6.281266755    3.363989559
  695 SOLV  HW2     4023    5.091348797    6.312620850    3.203921281
  696 SOLV  OW      4024    6.158538231    5.007866668    1.971847887
  696 SOLV  HW1     4025    6.167815812    5.090977527    1.917000202
  696 SOLV  HW2     4026    6.249197476    4.970048448    1.990619934
  697 SOLV  OW      4027    3.150008681    4.210127948    0.410300727
  697 SOLV  HW1     4028    3.229098969    4.261484406    0.376995590
  697 SOLV  HW2     4029    3.144916576    4.122280495    0.362773130
  698 SOLV  OW      4030    7.315097831    7.734668914    2.458270670
  698 SOLV  HW1     4031    7.256912411    7.805485816    2.418257100
  698 SOLV  HW2     4032    7.400253615    7.728185204    2.406232249
  699 SOLV  OW      4033    1.082761177    3.614105852    0.963377283
  699 SOLV  HW1     4034    1.041921713    3.535472383    1.009749952
  699 SOLV  HW2     4035    1.100423756    3.686584269    1.029983369
  700 SOLV  OW      4036    1.683888603    5.388162421    4.264146525
  700 SOLV  HW1     4037    1.706195134    5.447240574    4.341694255
  700 SOLV  HW2     4038    1.718882077    5.296058094    4.281282489
  701 SOLV  OW      4039    0.935621662    7.456851973    0.621188599
  701 SOLV  HW1     4040    0.849036448    7.469474248    0.572776581
  701 SOLV  HW2     4041    0.943524143    7.525273637    0.693700734
  702 SOLV  OW      4042    3.218589238    6.842256220    2.725390135
  702 SOLV  HW1     4043    3.213924647    6.837817660    2.825182847
  702 SOLV  HW2     4044    3.161401169    6.770222853    2.686136995
  703 SOLV  OW      4045    0.307544371    0.953305533    4.721346151
  703 SOLV  HW1     4046    0.406369188    0.968521018    4.722838521
  703 SOLV  HW2     4047    0.263317367    1.026709877    4.669811513
  704 SOLV  OW      4048    2.405565894    4.365349286    7.293856677
  704 SOLV  HW1     4049    2.421524396    4.394438781    7.199511893
  704 SOLV  HW2     4050    2.363060477    4.440039166    7.345008483
  705 SOLV  OW      4051    2.592608912    6.842879494    1.116663487
  705 SOLV  HW1     4052    2.590488642    6.909481386    1.042088907
  705 SOLV  HW2     4053    2.687273944    6.827766956    1.145152186
  706 SOLV  OW      4054    5.190805481    3.503323852    1.380216399
  706 SOLV  HW1     4055    5.242150267    3.429027216    1.337259497
  706 SOLV  HW2     4056    5.095523008    3.499763276    1.350047739
  707 SOLV  OW      4057    2.342298204    6.604197810    2.439736652
  707 SOLV  HW1     4058    2.398717768    6.631601830    2.361852513
  707 SOLV  HW2     4059    2.401325280    6.579984855    2.516740430
  708 SOLV  OW      4060    3.383399718    0.721671615    7.165593217
  708 SOLV  HW1     4061    3.370330744    0.708623063    7.263873542
  708 SOLV  HW2     4062    3.352170558    0.813069685    7.139686134
  709 SOLV  OW      4063    1.789001633    7.216397161    0.965765295
  709 SOLV  HW1     4064    1.756957789    7.134364025    0.918377303
  709 SOLV  HW2     4065    1.790490549    7.199492922    1.064324085
  710 SOLV  OW      4066    5.142298166    1.735603925    3.667874289
  710 SOLV  HW1     4067    5.065542717    1.741322787    3.604030865
  710 SOLV  HW2     4068    5.216251040    1.682597283    3.626385580
  711 SOLV  OW      4069    0.187389411    4.808530650    7.099757173
  711 SOLV  HW1     4070    0.095359889    4.770529416    7.090375514
  711 SOLV  HW2     4071    0.254852792    4.735507894    7.088895877
  712 SOLV  OW      4072    6.155746712    3.798105731    6.752613935
  712 SOLV  HW1     4073    6.108349308    3.814833924    6.666163144
  712 SOLV  HW2     4074    6.171087001    3.699916485    6.763731130
  713 SOLV  OW      4075    6.793159974    1.275753079    0.746406942
  713 SOLV  HW1     4076    6.791214794    1.205177404    0.817237425
  713 SOLV  HW2     4077    6.715887781    1.337936363    0.759206551
  714 SOLV  OW      4078    5.021150626    3.028057871    7.444371663
  714 SOLV  HW1     4079    5.038354237    3.126572095    7.443708129
  714 SOLV  HW2     4080    5.026224331    2.992721055    7.350953361
  715 SOLV  OW      4081    0.376091159    5.484042092    5.462420831
  715 SOLV  HW1     4082    0.420827305    5.488161626    5.551770511
  715 SOLV  HW2     4083    0.295101941    5.425673962    5.468373227
  716 SOLV  OW      4084    1.889871593    4.469736864    3.476822139
  716 SOLV  HW1     4085    1.806676093    4.490162905    3.528410583
  716 SOLV  HW2     4086    1.927492174    4.554485702    3.439373896
  717 SOLV  OW      4087    4.762360977    6.196442076    3.868708625
  717 SOLV  HW1     4088    4.744043425    6.285911682    3.909468305
  717 SOLV  HW2     4089    4.713049672    6.125903803    3.919644168
  718 SOLV  OW      4090    4.032557609    1.385067996    6.257850403
  718 SOLV  HW1     4091    4.060753187    1.299265443    6.300798373
  718 SOLV  HW2     4092    3.956658904    1.424788817    6.309455457
  719 SOLV  OW      4093    4.241910787    2.459071958    7.068045665
  719 SOLV  HW1     4094    4.167249748    2.516445394    7.101747956
  719 SOLV  HW2     4095    4.314452073    2.455032609    7.136771202
  720 SOLV  OW      4096    1.190407416    4.410801517    4.576969322
  720 SOLV  HW1     4097    1.098571019    4.431540680    4.610694937
  720 SOLV  HW2     4098    1.256688943    4.423683329    4.650740741
  721 SOLV  OW      4099    4.884750057    6.789535249    6.072441881
  721 SOLV  HW1     4100    4.846402585    6.750675710    5.988650321
  721 SOLV  HW2     4101    4.859746374    6.886155465    6.078838244
  722 SOLV  OW      4102    2.238469783    0.238461667    4.634349410
  722 SOLV  HW1     4103    2.290594586    0.183546358    4.699687345
  722 SOLV  HW2     4104    2.215433846    0.326532142    4.675758054
  723 SOLV  OW      4105    5.036458150    3.830938569    1.727660362
  723 SOLV  HW1     4106    4.967024559    3.833249254    1.655720946
  723 SOLV  HW2     4107    4.998701524    3.869914362    1.811666200
  724 SOLV  OW      4108    1.975793771    4.965288197    1.779870325
  724 SOLV  HW1     4109    2.028439313    5.044087536    1.811822457
  724 SOLV  HW2     4110    1.880818192    4.992649197    1.764612454
  725 SOLV  OW      4111    4.939126311    7.689859574    4.332713570
  725 SOLV  HW1     4112    4.972330880    7.781340061    4.309687051
  725 SOLV  HW2     4113    4.966312574    7.625547682    4.261115486
  726 SOLV  OW      4114    5.757007719    6.494862072    0.593659421
  726 SOLV  HW1     4115    5.756330583    6.589302480    0.626531833
  726 SOLV  HW2     4116    5.694339501    6.439904394    0.648925685
  727 SOLV  OW      4117    5.107480912    2.009136492    6.246462841
  727 SOLV  HW1     4118    5.059624010    1.944236254    6.187307217
  727 SOLV  HW2     4119    5.106566815    1.975352125    6.340587541
  728 SOLV  OW      4120    0.381981138    6.465592196    4.730158955
  728 SOLV  HW1     4121    0.337516598    6.554705802    4.739287152
  728 SOLV  HW2     4122    0.315498719    6.398373385    4.697549028
  729 SOLV  OW      4123    7.497298458    4.666211444    4.664128350
  729 SOLV  HW1     4124    7.537500471    4.630798947    4.748575430
  729 SOLV  HW2     4125    7.398867288    4.648524769    4.664116459
  730 SOLV  OW      4126    6.800299961    5.801955955    4.476732007
  730 SOLV  HW1     4127    6.814517658    5.856881873    4.394384647
  730 SOLV  HW2     4128    6.802767650    5.861296684    4.557184682
  731 SOLV  OW      4129    1.734018914    4.684909335    7.323141598
  731 SOLV  HW1     4130    1.718882108    4.687247738    7.224321093
  731 SOLV  HW2     4131    1.684290439    4.607660627    7.362635401
  732 SOLV  OW      4132    2.066084093    6.581819592    1.368968382
  732 SOLV  HW1     4133    2.047338628    6.679639641    1.377906509
  732 SOLV  HW2     4134    1.982917310    6.530001477    1.388972553
  733 SOLV  OW      4135    2.273656027    7.079917310    1.376216326
  733 SOLV  HW1     4136    2.247113391    6.983547648    1.379368726
  733 SOLV  HW2     4137    2.335248354    7.094996181    1.298881863
  734 SOLV  OW      4138    4.900253035    2.777282132    5.486365268
  734 SOLV  HW1     4139    4.811198250    2.810664969    5.455463497
  734 SOLV  HW2     4140    4.970215922    2.802140112    5.419377809
  735 SOLV  OW      4141    1.683986241    7.301012562    2.766233326
  735 SOLV  HW1     4142    1.767531168    7.317238303    2.713708865
  735 SOLV  HW2     4143    1.652248011    7.207521468    2.750297009
  736 SOLV  OW      4144    0.249156050    4.713855217    0.174423996
  736 SOLV  HW1     4145    0.203689018    4.728766964    0.262243229
  736 SOLV  HW2     4146    0.205364477    4.637617874    0.126759951
  737 SOLV  OW      4147    5.214647356    3.255149893    0.787355920
  737 SOLV  HW1     4148    5.268225098    3.255954138    0.702914330
  737 SOLV  HW2     4149    5.175411967    3.345837696    0.802780997
  738 SOLV  OW      4150    6.348635728    5.236317405    7.131725050
  738 SOLV  HW1     4151    6.307509748    5.242548810    7.040776726
  738 SOLV  HW2     4152    6.399331991    5.320298668    7.151186498
  739 SOLV  OW      4153    6.065732306    1.402363836    5.327614321
  739 SOLV  HW1     4154    6.096834594    1.307371319    5.330893741
  739 SOLV  HW2     4155    6.116947108    1.451780134    5.257352846
  740 SOLV  OW      4156    4.570793629    2.870944382    2.386634352
  740 SOLV  HW1     4157    4.646046350    2.849769392    2.449007180
  740 SOLV  HW2     4158    4.567153005    2.802058143    2.314225285
  741 SOLV  OW      4159    3.451164546    7.633956708    7.728070509
  741 SOLV  HW1     4160    3.365394518    7.661936624    7.771206008
  741 SOLV  HW2     4161    3.432056086    7.566988012    7.656292382
  742 SOLV  OW      4162    2.374632488    1.352698720    6.276381602
  742 SOLV  HW1     4163    2.277712497    1.330323163    6.286765594
  742 SOLV  HW2     4164    2.429231905    1.269433708    6.285752830
  743 SOLV  OW      4165    2.873005404    7.236343891    5.336421834
  743 SOLV  HW1     4166    2.852366827    7.206027105    5.243381145
  743 SOLV  HW2     4167    2.950566473    7.299447213    5.334464599
  744 SOLV  OW      4168    3.278083252    4.940693127    2.064711662
  744 SOLV  HW1     4169    3.309478155    4.906690487    1.976055539
  744 SOLV  HW2     4170    3.295840848    4.871804208    2.135000982
  745 SOLV  OW      4171    5.145105358    7.091974968    6.771273966
  745 SOLV  HW1     4172    5.052056979    7.081030835    6.736291992
  745 SOLV  HW2     4173    5.202524067    7.017582112    6.737064821
  746 SOLV  OW      4174    1.672636472    4.255993816    5.424853134
  746 SOLV  HW1     4175    1.747251285    4.283385141    5.364157893
  746 SOLV  HW2     4176    1.683217622    4.159585280    5.449245888
  747 SOLV  OW      4177    5.856020375    2.634158246    2.639754864
  747 SOLV  HW1     4178    5.829022622    2.593124722    2.552640169
  747 SOLV  HW2     4179    5.953486412    2.656427161    2.637305678
  748 SOLV  OW      4180    4.133451242    1.035202485    0.185980040
  748 SOLV  HW1     4181    4.106354087    1.130736885    0.174115882
  748 SOLV  HW2     4182    4.099225689    0.981082302    0.109159171
  749 SOLV  OW      4183    7.608568047    7.323026697    0.136356881
  749 SOLV  HW1     4184    7.684273097    7.257723249    0.133902972
  749 SOLV  HW2     4185    7.558738874    7.319532860    0.049716197
  750 SOLV  OW      4186    6.785062322    5.837820341    4.913861070
  750 SOLV  HW1     4187    6.831864962    5.853334810    5.000870961
  750 SOLV  HW2     4188    6.838884325    5.877574254    4.839533239
  751 SOLV  OW      4189    1.371177672    6.783269357    5.557629238
  751 SOLV  HW1     4190    1.293426681    6.799826805    5.618298184
  751 SOLV  HW2     4191    1.454479386    6.773651987    5.612112036
  752 SOLV  OW      4192    6.190009212    4.614394327    1.265711861
  752 SOLV  HW1     4193    6.248525044    4.688583859    1.232948670
  752 SOLV  HW2     4194    6.094060813    4.639415352    1.252695604
  753 SOLV  OW      4195    3.876378998    3.718439742    4.934486540
  753 SOLV  HW1     4196    3.794379480    3.714491496    4.991603415
  753 SOLV  HW2     4197    3.920935270    3.807197639    4.946261539
  754 SOLV  OW      4198    6.282411387    4.766012975    5.912170440
  754 SOLV  HW1     4199    6.314011888    4.734271136    6.001587833
  754 SOLV  HW2     4200    6.220578434    4.698072434    5.872643947
  755 SOLV  OW      4201    6.675005742    0.850581038    5.817935901
  755 SOLV  HW1     4202    6.747482049    0.794414999    5.778027896
  755 SOLV  HW2     4203    6.601890618    0.791408872    5.851889957
  756 SOLV  OW      4204    3.986233934    3.023121611    6.037262617
  756 SOLV  HW1     4205    3.983632109    2.998597683    6.134181463
  756 SOLV  HW2     4206    3.896207803    3.056094225    6.008810731
  757 SOLV  OW      4207    5.198862824    1.674519015    5.156199398
  757 SOLV  HW1     4208    5.199831701    1.770962360    5.129750740
  757 SOLV  HW2     4209    5.291344183    1.637112164    5.149148499
  758 SOLV  OW      4210    6.394574714    1.435762191    2.110229612
  758 SOLV  HW1     4211    6.488006582    1.456803209    2.139030298
  758 SOLV  HW2     4212    6.387881362    1.443332143    2.010733170
  759 SOLV  OW      4213    7.726671031    0.270007119    5.037635375
  759 SOLV  HW1     4214    7.701661517    0.305958800    4.947725518
  759 SOLV  HW2     4215    7.796917566    0.328316512    5.078466102
  760 SOLV  OW      4216    6.058718627    0.376234907    1.276263096
  760 SOLV  HW1     4217    6.108779172    0.407562914    1.195550682
  760 SOLV  HW2     4218    5.976638420    0.326880032    1.247471550
  761 SOLV  OW      4219    3.835326321    7.050833496    1.967861377
  761 SOLV  HW1     4220    3.805048495    7.046660508    2.063076505
  761 SOLV  HW2     4221    3.893963138    7.130815925    1.955032532
  762 SOLV  OW      4222    3.128743917    4.894169016    1.693442084
  762 SOLV  HW1     4223    3.147856351    4.884319244    1.595771913
  762 SOLV  HW2     4224    3.201520062    4.850344566    1.746213296
  763 SOLV  OW      4225    4.295860140    0.752338532    1.170057932
  763 SOLV  HW1     4226    4.266163149    0.694857836    1.246320368
  763 SOLV  HW2     4227    4.237755581    0.734844929    1.090561821
  764 SOLV  OW      4228    7.493370678    1.643101963    1.406376714
  764 SOLV  HW1     4229    7.591355997    1.627456329    1.393902039
  764 SOLV  HW2     4230    7.452610979    1.670299760    1.319196332
  765 SOLV  OW      4231    5.749337702    1.740017285    5.513721775
  765 SOLV  HW1     4232    5.758173167    1.642927796    5.491425076
  765 SOLV  HW2     4233    5.823084768    1.791175284    5.469611126
  766 SOLV  OW      4234    4.721767889    5.843749199    6.330843638
  766 SOLV  HW1     4235    4.637385548    5.897393425    6.332710122
  766 SOLV  HW2     4236    4.731398851    5.799898961    6.241479587
  767 SOLV  OW      4237    4.763364263    3.102564886    3.011196217
  767 SOLV  HW1     4238    4.785072323    3.196860572    2.985921345
  767 SOLV  HW2     4239    4.668209402    3.097265753    3.041514617
  768 SOLV  OW      4240    3.541663289    1.658937767    4.108960902
  768 SOLV  HW1     4241    3.505814548    1.752103791    4.102914988
  768 SOLV  HW2     4242    3.473391270    1.599681787    4.151730415
  769 SOLV  OW      4243    3.964123482    0.963888638    5.684294742
  769 SOLV  HW1     4244    3.990269263    1.041005165    5.626234160
  769 SOLV  HW2     4245    4.028805362    0.955862560    5.760146028
  770 SOLV  OW      4246    1.375297045    5.622989345    2.989936149
  770 SOLV  HW1     4247    1.473592530    5.636834234    3.002102736
  770 SOLV  HW2     4248    1.330739368    5.711356049    2.975529147
  771 SOLV  OW      4249    6.641110300    4.922996512    4.140390045
  771 SOLV  HW1     4250    6.725488184    4.967462767    4.110312696
  771 SOLV  HW2     4251    6.594159439    4.883678819    4.061326033
  772 SOLV  OW      4252    2.806172252    2.608232156    6.169051190
  772 SOLV  HW1     4253    2.878221875    2.545430220    6.198459583
  772 SOLV  HW2     4254    2.725435976    2.595635589    6.226696873
  773 SOLV  OW      4255    4.213900134    6.188679290    7.350317645
  773 SOLV  HW1     4256    4.156450445    6.186101027    7.432128244
  773 SOLV  HW2     4257    4.160364545    6.222882162    7.273089743
  774 SOLV  OW      4258    6.265874703    5.495356723    7.316009096
  774 SOLV  HW1     4259    6.281481932    5.522825224    7.410896980
  774 SOLV  HW2     4260    6.192884645    5.427070814    7.312671240
  775 SOLV  OW      4261    4.720185658    5.806840351    5.000966419
  775 SOLV  HW1     4262    4.650139784    5.750010733    5.044162329
  775 SOLV  HW2     4263    4.691936019    5.829407554    4.907722225
  776 SOLV  OW      4264    1.272165725    1.977489472    7.481483769
  776 SOLV  HW1     4265    1.335278918    2.005005120    7.408948623
  776 SOLV  HW2     4266    1.212823597    1.904279526    7.448009234
  777 SOLV  OW      4267    7.113298341    2.101699209    0.194823964
  777 SOLV  HW1     4268    7.127425012    2.192674105    0.233886439
  777 SOLV  HW2     4269    7.165849400    2.093274879    0.110152682
  778 SOLV  OW      4270    4.184593630    0.985851391    5.886407210
  778 SOLV  HW1     4271    4.251555568    1.031418723    5.945069276
  778 SOLV  HW2     4272    4.172100195    0.891510951    5.917152591
  779 SOLV  OW      4273    7.158090120    3.101720763    6.967621027
  779 SOLV  HW1     4274    7.222961830    3.168877225    7.003443245
  779 SOLV  HW2     4275    7.099895648    3.145041037    6.898785550
  780 SOLV  OW      4276    5.230235271    3.388411393    6.514629934
  780 SOLV  HW1     4277    5.220638357    3.310753611    6.452351138
  780 SOLV  HW2     4278    5.166512767    3.377949617    6.590993842
  781 SOLV  OW      4279    4.606626516    7.088193571    7.220538808
  781 SOLV  HW1     4280    4.553368748    7.004168041    7.230705670
  781 SOLV  HW2     4281    4.663079089    7.101905316    7.301945888
  782 SOLV  OW      4282    4.573966454    6.738306196    7.361262420
  782 SOLV  HW1     4283    4.522518958    6.795473813    7.425191577
  782 SOLV  HW2     4284    4.661281475    6.782249375    7.340122425
  783 SOLV  OW      4285    6.099271511    3.904337996    6.523512037
  783 SOLV  HW1     4286    6.101516884    4.003873917    6.532971008
  783 SOLV  HW2     4287    6.103731938    3.879975461    6.426618063
  784 SOLV  OW      4288    5.385405424    4.118882731    3.395069958
  784 SOLV  HW1     4289    5.460813685    4.113287144    3.329615932
  784 SOLV  HW2     4290    5.400410691    4.053087782    3.468878984
  785 SOLV  OW      4291    7.707551819    3.675443593    5.285598081
  785 SOLV  HW1     4292    7.803777906    3.687082707    5.260998980
  785 SOLV  HW2     4293    7.649923515    3.703195841    5.208716869
  786 SOLV  OW      4294    4.160312238    5.211459098    4.056677840
  786 SOLV  HW1     4295    4.210586329    5.297768042    4.061673068
  786 SOLV  HW2     4296    4.225032799    5.135225365    4.055520017
  787 SOLV  OW      4297    1.694443791    3.397677474    4.169826826
  787 SOLV  HW1     4298    1.641301774    3.351873480    4.241096677
  787 SOLV  HW2     4299    1.756677809    3.463690219    4.211906444
  788 SOLV  OW      4300    6.394587475    6.423472824    0.301677271
  788 SOLV  HW1     4301    6.376827554    6.482784807    0.223138630
  788 SOLV  HW2     4302    6.434238186    6.337283052    0.270042157
  789 SOLV  OW      4303    3.975568723    3.240764310    4.906279482
  789 SOLV  HW1     4304    4.050182617    3.174480614    4.900008537
  789 SOLV  HW2     4305    4.005815156    3.328568876    4.869190992
  790 SOLV  OW      4306    0.357692286    2.672813400    2.077199010
  790 SOLV  HW1     4307    0.334464793    2.643735122    2.170023530
  790 SOLV  HW2     4308    0.311242385    2.613770156    2.011185554
  791 SOLV  OW      4309    6.340813452    2.200383175    6.760672060
  791 SOLV  HW1     4310    6.377393200    2.280005215    6.808878657
  791 SOLV  HW2     4311    6.287543733    2.144515997    6.824254853
  792 SOLV  OW      4312    2.481880322    5.203775392    3.606881814
  792 SOLV  HW1     4313    2.439892338    5.285607269    3.646153554
  792 SOLV  HW2     4314    2.559436192    5.175711831    3.663443489
  793 SOLV  OW      4315    5.898807708    6.676091202    2.022415548
  793 SOLV  HW1     4316    5.837304020    6.719404319    1.956526592
  793 SOLV  HW2     4317    5.978123335    6.735048144    2.037684959
  794 SOLV  OW      4318    2.571146048    3.896674266    7.160801173
  794 SOLV  HW1     4319    2.529890690    3.876795557    7.249708922
  794 SOLV  HW2     4320    2.507395244    3.871249177    7.088061544
  795 SOLV  OW      4321    5.424552854    6.978172035    0.451435001
  795 SOLV  HW1     4322    5.473583640    6.899790813    0.413304698
  795 SOLV  HW2     4323    5.371929673    6.948915503    0.531287401
  796 SOLV  OW      4324    4.147635182    0.784830616    2.601265031
  796 SOLV  HW1     4325    4.221014143    0.807648652    2.665256513
  796 SOLV  HW2     4326    4.116076723    0.868083192    2.555712079
  797 SOLV  OW      4327    3.172767891    0.581609420    2.361408317
  797 SOLV  HW1     4328    3.250742232    0.642660505    2.347459397
  797 SOLV  HW2     4329    3.097282428    0.609928663    2.302233328
  798 SOLV  OW      4330    3.350704264    4.824233572    6.497738821
  798 SOLV  HW1     4331    3.410604395    4.807518859    6.419415420
  798 SOLV  HW2     4332    3.388818959    4.897823352    6.553717973
  799 SOLV  OW      4333    5.221551672    6.810871865    6.381797489
  799 SOLV  HW1     4334    5.203426337    6.756425120    6.463703927
  799 SOLV  HW2     4335    5.200507139    6.756666620    6.300430836
  800 SOLV  OW      4336    2.274209098    7.698754854    1.136600222
  800 SOLV  HW1     4337    2.230856096    7.610089250    1.152739888
  800 SOLV  HW2     4338    2.204430871    7.770395850    1.136302619
  801 SOLV  OW      4339    1.373721612    4.205296954    4.773892762
  801 SOLV  HW1     4340    1.428935284    4.287188954    4.758278578
  801 SOLV  HW2     4341    1.428549100    4.136739616    4.821772907
  802 SOLV  OW      4342    2.704800337    2.418063236    7.086600867
  802 SOLV  HW1     4343    2.728339206    2.515243770    7.088488110
  802 SOLV  HW2     4344    2.640958221    2.397801873    7.160866605
  803 SOLV  OW      4345    3.732143012    2.876938576    5.072113549
  803 SOLV  HW1     4346    3.754530935    2.792221457    5.023912265
  803 SOLV  HW2     4347    3.670971381    2.856599653    5.148571525
  804 SOLV  OW      4348    5.406862972    2.553749079    4.153419111
  804 SOLV  HW1     4349    5.462889852    2.615083836    4.209104214
  804 SOLV  HW2     4350    5.366287535    2.605131305    4.077819707
  805 SOLV  OW      4351    0.413552020    3.019605753    4.755982149
  805 SOLV  HW1     4352    0.413837930    2.982438065    4.663138032
  805 SOLV  HW2     4353    0.321917397    3.052896828    4.778259101
  806 SOLV  OW      4354    3.762290921    5.200859206    7.266172413
  806 SOLV  HW1     4355    3.756781759    5.182935695    7.364408395
  806 SOLV  HW2     4356    3.823213626    5.278470117    7.249836742
  807 SOLV  OW      4357    2.281169121    7.199720248    5.288857201
  807 SOLV  HW1     4358    2.327416547    7.167995274    5.206054264
  807 SOLV  HW2     4359    2.330760263    7.277803154    5.326875337
  808 SOLV  OW      4360    1.264263393    7.284565168    4.071204533
  808 SOLV  HW1     4361    1.304918670    7.283933427    4.162574062
  808 SOLV  HW2     4362    1.226250607    7.194289964    4.051030046
  809 SOLV  OW      4363    4.063820692    4.092572851    3.933292221
  809 SOLV  HW1     4364    4.055056964    3.993006327    3.936716234
  809 SOLV  HW2     4365    4.087018959    4.120788417    3.840192397
  810 SOLV  OW      4366    0.753360881    6.391953112    3.692429524
  810 SOLV  HW1     4367    0.779126782    6.310192757    3.743940603
  810 SOLV  HW2     4368    0.835859567    6.441148800    3.664576955
  811 SOLV  OW      4369    0.583473135    3.331380254    5.021232743
  811 SOLV  HW1     4370    0.485696866    3.330166438    5.000249655
  811 SOLV  HW2     4371    0.622837000    3.418390012    4.991539496
  812 SOLV  OW      4372    6.880743122    2.182375556    1.944073956
  812 SOLV  HW1     4373    6.865028083    2.115503579    1.871391294
  812 SOLV  HW2     4374    6.967001170    2.230130840    1.927326641
  813 SOLV  OW      4375    3.008151140    6.616408925    4.856593110
  813 SOLV  HW1     4376    2.911702759    6.642705931    4.853818716
  813 SOLV  HW2     4377    3.016206540    6.517748966    4.842355776
  814 SOLV  OW      4378    6.970163884    1.797561635    5.637786736
  814 SOLV  HW1     4379    6.942742963    1.744969864    5.718299115
  814 SOLV  HW2     4380    6.932385820    1.754837924    5.555643019
  815 SOLV  OW      4381    4.928396193    6.875885417    6.457632256
  815 SOLV  HW1     4382    4.865788754    6.949796596    6.432747245
  815 SOLV  HW2     4383    5.007708470    6.877488590    6.396732957
  816 SOLV  OW      4384    5.658197648    0.602450291    5.212904095
  816 SOLV  HW1     4385    5.710451845    0.687358239    5.205146268
  816 SOLV  HW2     4386    5.721144719    0.524828529    5.216718368
  817 SOLV  OW      4387    1.288188110    2.159892739    0.543626765
  817 SOLV  HW1     4388    1.363054362    2.094403955    0.533222276
  817 SOLV  HW2     4389    1.204740800    2.121677520    0.503902464
  818 SOLV  OW      4390    2.162598787    5.988626861    2.166928275
  818 SOLV  HW1     4391    2.170441951    5.975756316    2.265794706
  818 SOLV  HW2     4392    2.138059611    6.083619973    2.147542866
  819 SOLV  OW      4393    1.082654362    3.387541405    7.505738213
  819 SOLV  HW1     4394    1.153109582    3.452547581    7.534204758
  819 SOLV  HW2     4395    1.085608714    3.307113340    7.565090068
  820 SOLV  OW      4396    4.391274770    4.199851186    3.337664466
  820 SOLV  HW1     4397    4.455892368    4.211123375    3.262182095
  820 SOLV  HW2     4398    4.307681384    4.156675456    3.303781626
  821 SOLV  OW      4399    7.617490058    1.381364882    3.124852144
  821 SOLV  HW1     4400    7.670897847    1.368497324    3.041282774
  821 SOLV  HW2     4401    7.520118019    1.383580848    3.102148308
  822 SOLV  OW      4402    6.439826849    6.588005940    3.813247198
  822 SOLV  HW1     4403    6.459048264    6.627652996    3.723465840
  822 SOLV  HW2     4404    6.385038903    6.652161794    3.866953177
  823 SOLV  OW      4405    4.368421354    0.484214086    7.272987328
  823 SOLV  HW1     4406    4.346589174    0.567752751    7.323445764
  823 SOLV  HW2     4407    4.465761285    0.463638423    7.283135752
  824 SOLV  OW      4408    3.464925707    1.971772923    5.568920953
  824 SOLV  HW1     4409    3.389095862    1.909664085    5.588730288
  824 SOLV  HW2     4410    3.551607050    1.925474802    5.587437795
  825 SOLV  OW      4411    2.349965667    7.326178792    4.093258190
  825 SOLV  HW1     4412    2.251997273    7.346051732    4.090260464
  825 SOLV  HW2     4413    2.386222170    7.323212435    4.000101016
  826 SOLV  OW      4414    6.566551038    4.219990104    7.720892700
  826 SOLV  HW1     4415    6.642528514    4.159358621    7.744406794
  826 SOLV  HW2     4416    6.602461538    4.308797920    7.692164899
  827 SOLV  OW      4417    2.353392550    7.202610672    3.792081036
  827 SOLV  HW1     4418    2.395521546    7.149375826    3.718646329
  827 SOLV  HW2     4419    2.302176194    7.141457847    3.852402201
  828 SOLV  OW      4420    5.980458193    3.743857148    7.229490967
  828 SOLV  HW1     4421    6.066888257    3.723346279    7.183547772
  828 SOLV  HW2     4422    5.913067778    3.673600765    7.206598292
  829 SOLV  OW      4423    5.857696188    2.784030526    1.614846683
  829 SOLV  HW1     4424    5.944071474    2.734064547    1.621531169
  829 SOLV  HW2     4425    5.799886855    2.741455468    1.545223551
  830 SOLV  OW      4426    0.435680084    2.020669901    1.144201734
  830 SOLV  HW1     4427    0.501735637    2.095697889    1.141152199
  830 SOLV  HW2     4428    0.382609057    2.019545352    1.059443378
  831 SOLV  OW      4429    2.959447560    4.938183025    0.049036965
  831 SOLV  HW1     4430    2.917200414    5.019988464    0.088063796
  831 SOLV  HW2     4431    3.031868509    4.905818910    0.109929164
  832 SOLV  OW      4432    2.617613526    6.987166149    6.472261882
  832 SOLV  HW1     4433    2.536602898    7.008364643    6.417583244
  832 SOLV  HW2     4434    2.639665904    6.890071386    6.462875680
  833 SOLV  OW      4435    2.132590238    3.213807110    6.358346757
  833 SOLV  HW1     4436    2.201602076    3.154041106    6.317517523
  833 SOLV  HW2     4437    2.148022374    3.220004814    6.456961730
  834 SOLV  OW      4438    0.168527013    1.717168681    2.790260266
  834 SOLV  HW1     4439    0.191151121    1.789582036    2.855410424
  834 SOLV  HW2     4440    0.236166355    1.716302874    2.716611000
  835 SOLV  OW      4441    7.013147150    0.698642805    4.752301420
  835 SOLV  HW1     4442    7.106331935    0.682275721    4.784716513
  835 SOLV  HW2     4443    6.974013607    0.776519518    4.801349296
  836 SOLV  OW      4444    3.696534497    5.454109616    5.384898164
  836 SOLV  HW1     4445    3.700242589    5.542437162    5.431657771
  836 SOLV  HW2     4446    3.661559283    5.466990664    5.292093770
  837 SOLV  OW      4447    7.173885571    1.775469266    6.267106182
  837 SOLV  HW1     4448    7.176740935    1.830182125    6.183441022
  837 SOLV  HW2     4449    7.162833959    1.835863453    6.346047912
  838 SOLV  OW      4450    1.850246196    0.777484000    6.004261488
  838 SOLV  HW1     4451    1.854076129    0.823815119    5.915724220
  838 SOLV  HW2     4452    1.935640678    0.793283864    6.053841639
  839 SOLV  OW      4453    0.891778278    7.254593484    4.937821021
  839 SOLV  HW1     4454    0.921580447    7.200107698    5.016211129
  839 SOLV  HW2     4455    0.932194914    7.345900783    4.943421076
  840 SOLV  OW      4456    2.849008259    1.388056469    4.885155668
  840 SOLV  HW1     4457    2.826797657    1.447729325    4.808035584
  840 SOLV  HW2     4458    2.766840583    1.338852562    4.913949145
  841 SOLV  OW      4459    6.708849604    4.048301538    7.054836104
  841 SOLV  HW1     4460    6.622790571    4.076295170    7.097401657
  841 SOLV  HW2     4461    6.775830616    4.027015754    7.125984279
  842 SOLV  OW      4462    3.762999784    5.008093667    0.100632493
  842 SOLV  HW1     4463    3.849727778    4.959060068    0.109315163
  842 SOLV  HW2     4464    3.773302085    5.100699634    0.136956237
  843 SOLV  OW      4465    1.871823650    4.810007639    0.465470121
  843 SOLV  HW1     4466    1.864139907    4.756431159    0.381383229
  843 SOLV  HW2     4467    1.904538735    4.751284360    0.539506222
  844 SOLV  OW      4468    0.220528756    6.287911619    1.340307990
  844 SOLV  HW1     4469    0.302022433    6.233377994    1.359967083
  844 SOLV  HW2     4470    0.172402286    6.307862142    1.425674095
  845 SOLV  OW      4471    6.829195879    5.789072490    6.563202607
  845 SOLV  HW1     4472    6.781453005    5.726306610    6.624706971
  845 SOLV  HW2     4473    6.769527890    5.812243391    6.486361955
  846 SOLV  OW      4474    1.210513899    5.415759706    0.146829276
  846 SOLV  HW1     4475    1.111800417    5.431771885    0.147833192
  846 SOLV  HW2     4476    1.257933992    5.498071150    0.178099810
  847 SOLV  OW      4477    2.520101051    0.505382273    7.293865596
  847 SOLV  HW1     4478    2.590827311    0.434714647    7.296181853
  847 SOLV  HW2     4479    2.461832367    0.496862993    7.374696627
  848 SOLV  OW      4480    5.736315815    4.424114732    6.724965594
  848 SOLV  HW1     4481    5.757074903    4.521635919    6.717186238
  848 SOLV  HW2     4482    5.638506544    4.409579352    6.710006236
  849 SOLV  OW      4483    1.059285945    4.949687069    3.415015588
  849 SOLV  HW1     4484    1.082284636    4.945222670    3.317798440
  849 SOLV  HW2     4485    0.985697619    5.015989895    3.428825780
  850 SOLV  OW      4486    3.299063596    5.843075151    3.222127888
  850 SOLV  HW1     4487    3.207421090    5.882701502    3.216372067
  850 SOLV  HW2     4488    3.291890478    5.743754382    3.231382149
  851 SOLV  OW      4489    4.472860442    6.193233160    3.419317947
  851 SOLV  HW1     4490    4.471585358    6.094080633    3.406328910
  851 SOLV  HW2     4491    4.532156714    6.235086570    3.350515660
  852 SOLV  OW      4492    5.169674635    3.333552366    2.294700776
  852 SOLV  HW1     4493    5.210021224    3.370771918    2.211102989
  852 SOLV  HW2     4494    5.227678086    3.356644900    2.372829131
  853 SOLV  OW      4495    6.128749217    6.642583805    7.226008600
  853 SOLV  HW1     4496    6.160958493    6.693625237    7.146266036
  853 SOLV  HW2     4497    6.029951935    6.654727471    7.235658026
  854 SOLV  OW      4498    2.662874877    6.898215625    7.273571646
  854 SOLV  HW1     4499    2.726205498    6.872875120    7.200434537
  854 SOLV  HW2     4500    2.588190997    6.831814607    7.277458652
  855 SOLV  OW      4501    1.864691747    0.551440215    1.757816253
  855 SOLV  HW1     4502    1.869887871    0.626775604    1.823383353
  855 SOLV  HW2     4503    1.886716989    0.465507781    1.803988707
  856 SOLV  OW      4504    0.627826487    3.466721192    5.410399719
  856 SOLV  HW1     4505    0.552749971    3.437063354    5.351359543
  856 SOLV  HW2     4506    0.594844576    3.475386888    5.504415198
  857 SOLV  OW      4507    3.964917123    2.714172855    4.494713820
  857 SOLV  HW1     4508    3.915524560    2.800360514    4.506207585
  857 SOLV  HW2     4509    3.901710502    2.643563357    4.462787139
  858 SOLV  OW      4510    5.177021253    5.192363850    6.922647517
  858 SOLV  HW1     4511    5.244521543    5.266097525    6.919671197
  858 SOLV  HW2     4512    5.183123841    5.145143178    7.010594519
  859 SOLV  OW      4513    3.147558785    6.762143120    4.669821317
  859 SOLV  HW1     4514    3.090550762    6.716026082    4.737831142
  859 SOLV  HW2     4515    3.232686919    6.792400581    4.712712797
  860 SOLV  OW      4516    2.703904480    0.847978355    3.546940307
  860 SOLV  HW1     4517    2.606037606    0.857398038    3.565238064
  860 SOLV  HW2     4518    2.722696366    0.755890024    3.512763890
  861 SOLV  OW      4519    6.531013737    7.062960781    1.647417145
  861 SOLV  HW1     4520    6.479189125    6.986266498    1.685285408
  861 SOLV  HW2     4521    6.472353269    7.115673928    1.585919063
  862 SOLV  OW      4522    5.736131082    5.598074439    6.391674625
  862 SOLV  HW1     4523    5.835823177    5.594827193    6.384396109
  862 SOLV  HW2     4524    5.708197129    5.687403168    6.426916260
  863 SOLV  OW      4525    5.687927682    3.747081808    5.339165802
  863 SOLV  HW1     4526    5.704774210    3.830406326    5.391843467
  863 SOLV  HW2     4527    5.734040340    3.753721021    5.250671445
  864 SOLV  OW      4528    6.798307568    4.615558968    5.243194444
  864 SOLV  HW1     4529    6.770306722    4.711150469    5.252143591
  864 SOLV  HW2     4530    6.898128208    4.609758254    5.245217640
  865 SOLV  OW      4531    1.274936292    3.835589003    7.735841755
  865 SOLV  HW1     4532    1.180088754    3.860450779    7.716148780
  865 SOLV  HW2     4533    1.276748828    3.752112401    7.790890390
  866 SOLV  OW      4534    4.431306512    7.409560213    6.104705257
  866 SOLV  HW1     4535    4.363326031    7.341181909    6.078160381
  866 SOLV  HW2     4536    4.454115556    7.466323008    6.025589955
  867 SOLV  OW      4537    4.379481276    5.986633712    0.573180634
  867 SOLV  HW1     4538    4.335074557    5.988438380    0.662772764
  867 SOLV  HW2     4539    4.418090562    6.076725597    0.553317784
  868 SOLV  OW      4540    5.393038206    5.930510065    0.054533554
  868 SOLV  HW1     4541    5.442902466    5.997180195   -0.000878387
  868 SOLV  HW2     4542    5.443661943    5.912842369    0.138954502
  869 SOLV  OW      4543    3.763732495    1.775653013    6.738951942
  869 SOLV  HW1     4544    3.762174116    1.733564350    6.648246082
  869 SOLV  HW2     4545    3.674430132    1.816264756    6.758374726
  870 SOLV  OW      4546    2.866683317    3.273524699    1.858263725
  870 SOLV  HW1     4547    2.833599495    3.209821088    1.927899109
  870 SOLV  HW2     4548    2.961420145    3.298526752    1.878302044
  871 SOLV  OW      4549    6.128372080    1.635209422    1.069897287
  871 SOLV  HW1     4550    6.102093534    1.572741310    1.143443150
  871 SOLV  HW2     4551    6.046379551    1.666815353    1.022147194
  872 SOLV  OW      4552    3.896110222    5.077192356    1.949137387
  872 SOLV  HW1     4553    3.840029205    5.002122943    1.984081199
  872 SOLV  HW2     4554    3.930388723    5.131614877    2.025718670
  873 SOLV  OW      4555    4.482239026    6.163008058    0.171047444
  873 SOLV  HW1     4556    4.423959223    6.083916356    0.189749112
  873 SOLV  HW2     4557    4.465245501    6.233853138    0.239559623
  874 SOLV  OW      4558    2.564609341    5.791787134    4.116317104
  874 SOLV  HW1     4559    2.588889976    5.888018052    4.128636341
  874 SOLV  HW2     4560    2.467670629    5.778941066    4.137282927
  875 SOLV  OW      4561    0.492070822    4.520117564    1.958919768
  875 SOLV  HW1     4562    0.446511608    4.491248830    1.874702402
  875 SOLV  HW2     4563    0.433175015    4.583992450    2.008446331
  876 SOLV  OW      4564    2.761482509    4.682500903    0.665224620
  876 SOLV  HW1     4565    2.813059252    4.716649214    0.586639947
  876 SOLV  HW2     4566    2.815974450    4.693845262    0.748312962
  877 SOLV  OW      4567    5.765930720    2.156578505    6.691142016
  877 SOLV  HW1     4568    5.698500242    2.143664908    6.618433998
  877 SOLV  HW2     4569    5.794287986    2.252441637    6.693625972
  878 SOLV  OW      4570    5.349715378    6.518481774    0.579571922
  878 SOLV  HW1     4571    5.347632518    6.555749501    0.672353452
  878 SOLV  HW2     4572    5.371048798    6.591605672    0.514769521
  879 SOLV  OW      4573    4.429036981    2.406241123    2.552011752
  879 SOLV  HW1     4574    4.441867545    2.347369217    2.472190964
  879 SOLV  HW2     4575    4.369433268    2.482784209    2.527713371
  880 SOLV  OW      4576    2.845228580    6.475176171    6.235446869
  880 SOLV  HW1     4577    2.761365620    6.529317513    6.229307779
  880 SOLV  HW2     4578    2.869415462    6.440818051    6.144692418
  881 SOLV  OW      4579    7.585591848    3.225987227    2.636282281
  881 SOLV  HW1     4580    7.620114511    3.145473399    2.684527197
  881 SOLV  HW2     4581    7.486714569    3.217539299    2.623883615
  882 SOLV  OW      4582    5.225030852    2.734927184    3.276577732
  882 SOLV  HW1     4583    5.322153677    2.757335788    3.268415398
  882 SOLV  HW2     4584    5.173102393    2.818248468    3.295619121
  883 SOLV  OW      4585    5.479561250    6.596546110    3.192660105
  883 SOLV  HW1     4586    5.436741408    6.524146791    3.246741934
  883 SOLV  HW2     4587    5.489561349    6.678644600    3.248890587
  884 SOLV  OW      4588    6.646964337    7.296548321    2.290433726
  884 SOLV  HW1     4589    6.663091619    7.268320386    2.195858201
  884 SOLV  HW2     4590    6.699470453    7.237903340    2.352121011
  885 SOLV  OW      4591    4.125279368    5.453158648    6.410472725
  885 SOLV  HW1     4592    4.151266857    5.491810082    6.321981134
  885 SOLV  HW2     4593    4.059641964    5.513827286    6.455339060
  886 SOLV  OW      4594    6.945634731    4.424530488    4.634626156
  886 SOLV  HW1     4595    6.921447634    4.498857011    4.572235722
  886 SOLV  HW2     4596    6.899180555    4.438064003    4.722152599
  887 SOLV  OW      4597    5.467611749    7.188212182    4.218864325
  887 SOLV  HW1     4598    5.472680187    7.169816291    4.317027183
  887 SOLV  HW2     4599    5.557375205    7.217337130    4.185754071
  888 SOLV  OW      4600    7.496236866    1.342319197    5.877402247
  888 SOLV  HW1     4601    7.531487916    1.347008218    5.783928686
  888 SOLV  HW2     4602    7.425365759    1.271962129    5.882786437
  889 SOLV  OW      4603    7.670815667    0.796647306    3.020999235
  889 SOLV  HW1     4604    7.607574019    0.768032259    2.949002136
  889 SOLV  HW2     4605    7.749123498    0.734478481    3.023194934
  890 SOLV  OW      4606    5.251049696    4.468403946    6.303610528
  890 SOLV  HW1     4607    5.258234269    4.497368454    6.208157854
  890 SOLV  HW2     4608    5.300479560    4.382370525    6.316127730
  891 SOLV  OW      4609    7.603840484    4.588782051    0.366222121
  891 SOLV  HW1     4610    7.572906679    4.555099729    0.455161197
  891 SOLV  HW2     4611    7.696921894    4.624374845    0.374613899
  892 SOLV  OW      4612    5.938780693    3.159880492    6.561367603
  892 SOLV  HW1     4613    5.994470551    3.230524627    6.605070708
  892 SOLV  HW2     4614    5.957539076    3.158703239    6.463139608
  893 SOLV  OW      4615    1.485369141    1.965505276    0.520282423
  893 SOLV  HW1     4616    1.479962193    1.874643359    0.478852203
  893 SOLV  HW2     4617    1.516513602    1.957155166    0.614949516
  894 SOLV  OW      4618    4.408473439    7.717614567    3.968918587
  894 SOLV  HW1     4619    4.451662297    7.627415086    3.969790429
  894 SOLV  HW2     4620    4.447364904    7.772455133    3.894879818
  895 SOLV  OW      4621    5.062835034    0.716726393    7.211753667
  895 SOLV  HW1     4622    5.008292974    0.685685587    7.289620303
  895 SOLV  HW2     4623    5.015340737    0.791639386    7.165560625
  896 SOLV  OW      4624    1.792785915    1.891874461    5.020399904
  896 SOLV  HW1     4625    1.880772770    1.937743934    5.032902508
  896 SOLV  HW2     4626    1.720392900    1.960374617    5.012097892
  897 SOLV  OW      4627    5.064884054    4.967936450    3.649149402
  897 SOLV  HW1     4628    4.986184610    4.947946873    3.590764583
  897 SOLV  HW2     4629    5.143550595    4.991545942    3.592087643
  898 SOLV  OW      4630    5.063445006    7.376060356    7.293659120
  898 SOLV  HW1     4631    5.131988866    7.318397522    7.249179985
  898 SOLV  HW2     4632    4.975421461    7.364772894    7.247550622
  899 SOLV  OW      4633    3.423061670    2.799091889    4.845189030
  899 SOLV  HW1     4634    3.382675321    2.829161135    4.758789795
  899 SOLV  HW2     4635    3.522779409    2.801019506    4.837803300
  900 SOLV  OW      4636    3.664128417    3.488103839    0.709068846
  900 SOLV  HW1     4637    3.683005128    3.428041879    0.786772715
  900 SOLV  HW2     4638    3.582909568    3.543140035    0.728463405
  901 SOLV  OW      4639    6.159343479    1.767631414    6.322897459
  901 SOLV  HW1     4640    6.217462796    1.839934628    6.285555326
  901 SOLV  HW2     4641    6.121656987    1.797195794    6.410690640
  902 SOLV  OW      4642    7.481548481    5.150480020    3.915418580
  902 SOLV  HW1     4643    7.566623842    5.098248364    3.921256526
  902 SOLV  HW2     4644    7.439836639    5.136278666    3.825638458
  903 SOLV  OW      4645    2.789893486    4.815340067    1.170219354
  903 SOLV  HW1     4646    2.714443939    4.790368627    1.230926965
  903 SOLV  HW2     4647    2.863130193    4.857501902    1.223701761
  904 SOLV  OW      4648    7.105553834    5.664193256    3.800292766
  904 SOLV  HW1     4649    7.189801810    5.705389967    3.765577436
  904 SOLV  HW2     4650    7.100432196    5.677251942    3.899314158
  905 SOLV  OW      4651    5.301708411    6.417287966    4.385215754
  905 SOLV  HW1     4652    5.275800260    6.327420990    4.420634203
  905 SOLV  HW2     4653    5.310051168    6.412718036    4.285660236
  906 SOLV  OW      4654    3.539386095    6.695964651    1.991337536
  906 SOLV  HW1     4655    3.466750967    6.763892205    1.980775983
  906 SOLV  HW2     4656    3.500875174    6.611530976    2.028611917
  907 SOLV  OW      4657    4.069488851    6.226342959    6.330566871
  907 SOLV  HW1     4658    4.054140104    6.172329021    6.413323923
  907 SOLV  HW2     4659    4.014004710    6.189492249    6.255966825
  908 SOLV  OW      4660    1.268227354    1.449321676    3.379783360
  908 SOLV  HW1     4661    1.249647388    1.358054572    3.343360057
  908 SOLV  HW2     4662    1.324158034    1.441502394    3.462319323
  909 SOLV  OW      4663    5.901545518    4.526846482    2.231357828
  909 SOLV  HW1     4664    5.808181557    4.499332858    2.254330159
  909 SOLV  HW2     4665    5.964825290    4.490149526    2.299552826
  910 SOLV  OW      4666    6.551957743    5.945491741    0.885310633
  910 SOLV  HW1     4667    6.626995351    5.984397737    0.831871280
  910 SOLV  HW2     4668    6.589223564    5.887361814    0.957644683
  911 SOLV  OW      4669    4.491796610    0.874496827    2.251683430
  911 SOLV  HW1     4670    4.507105906    0.972176005    2.266728027
  911 SOLV  HW2     4671    4.564464081    0.837965882    2.193486201
  912 SOLV  OW      4672    7.168418969    1.505815837    5.190423749
  912 SOLV  HW1     4673    7.252917263    1.465646136    5.225753378
  912 SOLV  HW2     4674    7.187722973    1.554352417    5.105140018
  913 SOLV  OW      4675    6.421376270    3.492971288    7.117445543
  913 SOLV  HW1     4676    6.354343242    3.567179326    7.118532009
  913 SOLV  HW2     4677    6.498852206    3.517201239    7.175855933
  914 SOLV  OW      4678    5.038989120    1.828553465    0.233826911
  914 SOLV  HW1     4679    5.066451488    1.732569855    0.228077746
  914 SOLV  HW2     4680    5.120383278    1.886038543    0.242223432
  915 SOLV  OW      4681    4.976321524    2.447800018    6.580055548
  915 SOLV  HW1     4682    4.946739865    2.510739184    6.508196843
  915 SOLV  HW2     4683    4.968801813    2.353694250    6.547076722
  916 SOLV  OW      4684    3.770382576    4.294555840    1.767545070
  916 SOLV  HW1     4685    3.841748223    4.339990527    1.714213113
  916 SOLV  HW2     4686    3.812632094    4.233396208    1.834448651
  917 SOLV  OW      4687    6.205539856    1.962671967    5.822089436
  917 SOLV  HW1     4688    6.121776431    1.955570247    5.876267488
  917 SOLV  HW2     4689    6.284871062    1.960292161    5.882940356
  918 SOLV  OW      4690    1.610022649    1.957065911    7.134750466
  918 SOLV  HW1     4691    1.631818421    1.863112867    7.161203620
  918 SOLV  HW2     4692    1.621644010    1.967403675    7.035957497
  919 SOLV  OW      4693    2.198523004    3.980351320    0.875398508
  919 SOLV  HW1     4694    2.200286378    4.017726679    0.782653894
  919 SOLV  HW2     4695    2.291403667    3.978742983    0.912440617
  920 SOLV  OW      4696    4.389123952    2.586442250    3.550228527
  920 SOLV  HW1     4697    4.430754867    2.502233942    3.584519522
  920 SOLV  HW2     4698    4.364439763    2.645185896    3.627311974
  921 SOLV  OW      4699    6.107750874    5.498210110    3.229536714
  921 SOLV  HW1     4700    6.102095809    5.537296131    3.321415958
  921 SOLV  HW2     4701    6.071976839    5.404828854    3.230796146
  922 SOLV  OW      4702    1.023935468    7.170070522    1.871132257
  922 SOLV  HW1     4703    1.030350491    7.125277930    1.960319873
  922 SOLV  HW2     4704    1.035255395    7.268780201    1.882539911
  923 SOLV  OW      4705    4.313688815    1.939724567    6.369913705
  923 SOLV  HW1     4706    4.362749587    1.941793249    6.282789802
  923 SOLV  HW2     4707    4.218980019    1.911730240    6.354156526
  924 SOLV  OW      4708    1.885790386    5.162879525    2.064086703
  924 SOLV  HW1     4709    1.973051290    5.178275229    2.017734233
  924 SOLV  HW2     4710    1.900087309    5.103169697    2.143032106
  925 SOLV  OW      4711    1.530723358    5.108546442    1.336478283
  925 SOLV  HW1     4712    1.623776525    5.123010847    1.370147470
  925 SOLV  HW2     4713    1.534142379    5.061542496    1.248270302
  926 SOLV  OW      4714    7.089999576    6.167115659    0.807115873
  926 SOLV  HW1     4715    7.059248815    6.261170223    0.821608484
  926 SOLV  HW2     4716    7.018973231    6.103745843    0.837798744
  927 SOLV  OW      4717    3.164279199    1.425657592    7.247744648
  927 SOLV  HW1     4718    3.166603649    1.457625954    7.342479113
  927 SOLV  HW2     4719    3.095950771    1.477832973    7.196648630
  928 SOLV  OW      4720    2.930586439    5.745383050    2.132937430
  928 SOLV  HW1     4721    2.895703174    5.743994829    2.039220666
  928 SOLV  HW2     4722    2.974158640    5.833576555    2.150963837
  929 SOLV  OW      4723    3.017901235    1.240147925    2.024615591
  929 SOLV  HW1     4724    3.108388879    1.277278958    2.003756586
  929 SOLV  HW2     4725    3.013514282    1.215510852    2.121443435
  930 SOLV  OW      4726    4.395458021    6.929955113    6.854239102
  930 SOLV  HW1     4727    4.464242058    6.857479570    6.850058748
  930 SOLV  HW2     4728    4.344642559    6.932666683    6.768146966
  931 SOLV  OW      4729    3.658000530    1.097757899    3.888207625
  931 SOLV  HW1     4730    3.627020060    1.034508670    3.959212178
  931 SOLV  HW2     4731    3.582360357    1.117431429    3.825810493
  932 SOLV  OW      4732    5.067310230    0.229059490    7.037957314
  932 SOLV  HW1     4733    5.023365612    0.182904289    7.115031999
  932 SOLV  HW2     4734    5.071624688    0.327325844    7.056039131
  933 SOLV  OW      4735    4.351171432    7.346042756    6.466890267
  933 SOLV  HW1     4736    4.319061396    7.369025030    6.558773735
  933 SOLV  HW2     4737    4.315712279    7.412904902    6.401515913
  934 SOLV  OW      4738    0.989114421    2.937697840    5.823137433
  934 SOLV  HW1     4739    0.899302084    2.905320619    5.793348685
  934 SOLV  HW2     4740    0.991402474    3.037614331    5.819474809
  935 SOLV  OW      4741    3.822624111    3.676982554    7.604047501
  935 SOLV  HW1     4742    3.803644929    3.582583592    7.631077343
  935 SOLV  HW2     4743    3.737477469    3.721400890    7.576138217
  936 SOLV  OW      4744    7.571882854    5.581315273    1.404400603
  936 SOLV  HW1     4745    7.573345503    5.487294846    1.438452488
  936 SOLV  HW2     4746    7.532115673    5.641287390    1.473851354
  937 SOLV  OW      4747    0.715690539    0.495478295    1.132573612
  937 SOLV  HW1     4748    0.657032359    0.575908782    1.123074089
  937 SOLV  HW2     4749    0.809248358    0.519211511    1.106425694
  938 SOLV  OW      4750    0.841280044    4.204919303    0.095669294
  938 SOLV  HW1     4751    0.818062870    4.175211772    0.003041051
  938 SOLV  HW2     4752    0.757366815    4.225058001    0.146212363
  939 SOLV  OW      4753    2.007361330    4.717008204    6.027305382
  939 SOLV  HW1     4754    2.071293640    4.658726288    5.977130382
  939 SOLV  HW2     4755    1.969778034    4.666211889    6.104822315
  940 SOLV  OW      4756    4.017905397    3.744977116    0.422843348
  940 SOLV  HW1     4757    4.021134249    3.770273708    0.326140896
  940 SOLV  HW2     4758    3.973612290    3.655833490    0.432497758
  941 SOLV  OW      4759    2.647013270    0.323036327    7.545064847
  941 SOLV  HW1     4760    2.597570229    0.237188121    7.558686679
  941 SOLV  HW2     4761    2.662116953    0.337620560    7.447293566
  942 SOLV  OW      4762    3.039898025    0.788056666    1.991821217
  942 SOLV  HW1     4763    3.104178154    0.859885193    1.965163702
  942 SOLV  HW2     4764    2.961252435    0.789132238    1.930050450
  943 SOLV  OW      4765    2.619170739    5.834743989    2.743645671
  943 SOLV  HW1     4766    2.634803151    5.929184463    2.772570902
  943 SOLV  HW2     4767    2.527708906    5.826758939    2.703985046
  944 SOLV  OW      4768    5.263781812    5.162958541    2.195646902
  944 SOLV  HW1     4769    5.303134834    5.252338856    2.174099351
  944 SOLV  HW2     4770    5.337232315    5.095951847    2.206459011
  945 SOLV  OW      4771    4.651546947    3.730206006    7.362155767
  945 SOLV  HW1     4772    4.650301151    3.734463494    7.262246975
  945 SOLV  HW2     4773    4.634715255    3.821397424    7.399601457
  946 SOLV  OW      4774    4.908099052    6.400684053    6.020670289
  946 SOLV  HW1     4775    4.829457900    6.443358838    5.975991587
  946 SOLV  HW2     4776    4.876947818    6.348052726    6.099798433
  947 SOLV  OW      4777    7.700808986    2.711546925    4.541829086
  947 SOLV  HW1     4778    7.649269874    2.759759660    4.612685818
  947 SOLV  HW2     4779    7.793899324    2.694467372    4.574138165
  948 SOLV  OW      4780    3.213641254    4.369366456    1.440389187
  948 SOLV  HW1     4781    3.312760812    4.382595161    1.439790023
  948 SOLV  HW2     4782    3.186425807    4.317799524    1.359135376
  949 SOLV  OW      4783    7.630962793    6.316922455    4.659302880
  949 SOLV  HW1     4784    7.554141247    6.257111606    4.636439630
  949 SOLV  HW2     4785    7.633184139    6.331990932    4.758144149
  950 SOLV  OW      4786    0.261782286    5.319638919    4.964958738
  950 SOLV  HW1     4787    0.304225783    5.282479310    4.882379193
  950 SOLV  HW2     4788    0.172676827    5.276439262    4.978945607
  951 SOLV  OW      4789    3.457750854    0.835058160    0.910527971
  951 SOLV  HW1     4790    3.548584469    0.806646377    0.941246964
  951 SOLV  HW2     4791    3.388106871    0.782409084    0.959307316
  952 SOLV  OW      4792    3.816855490    0.677331550    7.620259363
  952 SOLV  HW1     4793    3.793429669    0.589295949    7.579015571
  952 SOLV  HW2     4794    3.761269843    0.691588599    7.702155742
  953 SOLV  OW      4795    2.988764390    5.089839355    6.966303017
  953 SOLV  HW1     4796    2.907293880    5.059048675    7.015454926
  953 SOLV  HW2     4797    2.979516689    5.067581757    6.869243659
  954 SOLV  OW      4798    5.746048522    3.073212951    3.592782930
  954 SOLV  HW1     4799    5.821016686    3.139232740    3.587984264
  954 SOLV  HW2     4800    5.658750078    3.121985067    3.594209056
  955 SOLV  OW      4801    5.717853360    1.619783088    0.011705502
  955 SOLV  HW1     4802    5.763935832    1.606923435   -0.076117910
  955 SOLV  HW2     4803    5.757480438    1.698551548    0.058898012
  956 SOLV  OW      4804    5.953530074    7.577214256    1.468753460
  956 SOLV  HW1     4805    6.005700583    7.648726562    1.422216591
  956 SOLV  HW2     4806    5.892402834    7.532648986    1.403340719
  957 SOLV  OW      4807    4.172689117    6.700072253    3.728119961
  957 SOLV  HW1     4808    4.176278643    6.728886730    3.632419631
  957 SOLV  HW2     4809    4.260093033    6.658797772    3.753784241
  958 SOLV  OW      4810    3.722931321    0.194980175    3.414659236
  958 SOLV  HW1     4811    3.784482782    0.116595606    3.406346839
  958 SOLV  HW2     4812    3.776628671    0.279277984    3.418155268
  959 SOLV  OW      4813    0.800358453    6.701471336    0.830648330
  959 SOLV  HW1     4814    0.722704543    6.647004918    0.798944042
  959 SOLV  HW2     4815    0.809359049    6.783060477    0.773516424
  960 SOLV  OW      4816    1.596371413    6.213656625    5.261464850
  960 SOLV  HW1     4817    1.599139691    6.195296425    5.163195992
  960 SOLV  HW2     4818    1.674936608    6.170359585    5.305672880
  961 SOLV  OW      4819    3.153362135    6.277092913    7.163012036
  961 SOLV  HW1     4820    3.246217826    6.313110977    7.153958560
  961 SOLV  HW2     4821    3.149487353    6.214069135    7.240564630
  962 SOLV  OW      4822    2.532584122    1.082624551    1.627750860
  962 SOLV  HW1     4823    2.496857590    0.990182546    1.641148734
  962 SOLV  HW2     4824    2.625479628    1.088075650    1.664386502
  963 SOLV  OW      4825    5.069641615    4.572683128    7.200204138
  963 SOLV  HW1     4826    5.157584505    4.608245329    7.231872613
  963 SOLV  HW2     4827    5.085080951    4.504468508    7.128720840
  964 SOLV  OW      4828    0.445416387    2.930005689    7.726360229
  964 SOLV  HW1     4829    0.500698171    3.009120984    7.752556760
  964 SOLV  HW2     4830    0.503975201    2.861137235    7.683587539
  965 SOLV  OW      4831    2.194710489    2.428131241    5.915709477
  965 SOLV  HW1     4832    2.190382564    2.341729513    5.865549184
  965 SOLV  HW2     4833    2.125253244    2.490746541    5.880255057
  966 SOLV  OW      4834    3.450656228    7.174649706    0.859130768
  966 SOLV  HW1     4835    3.491355527    7.135951452    0.941880287
  966 SOLV  HW2     4836    3.352764222    7.188993146    0.873720833
  967 SOLV  OW      4837    2.962579659    0.664662567    1.387823450
  967 SOLV  HW1     4838    2.921074727    0.587640340    1.436267053
  967 SOLV  HW2     4839    2.991266152    0.734025028    1.453912721
  968 SOLV  OW      4840    4.339267397    0.971899004    6.895664426
  968 SOLV  HW1     4841    4.253480763    1.018467544    6.873902475
  968 SOLV  HW2     4842    4.408566837    1.039604625    6.920466579
  969 SOLV  OW      4843    4.966363990    6.065999730    3.225693054
  969 SOLV  HW1     4844    5.057199590    6.036834795    3.195696084
  969 SOLV  HW2     4845    4.907111280    6.077682509    3.145980437
  970 SOLV  OW      4846    2.274789371    7.354116879    1.332237818
  970 SOLV  HW1     4847    2.252856659    7.256553684    1.331553755
  970 SOLV  HW2     4848    2.251548013    7.394101288    1.243574799
  971 SOLV  OW      4849    4.851555708    5.580349172    0.778026614
  971 SOLV  HW1     4850    4.860641665    5.480841459    0.773834228
  971 SOLV  HW2     4851    4.887337128    5.613416630    0.865364872
  972 SOLV  OW      4852    6.377958516    5.645611608    5.273841596
  972 SOLV  HW1     4853    6.328685892    5.675787082    5.355470328
  972 SOLV  HW2     4854    6.312470865    5.624918009    5.201145694
  973 SOLV  OW      4855    4.445389779    3.455018650    2.612500539
  973 SOLV  HW1     4856    4.469920562    3.359856075    2.631004900
  973 SOLV  HW2     4857    4.431154938    3.467248843    2.514277139
  974 SOLV  OW      4858    1.809689843    6.173190507    3.517733366
  974 SOLV  HW1     4859    1.878275678    6.214531468    3.457828363
  974 SOLV  HW2     4860    1.785358061    6.082622732    3.482989524
  975 SOLV  OW      4861    0.986610724    6.476695641    3.576857973
  975 SOLV  HW1     4862    1.038752213    6.454348112    3.659210514
  975 SOLV  HW2     4863    0.994326208    6.401687313    3.511174897
  976 SOLV  OW      4864    2.776138499    3.544465768    6.092340226
  976 SOLV  HW1     4865    2.759806142    3.631718140    6.046272125
  976 SOLV  HW2     4866    2.863656295    3.548147670    6.140600302
  977 SOLV  OW      4867    7.690833224    3.695990969    5.794913640
  977 SOLV  HW1     4868    7.642530888    3.753969296    5.860542934
  977 SOLV  HW2     4869    7.661446904    3.601085210    5.806364313
  978 SOLV  OW      4870    0.099768933    1.408881343    3.501667326
  978 SOLV  HW1     4871    0.072389151    1.488136999    3.447163166
  978 SOLV  HW2     4872    0.118339073    1.437841025    3.595573415
  979 SOLV  OW      4873    5.530551713    6.309942075    0.544298879
  979 SOLV  HW1     4874    5.474592562    6.392626757    0.550062929
  979 SOLV  HW2     4875    5.522059525    6.270270300    0.452890570
  980 SOLV  OW      4876    3.114743829    7.044936560    0.483142167
  980 SOLV  HW1     4877    3.211523150    7.023903966    0.469246252
  980 SOLV  HW2     4878    3.059579301    6.992220394    0.418492922
  981 SOLV  OW      4879    3.576061508    4.971181928    7.563879720
  981 SOLV  HW1     4880    3.517335228    5.045168219    7.596702613
  981 SOLV  HW2     4881    3.595000378    4.907892733    7.638951962
  982 SOLV  OW      4882    0.360225964    4.758087523    3.534596228
  982 SOLV  HW1     4883    0.292316487    4.684749269    3.531451871
  982 SOLV  HW2     4884    0.423363134    4.741789503    3.610412565
  983 SOLV  OW      4885    2.911512395    6.361912483    6.460582578
  983 SOLV  HW1     4886    2.901708503    6.429412332    6.533720898
  983 SOLV  HW2     4887    2.895481892    6.405950564    6.372235738
  984 SOLV  OW      4888    4.885557205    0.349866988    2.826222887
  984 SOLV  HW1     4889    4.904055930    0.315535977    2.734131260
  984 SOLV  HW2     4890    4.794977389    0.392199898    2.828424405
  985 SOLV  OW      4891    0.770102717    4.468962193    6.423459737
  985 SOLV  HW1     4892    0.815653013    4.452922523    6.335884224
  985 SOLV  HW2     4893    0.703977105    4.395894720    6.440493036
  986 SOLV  OW      4894    3.611628404    1.389646249    0.639002520
  986 SOLV  HW1     4895    3.669074787    1.397164757    0.557486920
  986 SOLV  HW2     4896    3.560334785    1.303854460    0.635816241
  987 SOLV  OW      4897    3.345910177    7.566319773    1.311635954
  987 SOLV  HW1     4898    3.314476181    7.549180175    1.405015010
  987 SOLV  HW2     4899    3.288230745    7.636235907    1.269371510
  988 SOLV  OW      4900    4.052251045    1.289518583    0.237961256
  988 SOLV  HW1     4901    3.977950427    1.227555880    0.263295062
  988 SOLV  HW2     4902    4.124494739    1.284868722    0.306960667
  989 SOLV  OW      4903    2.651065678    4.831317750    6.791149087
  989 SOLV  HW1     4904    2.592119826    4.818000786    6.711474188
  989 SOLV  HW2     4905    2.596372354    4.865051391    6.867782587
  990 SOLV  OW      4906    5.165363934    0.270085804    2.905305534
  990 SOLV  HW1     4907    5.090503156    0.313408740    2.855098977
  990 SOLV  HW2     4908    5.252788969    0.299235409    2.866461813
  991 SOLV  OW      4909    5.221508432    7.098312821    0.886972647
  991 SOLV  HW1     4910    5.195634274    7.177417039    0.831537141
  991 SOLV  HW2     4911    5.139042144    7.052464994    0.920128524
  992 SOLV  OW      4912    2.857841137    6.925926551    5.026798463
  992 SOLV  HW1     4913    2.867673212    6.999912639    4.960244179
  992 SOLV  HW2     4914    2.822697495    6.844313622    4.980925826
  993 SOLV  OW      4915    0.300694794    4.168398298    7.017862845
  993 SOLV  HW1     4916    0.339721849    4.259315200    7.032448684
  993 SOLV  HW2     4917    0.207374228    4.166055821    7.053743705
  994 SOLV  OW      4918    2.083808225    6.134795335    7.550225231
  994 SOLV  HW1     4919    2.085984338    6.171081679    7.457057164
  994 SOLV  HW2     4920    2.160649703    6.172036308    7.602284070
  995 SOLV  OW      4921    2.225861018    2.047622624    3.056447384
  995 SOLV  HW1     4922    2.154099421    1.978337844    3.049257235
  995 SOLV  HW2     4923    2.250414469    2.060301721    3.152562689
  996 SOLV  OW      4924    2.408909606    0.851788805    3.375681718
  996 SOLV  HW1     4925    2.484091929    0.802518352    3.331842449
  996 SOLV  HW2     4926    2.421635205    0.850569207    3.474870263
  997 SOLV  OW      4927    4.657796167    7.196737999    1.069898938
  997 SOLV  HW1     4928    4.642969917    7.132741306    0.994492395
  997 SOLV  HW2     4929    4.687852755    7.146384655    1.150908737
  998 SOLV  OW      4930    3.212181629    5.880246507    4.519042873
  998 SOLV  HW1     4931    3.282855015    5.907665930    4.453812065
  998 SOLV  HW2     4932    3.161463684    5.802239660    4.482380028
  999 SOLV  OW      4933    2.797218051    0.866898772    4.340177645
  999 SOLV  HW1     4934    2.778408169    0.899925687    4.432681545
  999 SOLV  HW2     4935    2.734993744    0.911262937    4.275667734
 1000 SOLV  OW      4936    7.572603290    5.885040504    3.817855805
 1000 SOLV  HW1     4937    7.582532164    5.937288429    3.902552024
 1000 SOLV  HW2     4938    7.479366389    5.849443317    3.811410695
 1001 SOLV  OW      4939    6.987378340    1.899621415    4.275208390
 1001 SOLV  HW1     4940    6.963824108    1.988746916    4.236455056
 1001 SOLV  HW2     4941    7.050510793    1.912179380    4.351737050
 1002 SOLV  OW      4942    1.036644226    4.227730741    6.772352038
 1002 SOLV  HW1     4943    1.087822051    4.313606753    6.769591856
 1002 SOLV  HW2     4944    1.075285134    4.168167458    6.842782836
 1003 SOLV  OW      4945    6.280920194    7.655061032    0.974779925
 1003 SOLV  HW1     4946    6.284245094    7.748996415    1.008937963
 1003 SOLV  HW2     4947    6.283944060    7.655834497    0.874820668
 1004 SOLV  OW      4948    3.995368339    6.557187579    0.945791158
 1004 SOLV  HW1     4949    3.934438143    6.626666635    0.907553292
 1004 SOLV  HW2     4950    4.090146324    6.580152451    0.923618019
 1005 SOLV  OW      4951    1.887821454    3.898858605    0.205432550
 1005 SOLV  HW1     4952    1.922179423    3.988143825    0.234572870
 1005 SOLV  HW2     4953    1.901787646    3.832250607    0.278710861
 1006 SOLV  OW      4954    0.484926904    4.478339733    4.692999406
 1006 SOLV  HW1     4955    0.428738379    4.441010750    4.619169543
 1006 SOLV  HW2     4956    0.455167079    4.439707476    4.780310809
 1007 SOLV  OW      4957    5.459579783    4.933712490    3.360423292
 1007 SOLV  HW1     4958    5.405050308    4.879642979    3.296353758
 1007 SOLV  HW2     4959    5.534586986    4.877798786    3.395769704
 1008 SOLV  OW      4960    1.674272334    3.910621876    5.773538432
 1008 SOLV  HW1     4961    1.647587743    4.004143311    5.796853524
 1008 SOLV  HW2     4962    1.706387831    3.863658321    5.855787383
 1009 SOLV  OW      4963    3.959567288    1.167130461    4.348812167
 1009 SOLV  HW1     4964    4.005693433    1.170797319    4.260153714
 1009 SOLV  HW2     4965    3.865247563    1.198777917    4.338631266
 1010 SOLV  OW      4966    0.545511930    1.993508395    7.525292998
 1010 SOLV  HW1     4967    0.597483328    2.045477889    7.593115506
 1010 SOLV  HW2     4968    0.573495101    1.897540962    7.528262494
 1011 SOLV  OW      4969    3.414043441    0.724089639    7.707715472
 1011 SOLV  HW1     4970    3.497990582    0.674306754    7.729537301
 1011 SOLV  HW2     4971    3.383583310    0.774954490    7.788254350
 1012 SOLV  OW      4972    4.952373510    2.159737358    7.012409568
 1012 SOLV  HW1     4973    4.904495894    2.196021551    6.932454969
 1012 SOLV  HW2     4974    4.913160396    2.071191326    7.037378863
 1013 SOLV  OW      4975    0.941089920    3.282199428    5.052350158
 1013 SOLV  HW1     4976    0.908967800    3.203444381    4.999739839
 1013 SOLV  HW2     4977    0.930047971    3.263756173    5.150022229
 1014 SOLV  OW      4978    7.591451513    6.948000332    4.238567393
 1014 SOLV  HW1     4979    7.509737042    6.984863438    4.194235981
 1014 SOLV  HW2     4980    7.567118497    6.911993753    4.328638585
 1015 SOLV  OW      4981    4.845547698    7.251461586    0.875410148
 1015 SOLV  HW1     4982    4.771131144    7.251262863    0.942222366
 1015 SOLV  HW2     4983    4.914741071    7.318268083    0.902812066
 1016 SOLV  OW      4984    4.269257734    7.526257291    1.413813377
 1016 SOLV  HW1     4985    4.203278683    7.498152749    1.483516218
 1016 SOLV  HW2     4986    4.221573706    7.542464405    1.327412241
 1017 SOLV  OW      4987    2.802535885    6.912787657    1.500055952
 1017 SOLV  HW1     4988    2.710523706    6.929185472    1.464489773
 1017 SOLV  HW2     4989    2.867453334    6.909147559    1.424078857
 1018 SOLV  OW      4990    3.346221873    5.011656593    4.222938276
 1018 SOLV  HW1     4991    3.436871961    4.981270839    4.193596973
 1018 SOLV  HW2     4992    3.280072042    4.938093629    4.208300588
 1019 SOLV  OW      4993    3.776895402    0.468509708    0.981974094
 1019 SOLV  HW1     4994    3.873578004    0.443172938    0.978463835
 1019 SOLV  HW2     4995    3.727257330    0.402736601    1.038645603
 1020 SOLV  OW      4996    7.379114027    3.808904317    0.931098702
 1020 SOLV  HW1     4997    7.314726555    3.752339149    0.982621549
 1020 SOLV  HW2     4998    7.328471267    3.870284326    0.870535923
 1021 SOLV  OW      4999    2.648168565    5.815831937    6.972010612
 1021 SOLV  HW1     5000    2.570395680    5.753052501    6.975453161
 1021 SOLV  HW2     5001    2.692222615    5.809414682    6.882457544
 1022 SOLV  OW      5002    4.209559767    6.269201068    4.559853927
 1022 SOLV  HW1     5003    4.126348441    6.214586539    4.550102543
 1022 SOLV  HW2     5004    4.212438811    6.338652280    4.487950931
 1023 SOLV  OW      5005    3.436213539    2.608793288    1.274848134
 1023 SOLV  HW1     5006    3.400143472    2.518606039    1.251072200
 1023 SOLV  HW2     5007    3.478561706    2.604926991    1.365356305
 1024 SOLV  OW      5008    5.981717558    0.334800682    0.735134552
 1024 SOLV  HW1     5009    5.898012913    0.389208211    0.740913629
 1024 SOLV  HW2     5010    6.004112171    0.298426059    0.825563521
 1025 SOLV  OW      5011    1.541242377    7.313052459    6.526987000
 1025 SOLV  HW1     5012    1.571117768    7.405547401    6.550526876
 1025 SOLV  HW2     5013    1.484262963    7.276681900    6.600692681
 1026 SOLV  OW      5014    6.492885603    3.861480705    3.153520073
 1026 SOLV  HW1     5015    6.570184299    3.868228706    3.216615720
 1026 SOLV  HW2     5016    6.469492638    3.952615893    3.119627708
 1027 SOLV  OW      5017    7.519607158    2.869875143    5.450034880
 1027 SOLV  HW1     5018    7.560646370    2.839003418    5.535850152
 1027 SOLV  HW2     5019    7.453669996    2.801740374    5.418231262
 1028 SOLV  OW      5020    2.582663385    6.722567085    4.726819429
 1028 SOLV  HW1     5021    2.518127863    6.684542576    4.660554920
 1028 SOLV  HW2     5022    2.627622230    6.802698153    4.687330388
 1029 SOLV  OW      5023    6.925256953    0.546733782    2.014212311
 1029 SOLV  HW1     5024    6.832337936    0.539754927    2.050527763
 1029 SOLV  HW2     5025    6.991061451    0.535527826    2.088680870
 1030 SOLV  OW      5026    5.148503942    6.428260459    4.747238936
 1030 SOLV  HW1     5027    5.147321679    6.344653428    4.802105153
 1030 SOLV  HW2     5028    5.243182874    6.455745232    4.730439787
 1031 SOLV  OW      5029    5.979766387    4.585286587    7.134325570
 1031 SOLV  HW1     5030    5.992901940    4.679400504    7.103156034
 1031 SOLV  HW2     5031    5.975962513    4.583507091    7.234244521
 1032 SOLV  OW      5032    4.079901754    4.372059767    4.949444104
 1032 SOLV  HW1     5033    4.090268939    4.396236914    4.852957957
 1032 SOLV  HW2     5034    4.063062544    4.454875438    5.002918011
 1033 SOLV  OW      5035    6.866309419    5.741275340    3.024603420
 1033 SOLV  HW1     5036    6.851437671    5.658978444    2.969758578
 1033 SOLV  HW2     5037    6.878765128    5.819873036    2.964029447
 1034 SOLV  OW      5038    6.386443279    6.374232103    2.821530024
 1034 SOLV  HW1     5039    6.395957506    6.282758687    2.860825154
 1034 SOLV  HW2     5040    6.295783512    6.410504850    2.843139808
 1035 SOLV  OW      5041    7.288851998    4.004647305    5.850028198
 1035 SOLV  HW1     5042    7.338031113    4.078021942    5.803134304
 1035 SOLV  HW2     5043    7.226557109    4.044149605    5.917558486
 1036 SOLV  OW      5044    2.440465061    2.740023801    0.026655906
 1036 SOLV  HW1     5045    2.383960192    2.716551931    0.105762259
 1036 SOLV  HW2     5046    2.528867160    2.693840612    0.033978913
 1037 SOLV  OW      5047    2.615399895    4.355409703    5.593104554
 1037 SOLV  HW1     5048    2.652633449    4.291034253    5.526238816
 1037 SOLV  HW2     5049    2.571341007    4.304717090    5.667203355
 1038 SOLV  OW      5050    6.641212908    5.887009145    1.594713435
 1038 SOLV  HW1     5051    6.695651036    5.910543112    1.514186699
 1038 SOLV  HW2     5052    6.658753654    5.791891462    1.620144480
 1039 SOLV  OW      5053    4.190747202    2.696682379    5.973853149
 1039 SOLV  HW1     5054    4.120784231    2.721309245    5.906767900
 1039 SOLV  HW2     5055    4.153270514    2.706177996    6.066086352
 1040 SOLV  OW      5056    7.083671258    5.044833201    1.436363302
 1040 SOLV  HW1     5057    7.125405771    5.128932493    1.401904686
 1040 SOLV  HW2     5058    7.005122632    5.020821368    1.379307483
 1041 SOLV  OW      5059    6.446313972    4.469514176    5.797543139
 1041 SOLV  HW1     5060    6.439143526    4.497198053    5.893375414
 1041 SOLV  HW2     5061    6.534795875    4.425534712    5.782102434
 1042 SOLV  OW      5062    6.870720871    1.622686038    2.995048033
 1042 SOLV  HW1     5063    6.802995785    1.679503479    2.948287030
 1042 SOLV  HW2     5064    6.936426477    1.587490538    2.928373428
 1043 SOLV  OW      5065    0.324663921    6.160319568    2.288669811
 1043 SOLV  HW1     5066    0.232152835    6.154604338    2.251111761
 1043 SOLV  HW2     5067    0.391067597    6.138536586    2.217132240
 1044 SOLV  OW      5068    1.685355520    1.868928835    5.667296315
 1044 SOLV  HW1     5069    1.748060009    1.848886022    5.742582285
 1044 SOLV  HW2     5070    1.658560783    1.965209192    5.670989750
 1045 SOLV  OW      5071    3.741899634    2.475309974    1.302074077
 1045 SOLV  HW1     5072    3.660406139    2.434345073    1.343071304
 1045 SOLV  HW2     5073    3.737832556    2.465221716    1.202667184
 1046 SOLV  OW      5074    2.538882568    5.634655371    1.516692024
 1046 SOLV  HW1     5075    2.627232467    5.649211973    1.472149636
 1046 SOLV  HW2     5076    2.505340130    5.721455909    1.553326937
 1047 SOLV  OW      5077    5.608994216    5.373269955    6.420096987
 1047 SOLV  HW1     5078    5.559812176    5.390680542    6.505419312
 1047 SOLV  HW2     5079    5.649291847    5.458559410    6.386875943
 1048 SOLV  OW      5080    2.108423353    3.462171759    2.303011651
 1048 SOLV  HW1     5081    2.187457901    3.520944265    2.285656604
 1048 SOLV  HW2     5082    2.034360181    3.486595482    2.240402522
 1049 SOLV  OW      5083    3.964718365    4.069562886    6.253341525
 1049 SOLV  HW1     5084    4.044313597    4.118510473    6.288986687
 1049 SOLV  HW2     5085    3.922782033    4.016201543    6.326797320
 1050 SOLV  OW      5086    6.341706331    2.208016142    1.924241750
 1050 SOLV  HW1     5087    6.264711406    2.152916584    1.956426604
 1050 SOLV  HW2     5088    6.313464973    2.303678765    1.916954932
 1051 SOLV  OW      5089    0.612153181    6.318540174    4.761746397
 1051 SOLV  HW1     5090    0.524762669    6.366898542    4.766847157
 1051 SOLV  HW2     5091    0.677946373    6.362057062    4.823220866
 1052 SOLV  OW      5092    1.820599556    4.920434357    5.095862002
 1052 SOLV  HW1     5093    1.889497499    4.874764795    5.039569965
 1052 SOLV  HW2     5094    1.804414871    4.866835452    5.178727265
 1053 SOLV  OW      5095    1.317801879    2.184710510    3.121317555
 1053 SOLV  HW1     5096    1.372265860    2.173254082    3.038225398
 1053 SOLV  HW2     5097    1.231981175    2.134191771    3.112124149
 1054 SOLV  OW      5098    4.995507589    3.528509655    2.296767612
 1054 SOLV  HW1     5099    5.037685283    3.442112053    2.269236130
 1054 SOLV  HW2     5100    5.066951503    3.594917084    2.318842510
 1055 SOLV  OW      5101    5.750490196    1.462586977    3.714564127
 1055 SOLV  HW1     5102    5.657480259    1.479365190    3.747240276
 1055 SOLV  HW2     5103    5.782397084    1.541922874    3.662720029
 1056 SOLV  OW      5104    1.460481738    4.299391425    6.375294254
 1056 SOLV  HW1     5105    1.437390970    4.366852318    6.445418792
 1056 SOLV  HW2     5106    1.529630103    4.236572230    6.410984460
 1057 SOLV  OW      5107    3.084725157    5.361374448    1.348032916
 1057 SOLV  HW1     5108    3.040458861    5.298302450    1.284281513
 1057 SOLV  HW2     5109    3.063293910    5.334351918    1.441906634
 1058 SOLV  OW      5110    2.786086102    3.111931599    2.050775806
 1058 SOLV  HW1     5111    2.818457908    3.019029796    2.032807852
 1058 SOLV  HW2     5112    2.694585504    3.123396762    2.012075115
 1059 SOLV  OW      5113    3.914868374    5.502445497    4.207938141
 1059 SOLV  HW1     5114    3.984499684    5.455838802    4.262535931
 1059 SOLV  HW2     5115    3.863598009    5.435032378    4.154755785
 1060 SOLV  OW      5116    1.396487375    1.633324044    5.317276966
 1060 SOLV  HW1     5117    1.447331577    1.708695389    5.358919157
 1060 SOLV  HW2     5118    1.398142672    1.554217954    5.378444882
 1061 SOLV  OW      5119    4.372630236    5.680053307    6.308250520
 1061 SOLV  HW1     5120    4.396343043    5.639220233    6.220100373
 1061 SOLV  HW2     5121    4.418144752    5.629626549    6.381637272
 1062 SOLV  OW      5122    2.888700495    1.176753765    5.413428681
 1062 SOLV  HW1     5123    2.939574694    1.095805595    5.384082062
 1062 SOLV  HW2     5124    2.934708545    1.258978802    5.379897872
 1063 SOLV  OW      5125    1.244441419    6.313442619    0.019682623
 1063 SOLV  HW1     5126    1.293229386    6.386657066   -0.027869408
 1063 SOLV  HW2     5127    1.272098063    6.311923420    0.115779580
 1064 SOLV  OW      5128    7.014710240    3.192134456    5.157563800
 1064 SOLV  HW1     5129    6.923329568    3.161146212    5.131307648
 1064 SOLV  HW2     5130    7.082988768    3.128138900    5.122312475
 1065 SOLV  OW      5131    3.088307686    7.413382663    6.306384976
 1065 SOLV  HW1     5132    3.119279491    7.331543143    6.257959413
 1065 SOLV  HW2     5133    3.157676155    7.484993862    6.298521161
 1066 SOLV  OW      5134    6.002664106    7.304467049    6.966670748
 1066 SOLV  HW1     5135    6.005565610    7.361278960    7.048926218
 1066 SOLV  HW2     5136    6.091945357    7.261661969    6.952584759
 1067 SOLV  OW      5137    4.230745365    4.368577288    2.870809472
 1067 SOLV  HW1     5138    4.172214669    4.294284618    2.903311686
 1067 SOLV  HW2     5139    4.175167501    4.435814964    2.821904534
 1068 SOLV  OW      5140    0.473395518    6.197556021    3.365330318
 1068 SOLV  HW1     5141    0.423933384    6.206996779    3.278922937
 1068 SOLV  HW2     5142    0.434355682    6.122020871    3.417981030
 1069 SOLV  OW      5143    2.400609468    6.276323526    7.198957106
 1069 SOLV  HW1     5144    2.446065188    6.361063947    7.171488579
 1069 SOLV  HW2     5145    2.337726381    6.247346513    7.126792603
 1070 SOLV  OW      5146    7.404588364    4.273706463    7.005565403
 1070 SOLV  HW1     5147    7.402213048    4.338725885    6.929615079
 1070 SOLV  HW2     5148    7.342741654    4.197546664    6.986168267
 1071 SOLV  OW      5149    4.667521675    4.329927104    3.860440680
 1071 SOLV  HW1     5150    4.726342706    4.249866550    3.848955992
 1071 SOLV  HW2     5151    4.619820051    4.323917416    3.948132982
 1072 SOLV  OW      5152    4.671236781    5.670275942    2.684424686
 1072 SOLV  HW1     5153    4.730360904    5.749786362    2.697989743
 1072 SOLV  HW2     5154    4.727546313    5.588313895    2.673794650
 1073 SOLV  OW      5155    1.313404666    1.537729085    4.856246731
 1073 SOLV  HW1     5156    1.371883495    1.463102659    4.824420511
 1073 SOLV  HW2     5157    1.227119352    1.536312703    4.805703817
 1074 SOLV  OW      5158    5.047434686    1.452418098    1.187940404
 1074 SOLV  HW1     5159    5.025509812    1.511620279    1.110375790
 1074 SOLV  HW2     5160    5.129006121    1.487066528    1.234280228
 1075 SOLV  OW      5161    4.752183218    0.965366497    3.695335629
 1075 SOLV  HW1     5162    4.843410723    0.929842823    3.674911467
 1075 SOLV  HW2     5163    4.754392055    1.014894657    3.782189351
 1076 SOLV  OW      5164    4.439810327    0.162429311    3.747957979
 1076 SOLV  HW1     5165    4.422434487    0.260096242    3.760636535
 1076 SOLV  HW2     5166    4.454145086    0.143475466    3.650815250
 1077 SOLV  OW      5167    3.410402862    5.664956279    2.313559091
 1077 SOLV  HW1     5168    3.430733799    5.569988234    2.289731208
 1077 SOLV  HW2     5169    3.450316612    5.725792213    2.244945225
 1078 SOLV  OW      5170    6.593974720    3.919083642    4.602523142
 1078 SOLV  HW1     5171    6.503402537    3.920237734    4.560131107
 1078 SOLV  HW2     5172    6.663001481    3.898717197    4.533080670
 1079 SOLV  OW      5173    2.929402458    3.100570119    4.047080286
 1079 SOLV  HW1     5174    2.974647975    3.033694786    3.988069939
 1079 SOLV  HW2     5175    2.830451329    3.095397537    4.033531795
 1080 SOLV  OW      5176    0.555620840    4.986488353    6.673702387
 1080 SOLV  HW1     5177    0.636344083    4.963180887    6.619459697
 1080 SOLV  HW2     5178    0.514277994    5.070116264    6.637663475
 1081 SOLV  OW      5179    5.389831777    6.343611631    1.655335711
 1081 SOLV  HW1     5180    5.330253639    6.411127075    1.698855884
 1081 SOLV  HW2     5181    5.480608077    6.383253848    1.641555719
 1082 SOLV  OW      5182    1.823318005    4.576934406    2.772531144
 1082 SOLV  HW1     5183    1.855725822    4.577400393    2.867141351
 1082 SOLV  HW2     5184    1.765431754    4.656943810    2.756748832
 1083 SOLV  OW      5185    5.967764298    6.471063644    6.006849548
 1083 SOLV  HW1     5186    5.930830996    6.559866846    6.034269052
 1083 SOLV  HW2     5187    6.066549917    6.478812914    5.993313992
 1084 SOLV  OW      5188    3.561551514    4.082571023    1.566485779
 1084 SOLV  HW1     5189    3.564490767    4.067575953    1.665319345
 1084 SOLV  HW2     5190    3.543644276    3.995779503    1.520138851
 1085 SOLV  OW      5191    4.674034041    5.255993325    0.074368684
 1085 SOLV  HW1     5192    4.722243989    5.327389581    0.125161128
 1085 SOLV  HW2     5193    4.629030392    5.296383010   -0.005286179
 1086 SOLV  OW      5194    6.684066677    2.372072208    1.255139522
 1086 SOLV  HW1     5195    6.704482760    2.416136678    1.167714371
 1086 SOLV  HW2     5196    6.618678361    2.297821055    1.240554612
 1087 SOLV  OW      5197    6.110941161    4.875762437    3.468054891
 1087 SOLV  HW1     5198    6.122649429    4.967542729    3.430090764
 1087 SOLV  HW2     5199    6.090329438    4.811547921    3.394205943
 1088 SOLV  OW      5200    0.878536827    2.104930266    2.767417383
 1088 SOLV  HW1     5201    0.810658555    2.068002963    2.830905768
 1088 SOLV  HW2     5202    0.953092154    2.146999870    2.819122690
 1089 SOLV  OW      5203    2.393533416    5.605406517    6.622003515
 1089 SOLV  HW1     5204    2.470949837    5.654286799    6.662245982
 1089 SOLV  HW2     5205    2.410937082    5.589736700    6.524774397
 1090 SOLV  OW      5206    2.536998060    2.244306198    0.497061077
 1090 SOLV  HW1     5207    2.550204917    2.223026501    0.593883628
 1090 SOLV  HW2     5208    2.612646170    2.301239576    0.464846861
 1091 SOLV  OW      5209    1.693974286    5.220146455    5.368352597
 1091 SOLV  HW1     5210    1.669222201    5.219559712    5.271457483
 1091 SOLV  HW2     5211    1.611157886    5.228130035    5.423844383
 1092 SOLV  OW      5212    5.050752785    5.147851408    5.847162505
 1092 SOLV  HW1     5213    5.024032688    5.181135774    5.756720054
 1092 SOLV  HW2     5214    4.992939244    5.190458025    5.916760598
 1093 SOLV  OW      5215    3.095037595    2.585055942    7.198119398
 1093 SOLV  HW1     5216    3.151227277    2.663775074    7.223565290
 1093 SOLV  HW2     5217    3.024762233    2.613916047    7.133081301
 1094 SOLV  OW      5218    6.079616263    7.002945363    1.345622961
 1094 SOLV  HW1     5219    6.170184644    7.004823135    1.303249434
 1094 SOLV  HW2     5220    6.081239954    6.942166659    1.425026650
 1095 SOLV  OW      5221    1.102948287    5.240427830    4.184380269
 1095 SOLV  HW1     5222    1.109066755    5.252195437    4.283505107
 1095 SOLV  HW2     5223    1.100285740    5.142876091    4.162513964
 1096 SOLV  OW      5224    1.291901553    5.098400862    2.438644381
 1096 SOLV  HW1     5225    1.288362706    5.190463615    2.399740205
 1096 SOLV  HW2     5226    1.289947613    5.030945834    2.364836792
 1097 SOLV  OW      5227    1.117107535    1.728330292    7.426817624
 1097 SOLV  HW1     5228    1.099294419    1.703374430    7.331623764
 1097 SOLV  HW2     5229    1.030566370    1.748416870    7.472741857
 1098 SOLV  OW      5230    6.179285034    1.857556501    4.566049189
 1098 SOLV  HW1     5231    6.163909728    1.759655534    4.579428399
 1098 SOLV  HW2     5232    6.149161579    1.907465961    4.647299837
 1099 SOLV  OW      5233    7.405980665    1.057423520    4.676725006
 1099 SOLV  HW1     5234    7.447620028    1.069043372    4.586544187
 1099 SOLV  HW2     5235    7.307159354    1.071131457    4.669809553
 1100 SOLV  OW      5236    6.713686437    3.439265455    0.615685974
 1100 SOLV  HW1     5237    6.705172714    3.404163968    0.522427357
 1100 SOLV  HW2     5238    6.624707558    3.434992149    0.661141683
 1101 SOLV  OW      5239    7.015593859    4.155818132    1.054305229
 1101 SOLV  HW1     5240    7.095481283    4.138477051    1.111913757
 1101 SOLV  HW2     5241    7.001507897    4.078326980    0.992675952
 1102 SOLV  OW      5242    3.817834408    7.291612258    5.810713858
 1102 SOLV  HW1     5243    3.872644678    7.369623888    5.780545932
 1102 SOLV  HW2     5244    3.721009748    7.316596537    5.809810700
 1103 SOLV  OW      5245    0.688535586    5.151985851    7.732690613
 1103 SOLV  HW1     5246    0.661019554    5.057497126    7.750476785
 1103 SOLV  HW2     5247    0.610511964    5.203205949    7.696768270
 1104 SOLV  OW      5248    6.822203490    5.904737349    7.000551488
 1104 SOLV  HW1     5249    6.902911793    5.910362336    6.941761050
 1104 SOLV  HW2     5250    6.841902021    5.845367411    7.078582649
 1105 SOLV  OW      5251    0.621667825    7.211516251    2.264672826
 1105 SOLV  HW1     5252    0.717639519    7.235906015    2.250659375
 1105 SOLV  HW2     5253    0.563190882    7.283312634    2.226891466
 1106 SOLV  OW      5254    0.199531779    6.243419275    4.714643065
 1106 SOLV  HW1     5255    0.210987912    6.160054980    4.660600701
 1106 SOLV  HW2     5256    0.130840703    6.301915024    4.671501842
 1107 SOLV  OW      5257    4.647575701    6.233874652    4.254591883
 1107 SOLV  HW1     5258    4.643809653    6.310809898    4.318378656
 1107 SOLV  HW2     5259    4.673243255    6.267089517    4.163818397
 1108 SOLV  OW      5260    4.437767609    7.709654143    1.525085892
 1108 SOLV  HW1     5261    4.522747130    7.658755367    1.511328018
 1108 SOLV  HW2     5262    4.362984829    7.663041141    1.477797117
 1109 SOLV  OW      5263    0.498244837    3.210651327    4.345076799
 1109 SOLV  HW1     5264    0.504484921    3.310455341    4.344524408
 1109 SOLV  HW2     5265    0.427483069    3.181347766    4.280779691
 1110 SOLV  OW      5266    2.819904543    0.098710925    4.176133733
 1110 SOLV  HW1     5267    2.755496573    0.175178845    4.173660575
 1110 SOLV  HW2     5268    2.818733361    0.057098469    4.267067298
 1111 SOLV  OW      5269    4.155190411    6.978469539    4.033436788
 1111 SOLV  HW1     5270    4.104712151    7.000515954    4.116908579
 1111 SOLV  HW2     5271    4.092214416    6.941160645    3.965292497
 1112 SOLV  OW      5272    7.113362528    2.338577065    4.954581334
 1112 SOLV  HW1     5273    7.069354236    2.427634297    4.943004026
 1112 SOLV  HW2     5274    7.061027454    2.268923801    4.905476361
 1113 SOLV  OW      5275    2.195048632    2.292445598    3.733855644
 1113 SOLV  HW1     5276    2.175958756    2.304265016    3.831310580
 1113 SOLV  HW2     5277    2.246135995    2.371510112    3.700085832
 1114 SOLV  OW      5278    1.409021138    4.058600316    7.203813730
 1114 SOLV  HW1     5279    1.393194197    4.042679849    7.301270341
 1114 SOLV  HW2     5280    1.420340779    4.156614009    7.187477754
 1115 SOLV  OW      5281    3.480958596    1.751858641    4.807482755
 1115 SOLV  HW1     5282    3.482434901    1.669848949    4.864686900
 1115 SOLV  HW2     5283    3.562771880    1.806481353    4.825454694
 1116 SOLV  OW      5284    6.811866261    1.077890216    0.931153700
 1116 SOLV  HW1     5285    6.873454802    0.999114578    0.932963781
 1116 SOLV  HW2     5286    6.767804180    1.087781271    1.020387155
 1117 SOLV  OW      5287    6.022557225    2.347286554    6.267213801
 1117 SOLV  HW1     5288    6.004841231    2.252406765    6.241032621
 1117 SOLV  HW2     5289    6.105091694    2.379745416    6.220997776
 1118 SOLV  OW      5290    0.393296347    1.947622209    0.334752529
 1118 SOLV  HW1     5291    0.314827897    2.009476678    0.339035576
 1118 SOLV  HW2     5292    0.443843789    1.951914943    0.420939353
 1119 SOLV  OW      5293    0.704157415    0.419510949    5.128449037
 1119 SOLV  HW1     5294    0.766521148    0.432027273    5.205623055
 1119 SOLV  HW2     5295    0.721749868    0.330961814    5.085423272
 1120 SOLV  OW      5296    3.371532715    4.545292863    0.481332873
 1120 SOLV  HW1     5297    3.456602887    4.570907014    0.435411603
 1120 SOLV  HW2     5298    3.303344825    4.519175799    0.412994417
 1121 SOLV  OW      5299    1.244451502    0.444862269    2.188739933
 1121 SOLV  HW1     5300    1.322265191    0.503184405    2.212088423
 1121 SOLV  HW2     5301    1.277763605    0.357325759    2.153679979
 1122 SOLV  OW      5302    2.318859832    3.021968006    6.260238978
 1122 SOLV  HW1     5303    2.349242612    2.928930148    6.239685773
 1122 SOLV  HW2     5304    2.354740131    3.084756518    6.191161531
 1123 SOLV  OW      5305    3.201656820    0.090242384    5.570306427
 1123 SOLV  HW1     5306    3.247340297    0.025856138    5.631698411
 1123 SOLV  HW2     5307    3.236924276    0.078489051    5.477464934
 1124 SOLV  OW      5308    6.571011522    0.144053528    3.235948255
 1124 SOLV  HW1     5309    6.550621246    0.239945230    3.255713984
 1124 SOLV  HW2     5310    6.538113516    0.121202187    3.144312330
 1125 SOLV  OW      5311    1.773071269    0.512351992    4.663641594
 1125 SOLV  HW1     5312    1.803899487    0.449334931    4.592377609
 1125 SOLV  HW2     5313    1.761407237    0.603667862    4.624585138
 1126 SOLV  OW      5314    2.715565273    3.971983304    3.877636280
 1126 SOLV  HW1     5315    2.801382752    4.007108469    3.915094088
 1126 SOLV  HW2     5316    2.648408281    4.045953374    3.873182672
 1127 SOLV  OW      5317    5.916604862    3.474254942    5.839942103
 1127 SOLV  HW1     5318    5.930993938    3.544140995    5.910016982
 1127 SOLV  HW2     5319    5.943755846    3.510427511    5.750746090
 1128 SOLV  OW      5320    1.523673070    6.206627896    2.202291837
 1128 SOLV  HW1     5321    1.569667319    6.264419412    2.134865191
 1128 SOLV  HW2     5322    1.540547459    6.110432784    2.180765459
 1129 SOLV  OW      5323    1.246626321    4.645418329    0.345988107
 1129 SOLV  HW1     5324    1.318771818    4.713846440    0.356676532
 1129 SOLV  HW2     5325    1.285430420    4.561910514    0.306972329
 1130 SOLV  OW      5326    3.577188553    7.116649320    5.784212294
 1130 SOLV  HW1     5327    3.673323586    7.091726751    5.772507318
 1130 SOLV  HW2     5328    3.526417062    7.093410855    5.701252822
 1131 SOLV  OW      5329    4.219640539    6.760671989    7.536767191
 1131 SOLV  HW1     5330    4.174969667    6.816812244    7.467104939
 1131 SOLV  HW2     5331    4.317618446    6.780695916    7.537894668
 1132 SOLV  OW      5332    5.775600742    4.694403781    4.798870389
 1132 SOLV  HW1     5333    5.715299246    4.713404940    4.721382296
 1132 SOLV  HW2     5334    5.758485788    4.760978578    4.871510088
 1133 SOLV  OW      5335    4.911099469    6.413469843    7.278225704
 1133 SOLV  HW1     5336    4.853162926    6.421233386    7.359372966
 1133 SOLV  HW2     5337    5.007195455    6.419939891    7.305160521
 1134 SOLV  OW      5338    4.173212052    1.279547740    6.699310264
 1134 SOLV  HW1     5339    4.150977811    1.195662374    6.749017174
 1134 SOLV  HW2     5340    4.120826255    1.355735172    6.737429885
 1135 SOLV  OW      5341    4.457500982    3.674838642    6.832139379
 1135 SOLV  HW1     5342    4.408594241    3.649745501    6.748592359
 1135 SOLV  HW2     5343    4.507133694    3.760378950    6.817272039
 1136 SOLV  OW      5344    3.111785511    3.268314386    5.408772387
 1136 SOLV  HW1     5345    3.022389919    3.223572017    5.411609623
 1136 SOLV  HW2     5346    3.183835456    3.199167168    5.414144209
 1137 SOLV  OW      5347    4.469454332    1.301411802    5.357381555
 1137 SOLV  HW1     5348    4.559902660    1.313437948    5.398321571
 1137 SOLV  HW2     5349    4.477966004    1.249130612    5.272553397
 1138 SOLV  OW      5350    2.117062622    2.308074260    5.191547150
 1138 SOLV  HW1     5351    2.200952567    2.271871973    5.232207660
 1138 SOLV  HW2     5352    2.140195230    2.365515902    5.113018555
 1139 SOLV  OW      5353    4.188245161    6.356883560    2.065791932
 1139 SOLV  HW1     5354    4.118323986    6.375659888    2.134774297
 1139 SOLV  HW2     5355    4.252830290    6.433146350    2.062215265
 1140 SOLV  OW      5356    3.825892004    7.243635360    0.964113149
 1140 SOLV  HW1     5357    3.913356407    7.199293116    0.944521634
 1140 SOLV  HW2     5358    3.820703184    7.330378090    0.914627602
 1141 SOLV  OW      5359    2.298999363    6.090521048    1.559412943
 1141 SOLV  HW1     5360    2.361161700    6.161696176    1.592146570
 1141 SOLV  HW2     5361    2.251730995    6.122722309    1.477374446
 1142 SOLV  OW      5362    7.553699182    6.214487818    3.147038126
 1142 SOLV  HW1     5363    7.642716538    6.228034719    3.103535542
 1142 SOLV  HW2     5364    7.562160401    6.229396780    3.245558049
 1143 SOLV  OW      5365    3.234260774    0.726839858    4.232851544
 1143 SOLV  HW1     5366    3.211187951    0.669237259    4.154423231
 1143 SOLV  HW2     5367    3.189421909    0.815714649    4.223251248
 1144 SOLV  OW      5368    5.711132736    2.470264418    1.480933086
 1144 SOLV  HW1     5369    5.698550787    2.562969277    1.445584707
 1144 SOLV  HW2     5370    5.639531047    2.410712460    1.444482728
 1145 SOLV  OW      5371    1.941271237    4.454114551    4.455560073
 1145 SOLV  HW1     5372    1.996154823    4.400233778    4.519484852
 1145 SOLV  HW2     5373    1.859714441    4.488293061    4.502272445
 1146 SOLV  OW      5374    3.649972075    4.369330125    0.329135666
 1146 SOLV  HW1     5375    3.570036727    4.378187182    0.269690802
 1146 SOLV  HW2     5376    3.621072284    4.336861664    0.419204199
 1147 SOLV  OW      5377    0.500942639    5.223479851    6.558743725
 1147 SOLV  HW1     5378    0.423106705    5.283977876    6.575577267
 1147 SOLV  HW2     5379    0.539044121    5.242604593    6.468276523
 1148 SOLV  OW      5380    7.643795925    3.303547416    4.811217599
 1148 SOLV  HW1     5381    7.583894967    3.253076648    4.873396330
 1148 SOLV  HW2     5382    7.651836490    3.253680081    4.724903005
 1149 SOLV  OW      5383    1.438660467    0.346530158    1.924756972
 1149 SOLV  HW1     5384    1.463451798    0.443081299    1.932828578
 1149 SOLV  HW2     5385    1.481967623    0.307706267    1.843400130
 1150 SOLV  OW      5386    2.436433525    0.905777337    4.736866694
 1150 SOLV  HW1     5387    2.457320643    0.857511815    4.651803408
 1150 SOLV  HW2     5388    2.476763759    0.997248783    4.734036172
 1151 SOLV  OW      5389    6.959128835    6.844924909    5.502029063
 1151 SOLV  HW1     5390    6.966181387    6.799932231    5.591065424
 1151 SOLV  HW2     5391    6.895234802    6.794307242    5.444090515
 1152 SOLV  OW      5392    4.878766821    6.708071612    1.283043696
 1152 SOLV  HW1     5393    4.974619748    6.689670419    1.304852871
 1152 SOLV  HW2     5394    4.830986005    6.738083040    1.365616744
 1153 SOLV  OW      5395    3.052242374    1.841169626    7.395481857
 1153 SOLV  HW1     5396    3.007289083    1.879676434    7.314880898
 1153 SOLV  HW2     5397    3.132095537    1.788167362    7.366946318
 1154 SOLV  OW      5398    4.462210106    3.682709810    2.385689401
 1154 SOLV  HW1     5399    4.554635075    3.690695667    2.423049650
 1154 SOLV  HW2     5400    4.457819636    3.603948466    2.324214555
 1155 SOLV  OW      5401    4.092430159    2.701074628    2.895724755
 1155 SOLV  HW1     5402    4.188678999    2.676130610    2.884980371
 1155 SOLV  HW2     5403    4.064489852    2.685992042    2.990557311
 1156 SOLV  OW      5404    6.481958255    2.515476899    2.564410258
 1156 SOLV  HW1     5405    6.552047406    2.444331339    2.559181738
 1156 SOLV  HW2     5406    6.399422476    2.484466744    2.517211958
 1157 SOLV  OW      5407    5.245378005    1.326461657    0.309244337
 1157 SOLV  HW1     5408    5.311113343    1.400340029    0.294323352
 1157 SOLV  HW2     5409    5.289523887    1.252286052    0.359749629
 1158 SOLV  OW      5410    1.039892510    6.095851160    0.526272688
 1158 SOLV  HW1     5411    1.069693045    6.189201605    0.546256811
 1158 SOLV  HW2     5412    1.119828663    6.038468035    0.508408523
 1159 SOLV  OW      5413    7.052558614    3.318914959    7.406878530
 1159 SOLV  HW1     5414    7.000463660    3.270605279    7.336491695
 1159 SOLV  HW2     5415    7.003189897    3.401541415    7.434036445
 1160 SOLV  OW      5416    6.091083523    7.246004077    3.860387598
 1160 SOLV  HW1     5417    6.109384575    7.160664248    3.811561957
 1160 SOLV  HW2     5418    6.111149589    7.233733989    3.957590654
 1161 SOLV  OW      5419    0.160558039    7.085476478    2.590857770
 1161 SOLV  HW1     5420    0.112776289    7.141115676    2.522863954
 1161 SOLV  HW2     5421    0.156240412    7.130745043    2.679930826
 1162 SOLV  OW      5422    2.551932149    1.364440090    5.724311022
 1162 SOLV  HW1     5423    2.584503190    1.294593323    5.788046554
 1162 SOLV  HW2     5424    2.608727541    1.363516600    5.642000516
 1163 SOLV  OW      5425    0.816406925    6.711246578    1.942736204
 1163 SOLV  HW1     5426    0.721474392    6.684844156    1.959844138
 1163 SOLV  HW2     5427    0.865156039    6.718529020    2.029755487
 1164 SOLV  OW      5428    2.800392492    4.945555358    0.440034886
 1164 SOLV  HW1     5429    2.753227601    5.001420437    0.371798322
 1164 SOLV  HW2     5430    2.745393864    4.941381854    0.523458085
 1165 SOLV  OW      5431    4.549697092    5.410569245    7.527594952
 1165 SOLV  HW1     5432    4.492885095    5.416360351    7.609695037
 1165 SOLV  HW2     5433    4.595149121    5.498324477    7.512275155
 1166 SOLV  OW      5434    2.463891098    7.723779490    0.721211311
 1166 SOLV  HW1     5435    2.468095862    7.671765689    0.806526670
 1166 SOLV  HW2     5436    2.530152358    7.686559904    0.656204333
 1167 SOLV  OW      5437    7.038907494    1.502468010    2.812901350
 1167 SOLV  HW1     5438    7.025931974    1.432019975    2.743114727
 1167 SOLV  HW2     5439    7.128060903    1.545954097    2.800170663
 1168 SOLV  OW      5440    4.781248281    4.226963336    6.882092268
 1168 SOLV  HW1     5441    4.803389543    4.131140028    6.863946656
 1168 SOLV  HW2     5442    4.817630686    4.284075616    6.808497776
 1169 SOLV  OW      5443    2.647965779    6.878857487    0.604501222
 1169 SOLV  HW1     5444    2.682264696    6.912258201    0.516696534
 1169 SOLV  HW2     5445    2.587095512    6.801023991    0.589059918
 1170 SOLV  OW      5446    5.341505408    0.680803827    2.953400037
 1170 SOLV  HW1     5447    5.345752034    0.587259028    2.918284543
 1170 SOLV  HW2     5448    5.425293927    0.701212648    3.004042005
 1171 SOLV  OW      5449    3.850638518    4.959150018    1.689108631
 1171 SOLV  HW1     5450    3.913794818    4.975899606    1.764821576
 1171 SOLV  HW2     5451    3.828222972    4.861758716    1.685348319
 1172 SOLV  OW      5452    7.142855468    5.621907983    4.319041887
 1172 SOLV  HW1     5453    7.085896332    5.672739088    4.254437969
 1172 SOLV  HW2     5454    7.110252577    5.638198183    4.412173132
 1173 SOLV  OW      5455    4.944243691    2.930579270    0.634368643
 1173 SOLV  HW1     5456    4.930235047    3.028454453    0.619330471
 1173 SOLV  HW2     5457    4.945206228    2.911770860    0.732588960
 1174 SOLV  OW      5458    3.581471230    2.276821950    0.298706211
 1174 SOLV  HW1     5459    3.545631401    2.347208180    0.360048061
 1174 SOLV  HW2     5460    3.505420898    2.225981761    0.258293684
 1175 SOLV  OW      5461    6.783910377    4.218700336    4.504000344
 1175 SOLV  HW1     5462    6.832154681    4.306202953    4.507983180
 1175 SOLV  HW2     5463    6.763708472    4.187548283    4.596852255
 1176 SOLV  OW      5464    6.814861466    7.528759208    4.387232485
 1176 SOLV  HW1     5465    6.880035744    7.603465338    4.374074942
 1176 SOLV  HW2     5466    6.761923996    7.545013956    4.470510068
 1177 SOLV  OW      5467    5.363061367    5.887385765    1.879840469
 1177 SOLV  HW1     5468    5.292465904    5.855381777    1.943038693
 1177 SOLV  HW2     5469    5.338317940    5.977937215    1.845343054
 1178 SOLV  OW      5470    7.473977733    1.704341724    2.903891332
 1178 SOLV  HW1     5471    7.492712151    1.801565628    2.917975990
 1178 SOLV  HW2     5472    7.558445852    1.657576579    2.877814856
 1179 SOLV  OW      5473    1.136593605    7.241326634    4.738670108
 1179 SOLV  HW1     5474    1.038857731    7.227574963    4.754805505
 1179 SOLV  HW2     5475    1.178791345    7.279944859    4.820704368
 1180 SOLV  OW      5476    6.063821139    5.611309167    6.761863100
 1180 SOLV  HW1     5477    6.061994774    5.520822408    6.719314612
 1180 SOLV  HW2     5478    5.970970605    5.637714960    6.787998046
 1181 SOLV  OW      5479    4.476415657    3.195056922    2.632807116
 1181 SOLV  HW1     5480    4.562473963    3.163183988    2.672551811
 1181 SOLV  HW2     5481    4.465278904    3.155715017    2.541540295
 1182 SOLV  OW      5482    1.287228938    2.082591178    6.258549520
 1182 SOLV  HW1     5483    1.206708193    2.058104627    6.204526283
 1182 SOLV  HW2     5484    1.258227223    2.116872114    6.347909875
 1183 SOLV  OW      5485    3.587943932    3.029989199    6.728636356
 1183 SOLV  HW1     5486    3.606001664    2.940068000    6.768512153
 1183 SOLV  HW2     5487    3.626431678    3.033867804    6.636410321
 1184 SOLV  OW      5488    7.451886772    3.408423630    4.578941728
 1184 SOLV  HW1     5489    7.389316667    3.330762875    4.571508361
 1184 SOLV  HW2     5490    7.543269635    3.380528424    4.549405062
 1185 SOLV  OW      5491    4.290945053    4.929269196    6.480172884
 1185 SOLV  HW1     5492    4.235851740    4.883599318    6.410310967
 1185 SOLV  HW2     5493    4.381412795    4.950034925    6.442944871
 1186 SOLV  OW      5494    0.059290781    1.760338967    3.605839147
 1186 SOLV  HW1     5495    0.115987749    1.743306617    3.525233816
 1186 SOLV  HW2     5496   -0.032022715    1.722359063    3.590966495
 1187 SOLV  OW      5497    2.516676476    1.465312445    6.571773521
 1187 SOLV  HW1     5498    2.460019391    1.547713262    6.573119004
 1187 SOLV  HW2     5499    2.459773203    1.385435424    6.591354273
 1188 SOLV  OW      5500    3.476584920    3.918915229    1.031634843
 1188 SOLV  HW1     5501    3.529125300    3.992105793    1.075042869
 1188 SOLV  HW2     5502    3.523855624    3.888522778    0.948910114
 1189 SOLV  OW      5503    5.961568718    4.877362192    5.918655965
 1189 SOLV  HW1     5504    5.944456534    4.951736426    5.983287756
 1189 SOLV  HW2     5505    5.883224604    4.815207214    5.917888159
 1190 SOLV  OW      5506    7.132783739    7.100208541    1.368813609
 1190 SOLV  HW1     5507    7.106425571    7.147392513    1.284665237
 1190 SOLV  HW2     5508    7.232508686    7.094929608    1.374205029
 1191 SOLV  OW      5509    3.447839525    1.570286067    4.498367585
 1191 SOLV  HW1     5510    3.536702516    1.611603510    4.478419563
 1191 SOLV  HW2     5511    3.391176395    1.635709192    4.548474874
 1192 SOLV  OW      5512    5.787666259    1.890473962    2.284344138
 1192 SOLV  HW1     5513    5.851072117    1.902988550    2.208023759
 1192 SOLV  HW2     5514    5.834488028    1.843492459    2.359192094
 1193 SOLV  OW      5515    6.632139265    0.448636673    3.511549904
 1193 SOLV  HW1     5516    6.617720524    0.413229070    3.419136658
 1193 SOLV  HW2     5517    6.545078545    0.480675285    3.548908894
 1194 SOLV  OW      5518    2.481192955    2.692232994    3.156884690
 1194 SOLV  HW1     5519    2.431463544    2.706066640    3.071227393
 1194 SOLV  HW2     5520    2.464337787    2.769537541    3.218051817
 1195 SOLV  OW      5521    1.131322618    1.740654170    3.057089562
 1195 SOLV  HW1     5522    1.085101058    1.680916462    2.991540904
 1195 SOLV  HW2     5523    1.100802118    1.834921139    3.043528581
 1196 SOLV  OW      5524    5.994661749    4.933978582    4.015084106
 1196 SOLV  HW1     5525    5.984238393    4.898507962    3.922159510
 1196 SOLV  HW2     5526    5.978363198    5.032650352    4.015100264
 1197 SOLV  OW      5527    3.798552151    4.328516284    2.396810749
 1197 SOLV  HW1     5528    3.727970132    4.290401415    2.337082456
 1197 SOLV  HW2     5529    3.756480533    4.361190459    2.481452643
 1198 SOLV  OW      5530    0.729644221    4.751549819    4.389531932
 1198 SOLV  HW1     5531    0.638534937    4.727553598    4.355989412
 1198 SOLV  HW2     5532    0.763434827    4.831509545    4.339869205
 1199 SOLV  OW      5533    6.742196897    5.483603245    1.232336826
 1199 SOLV  HW1     5534    6.710840228    5.578285281    1.239654221
 1199 SOLV  HW2     5535    6.769731300    5.464818869    1.138047640
 1200 SOLV  OW      5536    2.790453891    1.465272721    1.752472374
 1200 SOLV  HW1     5537    2.791535747    1.492421944    1.848717964
 1200 SOLV  HW2     5538    2.863788997    1.512622584    1.703672852
 1201 SOLV  OW      5539    2.821333759    3.733109961    3.447236136
 1201 SOLV  HW1     5540    2.794280512    3.790923607    3.370246352
 1201 SOLV  HW2     5541    2.775673999    3.644430986    3.439962863
 1202 SOLV  OW      5542    3.911571614    1.251043459    6.961911683
 1202 SOLV  HW1     5543    3.832382688    1.309539418    6.944328444
 1202 SOLV  HW2     5544    3.957923613    1.281819417    7.045014889
 1203 SOLV  OW      5545    1.015754306    0.815388608    1.016153978
 1203 SOLV  HW1     5546    1.046209621    0.839432037    0.923977952
 1203 SOLV  HW2     5547    0.923986313    0.852048066    1.031537151
 1204 SOLV  OW      5548    4.758873904    2.350751187    5.503261655
 1204 SOLV  HW1     5549    4.719503199    2.332309521    5.593326589
 1204 SOLV  HW2     5550    4.689521963    2.392440997    5.444491065
 1205 SOLV  OW      5551    3.527961573    5.848410373    4.474425183
 1205 SOLV  HW1     5552    3.523372462    5.933773299    4.526329411
 1205 SOLV  HW2     5553    3.595863011    5.857348278    4.401545522
 1206 SOLV  OW      5554    6.798648963    2.364346718    6.763571674
 1206 SOLV  HW1     5555    6.745027910    2.279954074    6.761483200
 1206 SOLV  HW2     5556    6.887910713    2.346089999    6.804810169
 1207 SOLV  OW      5557    5.860915704    2.326974937    7.692119086
 1207 SOLV  HW1     5558    5.927609007    2.398600093    7.712659975
 1207 SOLV  HW2     5559    5.773267681    2.368883195    7.668421691
 1208 SOLV  OW      5560    3.385406372    3.060195343    3.463614265
 1208 SOLV  HW1     5561    3.361432172    3.154429567    3.440225200
 1208 SOLV  HW2     5562    3.303048539    3.010832312    3.491585322
 1209 SOLV  OW      5563    5.177614655    6.977483054    1.418395032
 1209 SOLV  HW1     5564    5.275330051    6.973586915    1.439323780
 1209 SOLV  HW2     5565    5.150978881    6.895168700    1.368231922
 1210 SOLV  OW      5566    5.192339662    2.029347702    4.404634876
 1210 SOLV  HW1     5567    5.195980915    2.087797544    4.485703608
 1210 SOLV  HW2     5568    5.270725281    1.967240001    4.404797236
 1211 SOLV  OW      5569    4.411018919    6.077374317    4.654916938
 1211 SOLV  HW1     5570    4.465381555    6.145141884    4.704453029
 1211 SOLV  HW2     5571    4.340514344    6.123900344    4.601381895
 1212 SOLV  OW      5572    5.042599330    5.143823950    3.846784332
 1212 SOLV  HW1     5573    4.966739887    5.111549828    3.903401229
 1212 SOLV  HW2     5574    5.058317918    5.079153691    3.772135708
 1213 SOLV  OW      5575    4.185002225    5.345315417    6.953805072
 1213 SOLV  HW1     5576    4.257020704    5.414484269    6.948277013
 1213 SOLV  HW2     5577    4.096929692    5.387056155    6.931387710
 1214 SOLV  OW      5578    5.511370617    0.464443315    2.893407127
 1214 SOLV  HW1     5579    5.540720656    0.453430971    2.988375258
 1214 SOLV  HW2     5580    5.481758723    0.376036513    2.857225456
 1215 SOLV  OW      5581    4.057823283    4.490111361    6.204768035
 1215 SOLV  HW1     5582    3.989560729    4.418791934    6.188835490
 1215 SOLV  HW2     5583    4.068718038    4.504408495    6.303139479
 1216 SOLV  OW      5584    1.439939923    0.834591310    3.748883501
 1216 SOLV  HW1     5585    1.398604720    0.876925397    3.668265447
 1216 SOLV  HW2     5586    1.454841496    0.737247332    3.731444826
 1217 SOLV  OW      5587    4.194123459    6.643927063    1.420725009
 1217 SOLV  HW1     5588    4.182976487    6.581276633    1.497865875
 1217 SOLV  HW2     5589    4.149800130    6.605342052    1.339801421
 1218 SOLV  OW      5590    6.491954537    5.090829453    0.463353477
 1218 SOLV  HW1     5591    6.500682411    5.168811252    0.401352045
 1218 SOLV  HW2     5592    6.438702000    5.018759915    0.418950547
 1219 SOLV  OW      5593    2.058274958    3.828919402    1.826025777
 1219 SOLV  HW1     5594    2.075806591    3.910253822    1.770538885
 1219 SOLV  HW2     5595    2.141621121    3.803454799    1.875081214
 1220 SOLV  OW      5596    0.820737912    3.950405996    5.069357115
 1220 SOLV  HW1     5597    0.915941468    3.968185703    5.044417008
 1220 SOLV  HW2     5598    0.770203503    4.036680387    5.071539069
 1221 SOLV  OW      5599    0.963493974    3.831262838    3.753502606
 1221 SOLV  HW1     5600    1.054801493    3.795950962    3.733071405
 1221 SOLV  HW2     5601    0.927068485    3.878034164    3.672960600
 1222 SOLV  OW      5602    6.954958884    1.760625268    4.872414838
 1222 SOLV  HW1     5603    7.002204341    1.811913140    4.944101818
 1222 SOLV  HW2     5604    6.856931368    1.758452499    4.892097918
 1223 SOLV  OW      5605    7.257605010    4.434166990    2.487147776
 1223 SOLV  HW1     5606    7.176616480    4.492666523    2.491695203
 1223 SOLV  HW2     5607    7.300739477    4.429929968    2.577277262
 1224 SOLV  OW      5608    3.072778606    3.661227626    0.390342402
 1224 SOLV  HW1     5609    3.077078722    3.688268431    0.294156357
 1224 SOLV  HW2     5610    3.164537779    3.637841858    0.422510385
 1225 SOLV  OW      5611    7.265147591    2.625647485    3.347166325
 1225 SOLV  HW1     5612    7.355655597    2.635937456    3.305884998
 1225 SOLV  HW2     5613    7.199437305    2.598179829    3.276955961
 1226 SOLV  OW      5614    7.514590085    0.005426589    2.239746362
 1226 SOLV  HW1     5615    7.610157034   -0.017540780    2.258214103
 1226 SOLV  HW2     5616    7.502912055    0.104690033    2.243219940
 1227 SOLV  OW      5617    3.914073348    6.464325551    7.650742728
 1227 SOLV  HW1     5618    3.831657474    6.419799924    7.615717544
 1227 SOLV  HW2     5619    3.900139155    6.563337272    7.652784665
 1228 SOLV  OW      5620    7.675955626    4.224554902    3.617293036
 1228 SOLV  HW1     5621    7.580489051    4.253611227    3.623888026
 1228 SOLV  HW2     5622    7.692817325    4.150519283    3.682378130
 1229 SOLV  OW      5623    6.127053471    0.918241260    2.741875378
 1229 SOLV  HW1     5624    6.053456609    0.891931796    2.804270083
 1229 SOLV  HW2     5625    6.126821429    0.857359053    2.662534375
 1230 SOLV  OW      5626    2.957714403    3.135171367    4.315862450
 1230 SOLV  HW1     5627    2.952884969    3.234460861    4.326805064
 1230 SOLV  HW2     5628    2.960990683    3.112502073    4.218513634
 1231 SOLV  OW      5629    1.547490442    6.068863778    0.948190077
 1231 SOLV  HW1     5630    1.638332907    6.062794411    0.989576488
 1231 SOLV  HW2     5631    1.504830003    5.978419768    0.948077979
 1232 SOLV  OW      5632    4.402340334    0.212381358    0.782210922
 1232 SOLV  HW1     5633    4.499567588    0.229504344    0.798199421
 1232 SOLV  HW2     5634    4.379040360    0.120459370    0.813981159
 1233 SOLV  OW      5635    2.779214453    7.499922376    5.139096374
 1233 SOLV  HW1     5636    2.814739761    7.592999429    5.130364096
 1233 SOLV  HW2     5637    2.723870473    7.493037823    5.222109027
 1234 SOLV  OW      5638    0.323174485    4.313922863    5.575429885
 1234 SOLV  HW1     5639    0.307920161    4.411590919    5.590603271
 1234 SOLV  HW2     5640    0.348511256    4.298612135    5.479901691
 1235 SOLV  OW      5641    1.962317254    7.729434312    4.896352297
 1235 SOLV  HW1     5642    1.964547253    7.692078344    4.803609555
 1235 SOLV  HW2     5643    1.995397940    7.660515208    4.960831327
 1236 SOLV  OW      5644    3.358357455    7.494066243    5.792380445
 1236 SOLV  HW1     5645    3.349793913    7.403790402    5.834555746
 1236 SOLV  HW2     5646    3.267326291    7.532959288    5.778153861
 1237 SOLV  OW      5647    5.542559263    4.989343761    7.481211816
 1237 SOLV  HW1     5648    5.501870662    5.020058853    7.567251804
 1237 SOLV  HW2     5649    5.490692083    4.911541450    7.445737628
 1238 SOLV  OW      5650    5.454875044    0.210762001    7.393195061
 1238 SOLV  HW1     5651    5.421312427    0.120286627    7.366940405
 1238 SOLV  HW2     5652    5.437619158    0.275527550    7.318971365
 1239 SOLV  OW      5653    5.146828548    0.986424537    3.834982206
 1239 SOLV  HW1     5654    5.222778563    1.051457344    3.832974818
 1239 SOLV  HW2     5655    5.157904923    0.924662279    3.912856634
 1240 SOLV  OW      5656    5.515102574    3.362679933    2.647252725
 1240 SOLV  HW1     5657    5.429693402    3.380512182    2.598377807
 1240 SOLV  HW2     5658    5.591349538    3.403585111    2.597106564
 1241 SOLV  OW      5659    3.750455134    3.996738276    6.768034826
 1241 SOLV  HW1     5660    3.788936674    3.960411388    6.852896359
 1241 SOLV  HW2     5661    3.815538893    3.982953636    6.693363130
 1242 SOLV  OW      5662    6.833932029    2.325645120    7.056255852
 1242 SOLV  HW1     5663    6.795020323    2.372865232    6.977149215
 1242 SOLV  HW2     5664    6.881658201    2.391643618    7.114291232
 1243 SOLV  OW      5665    7.018500874    5.542592929    5.976784138
 1243 SOLV  HW1     5666    7.087790175    5.558907340    6.047031386
 1243 SOLV  HW2     5667    6.969650845    5.627761395    5.957762688
 1244 SOLV  OW      5668    0.479452557    5.486074825    5.711561651
 1244 SOLV  HW1     5669    0.460444151    5.524088997    5.802088673
 1244 SOLV  HW2     5670    0.506889954    5.390341591    5.720718525
 1245 SOLV  OW      5671    1.312576717    5.817765377    4.693907351
 1245 SOLV  HW1     5672    1.279177937    5.768806530    4.774464066
 1245 SOLV  HW2     5673    1.264236832    5.785121953    4.612670207
 1246 SOLV  OW      5674    6.170191132    1.122214459    5.298245820
 1246 SOLV  HW1     5675    6.231925054    1.175143233    5.356465046
 1246 SOLV  HW2     5676    6.220876698    1.047525678    5.255181404
 1247 SOLV  OW      5677    6.157462732    0.857079607    4.715825293
 1247 SOLV  HW1     5678    6.161859713    0.857375914    4.815735675
 1247 SOLV  HW2     5679    6.242765050    0.820250284    4.678831707
 1248 SOLV  OW      5680    7.236132361    6.530771320    4.894356844
 1248 SOLV  HW1     5681    7.224381637    6.499499958    4.800094125
 1248 SOLV  HW2     5682    7.148306249    6.526669352    4.942013263
 1249 SOLV  OW      5683    1.281016048    7.557010722    0.927566730
 1249 SOLV  HW1     5684    1.371547366    7.523478367    0.901469656
 1249 SOLV  HW2     5685    1.286082287    7.599823191    1.017804819
 1250 SOLV  OW      5686    3.934978064    3.179951091    7.555817939
 1250 SOLV  HW1     5687    3.938405838    3.180426414    7.455877401
 1250 SOLV  HW2     5688    3.887291728    3.097814778    7.587117842
 1251 SOLV  OW      5689    6.728725999    2.348148074    4.764990870
 1251 SOLV  HW1     5690    6.770938965    2.345308672    4.674371893
 1251 SOLV  HW2     5691    6.629889355    2.335733000    4.756103138
 1252 SOLV  OW      5692    5.666007585    3.592234783    7.692598838
 1252 SOLV  HW1     5693    5.614997231    3.636171365    7.766552560
 1252 SOLV  HW2     5694    5.658031977    3.647166938    7.609409981
 1253 SOLV  OW      5695    2.311219925    7.462104341    6.259591465
 1253 SOLV  HW1     5696    2.370727042    7.396397312    6.213296894
 1253 SOLV  HW2     5697    2.268845291    7.522194062    6.191803431
 1254 SOLV  OW      5698    1.819003010    3.013268629    1.629440766
 1254 SOLV  HW1     5699    1.888819841    3.024856794    1.558781534
 1254 SOLV  HW2     5700    1.793554660    2.916751423    1.635621995
 1255 SOLV  OW      5701    4.977026933    1.200889150    7.071302470
 1255 SOLV  HW1     5702    4.896565204    1.156460356    7.110721324
 1255 SOLV  HW2     5703    5.059570191    1.165234669    7.115088018
 1256 SOLV  OW      5704    4.702967679    6.672920623    3.155730851
 1256 SOLV  HW1     5705    4.764309970    6.676009937    3.234654958
 1256 SOLV  HW2     5706    4.714153370    6.585624300    3.108237261
 1257 SOLV  OW      5707    1.815006682    5.928160923    3.396522481
 1257 SOLV  HW1     5708    1.886142880    5.923254310    3.466643834
 1257 SOLV  HW2     5709    1.819796873    5.846877003    3.338458825
 1258 SOLV  OW      5710    5.957157517    2.515303608    3.698479238
 1258 SOLV  HW1     5711    5.867733507    2.513957167    3.743218649
[truncated: 7,221,107 more chars]
