# Supplementary material for: Flexible Gaussian Accelerated Molecular Dynamics to Enhance Biological Sampling
Source: J Chem Theory Comput. 2023 Aug 31;19(18):6521–31. doi: 10.1021/acs.jctc.3c00619 (PMC10536968; doi:10.1021/acs.jctc.3c00619)
Supplement: Supplementary file 2 — ct3c00619_si_002.zip [file ct3c00619_si_002.zip › nglycoprotein/eq/README.txt]

Equilibration run for glycoprotein

Parameters: equilibration.imd
Seeds: 4552  5889  2698  7857  4409 
Job file: equilibration.jobs
Input configuration: ../coords/glyco_5ngh_ion.cnf
positionl restrains files: ../coords/glyco_5ngh_ion.rpr ../coords/glyco_5ngh_ion.por
Topologies: ../topo/glyco_5ngh_ions_54a8.top
Final configurations for every replicate: eq_glyco_5ngh_repl*_6.cnf
