# Supplementary material for: Flexible Gaussian Accelerated Molecular Dynamics to Enhance Biological Sampling
Source: J Chem Theory Comput. 2023 Aug 31;19(18):6521–31. doi: 10.1021/acs.jctc.3c00619 (PMC10536968; doi:10.1021/acs.jctc.3c00619)
Supplement: Supplementary file 2 — ct3c00619_si_002.zip [file ct3c00619_si_002.zip › nglycoprotein/gamd/glyco_gamd_run_repl4_5.cnf]

TITLE
	MD++
	Automatically generated input file
	ogracia Fri Nov 11 15:36:20 2022

	final configuration
END
TIMESTEP
        5000000 50000.000000000
END
POSITION
# first 24 chars ignored
    1 GLU   H1         1    0.103741930    6.591036835    3.229741702
    1 GLU   H2         2    0.090653590    6.749410076    3.207447474
    1 GLU   N          3    0.044253565    6.662140255    3.192249147
    1 GLU   H3         4    0.040674520    6.647316825    3.093420851
    1 GLU   CA         5   -0.089179853    6.663184786    3.253911488
    1 GLU   CB         6    7.506268628    6.775725227    3.201965061
    1 GLU   CG         7    7.550220878    6.913325207    3.252376936
    1 GLU   CD         8    7.503646306    7.016701071    3.149647437
    1 GLU   OE1        9    7.441519073    7.117621052    3.189382947
    1 GLU   OE2       10    7.518810673    6.999489007    3.026776686
    1 GLU   C         11    7.514300071    6.534028997    3.246465378
    1 GLU   O         12    7.468002414    6.491573182    3.140715193
    2 GLY   N         13    7.513210476    6.467282987    3.361493598
    2 GLY   H         14    7.551303890    6.524170580    3.434388587
    2 GLY   CA        15    7.444995949    6.337953923    3.376655159
    2 GLY   C         16    7.316651063    6.362402965    3.456291825
    2 GLY   O         17    7.230162897    6.441845731    3.419703672
    3 ASN   N         18    7.303738647    6.303144193    3.574664930
    3 ASN   H         19    7.341877469    6.213467865    3.597119009
    3 ASN   CA        20    7.199896902    6.335778873    3.673462558
    3 ASN   CB        21    7.204646589    6.228109876    3.782081442
    3 ASN   CG        22    7.326722704    6.225897445    3.874293067
    3 ASN   OD1       23    7.421444903    6.152062349    3.847689369
    3 ASN   ND2       24    7.330376237    6.295409406    3.987632600
    3 ASN   HD21      25    7.416215526    6.308591579    4.037219354
    3 ASN   HD22      26    7.253987388    6.347588078    4.025618203
    3 ASN   C         27    7.203823291    6.479799832    3.724994145
    3 ASN   O         28    7.106827776    6.526323016    3.784640987
    4 ASP   N         29    7.320507379    6.543627037    3.723790943
    4 ASP   H         30    7.403372517    6.492665165    3.700601063
    4 ASP   CA        31    7.346106098    6.687335321    3.741198725
    4 ASP   CB        32    7.496421621    6.710070107    3.758570053
    4 ASP   CG        33    7.585191342    6.648195281    3.650403646
    4 ASP   OD1       34    7.601268429    6.524473027    3.642696149
    4 ASP   OD2       35    7.649815314    6.726406332    3.577386872
    4 ASP   C         36    7.293477068    6.775828467    3.628014602
    4 ASP   O         37    7.289991852    6.735669509    3.511802671
    5 VAL   N         38    7.283868802    6.905440588    3.656253977
    5 VAL   H         39    7.303939657    6.930779201    3.750888885
    5 VAL   CA        40    7.258623072    7.015782913    3.562453941
    5 VAL   CB        41    7.111233182    7.056537121    3.567632384
    5 VAL   CG1       42    7.068324827    7.123349653    3.436840521
    5 VAL   CG2       43    7.014931466    6.950553928    3.621518703
    5 VAL   C         44    7.330183304    7.144204298    3.604835433
    5 VAL   O         45    7.376754164    7.149998492    3.718540098
    6 ARG   N         46    7.374810648    7.223832805    3.508099717
    6 ARG   H         47    7.397358732    7.178422010    3.421901382
    6 ARG   CA        48    7.466238239    7.334261874    3.540634591
    6 ARG   CB        49    7.574015299    7.343816325    3.432441631
    6 ARG   CG        50    7.692578926    7.253809107    3.467835863
    6 ARG   CD        51    0.108690518    7.332527059    3.551284831
    6 ARG   NE        52    0.183867354    7.424173679    3.464359841
    6 ARG   HE        53    0.246348217    7.376961684    3.402157473
    6 ARG   CZ        54    0.208905891    7.555341363    3.475504124
    6 ARG   NH1       55    0.170091117    7.618344697    3.587231111
    6 ARG   HH11      56    0.184275901    7.717048176    3.594719114
    6 ARG   HH12      57    0.109841108    7.577474739    3.655784991
    6 ARG   NH2       58    0.298790747    7.618036385    3.398399868
    6 ARG   HH21      59    0.331216673    7.709034695    3.424248465
    6 ARG   HH22      60    0.338543164    7.578160521    3.315757815
    6 ARG   C         61    7.398628132    7.471106560    3.551357957
    6 ARG   O         62    7.418592018    7.541797449    3.650024498
    7 ARG   N         63    7.312258875    7.493865235    3.452803544
    7 ARG   H         64    7.318087376    7.438845785    3.369493108
    7 ARG   CA        65    7.243508161    7.621447692    3.428153945
    7 ARG   CB        66    7.289999447    7.701960611    3.306641230
    7 ARG   CG        67    7.434584966    7.743127646    3.335040879
    7 ARG   CD        68    7.467640791    0.194387821    3.274161324
    7 ARG   NE        69    7.439990075    0.203454540    3.130075677
    7 ARG   HE        70    7.379633528    0.228291829    3.054318244
    7 ARG   CZ        71    7.530711402    0.233376622    3.036105499
    7 ARG   NH1       72    7.660701138    0.243558537    3.066954539
    7 ARG   HH11      73    7.712640625    0.264497027    2.984113248
    7 ARG   HH12      74    7.674123489    0.224755820    3.164244137
    7 ARG   NH2       75    7.490324549    0.258432390    2.910823156
    7 ARG   HH21      76    7.563392230    0.264364983    2.842817114
    7 ARG   HH22      77    7.398291213    0.260659691    2.871792586
    7 ARG   C         78    7.090740261    7.627663491    3.422400617
    7 ARG   O         79    7.029948628    7.713374536    3.486349701
    8 ASN   N         80    7.031327783    7.559488385    3.324858583
    8 ASN   H         81    7.081197062    7.515735224    3.250020622
    8 ASN   CA        82    6.885227176    7.555276021    3.309151939
    8 ASN   CB        83    6.844718268    7.515799736    3.166997550
    8 ASN   CG        84    6.895551167    7.618840792    3.065964551
    8 ASN   OD1       85    7.004430908    7.610360204    3.009398389
    8 ASN   ND2       86    6.811002547    7.715143606    3.030392492
    8 ASN   HD21      87    6.837451512    7.784708575    2.963608846
    8 ASN   HD22      88    6.735938988    7.739076369    3.091969196
    8 ASN   C         89    6.827147152    7.451321207    3.405226609
    8 ASN   O         90    6.828521861    7.330635058    3.381470498
    9 PHE   N         91    6.777599349    7.503974794    3.516858584
    9 PHE   H         92    6.762146274    7.599453702    3.542285752
    9 PHE   CA        93    6.724440360    7.416680521    3.622518873
    9 PHE   CB        94    6.817056490    7.405587854    3.743800768
    9 PHE   CG        95    6.863283079    7.536928490    3.807227012
    9 PHE   CD1       96    6.985973220    7.592959817    3.773586006
    9 PHE   HD1       97    7.069742580    7.525296573    3.756705095
    9 PHE   CD2       98    6.776074678    7.617461241    3.879559673
    9 PHE   HD2       99    6.673304790    7.583805095    3.893222385
    9 PHE   CE1      100    7.020549140    0.039012447    3.803781435
    9 PHE   HE1      101    7.111087118    0.081224052    3.760168243
    9 PHE   CE2      102    6.816803253    0.058759756    3.920517281
    9 PHE   HE2      103    6.745064474    0.122264032    3.972496224
    9 PHE   CZ       104    6.940255184    0.114181921    3.888772001
    9 PHE   HZ       105    6.954992535    0.222072845    3.893524294
    9 PHE   C        106    6.584230087    7.453627580    3.671367177
    9 PHE   O        107    6.550968866    7.571985097    3.675399130
   10 ASP   N        108    6.509247617    7.351349364    3.711468416
   10 ASP   H        109    6.544885014    7.257925489    3.712883533
   10 ASP   CA       110    6.368803247    7.367031728    3.751992358
   10 ASP   CB       111    6.301653079    7.229551398    3.752171711
   10 ASP   CG       112    6.150631763    7.253967908    3.749368668
   10 ASP   OD1      113    6.101871607    7.260983862    3.864252513
   10 ASP   OD2      114    6.087154594    7.277092690    3.644192073
   10 ASP   C        115    6.354420634    7.430898548    3.890289739
   10 ASP   O        116    6.402972391    7.373372221    3.987572933
   11 VAL   N        117    6.286112042    7.544829927    3.896932502
   11 VAL   H        118    6.246368185    7.583569483    3.813736466
   11 VAL   CA       119    6.267378383    7.618834385    4.022563194
   11 VAL   CB       120    6.228504509    7.765601559    4.003537801
   11 VAL   CG1      121    6.336687899    7.849109945    4.072350564
   11 VAL   CG2      122    6.200197308    7.810693408    3.860091318
   11 VAL   C        123    6.183970045    7.554205555    4.133363165
   11 VAL   O        124    6.194230216    7.593097459    4.249600937
   12 SER   N        125    6.084449344    7.477205548    4.090254062
   12 SER   H        126    6.060688147    7.474627393    3.993144422
   12 SER   CA       127    5.998947399    7.399247501    4.180919173
   12 SER   CB       128    5.869077513    7.344597110    4.121318931
   12 SER   OG       129    5.815241933    7.447068038    4.037357251
   12 SER   HG       130    5.727928689    7.418695801    3.997715414
   12 SER   C        131    6.072554724    7.279138028    4.240621483
   12 SER   O        132    6.100841069    7.283958287    4.360238002
   13 LYSH  N        133    6.140387515    7.194839996    4.163260010
   13 LYSH  H        134    6.142175195    7.210663052    4.064532223
   13 LYSH  CA       135    6.228542140    7.090290862    4.217218008
   13 LYSH  CB       136    6.262050990    6.996047394    4.101435916
   13 LYSH  CG       137    6.153897233    6.889958454    4.080043299
   13 LYSH  CD       138    6.170609715    6.848451194    3.933732158
   13 LYSH  CE       139    6.068632668    6.747044362    3.881527544
   13 LYSH  NZ       140    6.077021771    6.614545432    3.944628869
   13 LYSH  HZ1      141    6.023000476    6.549550393    3.891173441
   13 LYSH  HZ2      142    6.038271711    6.618959442    4.036710336
   13 LYSH  HZ3      143    6.171699490    6.584018673    3.954823818
   13 LYSH  C        144    6.353698454    7.137837972    4.291291351
   13 LYSH  O        145    6.413765484    7.053825844    4.358105351
   14 ILE   N        146    6.418036915    7.248177337    4.254195317
   14 ILE   H        147    6.426233248    7.274647458    4.158101915
   14 ILE   CA       148    6.513150476    7.309338094    4.348127412
   14 ILE   CB       149    6.621438299    7.398442295    4.286909048
   14 ILE   CG1      150    6.578969013    7.541397141    4.252668245
   14 ILE   CG2      151    6.706397945    7.323806629    4.183845489
   14 ILE   CD       152    6.696641290    7.637379944    4.271479318
   14 ILE   C        153    6.466089797    7.367913905    4.481406355
   14 ILE   O        154    6.541416106    7.375002049    4.578399999
   15 SER   N        155    6.338158559    7.403231028    4.490157641
   15 SER   H        156    6.276376502    7.406575478    4.411588381
   15 SER   CA       157    6.273262878    7.447886656    4.614281095
   15 SER   CB       158    6.133659412    7.499055032    4.578146020
   15 SER   OG       159    6.074288303    7.569072942    4.687804628
   15 SER   HG       160    6.147010914    7.595576343    4.751121629
   15 SER   C        161    6.261048445    7.337760116    4.719794464
   15 SER   O        162    6.248993612    7.219303793    4.688905831
   16 GLY   N        163    6.276750361    7.378860997    4.845306417
   16 GLY   H        164    6.302094960    7.473698397    4.864391177
   16 GLY   CA       165    6.264789473    7.291246613    4.962752290
   16 GLY   C        166    6.370470755    7.319829350    5.069649020
   16 GLY   O        167    6.439330212    7.421570512    5.063499095
   17 TYR   N        168    6.368860259    7.224367490    5.162248712
   17 TYR   H        169    6.276903914    7.201275018    5.194062274
   17 TYR   CA       170    6.465839774    7.212157138    5.272048403
   17 TYR   CB       171    6.422973722    7.136608465    5.398008724
   17 TYR   CG       172    6.475831635    7.212335043    5.519984945
   17 TYR   CD1      173    6.406954810    7.325125451    5.563028335
   17 TYR   HD1      174    6.349707282    7.388517298    5.495318236
   17 TYR   CD2      175    6.577923393    7.156558301    5.596034422
   17 TYR   HD2      176    6.660179702    7.097117405    5.556283165
   17 TYR   CE1      177    6.432268230    7.386148710    5.685320257
   17 TYR   HE1      178    6.359432627    7.456134540    5.726258195
   17 TYR   CE2      179    6.607671611    7.212281395    5.719841719
   17 TYR   HE2      180    6.685522591    7.164163823    5.779044593
   17 TYR   CZ       181    6.534462205    7.324553868    5.756619330
   17 TYR   OH       182    6.580867298    7.400602952    5.859371677
   17 TYR   HH       183    6.523666553    7.482579472    5.861879293
   17 TYR   C        184    6.598983609    7.151883824    5.226783003
   17 TYR   O        185    6.610084497    7.030340366    5.211427715
   18 TRP   N        186    6.705151387    7.230299157    5.210358357
   18 TRP   H        187    6.700921872    7.327449919    5.233703894
   18 TRP   CA       188    6.838713084    7.183121131    5.171009496
   18 TRP   CB       189    6.874097865    7.252036669    5.039066387
   18 TRP   CG       190    6.786226406    7.194058593    4.928042698
   18 TRP   CD1      191    6.672868017    7.241893701    4.877569843
   18 TRP   HD1      192    6.624183728    7.334837379    4.907105732
   18 TRP   CD2      193    6.839950154    7.098214644    4.842910061
   18 TRP   NE1      194    6.651394939    7.182702389    4.760412990
   18 TRP   HE1      195    6.601774505    7.233794405    4.690209420
   18 TRP   CE2      196    6.750292184    7.096989398    4.736697831
   18 TRP   CE3      197    6.955445601    7.020903073    4.841253418
   18 TRP   HE3      198    7.032876097    7.028957248    4.917546959
   18 TRP   CZ2      199    6.781242326    7.019753518    4.625344146
   18 TRP   HZ2      200    6.733054913    7.047804518    4.531672963
   18 TRP   CZ3      201    6.978428840    6.938928851    4.731383278
   18 TRP   HZ3      202    7.045354720    6.853821370    4.743980857
   18 TRP   CH2      203    6.898140555    6.944907839    4.618074080
   18 TRP   HH2      204    6.934721796    6.905356180    4.523317521
   18 TRP   C        205    6.946138750    7.220523365    5.273348695
   18 TRP   O        206    6.960258733    7.340736113    5.295264314
   19 TYR   N        207    7.009507164    7.124076982    5.339485013
   19 TYR   H        208    7.017043105    7.032161889    5.300821438
   19 TYR   CA       209    7.100984651    7.144386982    5.452759577
   19 TYR   CB       210    7.122025082    7.018473647    5.537099965
   19 TYR   CG       211    6.995860652    6.965799032    5.605776677
   19 TYR   CD1      212    6.978638078    6.987137744    5.742037561
   19 TYR   HD1      213    7.042509554    7.053654621    5.800149482
   19 TYR   CD2      214    6.900432327    6.908631820    5.522431400
   19 TYR   HD2      215    6.926461276    6.856736254    5.430187460
   19 TYR   CE1      216    6.857674517    6.941393941    5.792971434
   19 TYR   HE1      217    6.843471015    6.942912922    5.901031643
   19 TYR   CE2      218    6.778834367    6.866854695    5.575239841
   19 TYR   HE2      219    6.695997251    6.828701213    5.515560062
   19 TYR   CZ       220    6.759272760    6.886769264    5.711404792
   19 TYR   OH       221    6.649820660    6.828962720    5.767725692
   19 TYR   HH       222    6.581069741    6.818872329    5.695812258
   19 TYR   C        223    7.237400629    7.188625005    5.399410122
   19 TYR   O        224    7.302390090    7.118754232    5.321788083
   20 SER   N        225    7.290654567    7.288386202    5.469415871
   20 SER   H        226    7.260688356    7.370230181    5.518459126
   20 SER   CA       227    7.430709934    7.332482932    5.462166812
   20 SER   CB       228    7.454945612    7.463465991    5.537434206
   20 SER   OG       229    7.454021064    7.586876757    5.465185076
   20 SER   HG       230    7.541495116    7.624173380    5.434219174
   20 SER   C        231    7.511988321    7.217449425    5.521933194
   20 SER   O        232    7.505025108    7.179010402    5.638570953
   21 VAL   N        233    7.611992938    7.183483540    5.441090102
   21 VAL   H        234    7.622598313    7.226380071    5.351373535
   21 VAL   CA       235    0.026360849    7.081374623    5.476870032
   21 VAL   CB       236    0.008104332    6.956489860    5.390373344
   21 VAL   CG1      237    0.121999724    6.854847566    5.400819374
   21 VAL   CG2      238   -0.117868856    6.873464032    5.415849535
   21 VAL   C        239    0.172836958    7.119713528    5.498899739
   21 VAL   O        240    0.231890619    7.079802504    5.599147931
   22 LEU   N        241    0.215936604    7.220156881    5.423122298
   22 LEU   H        242    0.153221311    7.288938906    5.386580862
   22 LEU   CA       243    0.357197186    7.259817762    5.414091518
   22 LEU   CB       244    0.426470356    7.156654857    5.324825357
   22 LEU   CG       245    0.577370130    7.165638350    5.348378223
   22 LEU   CD1      246    0.618254172    7.158565699    5.495645270
   22 LEU   CD2      247    0.654225172    7.052155957    5.280403387
   22 LEU   C        248    0.363611381    7.393667987    5.340237679
   22 LEU   O        249    0.340829111    7.395770202    5.219378561
   23 LEU   N        250    0.366463096    7.500911257    5.418849586
   23 LEU   H        251    0.315967102    7.511662789    5.504501873
   23 LEU   CA       252    0.422828710    7.626496794    5.367236372
   23 LEU   CB       253    0.405941287    7.733100349    5.475682293
   23 LEU   CG       254    0.382367655    0.191376636    5.427879206
   23 LEU   CD1      255    0.237202876    0.225369195    5.393569377
   23 LEU   CD2      256    0.434039903    0.287650558    5.534983600
   23 LEU   C        257    0.570441565    7.633107440    5.327504143
   23 LEU   O        258    0.647183821    7.557766233    5.387209807
   24 ALA   N        259    0.608198389    0.017100950    5.220343153
   24 ALA   H        260    0.534324051    0.042435993    5.157880969
   24 ALA   CA       261    0.747584175    0.035944743    5.177565568
   24 ALA   CB       262    0.784834871   -0.049249443    5.056054489
   24 ALA   C        263    0.778990266    0.183157946    5.150134380
   24 ALA   O        264    0.697963427    0.253570113    5.090085658
   25 SER   N        265    0.893543099    0.233083843    5.195714524
   25 SER   H        266    0.978701991    0.199189540    5.235704351
   25 SER   CA       267    0.918286156    0.377780906    5.187717419
   25 SER   CB       268    0.908573111    0.446243860    5.324206672
   25 SER   OG       269    0.947081497    0.582854621    5.306801097
   25 SER   HG       270    0.896870854    0.637517604    5.373815263
   25 SER   C        271    1.053777304    0.406859584    5.122866129
   25 SER   O        272    1.148125011    0.330537652    5.142924866
   26 ASP   N        273    1.061284643    0.517664041    5.049690143
   26 ASP   H        274    0.986895724    0.575155984    5.015590611
   26 ASP   CA       275    1.195129879    0.555528224    5.002111213
   26 ASP   CB       276    1.181785326    0.651771634    4.883911049
   26 ASP   CG       277    1.281740786    0.637257891    4.769006200
   26 ASP   OD1      278    1.399132823    0.599848023    4.790072609
   26 ASP   OD2      279    1.255998356    0.695556535    4.661471700
   26 ASP   C        280    1.291649139    0.606621181    5.109283253
   26 ASP   O        281    1.408252268    0.567584826    5.106071172
   27 VAL   N        282    1.240622650    0.657831295    5.220925654
   27 VAL   H        283    1.141715992    0.651380105    5.234248931
   27 VAL   CA       284    1.323543422    0.703216446    5.333517140
   27 VAL   CB       285    1.341921871    0.855062852    5.329562290
   27 VAL   CG1      286    1.465495284    0.900572303    5.407461061
   27 VAL   CG2      287    1.352688200    0.912912516    5.188316735
   27 VAL   C        288    1.262451413    0.667638157    5.469218605
   27 VAL   O        289    1.168288506    0.734167204    5.512086358
   28 ARG   N        290    1.310314494    0.559988347    5.530924200
   28 ARG   H        291    1.376030533    0.508896630    5.475513527
   28 ARG   CA       292    1.276165157    0.515787734    5.666893270
   28 ARG   CB       293    1.347116652    0.385712611    5.705043736
   28 ARG   CG       294    1.276136657    0.273965424    5.628347281
   28 ARG   CD       295    1.305468741    0.149053381    5.711682205
   28 ARG   NE       296    1.427489446    0.091278646    5.653503277
   28 ARG   HE       297    1.459046194    0.154696303    5.582925615
   28 ARG   CZ       298    1.469898475   -0.030884299    5.688614680
   28 ARG   NH1      299    1.401216509   -0.111753317    5.770446027
   28 ARG   HH11     300    1.453311025   -0.193115628    5.796229140
   28 ARG   HH12     301    1.306793943   -0.107522067    5.803103684
   28 ARG   NH2      302    1.565715761   -0.089422974    5.615482231
   28 ARG   HH21     303    1.578136719   -0.185968059    5.638351054
   28 ARG   HH22     304    1.612770396   -0.045218333    5.539120282
   28 ARG   C        305    1.297194269    0.627514784    5.769267971
   28 ARG   O        306    1.221764634    0.640807382    5.865523167
   29 GLU   N        307    1.396966089    0.712330999    5.746011221
   29 GLU   H        308    1.458269985    0.671226523    5.678527429
   29 GLU   CA       309    1.413682439    0.836475681    5.822959439
   29 GLU   CB       310    1.546511230    0.897148675    5.777291881
   29 GLU   CG       311    1.590139128    1.014023482    5.865879922
   29 GLU   CD       312    1.709512210    1.092551578    5.811203330
   29 GLU   OE1      313    1.821923513    1.053575911    5.849539602
   29 GLU   OE2      314    1.690913325    1.173768451    5.718013927
   29 GLU   C        315    1.300122901    0.938931074    5.818930316
   29 GLU   O        316    1.270869259    1.006069941    5.917765072
   30 LYSH  N        317    1.212889013    0.936779102    5.718543702
   30 LYSH  H        318    1.240030114    0.875379138    5.644415107
   30 LYSH  CA       319    1.094552439    1.022468246    5.702230545
   30 LYSH  CB       320    1.071157580    1.050890105    5.553719333
   30 LYSH  CG       321    1.154721021    1.166870648    5.499155449
   30 LYSH  CD       322    1.114078065    1.307817364    5.542659192
   30 LYSH  CE       323    1.211439255    1.407729361    5.479830046
   30 LYSH  NZ       324    1.180509749    1.551246744    5.487439295
   30 LYSH  HZ1      325    1.190439419    1.591162526    5.396288679
   30 LYSH  HZ2      326    1.247965905    1.598678012    5.544008827
   30 LYSH  HZ3      327    1.087781270    1.567135435    5.521336580
   30 LYSH  C        328    0.965274895    0.964793334    5.760322326
   30 LYSH  O        329    0.910031961    1.031591370    5.847602785
   31 THR   N        330    0.929945017    0.844011828    5.717279192
   31 THR   H        331    0.991741535    0.800636452    5.651696370
   31 THR   CA       332    0.809577239    0.767798852    5.753547182
   31 THR   CB       333    0.778613995    0.652688675    5.657640438
   31 THR   OG1      334    0.784616878    0.706289973    5.525201915
   31 THR   HG1      335    0.722377290    0.784504913    5.522163544
   31 THR   CG2      336    0.652088888    0.577793255    5.700001034
   31 THR   C        337    0.829238244    0.726701401    5.899596384
   31 THR   O        338    0.904084229    0.638686304    5.941792272
   32 GLU   N        339    0.768499015    0.808020543    5.985534708
   32 GLU   H        340    0.730464073    0.895364621    5.955143491
   32 GLU   CA       341    0.779440390    0.785358458    6.130376018
   32 GLU   CB       342    0.775285489    0.927563902    6.186690196
   32 GLU   CG       343    0.894212532    1.018789941    6.155959785
   32 GLU   CD       344    0.890501497    1.149281619    6.235746741
   32 GLU   OE1      345    0.979203862    1.176209338    6.319586117
   32 GLU   OE2      346    0.812660228    1.240054685    6.199331625
   32 GLU   C        347    0.670256839    0.697063845    6.191169162
   32 GLU   O        348    0.559796771    0.677385226    6.140755514
   33 GLU   N        349    0.702436788    0.657760866    6.314091963
   33 GLU   H        350    0.785619673    0.697960123    6.352380436
   33 GLU   CA       351    0.623253973    0.570846348    6.402324892
   33 GLU   CB       352    0.704113911    0.560237920    6.531786280
   33 GLU   CG       353    0.671951885    0.433635648    6.611458087
   33 GLU   CD       354    0.737942542    0.429906415    6.749429613
   33 GLU   OE1      355    0.805333869    0.331311479    6.786342000
   33 GLU   OE2      356    0.746300256    0.543288290    6.801362021
   33 GLU   C        357    0.481025081    0.623403339    6.422788872
   33 GLU   O        358    0.390531128    0.556541857    6.373081994
   34 ASN   N        359    0.479432217    0.755774684    6.435544369
   34 ASN   H        360    0.561308349    0.813153185    6.437234684
   34 ASN   CA       361    0.348691240    0.822547984    6.427956200
   34 ASN   CB       362    0.312826392    0.919038500    6.541131691
   34 ASN   CG       363    0.266258800    0.856147248    6.672610448
   34 ASN   OD1      364    0.144516285    0.853504411    6.689955380
   34 ASN   ND2      365    0.347378331    0.819262442    6.771327181
   34 ASN   HD21     366    0.321630355    0.788693688    6.862994023
   34 ASN   HD22     367    0.444900420    0.812826721    6.750159480
   34 ASN   C        368    0.329176418    0.908603810    6.302961699
   34 ASN   O        369    0.422857954    0.984828393    6.279666774
   35 SER   N        370    0.213609981    0.905149056    6.237216603
   35 SER   H        371    0.123865849    0.876862568    6.271060768
   35 SER   CA       372    0.215625022    0.959008728    6.100457818
   35 SER   CB       373    0.294817471    0.866793174    6.007538725
   35 SER   OG       374    0.292191879    0.914068905    5.872605117
   35 SER   HG       375    0.381238798    0.948135375    5.842435766
   35 SER   C        376    0.073909016    0.963253078    6.042962799
   35 SER   O        377    0.011114129    0.858348315    6.029607577
   36 SER   N        378    0.049919581    1.074242821    5.973701458
   36 SER   H        379    0.119921806    1.145221854    5.965845732
   36 SER   CA       380    7.614080528    1.085895443    5.890993830
   36 SER   CB       381    7.562756891    1.229841305    5.883477920
   36 SER   OG       382    7.651997175    1.341559632    5.886023322
   36 SER   HG       383    7.659735575    1.390953363    5.799410597
   36 SER   C        384    7.627365802    1.026877120    5.750444797
   36 SER   O        385    7.534343792    0.965557968    5.698316044
   37 MET   N        386    0.061825826    1.040944098    5.693989689
   37 MET   H        387    0.136675875    1.087573920    5.741158389
   37 MET   CA       388    0.090358215    0.991212259    5.558628320
   37 MET   CB       389    0.224108435    1.032655569    5.496953463
   37 MET   CG       390    0.224424758    1.181073178    5.459788652
   37 MET   SD       391    0.346291356    1.225882908    5.330823114
   37 MET   CE       392    0.311906894    1.092366620    5.218238650
   37 MET   C        393    0.086356865    0.838332638    5.553789334
   37 MET   O        394    0.047696734    0.783954300    5.450451176
   38 ARG   N        395    0.132118236    0.773852271    5.660740892
   38 ARG   H        396    0.161315423    0.823242843    5.742653540
   38 ARG   CA       397    0.117980720    0.629250105    5.683130291
   38 ARG   CB       398    0.220771819    0.593177116    5.790563242
   38 ARG   CG       399    0.239305546    0.445229579    5.824831472
   38 ARG   CD       400    0.360227570    0.438343465    5.918312059
   38 ARG   NE       401    0.401226519    0.297892882    5.932515402
   38 ARG   HE       402    0.345707680    0.229587141    5.885059831
   38 ARG   CZ       403    0.494035160    0.261607547    6.022087359
   38 ARG   NH1      404    0.564025824    0.342096553    6.103197846
   38 ARG   HH11     405    0.628499481    0.310199517    6.172658340
   38 ARG   HH12     406    0.543358562    0.439861749    6.099436193
   38 ARG   NH2      407    0.510907989    0.129434932    6.036197708
   38 ARG   HH21     408    0.580666983    0.089109928    6.095406396
   38 ARG   HH22     409    0.454041084    0.058545360    5.994492890
   38 ARG   C        410    7.661269196    0.576684633    5.706048375
   38 ARG   O        411    7.622327504    0.546001600    5.818614654
   39 VAL   N        412    7.593166314    0.567636792    5.592150967
   39 VAL   H        413    7.621471301    0.620904881    5.512380703
   39 VAL   CA       414    7.453130281    0.523091598    5.588027975
   39 VAL   CB       415    7.379207998    0.587720167    5.470691903
   39 VAL   CG1      416    7.375323207    0.740137545    5.483594609
   39 VAL   CG2      417    7.433221350    0.564950014    5.329355291
   39 VAL   C        418    7.430551183    0.372024455    5.596973737
   39 VAL   O        419    7.460194682    0.299714036    5.501991964
   40 PHE   N        420    7.355953926    0.321255860    5.694695025
   40 PHE   H        421    7.283006049    0.374771455    5.737309665
   40 PHE   CA       422    7.335166720    0.176341785    5.708115165
   40 PHE   CB       423    7.334454543    0.136543916    5.855855764
   40 PHE   CG       424    7.478228408    0.116433679    5.904177413
   40 PHE   CD1      425    7.539028039    0.226056883    5.964237790
   40 PHE   HD1      426    7.489428979    0.320848355    5.985075412
   40 PHE   CD2      427    7.544188977    7.680379109    5.887440622
   40 PHE   HD2      428    7.494157482    7.591555556    5.848862335
   40 PHE   CE1      429    7.671088505    0.210952805    6.004921491
   40 PHE   HE1      430    7.712098039    0.290773431    6.066791869
   40 PHE   CE2      431    7.669107969    7.663454156    5.946026690
   40 PHE   HE2      432    7.711218661    7.564567459    5.964171302
   40 PHE   CZ       433    0.052118436    0.089123798    5.994947781
   40 PHE   HZ       434    0.156136275    0.084780407    6.027235239
   40 PHE   C        435    7.203126331    0.138077287    5.640956594
   40 PHE   O        436    7.094189776    0.181719444    5.677815019
   41 VAL   N        437    7.219514548    0.075055506    5.524973529
   41 VAL   H        438    7.307573186    0.034200517    5.500961179
   41 VAL   CA       439    7.103796605    0.040044515    5.441342864
   41 VAL   CB       440    7.140995491    0.011229733    5.295744389
   41 VAL   CG1      441    7.024407106    0.003779008    5.196935463
   41 VAL   CG2      442    7.234934661    0.118763814    5.240770485
   41 VAL   C        443    7.001681717    7.626022577    5.497473288
   41 VAL   O        444    7.032473846    7.512201410    5.532505809
   42 ASN   N        445    6.887115779    0.002289161    5.525651639
   42 ASN   H        446    6.891381854    0.099283459    5.549644456
   42 ASN   CA       447    6.760971934    7.622065968    5.563419957
   42 ASN   CB       448    6.691440731    7.692715042    5.679967072
   42 ASN   CG       449    6.767639882    0.027148487    5.811187478
   42 ASN   OD1      450    6.768574319    0.125265403    5.885352480
   42 ASN   ND2      451    6.811315161   -0.085039423    5.867715573
   42 ASN   HD21     452    6.866205254   -0.068061682    5.949558619
   42 ASN   HD22     453    6.803239901   -0.178527846    5.833162621
   42 ASN   C        454    6.668579168    7.590478215    5.445617329
   42 ASN   O        455    6.702803815    7.501551675    5.367836772
   43 HISB  N        456    6.562510394    7.667766410    5.423986488
   43 HISB  H        457    6.571435819    7.765712220    5.442111259
   43 HISB  CA       458    6.454126286    7.639011347    5.328918296
   43 HISB  CB       459    6.317641142    7.656027825    5.395943259
   43 HISB  CG       460    6.195426488    7.617886786    5.312153193
   43 HISB  ND1      461    6.158564480    7.496024407    5.273657082
   43 HISB  CD2      462    6.120069053    7.708320133    5.250248826
   43 HISB  HD2      463    6.142133308    7.815071459    5.249605300
   43 HISB  CE1      464    6.065105226    7.512951329    5.180564260
   43 HISB  HE1      465    6.026150365    7.432427311    5.118283737
   43 HISB  NE2      466    6.043272077    7.643031913    5.163471747
   43 HISB  HE2      467    5.982243129    7.679871269    5.093340572
   43 HISB  C        468    6.444659028    0.048734241    5.209252082
   43 HISB  O        469    6.453678465    0.170661973    5.222783958
   44 ILE   N        470    6.445543513    7.678524343    5.088316868
   44 ILE   H        471    6.450928733    7.578740791    5.084309281
   44 ILE   CA       472    6.443776520    0.068059560    4.961711344
   44 ILE   CB       473    6.537675639    0.019071858    4.851287878
   44 ILE   CG1      474    6.669208865   -0.024293796    4.916330119
   44 ILE   CG2      475    6.571366131    0.144879592    4.770990111
   44 ILE   CD       476    6.759657234   -0.116949743    4.834825030
   44 ILE   C        477    6.300661816    0.069981060    4.907674281
   44 ILE   O        478    6.247018685   -0.032108709    4.864905530
   45 GLU   N        479    6.251640717    0.191412198    4.884382164
   45 GLU   H        480    6.308006397    0.273797053    4.890313924
   45 GLU   CA       481    6.113661794    0.219361468    4.842066298
   45 GLU   CB       482    6.043013081    0.290990120    4.957337755
   45 GLU   CG       483    5.890242046    0.294903425    4.949993196
   45 GLU   CD       484    5.830478633    0.154062500    4.951123666
   45 GLU   OE1      485    5.771322945    0.111869732    4.849423193
   45 GLU   OE2      486    5.825821636    0.091523354    5.059249320
   45 GLU   C        487    6.116411281    0.300360500    4.712284337
   45 GLU   O        488    6.197894013    0.391002513    4.695706337
   46 VAL   N        489    6.008373854    0.282897699    4.636706247
   46 VAL   H        490    5.944197452    0.206414883    4.642422555
   46 VAL   CA       491    5.992936920    0.368929598    4.518505307
   46 VAL   CB       492    5.959197607    0.293361545    4.389803603
   46 VAL   CG1      493    5.963296344    0.369941844    4.257398146
   46 VAL   CG2      494    6.043436569    0.167268275    4.369471502
   46 VAL   C        495    5.897916849    0.486101808    4.544091247
   46 VAL   O        496    5.777671979    0.473188796    4.566569400
   47 LEU   N        497    5.958947571    0.604154297    4.549502850
   47 LEU   H        498    6.056015095    0.607927621    4.525721293
   47 LEU   CA       499    5.891896106    0.733669410    4.567955431
   47 LEU   CB       500    5.956411505    0.811343394    4.682926261
   47 LEU   CG       501    5.880953650    0.937836333    4.724351053
   47 LEU   CD1      502    5.735028843    0.914351923    4.763924373
   47 LEU   CD2      503    5.960118979    1.013192555    4.831433057
   47 LEU   C        504    5.882081988    0.814537985    4.438430051
   47 LEU   O        505    5.978836663    0.872478487    4.389317883
   48 SER   N        506    5.770989267    0.808079617    4.365578928
   48 SER   H        507    5.682581498    0.792566659    4.409683190
   48 SER   CA       508    5.748648076    0.854974386    4.228062190
   48 SER   CB       509    5.797760209    0.997455104    4.201597749
   48 SER   OG       510    5.764040332    1.036007985    4.068084675
   48 SER   HG       511    5.839302335    1.046614643    4.003093440
   48 SER   C        512    5.816065423    0.750838389    4.138490955
   48 SER   O        513    5.905147373    0.674305464    4.175044876
   49 ASN   N        514    5.762465085    0.749819271    4.016782665
   49 ASN   H        515    5.691474618    0.814880211    3.989821933
   49 ASN   CA       516    5.795102310    0.653961452    3.910216509
   49 ASN   CB       517    5.710722559    0.675685144    3.784454195
   49 ASN   CG       518    5.725479340    0.556420483    3.689770640
   49 ASN   OD1      519    5.734121251    0.439511750    3.727009555
   49 ASN   ND2      520    5.713045638    0.596905649    3.563679733
   49 ASN   HD21     521    5.692773647    0.693760956    3.549197160
   49 ASN   C        522    5.943868726    0.653423009    3.874476150
   49 ASN   O        523    5.987455173    0.762139187    3.836894274
   50 SER   N        524    6.007848098    0.541470885    3.907089862
   50 SER   H        525    5.959044901    0.460309016    3.939210177
   50 SER   CA       526    6.153791359    0.528181393    3.895506937
   50 SER   CB       527    6.180450413    0.508578595    3.746121028
   50 SER   OG       528    6.314774660    0.460747703    3.735067448
   50 SER   HG       529    6.322000218    0.420653916    3.643742011
   50 SER   C        530    6.242157250    0.637659394    3.955627923
   50 SER   O        531    6.332164836    0.691612291    3.891444006
   51 SER   N        532    6.210812827    0.675171086    4.079319461
   51 SER   H        533    6.123116574    0.639296940    4.111295387
   51 SER   CA       534    6.291065170    0.756621195    4.171715590
   51 SER   CB       535    6.233684334    0.898453118    4.171508509
   51 SER   OG       536    6.321068897    0.975965330    4.254005151
   51 SER   HG       537    6.338065575    1.070834461    4.227340232
   51 SER   C        538    6.279561390    0.697178242    4.312230974
   51 SER   O        539    6.175151440    0.647994127    4.354750403
   52 LEU   N        540    6.399559798    0.695861771    4.369582243
   52 LEU   H        541    6.450508104    0.781372542    4.359978843
   52 LEU   CA       542    6.427426605    0.621856436    4.493508300
   52 LEU   CB       543    6.556649488    0.543147266    4.470817114
   52 LEU   CG       544    6.545681859    0.438548653    4.359700374
   52 LEU   CD1      545    6.687744768    0.384189226    4.343199083
   52 LEU   CD2      546    6.460000262    0.331423607    4.427450196
   52 LEU   C        547    6.425003383    0.691072317    4.629935570
   52 LEU   O        548    6.472689184    0.802580110    4.650527789
   53 LEU   N        549    6.362088665    0.616157823    4.720057109
   53 LEU   H        550    6.309848324    0.535755788    4.691625015
   53 LEU   CA       551    6.354233350    0.648209751    4.863311863
   53 LEU   CB       552    6.205424748    0.656481286    4.897937768
   53 LEU   CG       553    6.170549637    0.717448249    5.033863726
   53 LEU   CD1      554    6.018949750    0.730389604    5.049954892
   53 LEU   CD2      555    6.222229741    0.636368341    5.152876016
   53 LEU   C        556    6.422559653    0.543483362    4.951476537
   53 LEU   O        557    6.380819647    0.427770969    4.951339579
   54 PHE   N        558    6.524639357    0.591168571    5.022148802
   54 PHE   H        559    6.550303183    0.687812696    5.023265702
   54 PHE   CA       560    6.607512613    0.505823074    5.108493588
   54 PHE   CB       561    6.754622165    0.535408099    5.078616910
   54 PHE   CG       562    6.799698079    0.471804637    4.946969603
   54 PHE   CD1      563    6.777045040    0.533529991    4.824509910
   54 PHE   HD1      564    6.718163564    0.625109706    4.819296146
   54 PHE   CD2      565    6.878579570    0.357644528    4.954886694
   54 PHE   HD2      566    6.921597268    0.324038741    5.049232783
   54 PHE   CE1      567    6.835869867    0.481022120    4.710048361
   54 PHE   HE1      568    6.817981194    0.528407613    4.613535498
   54 PHE   CE2      569    6.930727826    0.303914057    4.837779021
   54 PHE   HE2      570    6.961904301    0.199602327    4.843084441
   54 PHE   CZ       571    6.909296921    0.363047001    4.713824647
   54 PHE   HZ       572    6.928327936    0.308811213    4.621221512
   54 PHE   C        573    6.586968724    0.537742812    5.256702697
   54 PHE   O        574    6.640758025    0.629380695    5.318656554
   55 ASN   N        575    6.502652592    0.455949588    5.319051256
   55 ASN   H        576    6.445287457    0.388095554    5.273188438
   55 ASN   CA       577    6.496065838    0.460447618    5.465831753
   55 ASN   CB       578    6.369970833    0.386348580    5.510707283
   55 ASN   CG       579    6.366945199    0.402299332    5.662831840
   55 ASN   OD1      580    6.397432151    0.313752591    5.742569954
   55 ASN   ND2      581    6.323017069    0.515524672    5.717048303
   55 ASN   HD21     582    6.327083989    0.517794516    5.816936439
   55 ASN   HD22     583    6.256326255    0.569934289    5.666143871
   55 ASN   C        584    6.621484407    0.388032603    5.515181100
   55 ASN   O        585    6.648438440    0.276022331    5.472082837
   56 MET   N        586    6.708019828    0.463684885    5.582085754
   56 MET   H        587    6.679793766    0.555665880    5.609319606
   56 MET   CA       588    6.835128828    0.413448771    5.636164646
   56 MET   CB       589    6.952965891    0.461400518    5.551179091
   56 MET   CG       590    6.930103643    0.397360912    5.414128689
   56 MET   SD       591    7.065438382    0.435709087    5.297068521
   56 MET   CE       592    7.044710193    0.611462275    5.277966212
   56 MET   C        593    6.868495162    0.466703808    5.775653412
   56 MET   O        594    6.825766777    0.575630460    5.813560009
   57 HISH  N        595    6.916880867    0.375961935    5.860003971
   57 HISH  H        596    6.900660565    0.278013882    5.847987791
   57 HISH  CA       597    6.978710346    0.420223379    5.985825830
   57 HISH  CB       598    6.968742785    0.299811013    6.079695493
   57 HISH  CG       599    6.841470939    0.295196679    6.164477811
   57 HISH  ND1      600    6.728736556    0.230733229    6.135753375
   57 HISH  HD1      601    6.709849606    0.190641720    6.046109626
   57 HISH  CD2      602    6.826050536    0.369186145    6.273916621
   57 HISH  HD2      603    6.907616474    0.400499573    6.339081944
   57 HISH  CE1      604    6.641869371    0.272368093    6.227442939
   57 HISH  HE1      605    6.535379877    0.249149264    6.225929821
   57 HISH  NE2      606    6.697962585    0.361367152    6.308816532
   57 HISH  HE2      607    6.648660164    0.415628899    6.376823746
   57 HISH  C        608    7.122246157    0.473220055    5.985193547
   57 HISH  O        609    7.188427729    0.451260672    5.883861366
   58 ILE   N        610    7.153052806    0.565322276    6.076062761
   58 ILE   H        611    7.082793495    0.609257454    6.132047212
   58 ILE   CA       612    7.282554203    0.626952864    6.108374718
   58 ILE   CB       613    7.307565470    0.755608780    6.029421727
   58 ILE   CG1      614    7.189094524    0.849527778    6.005906489
   58 ILE   CG2      615    7.375770109    0.741732346    5.893161878
   58 ILE   CD       616    7.226129693    0.991806465    6.048237169
   58 ILE   C        617    7.295570498    0.648644458    6.259278310
   58 ILE   O        618    7.202234228    0.624684617    6.335731287
   59 LYSH  N        619    7.423704981    0.666356429    6.290236865
   59 LYSH  H        620    7.501690625    0.658558754    6.228113330
   59 LYSH  CA       621    7.469944212    0.701676994    6.425239240
   59 LYSH  CB       622    7.553433219    0.592130212    6.491859042
   59 LYSH  CG       623    7.567973803    0.614035481    6.642596245
   59 LYSH  CD       624    7.607443188    0.488165357    6.720107466
   59 LYSH  CE       625    0.045061642    0.414479687    6.666163911
   59 LYSH  NZ       626    0.055018606    0.279226687    6.722896631
   59 LYSH  HZ1      627   -0.009053019    0.213878095    6.682588498
   59 LYSH  HZ2      628    0.042551515    0.278923288    6.822116663
   59 LYSH  HZ3      629    0.147821724    0.245533156    6.707010327
   59 LYSH  C        630    7.547946376    0.833229308    6.420478226
   59 LYSH  O        631    7.641137089    0.854229733    6.342987431
   60 VAL   N        632    7.503466790    0.923603136    6.507329943
   60 VAL   H        633    7.428091350    0.902519615    6.569578740
   60 VAL   CA       634    7.563242759    1.054289721    6.538267255
   60 VAL   CB       635    7.493336731    1.166461294    6.461182530
   60 VAL   CG1      636    7.522649043    1.154864131    6.311460124
   60 VAL   CG2      637    7.344791161    1.171967643    6.497417920
   60 VAL   C        638    7.565134326    1.087726400    6.687572633
   60 VAL   O        639    7.469978526    1.061792277    6.761078284
   61 ASP   N        640    0.002829905    1.112398687    6.732190363
   61 ASP   H        641    0.081595442    1.100038669    6.671818415
   61 ASP   CA       642    0.031785729    1.139780598    6.873689853
   61 ASP   CB       643    7.666077190    1.277777502    6.915934435
   61 ASP   CG       644    7.724928731    1.386574383    6.825885312
   61 ASP   OD1      645    7.641291821    1.443001647    6.752070542
   61 ASP   OD2      646    7.849575801    1.395178844    6.829776891
   61 ASP   C        647    7.672772193    1.031949379    6.972863121
   61 ASP   O        648    7.608121085    1.062262983    7.073021319
   62 GLY   N        649    0.024563263    0.907722902    6.942960218
   62 GLY   H        650    0.080856547    0.892443214    6.861724128
   62 GLY   CA       651    7.658048215    0.787155522    7.009335006
   62 GLY   C        652    7.510364074    0.754894731    6.985663537
   62 GLY   O        653    7.471327139    0.653633048    7.043562246
   63 LYSH  N        654    7.429173775    0.831401531    6.913248568
   63 LYSH  H        655    7.451692817    0.905526072    6.850008410
   63 LYSH  CA       656    7.284151974    0.808472005    6.905805141
   63 LYSH  CB       657    7.214142090    0.935938910    6.953316710
   63 LYSH  CG       658    7.220678224    0.948479475    7.105662118
   63 LYSH  CD       659    7.163494967    1.086010201    7.140685754
   63 LYSH  CE       660    7.266220131    1.196478737    7.115124918
   63 LYSH  NZ       661    7.207775537    1.323293202    7.161079269
   63 LYSH  HZ1      662    7.110140001    1.321102783    7.139572241
   63 LYSH  HZ2      663    7.252850084    1.402816244    7.120525041
   63 LYSH  HZ3      664    7.217787706    1.331701773    7.260222024
   63 LYSH  C        665    7.233320367    0.780781604    6.764184802
   63 LYSH  O        666    7.294890524    0.825212121    6.667416440
   64 CYS1  N        667    7.162654141    0.668107906    6.762489333
   64 CYS1  H        668    7.156398372    0.624289349    6.852160100
   64 CYS1  CA       669    7.099760669    0.612107873    6.641995427
   64 CYS1  CB       670    7.079497720    0.461126716    6.656396224
   64 CYS1  SG       671    7.239896850    0.374297991    6.641564800
   64 CYS1  C        672    6.971353641    0.677148244    6.590125447
   64 CYS1  O        673    6.865846539    0.664958881    6.652185063
   65 THR   N        674    6.986752612    0.744118081    6.476238975
   65 THR   H        675    7.060613202    0.745916943    6.408848885
   65 THR   CA       676    6.871609313    0.805282340    6.408319369
   65 THR   CB       677    6.881268138    0.957869051    6.402454813
   65 THR   OG1      678    7.001187728    0.993861916    6.333360916
   65 THR   HG1      679    7.014080530    1.091460279    6.315800061
   65 THR   CG2      680    6.868175317    1.031718796    6.535811539
   65 THR   C        681    6.849411110    0.759324062    6.264070395
   65 THR   O        682    6.944021381    0.708376262    6.204200718
   66 GLU   N        683    6.724866474    0.784199259    6.224586961
   66 GLU   H        684    6.650463307    0.829707347    6.273522123
   66 GLU   CA       685    6.665837432    0.728787495    6.101883691
   66 GLU   CB       686    6.538795295    0.652451473    6.139916363
   66 GLU   CG       687    6.477606452    0.572379303    6.024785042
   66 GLU   CD       688    6.346123325    0.499913578    6.054281079
   66 GLU   OE1      689    6.352678648    0.398664324    6.127304700
   66 GLU   OE2      690    6.245561934    0.539458712    5.991451541
   66 GLU   C        691    6.635488628    0.835376621    5.996392132
   66 GLU   O        692    6.562252463    0.932246935    6.015995602
   67 ILE   N        693    6.700772196    0.813761280    5.882550502
   67 ILE   H        694    6.767188816    0.740562843    5.867294205
   67 ILE   CA       695    6.697183187    0.913661667    5.774777957
   67 ILE   CB       696    6.823121985    0.961440221    5.702212546
   67 ILE   CG1      697    6.924146859    0.847994543    5.684051504
   67 ILE   CG2      698    6.893552747    1.072179329    5.780853640
   67 ILE   CD       699    7.042481713    0.870859602    5.589800980
   67 ILE   C        700    6.606769298    0.855992828    5.665667303
   67 ILE   O        701    6.625670068    0.747329841    5.611222950
   68 ALA   N        702    6.519726008    0.945269972    5.619402033
   68 ALA   H        703    6.502207295    1.031116652    5.667613539
   68 ALA   CA       704    6.422897151    0.904289501    5.516657439
   68 ALA   CB       705    6.277541122    0.937920543    5.550588301
   68 ALA   C        706    6.470538897    0.956887520    5.381101034
   68 ALA   O        707    6.398721478    1.037690520    5.322419503
   69 LEU   N        708    6.588091499    0.913257895    5.336751008
   69 LEU   H        709    6.631340797    0.837241239    5.385246072
   69 LEU   CA       710    6.670296676    0.965844219    5.226802577
   69 LEU   CB       711    6.809748262    0.903361743    5.219166810
   69 LEU   CG       712    6.909676633    0.995033326    5.148287085
   69 LEU   CD1      713    6.921416895    1.130412928    5.218587395
   69 LEU   CD2      714    7.050428852    0.935265781    5.143211284
   69 LEU   C        715    6.607895462    0.959334897    5.087244055
   69 LEU   O        716    6.597000683    0.852095006    5.027998965
   70 VAL   N        717    6.576475894    1.074129317    5.027864602
   70 VAL   H        718    6.578272364    1.161184667    5.077057479
   70 VAL   CA       719    6.514532128    1.075413893    4.894557075
   70 VAL   CB       720    6.396299277    1.172060816    4.884952549
   70 VAL   CG1      721    6.271541941    1.100981544    4.937816345
   70 VAL   CG2      722    6.415078474    1.309911000    4.948587312
   70 VAL   C        723    6.611218073    1.117749150    4.783788987
   70 VAL   O        724    6.653944520    1.232475108    4.771881025
   71 SER   N        725    6.622150852    1.025163125    4.688927504
   71 SER   H        726    6.568427576    0.940841103    4.686648452
   71 SER   CA       727    6.722837404    1.035502602    4.582312165
   71 SER   CB       728    6.839428291    0.939253805    4.605803529
   71 SER   OG       729    6.947429023    0.973863345    4.518682658
   71 SER   HG       730    7.022620409    1.001869994    4.578364584
   71 SER   C        731    6.662098345    1.024692926    4.442291712
   71 SER   O        732    6.584961396    0.933670480    4.412393945
   72 ASP   N        733    6.695955367    1.119860612    4.355751820
   72 ASP   H        734    6.753572747    1.200489147    4.369143002
   72 ASP   CA       735    6.636441847    1.131014457    4.221787957
   72 ASP   CB       736    6.589090886    1.274493868    4.197705836
   72 ASP   CG       737    6.453380730    1.300281180    4.263476313
   72 ASP   OD1      738    6.441430115    1.411730353    4.318805672
   72 ASP   OD2      739    6.355744523    1.243947158    4.209474583
   72 ASP   C        740    6.728146808    1.089314811    4.106616329
   72 ASP   O        741    6.849313464    1.099838586    4.125036796
   73 LYSH  N        742    6.675384700    1.057380754    3.988766078
   73 LYSH  H        743    6.577278978    1.064642944    3.970805705
   73 LYSH  CA       744    6.752190894    1.005672878    3.874574589
   73 LYSH  CB       745    6.654239711    0.978172581    3.760295361
   73 LYSH  CG       746    6.601710165    0.836096701    3.781823807
   73 LYSH  CD       747    6.556238794    0.775262849    3.649016242
   73 LYSH  CE       748    6.570988420    0.623071514    3.643925195
   73 LYSH  NZ       749    6.552767656    0.578686455    3.504973403
   73 LYSH  HZ1      750    6.620049360    0.624448549    3.446843056
   73 LYSH  HZ2      751    6.464303639    0.607363564    3.468206726
   73 LYSH  HZ3      752    6.560512067    0.479307938    3.497008394
   73 LYSH  C        753    6.857201099    1.099708351    3.815059919
   73 LYSH  O        754    6.827551361    1.216342423    3.789619175
   74 THR   N        755    6.962378621    1.053954928    3.747729421
   74 THR   H        756    7.019494284    0.975122260    3.724830446
   74 THR   CA       757    7.061297138    1.123871045    3.664467681
   74 THR   CB       758    7.144576251    1.209595906    3.759971465
   74 THR   OG1      759    7.233565315    1.288602122    3.680677907
   74 THR   HG1      760    7.314134592    1.230396181    3.691664575
   74 THR   CG2      761    7.223975610    1.131741222    3.865059523
   74 THR   C        762    7.153898236    1.038171182    3.577950667
   74 THR   O        763    7.135721536    0.916599835    3.582175571
   75 GLU   N        764    7.182598068    1.115908674    3.473907832
   75 GLU   H        765    7.150303877    1.208572798    3.454613984
   75 GLU   CA       766    7.268437528    1.047134352    3.376372928
   75 GLU   CB       767    7.410491397    1.100261244    3.396637118
   75 GLU   CG       768    7.430312358    1.247963546    3.361992215
   75 GLU   CD       769    7.562694775    1.297136539    3.420857262
   75 GLU   OE1      770    7.570818941    1.371533348    3.520966024
   75 GLU   OE2      771    7.671422213    1.245985948    3.386419494
   75 GLU   C        772    7.268358339    0.903892998    3.322575901
   75 GLU   O        773    7.187814298    0.867734944    3.236927363
   76 LYSH  N        774    7.370809608    0.827252754    3.358909911
   76 LYSH  H        775    7.446160123    0.857874741    3.417101853
   76 LYSH  CA       776    7.367805659    0.682276948    3.334755178
   76 LYSH  CB       777    7.505870446    0.622397130    3.362431243
   76 LYSH  CG       778    7.626920634    0.669127924    3.281341524
   76 LYSH  CD       779    7.746739441    0.574008702    3.283941697
   76 LYSH  CE       780    0.182865280    0.644550390    3.222896215
   76 LYSH  NZ       781    0.214355637    0.774813493    3.283333231
   76 LYSH  HZ1      782    0.149191517    0.844146384    3.252558561
   76 LYSH  HZ2      783    0.307535369    0.800181115    3.257367115
   76 LYSH  HZ3      784    0.207187803    0.771186824    3.383010297
   76 LYSH  C        785    7.256932668    0.607847009    3.409449943
   76 LYSH  O        786    7.244717190    0.635903729    3.528589369
   77 ASP   N        787    7.197380308    0.502433280    3.354399555
   77 ASP   H        788    7.205150461    0.491432048    3.255305839
   77 ASP   CA       789    7.106326283    0.417452484    3.432507154
   77 ASP   CB       790    7.033050155    0.320746146    3.339284627
   77 ASP   CG       791    6.925909202    0.388141424    3.253339131
   77 ASP   OD1      792    6.944761233    0.396755636    3.130069226
   77 ASP   OD2      793    6.826425731    0.449648726    3.297411437
   77 ASP   C        794    7.169364590    0.346433278    3.552471957
   77 ASP   O        795    7.272143007    0.282133338    3.531684142
   78 GLY   N        796    7.127575382    0.399263190    3.667161747
   78 GLY   H        797    7.050232550    0.462517625    3.671514622
   78 GLY   CA       798    7.190957975    0.371879288    3.796932037
   78 GLY   C        799    7.252236702    0.488308850    3.875031213
   78 GLY   O        800    7.285982360    0.474841131    3.992540944
   79 GLU   N        801    7.270716867    0.603581475    3.811301158
   79 GLU   H        802    7.245310591    0.610864715    3.714856756
   79 GLU   CA       803    7.306784854    0.726394166    3.883613693
   79 GLU   CB       804    7.381271002    0.816610385    3.785000910
   79 GLU   CG       805    7.522758449    0.764301968    3.759440062
   79 GLU   CD       806    7.614874926    0.875753033    3.709416821
   79 GLU   OE1      807    7.705314449    0.925193264    3.780119751
   79 GLU   OE2      808    7.623580758    0.891222752    3.585687497
   79 GLU   C        809    7.183838285    0.783976580    3.954181648
   79 GLU   O        810    7.087382348    0.813281174    3.883699573
   80 TYR   N        811    7.193222819    0.812130451    4.083828757
   80 TYR   H        812    7.265581952    0.771760767    4.139821847
   80 TYR   CA       813    7.090502851    0.888555427    4.156071993
   80 TYR   CB       814    7.024748937    0.800825832    4.262792665
   80 TYR   CG       815    6.941374503    0.686906246    4.203801278
   80 TYR   CD1      816    7.009022333    0.571573792    4.165842792
   80 TYR   HD1      817    7.101861219    0.541069644    4.214120618
   80 TYR   CD2      818    6.813978298    0.705002777    4.151229295
   80 TYR   HD2      819    6.758254459    0.787684827    4.195245911
   80 TYR   CE1      820    6.951708315    0.480300259    4.078070906
   80 TYR   HE1      821    7.008921372    0.394623407    4.042499559
   80 TYR   CE2      822    6.762588688    0.625266863    4.049647765
   80 TYR   HE2      823    6.664997784    0.650258008    4.008024287
   80 TYR   CZ       824    6.833853887    0.512161013    4.011615531
   80 TYR   OH       825    6.788665464    0.454602505    3.896987965
   80 TYR   HH       826    6.690599478    0.454550807    3.916533572
   80 TYR   C        827    7.153047813    1.005319181    4.232653097
   80 TYR   O        828    7.256188267    0.995422932    4.298950827
   81 SER   N        829    7.077534769    1.113052928    4.252190562
   81 SER   H        830    6.983086024    1.120654438    4.220226542
   81 SER   CA       831    7.132790050    1.229431602    4.322997826
   81 SER   CB       832    7.203677086    1.339412962    4.243674587
   81 SER   OG       833    7.119108088    1.417054862    4.158406453
   81 SER   HG       834    7.135226532    1.515294945    4.167847416
   81 SER   C        835    7.051354389    1.302708944    4.429821225
   81 SER   O        836    6.931878674    1.331248772    4.423371607
   82 VAL   N        837    7.127504957    1.331389889    4.535028925
   82 VAL   H        838    7.218726820    1.295359702    4.554575210
   82 VAL   CA       839    7.083965106    1.414961060    4.647859318
   82 VAL   CB       840    7.004539474    1.337876169    4.753512440
   82 VAL   CG1      841    7.088273078    1.232124958    4.825750174
   82 VAL   CG2      842    6.919601137    1.425874931    4.845447081
   82 VAL   C        843    7.201316379    1.488198217    4.713261621
   82 VAL   O        844    7.312953181    1.436576043    4.714917629
   83 GLU   N        845    7.181178618    1.604214288    4.775098704
   83 GLU   H        846    7.105945794    1.660080266    4.740172174
   83 GLU   CA       847    7.279466325    1.666264573    4.865099030
   83 GLU   CB       848    7.259620440    1.816020468    4.889437248
   83 GLU   CG       849    7.307167694    1.901480669    4.771765983
   83 GLU   CD       850    7.333144078    2.051397215    4.787903651
   83 GLU   OE1      851    7.259550179    2.117298989    4.864510255
   83 GLU   OE2      852    7.423707074    2.098309039    4.715635417
   83 GLU   C        853    7.272123071    1.602708816    5.004065729
   83 GLU   O        854    7.177674126    1.627435598    5.078887428
   84 TYR   N        855    7.382416404    1.543461112    5.048945269
   84 TYR   H        856    7.467010671    1.534245876    4.996410869
   84 TYR   CA       857    7.384880276    1.485218771    5.183884318
   84 TYR   CB       858    7.331076140    1.342121370    5.177772162
   84 TYR   CG       859    7.304952608    1.274040490    5.312269269
   84 TYR   CD1      860    7.184209363    1.285532945    5.380165765
   84 TYR   HD1      861    7.100368316    1.343559954    5.341635247
   84 TYR   CD2      862    7.404174017    1.184023637    5.349295387
   84 TYR   HD2      863    7.493283845    1.178537610    5.286768363
   84 TYR   CE1      864    7.173551407    1.208243135    5.495191808
   84 TYR   HE1      865    7.075205048    1.207198685    5.542180725
   84 TYR   CE2      866    7.394488178    1.098510273    5.458433623
   84 TYR   HE2      867    7.465079727    1.016436244    5.471151448
   84 TYR   CZ       868    7.277711043    1.122929788    5.529736840
   84 TYR   OH       869    7.287282156    1.083546445    5.659551549
   84 TYR   HH       870    7.365103028    1.020850390    5.656127088
   84 TYR   C        871    7.532127187    1.484794915    5.225463290
   84 TYR   O        872    7.613220614    1.404739912    5.179158608
   85 ASP   N        873    7.566608269    1.587243060    5.302960182
   85 ASP   H        874    7.496845902    1.632461809    5.358541039
   85 ASP   CA       875    0.018423865    1.626772007    5.338858540
   85 ASP   CB       876    0.083220452    1.542381946    5.448806616
   85 ASP   CG       877    0.022329228    1.557653548    5.588329880
   85 ASP   OD1      878   -0.064285908    1.481275347    5.636176113
   85 ASP   OD2      879    0.057194249    1.652687144    5.661647016
   85 ASP   C        880    0.118630912    1.626781006    5.223239954
   85 ASP   O        881    0.218543433    1.555725088    5.213282697
   86 GLY   N        882    0.078394564    1.705650476    5.123982352
   86 GLY   H        883    0.029053678    1.788221323    5.151340804
   86 GLY   CA       884    0.125436135    1.696338482    4.985023801
   86 GLY   C        885    0.036967967    1.630062057    4.879223389
   86 GLY   O        886   -0.063854396    1.570825008    4.917383869
   87 TYR   N        887    0.068865168    1.663904150    4.754618556
   87 TYR   H        888    0.144979752    1.726986216    4.739518627
   87 TYR   CA       889    7.679046172    1.620486829    4.635842861
   87 TYR   CB       890    7.718808118    1.706413315    4.515656600
   87 TYR   CG       891    7.618141448    1.701620116    4.400536944
   87 TYR   CD1      892    7.502977572    1.779302282    4.405408921
   87 TYR   HD1      893    7.495410945    1.858382476    4.480036379
   87 TYR   CD2      894    7.639653619    1.612159371    4.296349170
   87 TYR   HD2      895    7.740579944    1.578177059    4.273152680
   87 TYR   CE1      896    7.403359819    1.760338188    4.310356493
   87 TYR   HE1      897    7.318971257    1.829327097    4.310752300
   87 TYR   CE2      898    7.539723521    1.591469977    4.201987865
   87 TYR   HE2      899    7.562435936    1.528173984    4.116204304
   87 TYR   CZ       900    7.420100511    1.661147105    4.214447894
   87 TYR   OH       901    7.325824813    1.632718043    4.120639749
   87 TYR   HH       902    7.243170493    1.680304138    4.150684091
   87 TYR   C        903    0.022115764    1.473374841    4.604684154
   87 TYR   O        904    0.112377302    1.433139102    4.531451573
   88 ASN   N        905    7.624749275    1.396082236    4.674750884
   88 ASN   H        906    7.569157080    1.447491319    4.740081929
   88 ASN   CA       907    7.610878858    1.249948952    4.666769296
   88 ASN   CB       908    7.519810646    1.210398103    4.783165729
   88 ASN   CG       909    7.567172710    1.161818498    4.920295988
   88 ASN   OD1      910    7.680708728    1.179893317    4.964021776
   88 ASN   ND2      911    7.487624562    1.075930854    4.983402082
   88 ASN   HD21     912    7.512851986    1.043675517    5.074626277
   88 ASN   HD22     913    7.405938690    1.044804011    4.934848537
   88 ASN   C        914    7.564395774    1.187625016    4.534982235
   88 ASN   O        915    7.447015924    1.154283552    4.519453797
   89 VAL   N        916    7.662410973    1.162423607    4.448686274
   89 VAL   H        917    7.757215412    1.186483381    4.469528450
   89 VAL   CA       918    7.639676743    1.087319969    4.324373958
   89 VAL   CB       919    7.732747715    1.126333522    4.209359860
   89 VAL   CG1      920    7.677534803    1.067264356    4.079463642
   89 VAL   CG2      921    7.742776809    1.278248531    4.194182335
   89 VAL   C        922    7.635057340    0.935593279    4.343566030
   89 VAL   O        923    7.735797720    0.865036149    4.345028262
   90 PHE   N        924    7.517518600    0.889584755    4.385524032
   90 PHE   H        925    7.445859151    0.954811564    4.410265784
   90 PHE   CA       926    7.491049990    0.748027445    4.415061238
   90 PHE   CB       927    7.362623658    0.749182149    4.498208168
   90 PHE   CG       928    7.309706472    0.612645803    4.542545050
   90 PHE   CD1      929    7.196833579    0.563504929    4.478018782
   90 PHE   HD1      930    7.128514374    0.629611634    4.424702346
   90 PHE   CD2      931    7.370504769    0.535772971    4.641101974
   90 PHE   HD2      932    7.462163364    0.570406344    4.688857034
   90 PHE   CE1      933    7.161103237    0.431106261    4.500712970
   90 PHE   HE1      934    7.087243899    0.388866229    4.432588766
   90 PHE   CE2      935    7.325985558    0.406838879    4.667818065
   90 PHE   HE2      936    7.385299301    0.342313286    4.732602848
   90 PHE   CZ       937    7.218880362    0.351325350    4.598770026
   90 PHE   HZ       938    7.159441256    0.271598417    4.643398097
   90 PHE   C        939    7.468715201    0.658103737    4.293303892
   90 PHE   O        940    7.374930505    0.670003445    4.214606651
   91 ARG   N        941    7.565525413    0.569175459    4.273055215
   91 ARG   H        942    7.639535919    0.551984549    4.338085189
   91 ARG   CA       943    7.561727412    0.482411588    4.154441516
   91 ARG   CB       944    7.680141456    0.485458644    4.057588313
   91 ARG   CG       945    7.751501949    0.619751444    4.040749235
   91 ARG   CD       946    0.173919693    0.610265574    3.932343585
   91 ARG   NE       947    0.234455817    0.733605744    3.880045289
   91 ARG   HE       948    0.170283580    0.807935261    3.861148359
   91 ARG   CZ       949    0.364962950    0.761480047    3.867791094
   91 ARG   NH1      950    0.452733668    0.661390034    3.883139411
   91 ARG   HH11     951    0.432771407    0.563483412    3.878992238
   91 ARG   HH12     952    0.547243848    0.674326207    3.913168288
   91 ARG   NH2      953    0.413187564    0.886465680    3.870801451
   91 ARG   HH21     954    0.511996262    0.901204380    3.875336920
   91 ARG   HH22     955    0.351571664    0.964723611    3.879749699
   91 ARG   C        956    7.537467900    0.334448062    4.184894448
   91 ARG   O        957    7.619249257    0.267434765    4.247765503
   92 ILE   N        958    7.425081525    0.278180589    4.141377774
   92 ILE   H        959    7.343041597    0.324268898    4.107517940
   92 ILE   CA       960    7.401789997    0.133611624    4.154167366
   92 ILE   CB       961    7.251547721    0.106183993    4.145072651
   92 ILE   CG1      962    7.182638682    0.189101035    4.253633320
   92 ILE   CG2      963    7.217269051   -0.041000407    4.168885793
   92 ILE   CD       964    7.031538767    0.177583665    4.232562264
   92 ILE   C        965    7.480603510    0.072888940    4.037926862
   92 ILE   O        966    7.426512864    0.064014013    3.927815515
   93 VAL   N        967    7.601439770    0.027263344    4.069613904
   93 VAL   H        968    7.634838630    0.034216962    4.163619207
   93 VAL   CA       969    0.012272973    7.662137178    3.970261397
   93 VAL   CB       970    0.154878479    7.711495318    3.995512426
   93 VAL   CG1      971    0.148412085    7.863950654    3.984410127
   93 VAL   CG2      972    0.205321903    7.687245405    4.137904519
   93 VAL   C        973    0.009575598    7.517978915    3.919064390
   93 VAL   O        974    0.022229838    7.511256003    3.796901615
   94 GLU   N        975    7.651007831    7.426362309    4.005013493
   94 GLU   H        976    7.607906201    7.458838640    4.089208518
   94 GLU   CA       977    7.610322965    7.291502480    3.962959880
   94 GLU   CB       978    7.726970839    7.192535296    3.965683183
   94 GLU   CG       979    0.011728896    7.056782011    3.901852982
   94 GLU   CD       980    0.135100050    6.968669181    3.881260055
   94 GLU   OE1      981    0.145771859    6.857838083    3.938072502
   94 GLU   OE2      982    0.220051008    6.999964527    3.795079523
   94 GLU   C        983    7.508314209    7.245122129    4.067140324
   94 GLU   O        984    7.528655976    7.247694138    4.188425458
   95 THR   N        985    7.396554866    7.192320393    4.018039316
   95 THR   H        986    7.388425384    7.205310242    3.919216702
   95 THR   CA       987    7.286467976    7.135576926    4.097238911
   95 THR   CB       988    7.153472031    7.208765151    4.078204045
   95 THR   OG1      989    7.180943442    7.346954925    4.102712452
   95 THR   HG1      990    7.235324592    7.385346230    4.028087757
   95 THR   CG2      991    7.051809379    7.174508929    4.187303534
   95 THR   C        992    7.272127562    6.988997339    4.055802483
   95 THR   O        993    7.290109742    6.958213941    3.938082075
   96 ASP   N        994    7.249020579    6.897996387    4.150020240
   96 ASP   H        995    7.266079929    6.919353615    4.246221121
   96 ASP   CA       996    7.169181956    6.776230505    4.129770337
   96 ASP   CB       997    7.266893951    6.659609799    4.145854949
   96 ASP   CG       998    7.212607317    6.524129412    4.191726613
   96 ASP   OD1      999    7.242626703    6.488310067    4.307657020
   96 ASP   OD2     1000    7.121436160    6.464583910    4.130348876
   96 ASP   C       1001    7.053239962    6.770641012    4.229461377
   96 ASP   O       1002    7.071116861    6.783639538    4.350464540
   97 TYR   N       1003    6.933900125    6.735112564    4.182688493
   97 TYR   H       1004    6.919779636    6.720033728    4.084845315
   97 TYR   CA      1005    6.813778815    6.737018423    4.267425663
   97 TYR   CB      1006    6.679098744    6.734847405    4.194854784
   97 TYR   CG      1007    6.664630685    6.837743974    4.082531024
   97 TYR   CD1     1008    6.669838767    6.782547741    3.955060344
   97 TYR   HD1     1009    6.665325866    6.675212725    3.936624408
   97 TYR   CD2     1010    6.650354282    6.975650043    4.092498310
   97 TYR   HD2     1011    6.649276293    7.028285344    4.187941585
   97 TYR   CE1     1012    6.657235669    6.859352255    3.839880149
   97 TYR   HE1     1013    6.681306005    6.815367267    3.743090234
   97 TYR   CE2     1014    6.636582398    7.050160485    3.975951931
   97 TYR   HE2     1015    6.600001818    7.152167169    3.987680244
   97 TYR   CZ      1016    6.632794756    6.995950044    3.848014073
   97 TYR   OH      1017    6.634541818    7.076910118    3.738735495
   97 TYR   HH      1018    6.642238934    7.024161712    3.654122738
   97 TYR   C       1019    6.813581934    6.627515039    4.374293672
   97 TYR   O       1020    6.759757057    6.649210357    4.482748674
   98 THR   N       1021    6.884695629    6.516752269    4.355227098
   98 THR   H       1022    6.962807800    6.528219924    4.293845308
   98 THR   CA      1023    6.906516593    6.399632107    4.441365354
   98 THR   CB      1024    6.925468684    6.269791715    4.362672919
   98 THR   OG1     1025    7.049658761    6.260135275    4.292439922
   98 THR   HG1     1026    7.100518529    6.345749273    4.283203986
   98 THR   CG2     1027    6.805186699    6.237956380    4.273611041
   98 THR   C       1028    7.000290548    6.406910008    4.562044904
   98 THR   O       1029    6.970698656    6.356580765    4.670316373
   99 ASP   N       1030    7.110406884    6.479902292    4.546657163
   99 ASP   H       1031    7.152994142    6.481920866    4.456201109
   99 ASP   CA      1032    7.207225365    6.492067151    4.656602592
   99 ASP   CB      1033    7.341667692    6.422134010    4.635575213
   99 ASP   CG      1034    7.338490105    6.274906306    4.677051423
   99 ASP   OD1     1035    7.303932558    6.252940468    4.795150041
   99 ASP   OD2     1036    7.355868722    6.183008049    4.594119118
   99 ASP   C       1037    7.248779749    6.637659397    4.678605086
   99 ASP   O       1038    7.227725404    6.688494893    4.788599877
  100 TYR   N       1039    7.284715236    6.710968791    4.573604438
  100 TYR   H       1040    7.268938871    6.686259580    4.478001396
  100 TYR   CA      1041    7.356495719    6.837045885    4.597294731
  100 TYR   CB      1042    7.506211837    6.814306136    4.575392582
  100 TYR   CG      1043    7.550552978    6.766280254    4.437044715
  100 TYR   CD1     1044    7.589928844    6.864669788    4.347090920
  100 TYR   HD1     1045    7.570381303    6.971689939    4.353906437
  100 TYR   CD2     1046    7.550635697    6.633822993    4.394900227
  100 TYR   HD2     1047    7.535561939    6.559956529    4.473631884
  100 TYR   CE1     1048    7.632137640    6.825983915    4.220435614
  100 TYR   HE1     1049    7.651698022    6.902955724    4.145777810
  100 TYR   CE2     1050    7.594355093    6.592463297    4.269601667
  100 TYR   HE2     1051    7.573104416    6.491850200    4.233452648
  100 TYR   CZ      1052    7.632422957    6.692669311    4.181110519
  100 TYR   OH      1053    7.678800177    6.658819015    4.057839570
  100 TYR   HH      1054    7.724907478    6.738089911    4.017961064
  100 TYR   C       1055    7.323649369    6.960634486    4.513301702
  100 TYR   O       1056    7.283995800    6.958400693    4.396899669
  101 ILE   N       1057    7.326606157    7.072484299    4.585194171
  101 ILE   H       1058    7.303811711    7.072725691    4.682557881
  101 ILE   CA      1059    7.347619727    7.203175763    4.521262390
  101 ILE   CB      1060    7.236761815    7.307909008    4.533491801
  101 ILE   CG1     1061    7.100024040    7.239648160    4.540577742
  101 ILE   CG2     1062    7.238467826    7.400541391    4.411737980
  101 ILE   CD      1063    6.990479798    7.334950933    4.588812143
  101 ILE   C       1064    7.475571037    7.271765900    4.569538671
  101 ILE   O       1065    7.514288763    7.275215159    4.686235334
  102 ILE   N       1066    7.554721180    7.296342953    4.465529392
  102 ILE   H       1067    7.525635639    7.289417911    4.370108477
  102 ILE   CA      1068    7.676475447    7.377035268    4.482174120
  102 ILE   CB      1069    0.105840158    7.307796352    4.408000300
  102 ILE   CG1     1070    0.122913097    7.161186458    4.448300998
  102 ILE   CG2     1071    0.237339110    7.382935360    4.429707438
  102 ILE   CD      1072    0.178080459    7.084183778    4.328153686
  102 ILE   C       1073    7.669028527    7.525290367    4.445138209
  102 ILE   O       1074    7.647521589    7.571881044    4.333353455
  103 PHE   N       1075    7.654179305    7.593381524    4.558407467
  103 PHE   H       1076    7.681119197    7.556895814    4.647521322
  103 PHE   CA      1077    7.621939887    0.051654925    4.557356914
  103 PHE   CB      1078    7.533192059    0.088915183    4.676281463
  103 PHE   CG      1079    7.390190340    0.034819136    4.681996595
  103 PHE   CD1     1080    7.332239266    0.008864186    4.805635574
  103 PHE   HD1     1081    7.386493455    0.032777198    4.897108544
  103 PHE   CD2     1082    7.309649774    0.035073614    4.568708276
  103 PHE   HD2     1083    7.348948079    0.036992788    4.467062591
  103 PHE   CE1     1084    7.197121124    7.663073803    4.815990671
  103 PHE   HE1     1085    7.159743091    7.630736065    4.913137105
  103 PHE   CE2     1086    7.174455670    0.004582648    4.579366585
  103 PHE   HE2     1087    7.120335293   -0.014793795    4.486756682
  103 PHE   CZ      1088    7.115828028    7.666865954    4.703305546
  103 PHE   HZ      1089    7.013476631    7.631338221    4.715264955
  103 PHE   C       1090    0.062992207    0.136100648    4.576069154
  103 PHE   O       1091    0.137710785    0.110268845    4.670297191
  104 HISB  N       1092    0.089410723    0.222016926    4.478053444
  104 HISB  H       1093    0.026602419    0.249859320    4.405390077
  104 HISB  CA      1094    0.209514355    0.306356864    4.486456423
  104 HISB  CB      1095    0.280543534    0.298861102    4.351150181
  104 HISB  CG      1096    0.409531441    0.379233828    4.333419755
  104 HISB  ND1     1097    0.515257576    0.371678929    4.413756489
  104 HISB  CD2     1098    0.448250400    0.442673563    4.223107806
  104 HISB  HD2     1099    0.383970229    0.480418429    4.143581455
  104 HISB  CE1     1100    0.615206242    0.439565397    4.358155453
  104 HISB  HE1     1101    0.713017848    0.460844861    4.401271249
  104 HISB  NE2     1102    0.574547664    0.481367497    4.238632230
  104 HISB  HE2     1103    0.624643241    0.548135204    4.183573659
  104 HISB  C       1104    0.165124129    0.450747395    4.510765534
  104 HISB  O       1105    0.052283385    0.491955199    4.484341506
  105 LEU   N       1106    0.243503099    0.520349089    4.592640892
  105 LEU   H       1107    0.331363370    0.488333461    4.628075613
  105 LEU   CA      1108    0.218705355    0.662281064    4.621732544
  105 LEU   CB      1109    0.182020716    0.682930656    4.768811685
  105 LEU   CG      1110    0.152075536    0.829373991    4.801456121
  105 LEU   CD1     1111    0.010545067    0.852397673    4.748088094
  105 LEU   CD2     1112    0.165611395    0.852627324    4.952061567
  105 LEU   C       1113    0.333806797    0.759138012    4.593744441
  105 LEU   O       1114    0.444871691    0.727767627    4.636297494
  106 VAL   N       1115    0.320807963    0.842090481    4.490585925
  106 VAL   H       1116    0.256901830    0.822071209    4.416320981
  106 VAL   CA      1117    0.412280927    0.955329091    4.470118274
  106 VAL   CB      1118    0.484527085    0.950777964    4.335317632
  106 VAL   CG1     1119    0.592469927    0.842590949    4.342898684
  106 VAL   CG2     1120    0.381444103    0.916346194    4.227613954
  106 VAL   C       1121    0.363237435    1.092691780    4.516354447
  106 VAL   O       1122    0.322554416    1.180656384    4.440616801
  107 ASN   N       1123    0.391947735    1.118184532    4.643705382
  107 ASN   H       1124    0.461312262    1.060665858    4.687087496
  107 ASN   CA      1125    0.354861892    1.241558442    4.714514957
  107 ASN   CB      1126    0.371247477    1.224314544    4.865666744
  107 ASN   CG      1127    0.336956433    1.339357573    4.960526300
  107 ASN   OD1     1128    0.403695368    1.442156279    4.970775888
  107 ASN   ND2     1129    0.223312265    1.312039336    5.023984778
  107 ASN   HD21    1130    0.193803805    1.374232658    5.096514403
  107 ASN   HD22    1131    0.146272532    1.265067137    4.980882315
  107 ASN   C       1132    0.441112419    1.358225516    4.665916228
  107 ASN   O       1133    0.555741123    1.355480542    4.710446508
  108 PHE   N       1134    0.402316245    1.441955316    4.570149860
  108 PHE   H       1135    0.323374699    1.418366393    4.513482326
  108 PHE   CA      1136    0.473765410    1.566367149    4.538170022
  108 PHE   CB      1137    0.406963521    1.632468639    4.417444198
  108 PHE   CG      1138    0.486795942    1.753441242    4.368424050
  108 PHE   CD1     1139    0.579041949    1.739801996    4.265337703
  108 PHE   HD1     1140    0.598681438    1.644385428    4.216427807
  108 PHE   CD2     1141    0.457890688    1.879306235    4.419839810
  108 PHE   HD2     1142    0.370400885    1.904922591    4.479600601
  108 PHE   CE1     1143    0.633979819    1.852417649    4.205174327
  108 PHE   HE1     1144    0.703955395    1.835465820    4.123338455
  108 PHE   CE2     1145    0.523244046    1.989115861    4.365139492
  108 PHE   HE2     1146    0.495345557    2.088690072    4.399602613
  108 PHE   CZ      1147    0.605064352    1.979616363    4.253187873
  108 PHE   HZ      1148    0.645426959    2.069653753    4.206892637
  108 PHE   C       1149    0.500246426    1.649955839    4.663540838
  108 PHE   O       1150    0.403246185    1.717082565    4.698362438
  109 LYSH  N       1151    0.620925593    1.637140540    4.717969290
  109 LYSH  H       1152    0.671209793    1.590909334    4.644930233
  109 LYSH  CA      1153    0.641802478    1.728672637    4.831088802
  109 LYSH  CB      1154    0.680054054    1.624807611    4.936739422
  109 LYSH  CG      1155    0.685656597    1.676180930    5.080761473
  109 LYSH  CD      1156    0.717095830    1.573510575    5.189754512
  109 LYSH  CE      1157    0.631540629    1.446657978    5.189562294
  109 LYSH  NZ      1158    0.494198152    1.480338750    5.229715813
  109 LYSH  HZ1     1159    0.446697346    1.399904372    5.265411575
  109 LYSH  HZ2     1160    0.442347443    1.508837211    5.149096720
  109 LYSH  HZ3     1161    0.489509262    1.555949678    5.294992522
  109 LYSH  C       1162    0.745255244    1.837028083    4.800012572
  109 LYSH  O       1163    0.860642308    1.796274421    4.812543652
  110 GLU   N       1164    0.705336699    1.945767628    4.734636828
  110 GLU   H       1165    0.608375549    1.966009042    4.720893921
  110 GLU   CA      1166    0.792843186    2.058871216    4.700587347
  110 GLU   CB      1167    0.850985170    2.138497195    4.817598942
  110 GLU   CG      1168    0.775223148    2.269624565    4.839366297
  110 GLU   CD      1169    0.823692286    2.312843036    4.977894403
  110 GLU   OE1     1170    0.899903786    2.411828680    4.973526513
  110 GLU   OE2     1171    0.767028982    2.282628026    5.085138967
  110 GLU   C       1172    0.907650326    2.012825254    4.610541051
  110 GLU   O       1173    1.022749519    1.992890556    4.649067661
  111 LYSH  N       1174    0.873716367    2.000952728    4.482499614
  111 LYSH  H       1175    0.781512750    1.990672658    4.445195382
  111 LYSH  CA      1176    0.954634619    1.950857032    4.370454284
  111 LYSH  CB      1177    1.081486926    2.034517434    4.352514061
  111 LYSH  CG      1178    1.135217048    2.020173192    4.209985274
  111 LYSH  CD      1179    1.265131853    2.100852309    4.205130939
  111 LYSH  CE      1180    1.308972771    2.124067676    4.060396248
  111 LYSH  NZ      1181    1.452240949    2.157021678    4.059890373
  111 LYSH  HZ1     1182    1.485763672    2.178628998    3.968184929
  111 LYSH  HZ2     1183    1.505832558    2.078568212    4.091087918
  111 LYSH  HZ3     1184    1.473552889    2.236253189    4.117058711
  111 LYSH  C       1185    0.986668667    1.801419078    4.377701069
  111 LYSH  O       1186    0.955524344    1.734441138    4.279349365
  112 ASP   N       1187    1.065308551    1.751609499    4.472708963
  112 ASP   H       1188    1.127763657    1.805634896    4.529117823
  112 ASP   CA      1189    1.087514830    1.606952924    4.486585817
  112 ASP   CB      1190    1.176135648    1.569474517    4.605558181
  112 ASP   CG      1191    1.311339919    1.640876781    4.610837277
  112 ASP   OD1     1192    1.312817349    1.756927795    4.657241749
  112 ASP   OD2     1193    1.407272840    1.593774339    4.546004352
  112 ASP   C       1194    0.959469293    1.524960163    4.503633911
  112 ASP   O       1195    0.869918405    1.558869783    4.580852356
  113 SER   N       1196    0.933489599    1.421839608    4.423739634
  113 SER   H       1197    0.969955794    1.388852414    4.336664330
  113 SER   CA      1198    0.822293861    1.328344175    4.446226886
  113 SER   CB      1199    0.751526640    1.269730856    4.323889932
  113 SER   OG      1200    0.685830238    1.378693345    4.258619211
  113 SER   HG      1201    0.586730213    1.366588711    4.252899702
  113 SER   C       1202    0.856992671    1.210142458    4.536965282
  113 SER   O       1203    0.904675940    1.112627227    4.479094835
  114 PHE   N       1204    0.835439414    1.224797380    4.667395472
  114 PHE   H       1205    0.784430855    1.304921373    4.698699092
  114 PHE   CA      1206    0.846126645    1.120887846    4.770825124
  114 PHE   CB      1207    0.812271379    1.186380316    4.904890600
  114 PHE   CG      1208    0.840182871    1.091313924    5.021461171
  114 PHE   CD1     1209    0.963814253    1.080612999    5.084084887
  114 PHE   HD1     1210    1.053855570    1.126070517    5.042766235
  114 PHE   CD2     1211    0.724952379    1.032432593    5.072178147
  114 PHE   HD2     1212    0.635791796    1.035511857    5.009552559
  114 PHE   CE1     1213    0.967188549    1.018936357    5.208609665
  114 PHE   HE1     1214    1.063580588    0.995357703    5.253723959
  114 PHE   CE2     1215    0.726847747    0.966411261    5.194490754
  114 PHE   HE2     1216    0.636224594    0.924743665    5.238448822
  114 PHE   CZ      1217    0.848927983    0.967953880    5.260940821
  114 PHE   HZ      1218    0.860003572    0.913876493    5.354930307
  114 PHE   C       1219    0.770541026    0.990239358    4.745743906
  114 PHE   O       1220    0.647944485    0.983246733    4.738464226
  115 GLN   N       1221    0.848180027    0.886142324    4.716999322
  115 GLN   H       1222    0.938532307    0.904422103    4.678239005
  115 GLN   CA      1223    0.786743585    0.753837271    4.698798651
  115 GLN   CB      1224    0.879578359    0.656596854    4.625735847
  115 GLN   CG      1225    0.905917328    0.706758254    4.483611757
  115 GLN   CD      1226    0.980821145    0.602413893    4.400488870
  115 GLN   OE1     1227    0.934101551    0.557387008    4.295995186
  115 GLN   NE2     1228    1.088810081    0.546705725    4.454537238
  115 GLN   HE21    1229    1.126123765    0.467147241    4.406821243
  115 GLN   HE22    1230    1.156339999    0.594297816    4.510882159
  115 GLN   C       1231    0.745770182    0.680423924    4.826629674
  115 GLN   O       1232    0.839343731    0.646072242    4.898712959
  116 MET   N       1233    0.624930893    0.624929635    4.823742328
  116 MET   H       1234    0.567513984    0.630119091    4.742025284
  116 MET   CA      1235    0.572208787    0.521160295    4.913547712
  116 MET   CB      1236    0.475908341    0.582944832    5.015143392
  116 MET   CG      1237    0.545018414    0.650125694    5.133969482
  116 MET   SD      1238    0.422901310    0.731918256    5.243012383
  116 MET   CE      1239    0.292373831    0.613279210    5.266918604
  116 MET   C       1240    0.497009276    0.407757912    4.843563109
  116 MET   O       1241    0.438073221    0.430932720    4.738108721
  117 MET   N       1242    0.494498106    0.291824904    4.908709361
  117 MET   H       1243    0.545066273    0.277398200    4.993766856
  117 MET   CA      1244    0.419067663    0.175976589    4.858698342
  117 MET   CB      1245    0.514186415    0.078415451    4.789104110
  117 MET   CG      1246    0.540541336    0.112375703    4.642263102
  117 MET   SD      1247    0.648364762   -0.010404251    4.559866529
  117 MET   CE      1248    0.533000596   -0.145260761    4.573613570
  117 MET   C       1249    0.337012459    0.104369396    4.966183839
  117 MET   O       1250    0.391774041    0.083880582    5.074407517
  118 GLU   N       1251    0.221598376    0.049682918    4.929017221
  118 GLU   H       1252    0.184272315    0.055987268    4.836455065
  118 GLU   CA      1253    0.150073521    7.639735836    5.015345516
  118 GLU   CB      1254    0.026313352    7.711745872    5.069271628
  118 GLU   CG      1255    7.617515845    7.629455314    5.157669458
  118 GLU   CD      1256    7.692403942    7.590108574    5.285168207
  118 GLU   OE1     1257    7.677882825    7.675899085    5.374913408
  118 GLU   OE2     1258    7.747457315    7.481175474    5.312177691
  118 GLU   C       1259    0.113601894    7.509380226    4.944026899
  118 GLU   O       1260    0.084512145    7.511174977    4.824518627
  119 LEU   N       1261    0.119375802    7.399717904    5.019074433
  119 LEU   H       1262    0.182771720    7.393663409    5.096184032
  119 LEU   CA      1263    0.064859820    7.268258420    4.982213691
  119 LEU   CB      1264    0.163649475    7.156885299    5.017523198
  119 LEU   CG      1265    0.127598937    7.016808390    4.967622185
  119 LEU   CD1     1266    0.122866240    7.000019845    4.815619412
  119 LEU   CD2     1267    0.226610284    6.920370605    5.033258737
  119 LEU   C       1268    7.612995884    7.248890272    5.047522889
  119 LEU   O       1269    7.607884113    7.243149349    5.170288394
  120 SER   N       1270    7.507454392    7.257420025    4.967032220
  120 SER   H       1271    7.525978084    7.260139115    4.868791899
  120 SER   CA      1272    7.369361487    7.229983795    5.009331995
  120 SER   CB      1273    7.278788707    7.349996377    4.981000711
  120 SER   OG      1274    7.306445856    7.454948623    5.074126385
  120 SER   HG      1275    7.343906257    7.421352771    5.160548771
  120 SER   C       1276    7.302013560    7.095808014    4.979769944
  120 SER   O       1277    7.258005171    7.075981232    4.866630836
  121 ALA   N       1278    7.297460000    7.003871377    5.075769959
  121 ALA   H       1279    7.331910877    7.020312150    5.168202325
  121 ALA   CA      1280    7.251465744    6.865322548    5.058424161
  121 ALA   CB      1281    7.361874055    6.772181280    5.108901402
  121 ALA   C       1282    7.113205539    6.828048775    5.112338616
  121 ALA   O       1283    7.055430491    6.887470642    5.203231272
  122 ARG   N       1284    7.057743435    6.724320487    5.050253554
  122 ARG   H       1285    7.096099977    6.694789365    4.962741938
  122 ARG   CA      1286    6.945730465    6.647387230    5.106320208
  122 ARG   CB      1287    6.900894255    6.532828375    5.015339294
  122 ARG   CG      1288    6.852302257    6.576870314    4.877091887
  122 ARG   CD      1289    6.736872137    6.677278135    4.874564992
  122 ARG   NE      1290    6.679209064    6.698586397    4.741044240
  122 ARG   HE      1291    6.722713251    6.655055984    4.662232319
  122 ARG   CZ      1292    6.574148155    6.777053553    4.713454468
  122 ARG   NH1     1293    6.517132750    6.863158500    4.798822743
  122 ARG   HH11    1294    6.462564553    6.938818733    4.762824187
  122 ARG   HH12    1295    6.520273443    6.843030876    4.896726072
  122 ARG   NH2     1296    6.534006439    6.788664987    4.586144942
  122 ARG   HH21    1297    6.458850660    6.852591449    4.569864180
  122 ARG   HH22    1298    6.576195347    6.741035853    4.509003639
  122 ARG   C       1299    6.976428496    6.590508733    5.245007921
  122 ARG   O       1300    6.910300736    6.626640866    5.342222423
  123 GLU   N       1301    7.083390313    6.511556279    5.249269099
  123 GLU   H       1302    7.129702334    6.485593469    5.164517593
  123 GLU   CA      1303    7.130479045    6.448358668    5.373372163
  123 GLU   CB      1304    7.244704206    6.352035775    5.340439331
  123 GLU   CG      1305    7.183352016    6.212932792    5.323262333
  123 GLU   CD      1306    7.275819495    6.093627711    5.298284728
  123 GLU   OE1     1307    7.232780356    5.980692758    5.266372314
  123 GLU   OE2     1308    7.398769460    6.115841293    5.301782757
  123 GLU   C       1309    7.183107666    6.552631639    5.472213178
  123 GLU   O       1310    7.271497030    6.633812370    5.445240236
  124 PRO   N       1311    7.125045331    6.549036278    5.591816363
  124 PRO   CA      1312    7.170534414    6.638757019    5.699027027
  124 PRO   CB      1313    7.080138315    6.618592223    5.820822570
  124 PRO   CG      1314    6.953010529    6.561861351    5.757335285
  124 PRO   CD      1315    6.995576582    6.490185895    5.629036578
  124 PRO   C       1316    7.314937335    6.645438201    5.749177213
  124 PRO   O       1317    7.374079705    6.748940693    5.779502863
  125 ASP   N       1318    7.373993377    6.526275482    5.750486119
  125 ASP   H       1319    7.325906545    6.443660674    5.721104423
  125 ASP   CA      1320    7.511700195    6.498717952    5.793947541
  125 ASP   CB      1321    7.533283231    6.377615912    5.884947727
  125 ASP   CG      1322    7.611604115    6.417552164    6.010163314
  125 ASP   OD1     1323    7.555938338    6.465492454    6.111297500
  125 ASP   OD2     1324    7.735249508    6.411228067    5.992914897
  125 ASP   C       1325    7.606582010    6.492858991    5.674057147
  125 ASP   O       1326    7.565166701    6.436648011    5.572794276
  126 THR   N       1327    0.048800898    6.517362403    5.703532377
  126 THR   H       1328    0.070643513    6.534135442    5.799671588
  126 THR   CA      1329    0.161116160    6.516903313    5.608698896
  126 THR   CB      1330    0.290368351    6.574673118    5.666678551
  126 THR   OG1     1331    0.404314975    6.552599332    5.583134794
  126 THR   HG1     1332    0.447229076    6.462279122    5.582285450
  126 THR   CG2     1333    0.320572859    6.523527295    5.807669962
  126 THR   C       1334    0.177485568    6.379685041    5.543030806
  126 THR   O       1335    0.175918197    6.276034486    5.609216428
  127 SER   N       1336    0.178046615    6.387377354    5.410257381
  127 SER   H       1337    0.141273147    6.466319113    5.361114910
  127 SER   CA      1338    0.228667256    6.271430869    5.335422890
  127 SER   CB      1339    0.121315166    6.248304618    5.228883876
  127 SER   OG      1340    0.169915064    6.154296841    5.132728904
  127 SER   HG      1341    0.126405673    6.067430969    5.156420742
  127 SER   C       1342    0.347199866    6.328138490    5.257061963
  127 SER   O       1343    0.347032424    6.433341910    5.193341892
  128 GLU   N       1344    0.431681978    6.227787859    5.235067958
  128 GLU   H       1345    0.417033025    6.132129212    5.260276690
  128 GLU   CA      1346    0.547837521    6.249927713    5.147729644
  128 GLU   CB      1347    0.654011797    6.144616229    5.180065759
  128 GLU   CG      1348    0.797674513    6.188285289    5.150647649
  128 GLU   CD      1349    0.888751710    6.070025826    5.184288779
  128 GLU   OE1     1350    0.933585773    6.075445507    5.300846099
  128 GLU   OE2     1351    0.902149343    5.971664799    5.108307382
  128 GLU   C       1352    0.513878432    6.263885019    4.999189085
  128 GLU   O       1353    0.555654360    6.352976703    4.925382559
  129 GLU   N       1354    0.400783792    6.200995149    4.968493833
  129 GLU   H       1355    0.318187287    6.184368877    5.022342820
  129 GLU   CA      1356    0.368110840    6.186562663    4.825912286
  129 GLU   CB      1357    0.267988839    6.073363300    4.802024374
  129 GLU   CG      1358    0.300467015    5.948665410    4.884498400
  129 GLU   CD      1359    0.424389672    5.876183973    4.831624747
  129 GLU   OE1     1360    0.523342283    5.869394346    4.907688000
  129 GLU   OE2     1361    0.424285546    5.826656088    4.716855190
  129 GLU   C       1362    0.315191980    6.315195624    4.762165939
  129 GLU   O       1363    0.373604682    6.357416850    4.662483528
  130 VAL   N       1364    0.245261194    6.397985512    4.839279241
  130 VAL   H       1365    0.173784108    6.364547913    4.900703992
  130 VAL   CA      1366    0.226311934    6.537905460    4.798334739
  130 VAL   CB      1367    0.090906309    6.592464500    4.844176486
  130 VAL   CG1     1368   -0.017059968    6.529774674    4.755723379
  130 VAL   CG2     1369    0.057667342    6.562331055    4.990451080
  130 VAL   C       1370    0.338802146    6.639571090    4.818836649
  130 VAL   O       1371    0.336873647    6.743989469    4.753858546
  131 ARG   N       1372    0.416253726    6.619959961    4.925175176
  131 ARG   H       1373    0.383387977    6.566750636    5.003213423
  131 ARG   CA      1374    0.530586202    6.708621283    4.951225915
  131 ARG   CB      1375    0.596546749    6.685701641    5.087375383
  131 ARG   CG      1376    0.504434421    6.711322661    5.206836625
  131 ARG   CD      1377    0.576454509    6.650450288    5.327315383
  131 ARG   NE      1378    0.685075104    6.731868488    5.383706028
  131 ARG   HE      1379    0.772404038    6.735333063    5.335108691
  131 ARG   CZ      1380    0.695696415    6.765805428    5.512901345
  131 ARG   NH1     1381    0.612742479    6.730538738    5.612036307
  131 ARG   HH11    1382    0.614794023    6.768118924    5.704673715
  131 ARG   HH12    1383    0.543173574    6.662899065    5.587873486
  131 ARG   NH2     1384    0.815286538    6.818186812    5.543055419
  131 ARG   HH21    1385    0.829708980    6.870988940    5.626738832
  131 ARG   HH22    1386    0.895228323    6.790160554    5.489923580
  131 ARG   C       1387    0.629944247    6.690588186    4.836263573
  131 ARG   O       1388    0.690980307    6.790181764    4.797706221
  132 LYSH  N       1389    0.654551122    6.573811663    4.777541206
  132 LYSH  H       1390    0.622930619    6.489255097    4.820557225
  132 LYSH  CA      1391    0.745649179    6.554700272    4.663764733
  132 LYSH  CB      1392    0.751468265    6.406333721    4.626809285
  132 LYSH  CG      1393    0.898318779    6.374547457    4.597913938
  132 LYSH  CD      1394    0.925446798    6.227945977    4.632282337
  132 LYSH  CE      1395    0.854508529    6.119268651    4.551223072
  132 LYSH  NZ      1396    0.869282213    5.976482572    4.582892868
  132 LYSH  HZ1     1397    0.905082217    5.966247768    4.675712973
  132 LYSH  HZ2     1398    0.934931278    5.930578258    4.523021297
  132 LYSH  HZ3     1399    0.787043451    5.920580078    4.572254199
  132 LYSH  C       1400    0.719143631    6.640718881    4.540029020
  132 LYSH  O       1401    0.804919923    6.707813939    4.482847275
  133 ARG   N       1402    0.591812106    6.647207978    4.502147420
  133 ARG   H       1403    0.534860179    6.565156100    4.507086445
  133 ARG   CA      1404    0.550160573    6.737145936    4.393591543
  133 ARG   CB      1405    0.404055734    6.709784546    4.357390939
  133 ARG   CG      1406    0.367375029    6.779834243    4.226410508
  133 ARG   CD      1407    0.427158529    6.697197143    4.112365987
  133 ARG   NE      1408    0.417979726    6.764610108    3.982068838
  133 ARG   HE      1409    0.324830468    6.787659116    3.953926237
  133 ARG   CZ      1410    0.518444255    6.774153976    3.893916754
  133 ARG   NH1     1411    0.636412252    6.716457390    3.920572343
  133 ARG   HH11    1412    0.718303344    6.733920719    3.865901939
  133 ARG   HH12    1413    0.645697442    6.652331638    3.996741366
  133 ARG   NH2     1414    0.499615713    6.842777368    3.780384509
  133 ARG   HH21    1415    0.572138045    6.863491750    3.714732744
  133 ARG   HH22    1416    0.416906929    6.897141201    3.766105938
  133 ARG   C       1417    0.557153148    6.882716469    4.440198582
  133 ARG   O       1418    0.589939109    6.968550041    4.358418343
  134 PHE   N       1419    0.522799118    6.912469861    4.565197739
  134 PHE   H       1420    0.467360619    6.846799594    4.616340973
  134 PHE   CA      1421    0.543769787    7.046414266    4.622015244
  134 PHE   CB      1422    0.506826741    7.044877928    4.770490251
  134 PHE   CG      1423    0.513095311    7.184654677    4.832371129
  134 PHE   CD1     1424    0.416383988    7.277582589    4.795868873
  134 PHE   HD1     1425    0.342833012    7.253513862    4.719122297
  134 PHE   CD2     1426    0.601183171    7.214134428    4.935771742
  134 PHE   HD2     1427    0.666876966    7.140297356    4.981744213
  134 PHE   CE1     1428    0.408674904    7.405948922    4.848623996
  134 PHE   HE1     1429    0.352425584    7.488278113    4.804590209
  134 PHE   CE2     1430    0.591914496    7.340641508    4.992640897
  134 PHE   HE2     1431    0.662049645    7.363308217    5.072942437
  134 PHE   CZ      1432    0.497460612    7.434093699    4.951815286
  134 PHE   HZ      1433    0.494916913    7.536021486    4.990355026
  134 PHE   C       1434    0.685445350    7.101880992    4.605836274
  134 PHE   O       1435    0.702665838    7.208955002    4.547785131
  135 VAL   N       1436    0.781433368    7.032331595    4.666174219
  135 VAL   H       1437    0.757090342    6.952223370    4.720869397
  135 VAL   CA      1438    0.926175892    7.057967903    4.664188263
  135 VAL   CB      1439    0.993520440    6.969318185    4.769149765
  135 VAL   CG1     1440    0.929557258    6.974651157    4.908046394
  135 VAL   CG2     1441    1.029110491    6.828386651    4.721376602
  135 VAL   C       1442    0.980606522    7.067074312    4.521482274
  135 VAL   O       1443    1.078157916    7.140156495    4.504996181
  136 GLU   N       1444    0.911506762    7.001994724    4.428314018
  136 GLU   H       1445    0.834553623    6.941419261    4.448549528
  136 GLU   CA      1446    0.944494053    7.031614568    4.288158373
  136 GLU   CB      1447    0.895166539    6.923129435    4.192223786
  136 GLU   CG      1448    0.987195933    6.931270453    4.070282482
  136 GLU   CD      1449    0.966085561    6.838008164    3.950848165
  136 GLU   OE1     1450    0.993812062    6.717123166    3.966440844
  136 GLU   OE2     1451    0.910596412    6.878530411    3.846440749
  136 GLU   C       1452    0.900459713    7.169359732    4.238150166
  136 GLU   O       1453    0.978184085    7.234899659    4.168901757
  137 TYR   N       1454    0.773612323    7.207656071    4.249729290
  137 TYR   H       1455    0.723672825    7.127122311    4.281673098
  137 TYR   CA      1456    0.731890963    7.346257315    4.223996057
  137 TYR   CB      1457    0.583032305    7.366498377    4.253020086
  137 TYR   CG      1458    0.490403451    7.337945094    4.134629790
  137 TYR   CD1     1459    0.445708345    7.207764193    4.115267877
  137 TYR   HD1     1460    0.451654552    7.134875586    4.196106172
  137 TYR   CD2     1461    0.472081911    7.428899849    4.031142858
  137 TYR   HD2     1462    0.481063272    7.536106178    4.048629942
  137 TYR   CE1     1463    0.414795068    7.162667358    3.987483012
  137 TYR   HE1     1464    0.406677391    7.055366879    3.970111593
  137 TYR   CE2     1465    0.433636550    7.384015941    3.905339228
  137 TYR   HE2     1466    0.448773682    7.451381937    3.821009983
  137 TYR   CZ      1467    0.411320088    7.249390117    3.878924842
  137 TYR   OH      1468    0.379157480    7.213369161    3.751786554
  137 TYR   HH      1469    0.320482227    7.136864768    3.778317298
  137 TYR   C       1470    0.808276658    7.463280244    4.286321425
  137 TYR   O       1471    0.858738873    7.544563742    4.209003694
  138 CYSH  N       1472    0.859474818    7.432064107    4.405045250
  138 CYSH  H       1473    0.815371491    7.355368602    4.451657941
  138 CYSH  CA      1474    0.956788397    7.512745475    4.480094697
  138 CYSH  CB      1475    0.989211454    7.455583630    4.618269000
  138 CYSH  SG      1476    0.862605500    7.486839899    4.746655662
  138 CYSH  HG      1477    0.941324941    7.574240040    4.808732123
  138 CYSH  C       1478    1.089935427    7.529008866    4.406468812
  138 CYSH  O       1479    1.153580834    7.634233732    4.403764408
  139 GLN   N       1480    1.132905909    7.425964054    4.334180098
  139 GLN   H       1481    1.086210769    7.339532758    4.315448976
  139 GLN   CA      1482    1.256700332    7.426059802    4.254899509
  139 GLN   CB      1483    1.301699411    7.284331537    4.218817646
  139 GLN   CG      1484    1.431336527    7.271643432    4.138558323
  139 GLN   CD      1485    1.485477644    7.128771172    4.146406309
  139 GLN   OE1     1486    1.432142660    7.026706852    4.189607331
  139 GLN   NE2     1487    1.597334474    7.113974841    4.075993497
  139 GLN   HE21    1488    1.627007759    7.021181777    4.053434344
  139 GLN   HE22    1489    1.647657933    7.189809551    4.034560502
  139 GLN   C       1490    1.243267724    7.514405418    4.130690253
  139 GLN   O       1491    1.329450777    7.596591895    4.099884454
  140 LYSH  N       1492    1.131547149    7.493876825    4.061496586
  140 LYSH  H       1493    1.067923681    7.421710032    4.088773962
  140 LYSH  CA      1494    1.091175827    7.566970702    3.940511055
  140 LYSH  CB      1495    0.949704581    7.527892898    3.897252475
  140 LYSH  CG      1496    0.938033053    7.389752389    3.832490796
  140 LYSH  CD      1497    0.799915510    7.324022091    3.836314798
  140 LYSH  CE      1498    0.810503690    7.182017744    3.780352598
  140 LYSH  NZ      1499    0.870373559    7.174289365    3.646303171
  140 LYSH  HZ1     1500    0.826369293    7.239296809    3.584350164
  140 LYSH  HZ2     1501    0.864652711    7.082587642    3.606827648
  140 LYSH  HZ3     1502    0.966795844    7.200575284    3.649744435
  140 LYSH  C       1503    1.097297825    0.033859075    3.956678349
  140 LYSH  O       1504    1.113669107    0.109500408    3.861071013
  141 HISA  N       1505    1.054925424    0.075832984    4.075562626
  141 HISA  H       1506    1.007541609    0.012965734    4.137240759
  141 HISA  CA      1507    1.043723781    0.216489584    4.116810461
  141 HISA  CB      1508    0.923127656    0.233592424    4.209407257
  141 HISA  CG      1509    0.782443894    0.216840598    4.151634085
  141 HISA  ND1     1510    0.684629957    0.154022709    4.216273407
  141 HISA  HD1     1511    0.684735888    0.128400632    4.312942444
  141 HISA  CD2     1512    0.738086246    0.233823050    4.027394096
  141 HISA  HD2     1513    0.797384625    0.275474419    3.945969766
  141 HISA  CE1     1514    0.582491699    0.133896644    4.133490238
  141 HISA  HE1     1515    0.480188401    0.102896462    4.154744845
  141 HISA  NE2     1516    0.613838017    0.187749459    4.015998681
  141 HISA  C       1517    1.167392120    0.272011069    4.187759898
  141 HISA  O       1518    1.176822724    0.392082829    4.212718004
  142 GLY   N       1519    1.234530970    0.172572883    4.245178963
  142 GLY   H       1520    1.267604048    0.078200378    4.243803708
  142 GLY   CA      1521    1.366920471    0.190420853    4.306540360
  142 GLY   C       1522    1.372340710    0.196054286    4.459353676
  142 GLY   O       1523    1.472526767    0.228154178    4.523095050
  143 ILE   N       1524    1.259536082    0.169349936    4.524553959
  143 ILE   H       1525    1.173805691    0.136597436    4.484818114
  143 ILE   CA      1526    1.250864619    0.150624283    4.670110743
  143 ILE   CB      1527    1.110157847    0.162008956    4.729119137
  143 ILE   CG1     1528    1.049089618    0.299120542    4.699451069
  143 ILE   CG2     1529    1.104953958    0.125233409    4.877550979
  143 ILE   CD      1530    0.898036798    0.291403840    4.722545262
  143 ILE   C       1531    1.317780003    0.017628210    4.705435421
  143 ILE   O       1532    1.296291491   -0.087826123    4.645873423
  144 VAL   N       1533    1.413823310    0.026471137    4.797013632
  144 VAL   H       1534    1.436405312    0.109162775    4.848520074
  144 VAL   CA      1535    1.495065675    7.595607786    4.836427047
  144 VAL   CB      1536    1.627054430    7.635504695    4.902739621
  144 VAL   CG1     1537    1.704385930    7.742016855    4.824738925
  144 VAL   CG2     1538    1.625098153    7.680042554    5.049108829
  144 VAL   C       1539    1.413922254    7.493091768    4.915920440
  144 VAL   O       1540    1.338186091    7.529370742    5.005801253
  145 LYSH  N       1541    1.432709518    7.363897817    4.890554907
  145 LYSH  H       1542    1.509880482    7.326844020    4.838879464
  145 LYSH  CA      1543    1.338942196    7.263688304    4.943269509
  145 LYSH  CB      1544    1.372535968    7.130199465    4.876474669
  145 LYSH  CG      1545    1.361278308    7.128311020    4.723892320
  145 LYSH  CD      1546    1.415809490    6.999201769    4.662532173
  145 LYSH  CE      1547    1.396079738    7.007544184    4.511038769
  145 LYSH  NZ      1548    1.458106046    6.899617793    4.432830456
  145 LYSH  HZ1     1549    1.436328606    6.920323681    4.337450444
  145 LYSH  HZ2     1550    1.415524383    6.811075753    4.451465944
  145 LYSH  HZ3     1551    1.556246391    6.885410373    4.445740519
  145 LYSH  C       1552    1.351650165    7.246765077    5.094799117
  145 LYSH  O       1553    1.270053268    7.169448390    5.144757484
  146 GLU   N       1554    1.464121132    7.288199115    5.152467750
  146 GLU   H       1555    1.554974874    7.288092677    5.110666195
  146 GLU   CA      1556    1.469038186    7.307783106    5.298082318
  146 GLU   CB      1557    1.612082691    7.334151221    5.345538633
  146 GLU   CG      1558    1.713976357    7.223024296    5.319571166
  146 GLU   CD      1559    1.783923856    7.233845888    5.183931492
  146 GLU   OE1     1560    1.906819959    7.256348783    5.180027544
  146 GLU   OE2     1561    1.718943363    7.225360229    5.077498720
  146 GLU   C       1562    1.378472365    7.415889067    5.357435326
  146 GLU   O       1563    1.341515249    7.399728959    5.473644300
  147 ASN   N       1564    1.329408759    7.511236039    5.278737043
  147 ASN   H       1565    1.361192852    7.514626050    5.183978032
  147 ASN   CA      1566    1.264977496    7.628747685    5.339141735
  147 ASN   CB      1567    1.280853620    7.740612658    5.235963006
  147 ASN   CG      1568    1.393947456    0.145983647    5.285175567
  147 ASN   OD1     1569    1.473644029    0.123628180    5.376152148
  147 ASN   ND2     1570    1.406114979    0.266893273    5.231120995
  147 ASN   HD21    1571    1.473325453    0.333503761    5.263445949
  147 ASN   HD22    1572    1.335453745    0.305922405    5.172105304
  147 ASN   C       1573    1.124744824    7.623731007    5.400154182
  147 ASN   O       1574    1.045106483    7.716541194    5.386955399
  148 ILE   N       1575    1.102680120    7.508648031    5.463069124
  148 ILE   H       1576    1.168491551    7.451723234    5.512348633
  148 ILE   CA      1577    0.967836507    7.462461750    5.499085406
  148 ILE   CB      1578    0.951376666    7.323496308    5.437210689
  148 ILE   CG1     1579    1.058036267    7.230626751    5.495609660
  148 ILE   CG2     1580    0.927330605    7.314274129    5.286388474
  148 ILE   CD      1581    1.056586028    7.084573276    5.450033421
  148 ILE   C       1582    0.924948836    7.466297221    5.645914193
  148 ILE   O       1583    1.012194994    7.481350013    5.731309920
  149 PHE   N       1584    0.794880680    7.463564745    5.673606283
  149 PHE   H       1585    0.728036253    7.480876482    5.601267682
  149 PHE   CA      1586    0.744369362    7.476924167    5.811008007
  149 PHE   CB      1587    0.667457604    7.608948454    5.819012885
  149 PHE   CG      1588    0.743940874    7.737456694    5.786667935
  149 PHE   CD1     1589    0.811138442    0.123003051    5.885721579
  149 PHE   HD1     1590    0.809874290    0.082156114    5.986774771
  149 PHE   CD2     1591    0.742739285    0.106860710    5.658810415
  149 PHE   HD2     1592    0.677379612    0.069859561    5.579816214
  149 PHE   CE1     1593    0.887759813    0.237531838    5.867428916
  149 PHE   HE1     1594    0.970113189    0.259446857    5.935390002
  149 PHE   CE2     1595    0.808660353    0.227878724    5.640607633
  149 PHE   HE2     1596    0.776503414    0.285011419    5.553517765
  149 PHE   CZ      1597    0.884818016    0.290156169    5.738804480
  149 PHE   HZ      1598    0.939313057    0.381350902    5.714378792
  149 PHE   C       1599    0.664785066    7.354385173    5.856439370
  149 PHE   O       1600    0.580310434    7.313742147    5.776799919
  150 ASP   N       1601    0.677159708    7.321403379    5.984689721
  150 ASP   H       1602    0.740100036    7.377005843    6.038980939
  150 ASP   CA      1603    0.616488995    7.203390210    6.047953472
  150 ASP   CB      1604    0.710640625    7.122968524    6.137831634
  150 ASP   CG      1605    0.683379829    6.973646038    6.118607189
  150 ASP   OD1     1606    0.772318327    6.908466144    6.059717169
  150 ASP   OD2     1607    0.569761379    6.931194931    6.148872997
  150 ASP   C       1608    0.488009377    7.237424032    6.123770282
  150 ASP   O       1609    0.487862254    7.298223684    6.230697935
  151 LEU   N       1610    0.394192879    7.144748519    6.106444122
  151 LEU   H       1611    0.424522127    7.056900348    6.069508404
  151 LEU   CA      1612    0.263680683    7.134362838    6.173285767
  151 LEU   CB      1613    0.173573524    7.035493156    6.099006233
  151 LEU   CG      1614    0.106173422    7.085033134    5.970886551
  151 LEU   CD1     1615    0.014786369    6.978351599    5.910251853
  151 LEU   CD2     1616    0.029233241    7.214209243    5.999287448
  151 LEU   C       1617    0.272808028    7.087000208    6.318496298
  151 LEU   O       1618    0.183969565    7.107054146    6.401174322
  152 THR   N       1619    0.379832061    7.014421831    6.349615899
  152 THR   H       1620    0.435240800    6.969196430    6.279715826
  152 THR   CA      1621    0.412757851    6.981520856    6.489057572
  152 THR   CB      1622    0.516074337    6.869451318    6.502423289
  152 THR   OG1     1623    0.640424359    6.903509453    6.440557411
  152 THR   HG1     1624    0.652045918    6.873129720    6.346002846
  152 THR   CG2     1625    0.461364502    6.743262481    6.435404960
  152 THR   C       1626    0.458712471    7.094324806    6.581661768
  152 THR   O       1627    0.472156853    7.075048834    6.702401950
  153 GLU   N       1628    0.502961949    7.199585415    6.513461540
  153 GLU   H       1629    0.498444304    7.204836147    6.413696931
  153 GLU   CA      1630    0.567997703    7.320222354    6.566638775
  153 GLU   CB      1631    0.688394685    7.359210763    6.480648734
  153 GLU   CG      1632    0.798011864    7.252761554    6.488242578
  153 GLU   CD      1633    0.917489979    7.292002448    6.401105802
  153 GLU   OE1     1634    0.971461650    7.207496494    6.326467503
  153 GLU   OE2     1635    0.950263008    7.412613506    6.399981245
  153 GLU   C       1636    0.467594909    7.435673178    6.565150473
  153 GLU   O       1637    0.409122619    7.473888172    6.666391158
  154 VAL   N       1638    0.441267307    7.497462091    6.450341210
  154 VAL   H       1639    0.484649507    7.465807554    6.365984693
  154 VAL   CA      1640    0.329183813    7.589141715    6.424963238
  154 VAL   CB      1641    0.391566621    7.714926842    6.364153540
  154 VAL   CG1     1642    0.285478654    7.815977785    6.320045390
  154 VAL   CG2     1643    0.490739023    7.786406624    6.456163613
  154 VAL   C       1644    0.220487224    7.523575527    6.339544638
  154 VAL   O       1645    0.240188218    7.496569654    6.221162704
  155 ASP   N       1646    0.109501598    7.496480076    6.407656084
  155 ASP   H       1647    0.109050076    7.520041944    6.504839836
  155 ASP   CA      1648    7.669253691    7.434572438    6.362319094
  155 ASP   CB      1649    7.616799311    7.359407709    6.484831058
  155 ASP   CG      1650    7.579495026    7.450954614    6.601617331
  155 ASP   OD1     1651    7.668162911    7.463987326    6.688770796
  155 ASP   OD2     1652    7.458650612    7.481784012    6.610119823
  155 ASP   C       1653    7.569475266    7.526801866    6.291983410
  155 ASP   O       1654    7.575319818    7.648403716    6.309609170
  156 ARG   N       1655    7.465482900    7.467843449    6.233661673
  156 ARG   H       1656    7.463047012    7.367863619    6.233678711
  156 ARG   CA      1657    7.351929282    7.536346001    6.170225383
  156 ARG   CB      1658    7.268922721    7.445796519    6.079012380
  156 ARG   CG      1659    7.347957868    7.391456782    5.959788165
  156 ARG   CD      1660    7.277100809    7.279764563    5.882918190
  156 ARG   NE      1661    7.249558189    7.158472620    5.961254234
  156 ARG   HE      1662    7.198344967    7.170180191    6.046343513
  156 ARG   CZ      1663    7.278662791    7.034632674    5.919164470
  156 ARG   NH1     1664    7.332084716    7.013564410    5.798093904
  156 ARG   HH11    1665    7.363611219    7.090429514    5.742436014
  156 ARG   HH12    1666    7.352604878    6.919713931    5.770325980
  156 ARG   NH2     1667    7.266138212    6.921664673    5.990117232
  156 ARG   HH21    1668    7.272449895    6.838322550    5.935227111
  156 ARG   HH22    1669    7.301374016    6.922024706    6.083696130
  156 ARG   C       1670    7.262764656    7.606146602    6.273126603
  156 ARG   O       1671    7.140464166    7.597142760    6.263608618
  157 CYS2  N       1672    7.313726245    0.005876977    6.361956121
  157 CYS2  H       1673    7.411483625    0.025554997    6.354375020
  157 CYS2  CA      1674    7.252295033    0.097697623    6.458945631
  157 CYS2  CB      1675    7.174331250    0.211218077    6.392275882
  157 CYS2  SG      1676    7.256638803    0.368026784    6.438365003
  157 CYS2  C       1677    7.154607388    0.036095578    6.559291091
  157 CYS2  O       1678    7.068453182    0.103696698    6.615304996
  158 LEU   N       1679    7.176036835    7.595467383    6.596856476
  158 LEU   H       1680    7.264889956    7.553075753    6.579284722
  158 LEU   CA      1681    7.079381849    7.519230023    6.677173438
  158 LEU   CB      1682    7.090550899    7.367752554    6.658866698
  158 LEU   CG      1683    7.051323572    7.318879871    6.519281568
  158 LEU   CD1     1684    7.082660048    7.169143003    6.516830883
  158 LEU   CD2     1685    6.906927348    7.351305211    6.480436038
  158 LEU   C       1686    7.060619884    7.550264683    6.825827582
  158 LEU   O       1687    7.031550380    7.455907129    6.899180748
  159 GLN   N       1688    7.059635779    7.678578188    6.860851283
  159 GLN   H       1689    7.055537808    7.744423865    6.785700764
  159 GLN   CA      1690    7.045201552    0.038052421    7.000185687
  159 GLN   CB      1691    7.066341024    0.189494568    7.005511150
  159 GLN   CG      1692    7.215805167    0.218999383    7.019512494
  159 GLN   CD      1693    7.245738106    0.368706290    7.029326508
  159 GLN   OE1     1694    7.169432381    0.460877988    7.000873745
  159 GLN   NE2     1695    7.358837747    0.399358441    7.092239148
  159 GLN   HE21    1696    7.388806242    0.494455488    7.084653420
  159 GLN   HE22    1697    7.414176405    0.330644460    7.139302944
  159 GLN   C       1698    6.922904989    7.679428687    7.081037562
  159 GLN   O       1699    6.930701244    7.685162173    7.203668625
  160 ALA   N       1700    6.812296603    7.641903374    7.017398976
  160 ALA   H       1701    6.823181220    7.628292371    6.918929120
  160 ALA   CA      1702    6.686828603    7.592493622    7.075952088
  160 ALA   CB      1703    6.602299343    7.708424587    7.129110502
  160 ALA   C       1704    6.606786202    7.506483380    6.977926742
  160 ALA   O       1705    6.508908174    7.552235113    6.919124353
  161 ARG   N       1706    6.641496361    7.378549598    6.967039160
  161 ARG   H       1707    6.676909179    7.322124469    7.041632563
  161 ARG   CA      1708    6.592888933    7.285854705    6.863820576
  161 ARG   CB      1709    6.663256394    7.150362682    6.853697426
  161 ARG   CG      1710    6.814386218    7.173081447    6.860959926
  161 ARG   CD      1711    6.892174907    7.051920064    6.912704232
  161 ARG   NE      1712    7.036156308    7.079698762    6.922859635
  161 ARG   HE      1713    7.088365610    7.000671991    6.890781521
  161 ARG   CZ      1714    7.101234727    7.154535343    7.012955105
  161 ARG   NH1     1715    7.032672203    7.189619191    7.122605016
  161 ARG   HH11    1716    7.068273704    7.256532981    7.187825916
  161 ARG   HH12    1717    6.934182586    7.172409238    7.120976932
  161 ARG   NH2     1718    7.209239762    7.226460456    6.979521964
  161 ARG   HH21    1719    7.248551201    7.292424817    7.043566617
  161 ARG   HH22    1720    7.260121134    7.201073912    6.897267307
  161 ARG   C       1721    6.442600110    7.258134682    6.856177043
  161 ARG   O       1722    6.370566661    7.204284133    6.940083968
  162 GLY   N       1723    6.388886975    7.273624842    6.735481532
  162 GLY   H       1724    6.310013203    7.233824248    6.688631902
  162 GLY   CA      1725    6.442458129    7.334362652    6.612786136
  162 GLY   C       1726    6.334647804    7.355271057    6.506234533
  162 GLY   O1      1727    6.368498862    7.369520634    6.386751778
  162 GLY   O2      1728    6.214924336    7.361423686    6.541658002
  163 fA4P  HO4     1729    5.917480310    7.368469256    3.749955009
  163 fA4P  O4      1730    5.835360996    7.420386628    3.726268480
  163 fA4P  C4      1731    5.860020178    7.560997501    3.711561423
  163 fA4P  C3      1732    5.962188211    7.597124805    3.604954294
  163 fA4P  O3      1733    6.092272134    7.549982605    3.643041390
  163 fA4P  HO3     1734    6.093241680    7.450005378    3.640913867
  163 fA4P  C2      1735    5.906969917    7.558863804    3.468595022
  163 fA4P  O2      1736    5.993620499    7.566792534    3.354478862
  163 fA4P  HO2     1737    6.083146969    7.592589410    3.390828044
  163 fA4P  C6      1738    5.629590455    7.618190692    3.799179652
  163 fA4P  C5      1739    5.730785989    7.637267659    3.687364399
  163 fA4P  O5      1740    5.681739964    7.609469073    3.555391955
  163 fA4P  C1      1741    5.777182373    7.636130357    3.451589677
  164 SIA   HO8     1742    7.418958638    0.484108998    2.739212653
  164 SIA   O8      1743    7.385435355    0.397132857    2.702987534
  164 SIA   C8      1744    7.415599302    0.376009274    2.564283490
  164 SIA   C7      1745    7.560433065    0.401679474    2.525909343
  164 SIA   O7      1746    7.610198168    0.534130813    2.549887540
  164 SIA   HO7     1747    7.626242324    0.540211036    2.648408599
  164 SIA   C9      1748    7.316125745    0.452045831    2.478078003
  164 SIA   O9      1749    7.177209839    0.417801825    2.466913324
  164 SIA   HO9     1750    7.137376349    0.492466454    2.413628133
  164 SIA   C5      1751    0.075343100    0.256343521    2.453772837
  164 SIA   N5      1752    0.039203350    0.274206245    2.312399680
  164 SIA   HN5     1753   -0.049978157    0.233515581    2.292607685
  164 SIA   C5A     1754    0.107869494    0.353916533    2.231017412
  164 SIA   O5A     1755    0.178574398    0.443521127    2.276885855
  164 SIA   C5B     1756    0.062604153    0.366372051    2.085397981
  164 SIA   C4      1757    0.121170392    0.115699051    2.488769819
  164 SIA   O4      1758    0.209142605    0.063282007    2.388228692
  164 SIA   HO4     1759    0.178943208    0.069717074    2.293107986
  164 SIA   C3      1760    0.210155286    0.116587147    2.611999836
  164 SIA   C1      1761    0.212897007    0.257986950    2.814767318
  164 SIA   O1A     1762    0.181402103    0.363748056    2.873506190
  164 SIA   O1B     1763    0.319226164    0.202775861    2.850437076
  164 SIA   C6      1764    7.648301228    0.280723762    2.553398085
  164 SIA   O6      1765    7.694867202    0.283980495    2.689097603
  164 SIA   C2      1766    7.809282162    0.199086965    2.706338879
  165 LB6P  O6      1767    7.720629101    0.129940973    2.795532827
  165 LB6P  C6      1768    7.753488280    0.006348604    2.860645722
  165 LB6P  C3      1769    7.615890965    7.382909729    3.028495690
  165 LB6P  O3      1770    7.673314000    7.278612780    3.108615114
  165 LB6P  HO3     1771    7.596407207    7.224537574    3.142692440
  165 LB6P  C2      1772    7.541671972    7.329041535    2.907265679
  165 LB6P  O2      1773    7.423791563    7.259975060    2.951162549
  165 LB6P  HO2     1774    7.442183376    7.186670499    3.016647122
  165 LB6P  C4      1775    0.039714231    7.469437621    2.967308350
  165 LB6P  O4      1776    0.142581399    7.405495785    2.890326461
  165 LB6P  HO4     1777    0.222381150    7.381950859    2.945814694
  165 LB6P  C5      1778    7.659077745    7.573692089    2.878381351
  165 LB6P  O5      1779    7.588044489    7.519649001    2.765999651
  165 LB6P  C1      1780    7.483712674    7.432718980    2.812412757
  166 NAG   O4      1781    7.429551680    7.365631143    2.697687103
  166 NAG   C4      1782    7.309719950    7.415209512    2.636241084
  166 NAG   C3      1783    7.199725495    7.389259804    2.737887241
  166 NAG   O3      1784    7.194915904    7.256453918    2.792068771
  166 NAG   HO3     1785    7.286828869    7.233344285    2.823989175
  166 NAG   C2      1786    7.065523653    7.447529234    2.696623300
  166 NAG   N2      1787    6.959502026    7.439745067    2.798156615
  166 NAG   HN2     1788    6.971712050    7.481244869    2.888322542
  166 NAG   C7      1789    6.842047775    7.379991549    2.780103129
  166 NAG   O7      1790    6.752478783    7.393221838    2.863358315
  166 NAG   C8      1791    6.816387542    7.309676129    2.646650073
  166 NAG   C6      1792    7.394012845    7.546737694    2.450561638
  166 NAG   O6      1793    7.354547689    7.482892766    2.328246916
  166 NAG   HO6     1794    7.377971767    7.385882800    2.334605065
  166 NAG   C5      1795    7.303671680    7.553144706    2.572644972
  166 NAG   O5      1796    7.174044680    7.595860948    2.528288693
  166 NAG   C1      1797    7.084558775    7.587369601    2.640149386
  167 MA2P  O2      1798    6.978179151    7.664407065    2.582337345
  167 MA2P  C2      1799    6.926836510    7.760374988    2.675875280
  167 MA2P  C4      1800    6.941169737    0.300690316    2.778410502
  167 MA2P  O4      1801    6.974690562    0.249523373    2.908230436
  167 MA2P  HO4     1802    6.965889357    0.312604002    2.985324015
  167 MA2P  C3      1803    6.999590006    0.208654620    2.672477001
  167 MA2P  O3      1804    6.993956999    0.271605094    2.543633337
  167 MA2P  HO3     1805    7.078866597    0.320302707    2.523165083
  167 MA2P  C6      1806    6.757721458    0.423979376    2.653524970
  167 MA2P  O6      1807    6.618488743    0.458633415    2.656321930
  167 MA2P  HO6     1808    6.613553530    0.543744998    2.604049649
  167 MA2P  C5      1809    6.791643523    0.320254071    2.759350609
  167 MA2P  O5      1810    6.727344576    0.192323777    2.749594466
  167 MA2P  C1      1811    6.777430842    0.095340547    2.656420654
  168 SIA   HO8     1812    6.677910721    1.528301290    2.847966071
  168 SIA   O8      1813    6.709922359    1.454988570    2.907970629
  168 SIA   C8      1814    6.598254002    1.414931218    2.988713230
  168 SIA   C7      1815    6.633900863    1.278467806    3.045412686
  168 SIA   O7      1816    6.580141945    1.231579221    3.169934829
  168 SIA   HO7     1817    6.480612051    1.221946275    3.168908465
  168 SIA   C9      1818    6.561591964    1.509581208    3.101869240
  168 SIA   O9      1819    6.505914192    1.638064841    3.070465939
  168 SIA   HO9     1820    6.406162364    1.636054716    3.063650735
  168 SIA   C5      1821    6.736511903    1.076692228    2.957615692
  168 SIA   N5      1822    6.871973360    1.133634032    2.962000962
  168 SIA   HN5     1823    6.903296429    1.163013343    2.871691670
  168 SIA   C5A     1824    6.961910094    1.106956719    3.056288582
  168 SIA   O5A     1825    6.935698574    1.035107440    3.152625486
  168 SIA   C5B     1826    7.102449631    1.163641725    3.035175560
  168 SIA   C4      1827    6.735919825    0.970231784    2.849116127
  168 SIA   O4      1828    6.831004945    0.864958780    2.870823166
  168 SIA   HO4     1829    6.798929238    0.804659061    2.943865221
  168 SIA   C3      1830    6.597748303    0.907358766    2.841127666
  168 SIA   C1      1831    6.481709888    1.041261858    2.668776150
  168 SIA   O1A     1832    6.477359828    1.162808608    2.639884426
  168 SIA   O1B     1833    6.485196001    0.952643076    2.580680793
  168 SIA   C6      1834    6.624615916    1.176583656    2.932982225
  168 SIA   O6      1835    6.498610763    1.110061605    2.915856120
  168 SIA   C2      1836    6.485572058    1.007027181    2.816820667
  169 LB6P  O6      1837    6.367594811    0.936302939    2.857718821
  169 LB6P  C6      1838    6.247850086    1.015391346    2.858769568
  169 LB6P  C3      1839    5.915081330    0.956877433    3.017798643
  169 LB6P  O3      1840    5.865762162    1.013055332    3.140299054
  169 LB6P  HO3     1841    5.916620685    0.967186594    3.213168295
  169 LB6P  C2      1842    5.884708343    0.809328682    2.997446177
  169 LB6P  O2      1843    5.744201808    0.780466545    2.993289048
  169 LB6P  HO2     1844    5.708880274    0.811731602    3.081464625
  169 LB6P  C4      1845    6.062108754    0.995386403    3.015405963
  169 LB6P  O4      1846    6.127828013    0.951977365    3.135365330
  169 LB6P  HO4     1847    6.140826203    0.853711912    3.148618317
  169 LB6P  C5      1848    6.112543725    0.949330095    2.879611427
  169 LB6P  O5      1849    6.092253792    0.808428770    2.861492670
  169 LB6P  C1      1850    5.955493936    0.765835550    2.870147492
  170 NAG   O4      1851    5.956771016    0.622449611    2.864335277
  170 NAG   C4      1852    5.974581267    0.554748273    2.739060865
  170 NAG   C3      1853    6.114772606    0.530744892    2.685429891
  170 NAG   O3      1854    6.185485346    0.655323445    2.676926259
  170 NAG   HO3     1855    6.168477684    0.719723869    2.751514272
  170 NAG   C2      1856    6.112164726    0.462961604    2.549401468
  170 NAG   N2      1857    6.246943747    0.444626486    2.493631616
  170 NAG   HN2     1858    6.304493186    0.378838810    2.542226036
  170 NAG   C7      1859    6.279495062    0.479184849    2.369382742
  170 NAG   O7      1860    6.204099431    0.534368811    2.289386075
  170 NAG   C8      1861    6.422292558    0.442318035    2.328625912
  170 NAG   C6      1862    5.777358816    0.407314360    2.799998466
  170 NAG   O6      1863    5.675646226    0.465536954    2.717191310
  170 NAG   HO6     1864    5.678077878    0.419156034    2.628628192
  170 NAG   C5      1865    5.917879077    0.413743048    2.742366726
  170 NAG   O5      1866    5.908767832    0.358512371    2.610231474
  170 NAG   C1      1867    6.038845657    0.330001091    2.556746369
  171 MA2P  O2      1868    6.023576881    0.256143094    2.434649847
  171 MA2P  C2      1869    5.987055395    0.117742346    2.444909616
  171 MA2P  C4      1870    5.918184785    0.082777156    2.199180339
  171 MA2P  O4      1871    5.820702060    0.054784657    2.097653798
  171 MA2P  HO4     1872    5.768401915   -0.029473481    2.110550117
  171 MA2P  C3      1873    5.880076820    0.074227596    2.346077570
  171 MA2P  O3      1874    5.754356928    0.138758703    2.371082328
  171 MA2P  HO3     1875    5.713755739    0.107555632    2.456977373
  171 MA2P  C6      1876    6.113286624    0.021116207    2.048016128
  171 MA2P  O6      1877    6.200069247    0.132268882    2.021416699
  171 MA2P  HO6     1878    6.284027213    0.121894324    2.074745422
  171 MA2P  C5      1879    6.048602218    0.006025169    2.184735902
  171 MA2P  O5      1880    6.155581672    0.045975757    2.271653373
  171 MA2P  C1      1881    6.117082964    0.047223432    2.409898288
  172 MB6P  O6      1882    6.122535688   -0.086085961    2.462759332
  172 MB6P  C6      1883    6.259837861   -0.126668459    2.472546403
  172 MB6P  C3      1884    6.563145051    7.672627848    2.676242146
  172 MB6P  O3      1885    6.705877948    7.658627788    2.681417133
  172 MB6P  C2      1886    6.502557253    7.630034080    2.808991044
  172 MB6P  O2      1887    6.502699076    7.487065234    2.821376081
  172 MB6P  HO2     1888    6.596748449    7.453707159    2.814861053
  172 MB6P  C4      1889    6.484007916    7.602077621    2.567319752
  172 MB6P  O4      1890    6.541086549    7.647232058    2.443633394
  172 MB6P  HO4     1891    6.610543718    7.583232816    2.410756474
  172 MB6P  C5      1892    6.336995670    7.639953364    2.575094628
  172 MB6P  O5      1893    6.281586395    7.622444097    2.706315659
  172 MB6P  C1      1894    6.357559169    7.675106497    2.816080063
  173 NAG   O4      1895    6.292643619    7.661359431    2.943322355
  173 NAG   C4      1896    6.179466726    7.748507195    2.957102998
  173 NAG   C3      1897    6.047371596    7.676618992    2.979201410
  173 NAG   O3      1898    6.027700943    7.601695154    2.858394142
  173 NAG   HO3     1899    6.113488157    7.554361433    2.838367318
  173 NAG   C2      1900    5.920661833    0.072073083    3.002710011
  173 NAG   N2      1901    5.803401353   -0.013985153    3.024059060
  173 NAG   HN2     1902    5.827849522   -0.106654384    3.052633584
  173 NAG   C7      1903    5.674502228    0.016252479    3.011387871
  173 NAG   O7      1904    5.651394557    0.099063468    2.923425114
  173 NAG   C8      1905    5.575572584    7.595784956    3.061096961
  173 NAG   C6      1906    6.315364202    0.246886195    3.071119264
  173 NAG   O6      1907    6.328722754    0.328408444    2.953776271
  173 NAG   HO6     1908    6.388868650    0.406035541    2.972658849
  173 NAG   C5      1909    6.192693379    0.157259365    3.075916026
  173 NAG   O5      1910    6.072783298    0.235149918    3.088168975
  173 NAG   C1      1911    5.960559957    0.153509730    3.124709817
  174 NAG   O4      1912    5.858945712    0.253380300    3.141820080
  174 NAG   C4      1913    5.841859709    0.325995358    3.264417600
  174 NAG   C3      1914    5.852165950    0.475663524    3.239920738
  174 NAG   O3      1915    5.963794259    0.506119864    3.155036072
  174 NAG   HO3     1916    5.979411292    0.429116561    3.093160628
  174 NAG   C2      1917    5.848318862    0.556098348    3.368837563
  174 NAG   N2      1918    5.854441126    0.701491240    3.347959714
  174 NAG   HN2     1919    5.781610503    0.733765314    3.287495521
  174 NAG   C7      1920    5.940593382    0.789774565    3.397718201
  174 NAG   O7      1921    5.952022851    0.905621674    3.357995593
  174 NAG   C8      1922    6.036217948    0.739355441    3.506002786
  174 NAG   C6      1923    5.687375527    0.159885473    3.369672092
  174 NAG   O6      1924    5.791899804    0.093424494    3.442136609
  174 NAG   C5      1925    5.705807171    0.305166172    3.328948046
  174 NAG   O5      1926    5.709593538    0.372327652    3.455708130
  174 NAG   C1      1927    5.721762080    0.514665714    3.442137970
  175 NA+   NA      1928    2.386311294    0.829296074    4.960702168
  176 NA+   NA      1929    0.625837908    5.419131557    5.224057566
  177 NA+   NA      1930    5.511433197    0.257957794    5.763233086
  178 NA+   NA      1931    0.875001749    2.093049621    5.525695596
  179 NA+   NA      1932    0.798092659    6.361928919    7.217722599
  180 NA+   NA      1933    3.053609900    1.980350571    7.318553888
  181 NA+   NA      1934    3.515226468    6.782442260    5.362430879
  182 NA+   NA      1935    1.788242648    0.009069688    6.315172919
  183 NA+   NA      1936    0.221513361    0.534019187    0.918724361
  184 NA+   NA      1937    6.665916122    1.966364432    6.061480216
  185 NA+   NA      1938    6.875641234    2.083567329    3.980767904
    1 SOLV  OW      1939    4.712301393    2.855608792    2.478521201
    1 SOLV  HW1     1940    4.637380500    2.888979522    2.421293877
    1 SOLV  HW2     1941    4.694276910    2.760899959    2.505109821
    2 SOLV  OW      1942    7.253404345    7.337827869    3.216323349
    2 SOLV  HW1     1943    7.179125716    7.296034030    3.164000561
    2 SOLV  HW2     1944    7.333606012    7.278135754    3.213822023
    3 SOLV  OW      1945    4.338066342    6.150129266    1.360995630
    3 SOLV  HW1     1946    4.403431452    6.119148858    1.291936251
    3 SOLV  HW2     1947    4.387653953    6.186604823    1.439812725
    4 SOLV  OW      1948    1.256594676    5.589866829    2.720051334
    4 SOLV  HW1     1949    1.276521474    5.646978802    2.799692257
    4 SOLV  HW2     1950    1.328961580    5.601222000    2.651966028
    5 SOLV  OW      1951    4.710325056    2.778191741    1.412351930
    5 SOLV  HW1     1952    4.641371812    2.829350263    1.361066357
    5 SOLV  HW2     1953    4.798668396    2.824431145    1.404658504
    6 SOLV  OW      1954    3.090195543    3.289385117    5.601064546
    6 SOLV  HW1     1955    3.122538900    3.232819918    5.676931764
    6 SOLV  HW2     1956    3.154585855    3.364319742    5.585567235
    7 SOLV  OW      1957    4.220395552    2.236477682    2.838128030
    7 SOLV  HW1     1958    4.279877213    2.240380536    2.918431791
    7 SOLV  HW2     1959    4.172804954    2.148539756    2.836167029
    8 SOLV  OW      1960    0.962936704    0.573048088    0.713391974
    8 SOLV  HW1     1961    0.934088642    0.480965402    0.739669152
    8 SOLV  HW2     1962    0.996918155    0.571742012    0.619341483
    9 SOLV  OW      1963    1.637354942    5.593513534    2.343989647
    9 SOLV  HW1     1964    1.659946121    5.624547363    2.251640354
    9 SOLV  HW2     1965    1.717943328    5.601940112    2.402610301
   10 SOLV  OW      1966    4.145983022    1.128507623    7.308035099
   10 SOLV  HW1     1967    4.051526612    1.097313673    7.297696172
   10 SOLV  HW2     1968    4.208422061    1.053699368    7.285518348
   11 SOLV  OW      1969    0.309271716    3.945602431    5.359669483
   11 SOLV  HW1     1970    0.407811719    3.929570632    5.353800478
   11 SOLV  HW2     1971    0.260518924    3.859914147    5.342869104
   12 SOLV  OW      1972    4.207721997    7.623176945    4.549959666
   12 SOLV  HW1     1973    4.252452848    7.584332291    4.630533624
   12 SOLV  HW2     1974    4.206589507    7.722908681    4.557322787
   13 SOLV  OW      1975    3.165314930    6.388234689    2.140522659
   13 SOLV  HW1     1976    3.201530834    6.481446147    2.139090078
   13 SOLV  HW2     1977    3.080283472    6.384725430    2.087993419
   14 SOLV  OW      1978    6.529732324    5.521970694    3.651958331
   14 SOLV  HW1     1979    6.617622316    5.561767765    3.678290525
   14 SOLV  HW2     1980    6.491200199    5.573855318    3.575635628
   15 SOLV  OW      1981    1.558451961    0.945642208    2.126458102
   15 SOLV  HW1     1982    1.525497371    1.037066998    2.102857657
   15 SOLV  HW2     1983    1.563148631    0.936571615    2.225941973
   16 SOLV  OW      1984    5.001518734    0.105705292    1.302996720
   16 SOLV  HW1     1985    5.038629455    0.193341321    1.333729032
   16 SOLV  HW2     1986    5.076714775    0.043111655    1.282277652
   17 SOLV  OW      1987    4.008673357    7.301400218    6.735035849
   17 SOLV  HW1     1988    3.916656576    7.268707324    6.756580643
   17 SOLV  HW2     1989    4.026649556    7.288420705    6.637524643
   18 SOLV  OW      1990    5.147271847    2.604273060    6.962367125
   18 SOLV  HW1     1991    5.160187494    2.673552709    6.891407252
   18 SOLV  HW2     1992    5.226438360    2.543186992    6.964086624
   19 SOLV  OW      1993    0.737361121    1.789182522    2.269152048
   19 SOLV  HW1     1994    0.721907276    1.885268169    2.246122382
   19 SOLV  HW2     1995    0.747107914    1.779824887    2.368242530
   20 SOLV  OW      1996    0.799584754    5.310719077    0.967123152
   20 SOLV  HW1     1997    0.852446726    5.259842997    0.899160221
   20 SOLV  HW2     1998    0.861301777    5.347151312    1.036875633
   21 SOLV  OW      1999    4.883297624    5.095398747    2.449741473
   21 SOLV  HW1     2000    4.975364703    5.065293711    2.424862295
   21 SOLV  HW2     2001    4.820172968    5.074831293    2.374949887
   22 SOLV  OW      2002    5.116942212    6.148248755    6.782826600
   22 SOLV  HW1     2003    5.036432267    6.089869057    6.772252571
   22 SOLV  HW2     2004    5.116718494    6.218514056    6.711661529
   23 SOLV  OW      2005    7.113190904    1.398324758    0.107972320
   23 SOLV  HW1     2006    7.175629646    1.474754424    0.124144741
   23 SOLV  HW2     2007    7.140508385    1.320460170    0.164474240
   24 SOLV  OW      2008    0.463781628    2.691647233    5.319184566
   24 SOLV  HW1     2009    0.395860317    2.757664210    5.351281863
   24 SOLV  HW2     2010    0.546572465    2.740105224    5.290914497
   25 SOLV  OW      2011    3.759685030    7.450797831    3.646646206
   25 SOLV  HW1     2012    3.750088467    7.485058251    3.553181588
   25 SOLV  HW2     2013    3.680403435    7.478905999    3.700737796
   26 SOLV  OW      2014    5.061664162    3.968041976    6.439778727
   26 SOLV  HW1     2015    4.966266085    3.992757835    6.456811254
   26 SOLV  HW2     2016    5.104698416    4.038361431    6.383166906
   27 SOLV  OW      2017    2.647183240    3.850008163    3.351528539
   27 SOLV  HW1     2018    2.599284315    3.933722148    3.377943540
   27 SOLV  HW2     2019    2.742441803    3.855270157    3.381497931
   28 SOLV  OW      2020    3.388008892    6.293584892    4.510419667
   28 SOLV  HW1     2021    3.447540890    6.256001132    4.439388896
   28 SOLV  HW2     2022    3.405900714    6.246883436    4.597026620
   29 SOLV  OW      2023    5.297960058    2.883965914    1.318333409
   29 SOLV  HW1     2024    5.242301326    2.811370902    1.358756454
   29 SOLV  HW2     2025    5.239908553    2.962626099    1.297251751
   30 SOLV  OW      2026    0.371445118    4.941292650    2.208300756
   30 SOLV  HW1     2027    0.403976848    5.003876727    2.137403602
   30 SOLV  HW2     2028    0.442268000    4.873464593    2.227919629
   31 SOLV  OW      2029    5.337929091    6.636643410    6.466204481
   31 SOLV  HW1     2030    5.312928444    6.580418042    6.545040709
   31 SOLV  HW2     2031    5.436484831    6.653585187    6.467277759
   32 SOLV  OW      2032    4.203003918    3.090634575    3.264341523
   32 SOLV  HW1     2033    4.293171803    3.133890141    3.263813594
   32 SOLV  HW2     2034    4.174533723    3.071808530    3.170338634
   33 SOLV  OW      2035    1.834395360    5.057821758    1.798087862
   33 SOLV  HW1     2036    1.782314706    5.077560443    1.881142282
   33 SOLV  HW2     2037    1.771434808    5.046264096    1.721247620
   34 SOLV  OW      2038    6.707609101    6.782295725    6.204438793
   34 SOLV  HW1     2039    6.772360529    6.708365769    6.222975583
   34 SOLV  HW2     2040    6.628028824    6.772650524    6.264237160
   35 SOLV  OW      2041    1.244216917    5.111254135    3.072932985
   35 SOLV  HW1     2042    1.207826449    5.189961920    3.023106757
   35 SOLV  HW2     2043    1.344152590    5.115078302    3.072849249
   36 SOLV  OW      2044    3.792682971    6.526999317    3.916983141
   36 SOLV  HW1     2045    3.863308458    6.473698576    3.870369255
   36 SOLV  HW2     2046    3.798808151    6.511395209    4.015577254
   37 SOLV  OW      2047    1.333993019    4.354705720    4.273512917
   37 SOLV  HW1     2048    1.300514342    4.440765407    4.235113376
   37 SOLV  HW2     2049    1.290244278    4.278014777    4.226543270
   38 SOLV  OW      2050    1.673272980    1.124404521    4.207203173
   38 SOLV  HW1     2051    1.669599590    1.084078931    4.298647546
   38 SOLV  HW2     2052    1.692287981    1.222301353    4.214704188
   39 SOLV  OW      2053    4.478714030    2.921813631    7.277730613
   39 SOLV  HW1     2054    4.483012777    2.909802287    7.178539321
   39 SOLV  HW2     2055    4.565417754    2.959339201    7.310532512
   40 SOLV  OW      2056    1.801772962    6.031651630    2.283749414
   40 SOLV  HW1     2057    1.848465794    5.943238970    2.285489471
   40 SOLV  HW2     2058    1.868789993    6.104952117    2.295485896
   41 SOLV  OW      2059    4.474338623    1.035515282    4.103634182
   41 SOLV  HW1     2060    4.405024469    1.102050354    4.131389625
   41 SOLV  HW2     2061    4.435931289    0.974249972    4.034546870
   42 SOLV  OW      2062    3.926892679    5.571994469    7.221748889
   42 SOLV  HW1     2063    3.970703668    5.488129096    7.189363948
   42 SOLV  HW2     2064    3.847069731    5.591971750    7.164909069
   43 SOLV  OW      2065    1.269533028    4.493163148    3.170135783
   43 SOLV  HW1     2066    1.265884943    4.559719883    3.095590644
   43 SOLV  HW2     2067    1.241148035    4.537051056    3.255389466
   44 SOLV  OW      2068    1.700342902    0.270556770    5.640565252
   44 SOLV  HW1     2069    1.687450212    0.348511852    5.701870975
   44 SOLV  HW2     2070    1.729174368    0.190847619    5.693638558
   45 SOLV  OW      2071    6.126326170    4.271528569    6.143003706
   45 SOLV  HW1     2072    6.046969754    4.246896837    6.087363038
   45 SOLV  HW2     2073    6.106834212    4.355673129    6.193419998
   46 SOLV  OW      2074    5.317058263    2.938750005    5.012761744
   46 SOLV  HW1     2075    5.352378767    2.845501310    5.005070241
   46 SOLV  HW2     2076    5.374882844    3.000753833    4.959717078
   47 SOLV  OW      2077    1.569909811    1.042483235    0.507582764
   47 SOLV  HW1     2078    1.555069314    1.099044269    0.588715528
   47 SOLV  HW2     2079    1.559476525    1.098621080    0.425476176
   48 SOLV  OW      2080    3.018274550    5.788372468    6.449974324
   48 SOLV  HW1     2081    3.019015928    5.713586717    6.516370381
   48 SOLV  HW2     2082    2.961911705    5.762658307    6.371464290
   49 SOLV  OW      2083    5.346240514    1.153946704    1.135257569
   49 SOLV  HW1     2084    5.253264959    1.139192067    1.169017288
   49 SOLV  HW2     2085    5.375939210    1.073796442    1.083336901
   50 SOLV  OW      2086    4.737178398    6.760153087    0.229685044
   50 SOLV  HW1     2087    4.754405690    6.844236519    0.281013920
   50 SOLV  HW2     2088    4.801097867    6.689243767    0.259478460
   51 SOLV  OW      2089    1.341981496    1.737931109    6.067822296
   51 SOLV  HW1     2090    1.394752117    1.733194427    5.983011260
   51 SOLV  HW2     2091    1.404441656    1.738738807    6.145912775
   52 SOLV  OW      2092    3.457874398    1.613660435    0.744278632
   52 SOLV  HW1     2093    3.489826751    1.553673109    0.670925958
   52 SOLV  HW2     2094    3.367912321    1.583097220    0.775497996
   53 SOLV  OW      2095    1.354865398    0.573627421    0.403214925
   53 SOLV  HW1     2096    1.410340907    0.656550866    0.396281313
   53 SOLV  HW2     2097    1.279467874    0.589229725    0.467040072
   54 SOLV  OW      2098    0.377437214    2.375579471    1.739296721
   54 SOLV  HW1     2099    0.458717855    2.371298532    1.681183749
   54 SOLV  HW2     2100    0.352443378    2.471195462    1.754620984
   55 SOLV  OW      2101    7.500855151    4.445985805    0.364786970
   55 SOLV  HW1     2102    7.460117772    4.354958083    0.372289060
   55 SOLV  HW2     2103    7.600537556    4.437923916    0.364186999
   56 SOLV  OW      2104    2.832062365    0.691450300    1.852742301
   56 SOLV  HW1     2105    2.924737311    0.668075303    1.823305707
   56 SOLV  HW2     2106    2.829821980    0.786656811    1.883273985
   57 SOLV  OW      2107    2.959163336    4.845138676    1.736156865
   57 SOLV  HW1     2108    2.914668572    4.799497864    1.813219647
   57 SOLV  HW2     2109    3.045643534    4.885132247    1.766539884
   58 SOLV  OW      2110    6.479896193    2.773225676    5.582722976
   58 SOLV  HW1     2111    6.534834127    2.746170670    5.503657515
   58 SOLV  HW2     2112    6.468147200    2.872540553    5.582715689
   59 SOLV  OW      2113    4.193730004    7.106721316    0.847376336
   59 SOLV  HW1     2114    4.172902144    7.145682165    0.937097538
   59 SOLV  HW2     2115    4.123696927    7.134864318    0.781763996
   60 SOLV  OW      2116    3.636982062    0.873074295    1.827774279
   60 SOLV  HW1     2117    3.554884371    0.889837057    1.773176555
   60 SOLV  HW2     2118    3.718034056    0.883544733    1.770130960
   61 SOLV  OW      2119    3.824869562    2.332803390    3.949161748
   61 SOLV  HW1     2120    3.868824141    2.273398472    3.881788923
   61 SOLV  HW2     2121    3.844481960    2.298988234    4.041215414
   62 SOLV  OW      2122    2.293899090    3.877278960    0.905330347
   62 SOLV  HW1     2123    2.274692262    3.839495508    0.995913799
   62 SOLV  HW2     2124    2.224230481    3.945162843    0.882095032
   63 SOLV  OW      2125    5.933994273    1.503575117    6.301363568
   63 SOLV  HW1     2126    5.912835222    1.585641983    6.354460070
   63 SOLV  HW2     2127    5.942447209    1.527712889    6.204680102
   64 SOLV  OW      2128    2.210803541    3.759206144    6.376886044
   64 SOLV  HW1     2129    2.117754002    3.725342042    6.390908394
   64 SOLV  HW2     2130    2.207569889    3.845814664    6.326985452
   65 SOLV  OW      2131    4.053995828    2.699245528    0.513793673
   65 SOLV  HW1     2132    4.078296740    2.705513906    0.610602601
   65 SOLV  HW2     2133    4.137127007    2.688797331    0.459188453
   66 SOLV  OW      2134    4.105996091    2.836210401    1.447329439
   66 SOLV  HW1     2135    4.151969168    2.922903314    1.428034956
   66 SOLV  HW2     2136    4.174420905    2.765007823    1.463129424
   67 SOLV  OW      2137    3.535534439    0.766692706    0.310047917
   67 SOLV  HW1     2138    3.480799786    0.683070656    0.306442757
   67 SOLV  HW2     2139    3.486830801    0.836130752    0.363037123
   68 SOLV  OW      2140    4.549554706    4.362630278    3.642307565
   68 SOLV  HW1     2141    4.494501185    4.288631111    3.603646305
   68 SOLV  HW2     2142    4.628491242    4.379739904    3.583335198
   69 SOLV  OW      2143    6.409292913    2.871372851    2.873905038
   69 SOLV  HW1     2144    6.430235990    2.803861396    2.944653031
   69 SOLV  HW2     2145    6.371627095    2.953654601    2.916480678
   70 SOLV  OW      2146    0.178799386    5.512695936    2.436417166
   70 SOLV  HW1     2147    0.155571169    5.541155210    2.343401185
   70 SOLV  HW2     2148    0.141703725    5.421422404    2.453575762
   71 SOLV  OW      2149    6.010710966    0.745404915    2.268475987
   71 SOLV  HW1     2150    5.928692191    0.725597159    2.322165564
   71 SOLV  HW2     2151    6.087109700    0.690894073    2.303027196
   72 SOLV  OW      2152    2.846948091    2.979619621    5.392541929
   72 SOLV  HW1     2153    2.820525030    2.886623984    5.366941875
   72 SOLV  HW2     2154    2.913515813    3.014670328    5.326648740
   73 SOLV  OW      2155    1.821465949    0.497682400    5.181605153
   73 SOLV  HW1     2156    1.737768480    0.472658493    5.132922593
   73 SOLV  HW2     2157    1.852166640    0.420311208    5.237035564
   74 SOLV  OW      2158    1.399398668    5.710825783    0.791151378
   74 SOLV  HW1     2159    1.400742116    5.720612422    0.691640041
   74 SOLV  HW2     2160    1.356825361    5.791571898    0.831987947
   75 SOLV  OW      2161    0.812652873    0.058833688    6.812290232
   75 SOLV  HW1     2162    0.826394670    0.157889303    6.811341354
   75 SOLV  HW2     2163    0.817931518    0.023572697    6.718852907
   76 SOLV  OW      2164    5.355774723    0.867600637    3.543970448
   76 SOLV  HW1     2165    5.450387620    0.869716456    3.576280971
   76 SOLV  HW2     2166    5.322036362    0.773471509    3.545833980
   77 SOLV  OW      2167    7.365362501    2.709289017    6.697847928
   77 SOLV  HW1     2168    7.316998731    2.769842483    6.761058970
   77 SOLV  HW2     2169    7.456256060    2.688884899    6.734227007
   78 SOLV  OW      2170    7.145180963    1.684528437    7.137696060
   78 SOLV  HW1     2171    7.145078212    1.756566354    7.068327529
   78 SOLV  HW2     2172    7.051243160    1.665860826    7.166481380
   79 SOLV  OW      2173    0.227229078    5.160471553    5.007161766
   79 SOLV  HW1     2174    0.196992772    5.228918143    5.073512727
   79 SOLV  HW2     2175    0.220418720    5.198290041    4.914831182
   80 SOLV  OW      2176    7.352172204    6.862356865    2.847149391
   80 SOLV  HW1     2177    7.285149343    6.812677963    2.902299022
   80 SOLV  HW2     2178    7.394243137    6.934189932    2.902571068
   81 SOLV  OW      2179    0.588872409    5.714697457    3.545064580
   81 SOLV  HW1     2180    0.504213709    5.750068445    3.505268386
   81 SOLV  HW2     2181    0.635269481    5.656451271    3.478307341
   82 SOLV  OW      2182    5.537524123    4.846980729    0.309218310
   82 SOLV  HW1     2183    5.603483771    4.773931816    0.326963673
   82 SOLV  HW2     2184    5.546059944    4.877233472    0.214278446
   83 SOLV  OW      2185    0.845730111    6.657859852    0.155118053
   83 SOLV  HW1     2186    0.807957545    6.578838796    0.106841331
   83 SOLV  HW2     2187    0.915170252    6.627082987    0.220175448
   84 SOLV  OW      2188    6.288346084    4.002807922    2.392852767
   84 SOLV  HW1     2189    6.292558122    3.942497328    2.313187048
   84 SOLV  HW2     2190    6.192857723    4.024420544    2.413262548
   85 SOLV  OW      2191    4.414032810    1.251706226    3.770742320
   85 SOLV  HW1     2192    4.473323746    1.176482728    3.799513494
   85 SOLV  HW2     2193    4.466057260    1.315114461    3.713518557
   86 SOLV  OW      2194    1.973236350    5.690644065    3.106421929
   86 SOLV  HW1     2195    1.998293516    5.695830195    3.009740938
   86 SOLV  HW2     2196    1.991251367    5.598399209    3.140600786
   87 SOLV  OW      2197    1.224764103    5.593237860    7.614385657
   87 SOLV  HW1     2198    1.149525549    5.584101464    7.549134786
   87 SOLV  HW2     2199    1.284925256    5.513670138    7.607212633
   88 SOLV  OW      2200    4.454457654    4.498902106    2.318295343
   88 SOLV  HW1     2201    4.434276001    4.407043955    2.352299139
   88 SOLV  HW2     2202    4.552318827    4.517188802    2.327790115
   89 SOLV  OW      2203    2.195437192    4.621848713    2.657370879
   89 SOLV  HW1     2204    2.215681419    4.552710666    2.588005264
   89 SOLV  HW2     2205    2.157630437    4.577454601    2.738619040
   90 SOLV  OW      2206    5.621939949    4.686384166    3.259873756
   90 SOLV  HW1     2207    5.602183309    4.619495820    3.331550094
   90 SOLV  HW2     2208    5.562579795    4.669414554    3.181195945
   91 SOLV  OW      2209    3.421815265    5.082911427    5.024847497
   91 SOLV  HW1     2210    3.380597431    5.169930056    4.997821593
   91 SOLV  HW2     2211    3.465944591    5.093213333    5.113998592
   92 SOLV  OW      2212    4.955445464    7.330515098    3.925273150
   92 SOLV  HW1     2213    4.898614746    7.348311490    4.005617495
   92 SOLV  HW2     2214    5.017602947    7.254587967    3.944589650
   93 SOLV  OW      2215    7.450025924    3.842242616    6.775055677
   93 SOLV  HW1     2216    7.476712286    3.938300782    6.782850133
   93 SOLV  HW2     2217    7.520692210    3.784606951    6.816097765
   94 SOLV  OW      2218    4.113533545    3.435280923    2.469098284
   94 SOLV  HW1     2219    4.160980376    3.513196624    2.510083756
   94 SOLV  HW2     2220    4.028193167    3.418519020    2.518474041
   95 SOLV  OW      2221    1.433445092    3.816934708    2.185673075
   95 SOLV  HW1     2222    1.485667641    3.804694598    2.270080970
   95 SOLV  HW2     2223    1.453755352    3.741899153    2.122754712
   96 SOLV  OW      2224    0.976654191    7.392412736    6.981922414
   96 SOLV  HW1     2225    1.001872677    7.376872577    7.077444279
   96 SOLV  HW2     2226    0.893118959    7.341626943    6.960837835
   97 SOLV  OW      2227    4.816382963    6.425157018    4.040988476
   97 SOLV  HW1     2228    4.848712840    6.497320434    4.102217292
   97 SOLV  HW2     2229    4.724169877    6.397404715    4.067974220
   98 SOLV  OW      2230    3.647467014    2.515626753    6.101976175
   98 SOLV  HW1     2231    3.705699569    2.461286502    6.162456732
   98 SOLV  HW2     2232    3.703479325    2.557188417    6.030303103
   99 SOLV  OW      2233    1.486321689    5.110328662    5.071886289
   99 SOLV  HW1     2234    1.574279395    5.073614358    5.041597830
   99 SOLV  HW2     2235    1.473911423    5.202229080    5.034441574
  100 SOLV  OW      2236    2.260532852    7.239689679    3.763948350
  100 SOLV  HW1     2237    2.248941644    7.242980091    3.664668709
  100 SOLV  HW2     2238    2.344130498    7.288345416    3.789359357
  101 SOLV  OW      2239    3.098561124    6.763608077    6.243177246
  101 SOLV  HW1     2240    3.048331303    6.782826717    6.327494383
  101 SOLV  HW2     2241    3.179199743    6.822556199    6.238265978
  102 SOLV  OW      2242    6.637577871    5.311512483    2.944918368
  102 SOLV  HW1     2243    6.727153278    5.329998275    2.904463859
  102 SOLV  HW2     2244    6.615793415    5.382791648    3.011601758
  103 SOLV  OW      2245    4.820149921    0.152720124    0.921204464
  103 SOLV  HW1     2246    4.833937804    0.235400925    0.975751054
  103 SOLV  HW2     2247    4.900852602    0.136418137    0.864433913
  104 SOLV  OW      2248    2.366451987    0.374228390    3.958229917
  104 SOLV  HW1     2249    2.277692228    0.367252250    4.003761067
  104 SOLV  HW2     2250    2.354307394    0.414733977    3.867600089
  105 SOLV  OW      2251    0.591604096    4.870652898    6.773646482
  105 SOLV  HW1     2252    0.623516574    4.782083149    6.807391754
  105 SOLV  HW2     2253    0.640138846    4.943933194    6.821354257
  106 SOLV  OW      2254    2.069574261    6.145261439    3.926913535
  106 SOLV  HW1     2255    2.163149598    6.154062834    3.961086523
  106 SOLV  HW2     2256    2.009481376    6.206607691    3.978168797
  107 SOLV  OW      2257    4.318596505    5.696880747    3.243603101
  107 SOLV  HW1     2258    4.282416853    5.788802966    3.228021570
  107 SOLV  HW2     2259    4.339875109    5.654115563    3.155740587
  108 SOLV  OW      2260    4.324522610    5.312669339    6.982138790
  108 SOLV  HW1     2261    4.382007715    5.333981888    6.903136745
  108 SOLV  HW2     2262    4.346291650    5.220903299    7.015382581
  109 SOLV  OW      2263    2.035164531    5.803267094    5.476061099
  109 SOLV  HW1     2264    2.033638047    5.801451716    5.576040155
  109 SOLV  HW2     2265    1.985156495    5.883490521    5.443428458
  110 SOLV  OW      2266    0.262813965    0.996737143    1.071408441
  110 SOLV  HW1     2267    0.210670216    0.915974621    1.043836703
  110 SOLV  HW2     2268    0.353583743    0.968712146    1.102668375
  111 SOLV  OW      2269    0.781927585    0.262864275    6.261075599
  111 SOLV  HW1     2270    0.851175825    0.324954139    6.224312941
  111 SOLV  HW2     2271    0.802368142    0.243195305    6.356977902
  112 SOLV  OW      2272    4.844097585    1.996897484    1.511001283
  112 SOLV  HW1     2273    4.804637765    1.906487410    1.494547926
  112 SOLV  HW2     2274    4.899848432    1.994311590    1.593989018
  113 SOLV  OW      2275    4.993682426    0.958268909    5.181439536
  113 SOLV  HW1     2276    5.093282996    0.957421269    5.190428534
  113 SOLV  HW2     2277    4.957524975    0.867525838    5.202888860
  114 SOLV  OW      2278    6.354028043    1.127007147    7.578256538
  114 SOLV  HW1     2279    6.336657180    1.220597358    7.608932520
  114 SOLV  HW2     2280    6.268868871    1.074650126    7.581168525
  115 SOLV  OW      2281    0.683150224    4.169554824    5.180681771
  115 SOLV  HW1     2282    0.745621394    4.196137969    5.107250316
  115 SOLV  HW2     2283    0.708122741    4.217672765    5.264720288
  116 SOLV  OW      2284    6.771712591    2.336252649    3.360506677
  116 SOLV  HW1     2285    6.763159568    2.322932032    3.459254085
  116 SOLV  HW2     2286    6.858578067    2.297904126    3.329117224
  117 SOLV  OW      2287    2.253064717    4.561922037    1.544703703
  117 SOLV  HW1     2288    2.326418511    4.582719421    1.479983506
  117 SOLV  HW2     2289    2.164535369    4.575842866    1.500312057
  118 SOLV  OW      2290    3.449418002    6.701118105    6.911974780
  118 SOLV  HW1     2291    3.433509057    6.602470955    6.907779834
  118 SOLV  HW2     2292    3.485109713    6.725295942    7.002215439
  119 SOLV  OW      2293    3.327358866    0.904818865    3.525725701
  119 SOLV  HW1     2294    3.361505951    0.813593336    3.548383262
  119 SOLV  HW2     2295    3.359775634    0.930888607    3.434780825
  120 SOLV  OW      2296    5.602163165    5.198229632    0.731810526
  120 SOLV  HW1     2297    5.541699408    5.179556005    0.654368328
  120 SOLV  HW2     2298    5.567193051    5.151966906    0.813288448
  121 SOLV  OW      2299    6.742552569    0.956513136    6.891834532
  121 SOLV  HW1     2300    6.752263914    0.856988133    6.890375776
  121 SOLV  HW2     2301    6.655905435    0.982162068    6.848984739
  122 SOLV  OW      2302    5.845846753    3.049008256    0.414452542
  122 SOLV  HW1     2303    5.890247160    3.080966266    0.330733253
  122 SOLV  HW2     2304    5.891486936    3.089254490    0.493817454
  123 SOLV  OW      2305    1.704090708    3.554937324    6.738454056
  123 SOLV  HW1     2306    1.702392757    3.595481856    6.829850690
  123 SOLV  HW2     2307    1.782337036    3.493129058    6.730884560
  124 SOLV  OW      2308    6.272243968    2.602105129    5.646245387
  124 SOLV  HW1     2309    6.347479037    2.665369077    5.627826449
  124 SOLV  HW2     2310    6.190631127    2.653945465    5.671814205
  125 SOLV  OW      2311    6.257766908    4.101391388    4.812122802
  125 SOLV  HW1     2312    6.164135985    4.134673303    4.823401785
  125 SOLV  HW2     2313    6.281409242    4.041788877    4.888870518
  126 SOLV  OW      2314    6.339242305    6.568300812    2.558139119
  126 SOLV  HW1     2315    6.346520639    6.523283455    2.469132536
  126 SOLV  HW2     2316    6.259166907    6.533266819    2.606741934
  127 SOLV  OW      2317    1.469617925    3.342267821    0.513263778
  127 SOLV  HW1     2318    1.526414666    3.335145337    0.595268679
  127 SOLV  HW2     2319    1.373743132    3.327836625    0.537782388
  128 SOLV  OW      2320    2.120371649    6.878662352    0.948512078
  128 SOLV  HW1     2321    2.119588896    6.803531766    0.882509856
  128 SOLV  HW2     2322    2.046424596    6.942522822    0.927177069
  129 SOLV  OW      2323    1.995922829    2.852553781    0.088756441
  129 SOLV  HW1     2324    1.946716082    2.906548110    0.157055772
  129 SOLV  HW2     2325    1.978367518    2.755317631    0.104195417
  130 SOLV  OW      2326    2.435534896    4.515383153    4.219241410
  130 SOLV  HW1     2327    2.357419944    4.457199203    4.241927229
  130 SOLV  HW2     2328    2.505774169    4.460608974    4.173765026
  131 SOLV  OW      2329    2.857767450    1.542372503    4.363632023
  131 SOLV  HW1     2330    2.807233868    1.496800059    4.436920267
  131 SOLV  HW2     2331    2.793784440    1.573202852    4.293224706
  132 SOLV  OW      2332    3.165458801    5.148460181    3.074736361
  132 SOLV  HW1     2333    3.154027258    5.065205397    3.128954533
  132 SOLV  HW2     2334    3.119918473    5.224691526    3.120741506
  133 SOLV  OW      2335    0.892108396    6.055371030    1.773138743
  133 SOLV  HW1     2336    0.814825748    6.057886377    1.709713529
  133 SOLV  HW2     2337    0.936638944    5.965979376    1.767862793
  134 SOLV  OW      2338    4.077865699    3.190913768    1.800940203
  134 SOLV  HW1     2339    4.071735158    3.123304858    1.727502835
  134 SOLV  HW2     2340    4.051064837    3.280670995    1.765912799
  135 SOLV  OW      2341    6.446745440    5.276181871    5.549775989
  135 SOLV  HW1     2342    6.491060896    5.348291680    5.496504022
  135 SOLV  HW2     2343    6.516216170    5.213961487    5.585886906
  136 SOLV  OW      2344    4.072448820    1.523749895    4.869293272
  136 SOLV  HW1     2345    4.158756075    1.479392345    4.845108458
  136 SOLV  HW2     2346    4.056896721    1.601696741    4.808598255
  137 SOLV  OW      2347    6.338453295    4.507562379    1.056878680
  137 SOLV  HW1     2348    6.279155838    4.485246400    0.979499744
  137 SOLV  HW2     2349    6.434125307    4.497793061    1.029437039
  138 SOLV  OW      2350    7.327600353    4.799601726    3.694159376
  138 SOLV  HW1     2351    7.326082915    4.731801858    3.767663112
  138 SOLV  HW2     2352    7.376918957    4.880984767    3.724921503
  139 SOLV  OW      2353    6.300129653    1.464279196    3.385306573
  139 SOLV  HW1     2354    6.320008138    1.394188066    3.316794851
  139 SOLV  HW2     2355    6.221050263    1.518031142    3.355998422
  140 SOLV  OW      2356    7.345132003    2.151782485    4.235049638
  140 SOLV  HW1     2357    7.331453355    2.089728710    4.157833639
  140 SOLV  HW2     2358    7.415925994    2.114900752    4.295282480
  141 SOLV  OW      2359    5.519914681    3.216519202    5.149196423
  141 SOLV  HW1     2360    5.544218236    3.240472587    5.243202844
  141 SOLV  HW2     2361    5.558293193    3.284367915    5.086544668
  142 SOLV  OW      2362    1.005095686    3.722445422    4.775509989
  142 SOLV  HW1     2363    1.019758161    3.658757981    4.699808197
  142 SOLV  HW2     2364    0.914770381    3.706555197    4.815392282
  143 SOLV  OW      2365    6.376986082    5.638717454    6.685219279
  143 SOLV  HW1     2366    6.424609488    5.649250235    6.597911890
  143 SOLV  HW2     2367    6.407336402    5.554484873    6.729774907
  144 SOLV  OW      2368    1.926823969    0.258768041    5.373687759
  144 SOLV  HW1     2369    2.007182383    0.276866399    5.316970457
  144 SOLV  HW2     2370    1.934206866    0.310027061    5.459243551
  145 SOLV  OW      2371    3.727536543    5.337551410    3.799753112
  145 SOLV  HW1     2372    3.762814054    5.268383803    3.736722056
  145 SOLV  HW2     2373    3.785831634    5.341489143    3.880918065
  146 SOLV  OW      2374    5.278094029    7.127449023    0.805562096
  146 SOLV  HW1     2375    5.224756971    7.133941392    0.721213152
  146 SOLV  HW2     2376    5.318325135    7.216586286    0.826481898
  147 SOLV  OW      2377    2.226149318    1.333320200    7.613094099
  147 SOLV  HW1     2378    2.238149891    1.256099712    7.550686895
  147 SOLV  HW2     2379    2.136496323    1.327074439    7.656968731
  148 SOLV  OW      2380    0.494415394    3.279991832    2.832863446
  148 SOLV  HW1     2381    0.437787728    3.302236904    2.753489027
  148 SOLV  HW2     2382    0.468892494    3.338893551    2.909551426
  149 SOLV  OW      2383    1.504885118    5.586905629    4.700428338
  149 SOLV  HW1     2384    1.578702139    5.546342722    4.646507284
  149 SOLV  HW2     2385    1.421302129    5.589829357    4.645591865
  150 SOLV  OW      2386    2.282089285    6.656175151    7.178172787
  150 SOLV  HW1     2387    2.206148476    6.673123034    7.115341862
  150 SOLV  HW2     2388    2.246666640    6.618934487    7.263964096
  151 SOLV  OW      2389    5.984378479    2.218321789    7.000880515
  151 SOLV  HW1     2390    6.044987091    2.142476705    6.976882530
  151 SOLV  HW2     2391    6.028104474    2.275123821    7.070618374
  152 SOLV  OW      2392    2.475345177    3.976037329    2.472528253
  152 SOLV  HW1     2393    2.551774205    3.972027473    2.536902166
  152 SOLV  HW2     2394    2.467166080    3.888414897    2.425022362
  153 SOLV  OW      2395    6.254019235    7.333453123    1.549114342
  153 SOLV  HW1     2396    6.259847148    7.332784477    1.648950829
  153 SOLV  HW2     2397    6.309974688    7.259347574    1.511980251
  154 SOLV  OW      2398    4.635007180    3.170894583    3.621370232
  154 SOLV  HW1     2399    4.551308753    3.225502079    3.617623603
  154 SOLV  HW2     2400    4.665069833    3.162476075    3.716380010
  155 SOLV  OW      2401    3.688875486    5.058727827    6.053673346
  155 SOLV  HW1     2402    3.648477137    5.115320978    5.981790572
  155 SOLV  HW2     2403    3.754189598    5.113252072    6.106238488
  156 SOLV  OW      2404    1.229182920    4.384494189    7.684096567
  156 SOLV  HW1     2405    1.291292757    4.416400250    7.612499588
  156 SOLV  HW2     2406    1.280484655    4.370138544    7.768735717
  157 SOLV  OW      2407    2.099669957    5.018145447    6.104602560
  157 SOLV  HW1     2408    2.118636519    5.108127444    6.065314438
  157 SOLV  HW2     2409    2.028910253    4.972486629    6.050654807
  158 SOLV  OW      2410    3.276083704    2.215124544    3.323602070
  158 SOLV  HW1     2411    3.214988142    2.259333329    3.257917999
  158 SOLV  HW2     2412    3.269645065    2.115838277    3.313492087
  159 SOLV  OW      2413    1.558205883    3.995362699    1.726820113
  159 SOLV  HW1     2414    1.504824409    4.072205010    1.762114931
  159 SOLV  HW2     2415    1.614336320    3.957256454    1.800300257
  160 SOLV  OW      2416    2.209584697    6.811512426    3.002306438
  160 SOLV  HW1     2417    2.274799792    6.744352637    2.967114046
  160 SOLV  HW2     2418    2.252657743    6.901741756    3.004598489
  161 SOLV  OW      2419    3.449822868    2.160199938    1.988422596
  161 SOLV  HW1     2420    3.355255725    2.145091076    1.959600586
  161 SOLV  HW2     2421    3.511971632    2.119978059    1.921179897
  162 SOLV  OW      2422    4.917360135    0.968724965    2.878521721
  162 SOLV  HW1     2423    4.979051996    1.037213653    2.917320873
  162 SOLV  HW2     2424    4.874092922    1.005654633    2.796265887
  163 SOLV  OW      2425    4.871394248    0.896946395    4.008761762
  163 SOLV  HW1     2426    4.774422720    0.915614967    3.993012035
  163 SOLV  HW2     2427    4.926081992    0.944355422    3.939742614
  164 SOLV  OW      2428    0.722083179    4.021301950    2.591227319
  164 SOLV  HW1     2429    0.653927328    4.090620196    2.567778533
  164 SOLV  HW2     2430    0.788729782    4.013692945    2.517062771
  165 SOLV  OW      2431    4.524885285    2.932135609    7.011303962
  165 SOLV  HW1     2432    4.432841431    2.938476648    6.972732380
  165 SOLV  HW2     2433    4.575306140    2.859021866    6.965323997
  166 SOLV  OW      2434    0.010419308    7.303266650    6.932062379
  166 SOLV  HW1     2435    0.021931387    7.359196034    6.849959776
  166 SOLV  HW2     2436   -0.037472632    7.356280163    7.002043137
  167 SOLV  OW      2437    3.617835076    7.085531960    5.597440463
  167 SOLV  HW1     2438    3.582185643    6.992489539    5.588826467
  167 SOLV  HW2     2439    3.687910736    7.087885146    5.668755005
  168 SOLV  OW      2440    1.811029570    5.276104405    2.415924496
  168 SOLV  HW1     2441    1.717768206    5.287465586    2.381650100
  168 SOLV  HW2     2442    1.873421792    5.262703974    2.338924089
  169 SOLV  OW      2443    5.187670663    5.294612346    0.239803738
  169 SOLV  HW1     2444    5.126213731    5.218981544    0.217374424
  169 SOLV  HW2     2445    5.208280757    5.346513489    0.156836895
  170 SOLV  OW      2446    0.361162501    3.418938554    1.667054531
  170 SOLV  HW1     2447    0.348838469    3.513614280    1.637278102
  170 SOLV  HW2     2448    0.432929874    3.375875762    1.612309630
  171 SOLV  OW      2449    6.425256061    2.676339741    3.091910092
  171 SOLV  HW1     2450    6.401617442    2.741145522    3.164308375
  171 SOLV  HW2     2451    6.510456490    2.629622571    3.115541423
  172 SOLV  OW      2452    3.261276935    2.636180610    2.497291968
  172 SOLV  HW1     2453    3.280752341    2.557184791    2.439136771
  172 SOLV  HW2     2454    3.167014213    2.630837756    2.530271657
  173 SOLV  OW      2455    7.406753410    2.940304938    0.821816882
  173 SOLV  HW1     2456    7.360628775    2.879907930    0.756804869
  173 SOLV  HW2     2457    7.379005396    2.916466201    0.914894973
  174 SOLV  OW      2458    0.978072296    7.452787458    2.849943169
  174 SOLV  HW1     2459    1.003128323    7.356193743    2.843467013
  174 SOLV  HW2     2460    0.881740567    7.463917347    2.825522472
  175 SOLV  OW      2461    1.402875097    0.060151532    6.593665049
  175 SOLV  HW1     2462    1.310313413    0.079104572    6.560905233
  175 SOLV  HW2     2463    1.452730312    0.146189439    6.604247247
  176 SOLV  OW      2464    1.792864155    4.321238946    0.118084014
  176 SOLV  HW1     2465    1.763403330    4.226686478    0.104177118
  176 SOLV  HW2     2466    1.786201497    4.371252922    0.031737659
  177 SOLV  OW      2467    6.504061964    3.280951480    4.022739865
  177 SOLV  HW1     2468    6.538474335    3.285957371    3.928971117
  177 SOLV  HW2     2469    6.508870886    3.371526098    4.064869305
  178 SOLV  OW      2470    5.737060421    7.380953186    2.474383807
  178 SOLV  HW1     2471    5.771053348    7.412883562    2.562852119
  178 SOLV  HW2     2472    5.772736946    7.289335001    2.456083176
  179 SOLV  OW      2473    6.962876461    2.826337531    6.277779977
  179 SOLV  HW1     2474    6.928129526    2.763021218    6.208615376
  179 SOLV  HW2     2475    7.059980371    2.843646457    6.261308107
  180 SOLV  OW      2476    3.297021305    6.693396458    4.348918284
  180 SOLV  HW1     2477    3.296112088    6.598795629    4.316490915
  180 SOLV  HW2     2478    3.303914349    6.755354190    4.270717234
  181 SOLV  OW      2479    3.689680473    6.947694478    1.653749445
  181 SOLV  HW1     2480    3.609963214    6.915185505    1.704640538
  181 SOLV  HW2     2481    3.677953989    6.926907242    1.556631944
  182 SOLV  OW      2482    4.706010490    0.180506729    3.237240433
  182 SOLV  HW1     2483    4.614985812    0.188562737    3.196602805
  182 SOLV  HW2     2484    4.698062342    0.180032222    3.336931736
  183 SOLV  OW      2485    1.380711386    6.547841719    5.699035358
  183 SOLV  HW1     2486    1.344691762    6.469554304    5.648289559
  183 SOLV  HW2     2487    1.417163435    6.516732385    5.786813108
  184 SOLV  OW      2488    5.187934358    0.055577501    0.065373874
  184 SOLV  HW1     2489    5.273080244    0.003185685    0.063058108
  184 SOLV  HW2     2490    5.156167180    0.063345217    0.159875492
  185 SOLV  OW      2491    3.526201758    6.078763314    1.816827124
  185 SOLV  HW1     2492    3.544225209    6.174282126    1.793308904
  185 SOLV  HW2     2493    3.526125033    6.068390442    1.916296805
  186 SOLV  OW      2494    4.451851590    5.415740908    3.759039411
  186 SOLV  HW1     2495    4.354417670    5.425007709    3.779597784
  186 SOLV  HW2     2496    4.485124008    5.500012742    3.716694786
  187 SOLV  OW      2497    2.225642467    2.583378050    0.923999376
  187 SOLV  HW1     2498    2.135148841    2.565141963    0.885531049
  187 SOLV  HW2     2499    2.258550484    2.671942791    0.891214914
  188 SOLV  OW      2500    6.656225564    2.197375139    3.922562015
  188 SOLV  HW1     2501    6.581692464    2.171319222    3.983929712
  188 SOLV  HW2     2502    6.640205359    2.289874773    3.888105990
  189 SOLV  OW      2503    7.284920073    5.186151306    3.075298143
  189 SOLV  HW1     2504    7.276176412    5.153966875    3.169572841
  189 SOLV  HW2     2505    7.353555826    5.131293167    3.027551260
  190 SOLV  OW      2506    5.067779536    4.837940071    6.088683678
  190 SOLV  HW1     2507    4.970870870    4.825427719    6.067381236
  190 SOLV  HW2     2508    5.086387868    4.935098113    6.103366179
  191 SOLV  OW      2509    5.149215833    0.505897961    1.997164951
  191 SOLV  HW1     2510    5.085201022    0.582443850    1.990484622
  191 SOLV  HW2     2511    5.122006857    0.446207476    2.072653165
  192 SOLV  OW      2512    7.002799458    2.961496151    0.589316007
  192 SOLV  HW1     2513    6.982289693    2.921680663    0.678735432
  192 SOLV  HW2     2514    6.963019440    2.904382492    0.517502311
  193 SOLV  OW      2515    5.607866253    5.786433115    4.194141078
  193 SOLV  HW1     2516    5.550744342    5.718854065    4.147539569
  193 SOLV  HW2     2517    5.700830205    5.782429775    4.157492011
  194 SOLV  OW      2518    1.811028080    1.088964517    2.731594133
  194 SOLV  HW1     2519    1.896349257    1.095257821    2.679799655
  194 SOLV  HW2     2520    1.780947900    0.993638979    2.734779888
  195 SOLV  OW      2521    7.135372841    3.414665737    0.999842217
  195 SOLV  HW1     2522    7.220185939    3.445636320    1.042845727
  195 SOLV  HW2     2523    7.155803520    3.376065353    0.909874028
  196 SOLV  OW      2524    6.058637506    3.518434420    3.796456773
  196 SOLV  HW1     2525    5.987467872    3.568435448    3.747093013
  196 SOLV  HW2     2526    6.144445806    3.523474097    3.745334131
  197 SOLV  OW      2527    7.041247333    3.249270038    3.285860117
  197 SOLV  HW1     2528    6.942876805    3.241193702    3.301970710
  197 SOLV  HW2     2529    7.079283256    3.158933408    3.266009447
  198 SOLV  OW      2530    0.727046577    1.788105004    6.759428437
  198 SOLV  HW1     2531    0.688868722    1.706649520    6.803121064
  198 SOLV  HW2     2532    0.812032791    1.764022938    6.712536345
  199 SOLV  OW      2533    4.246608873    6.709741624    7.276726754
  199 SOLV  HW1     2534    4.221047820    6.726966259    7.371868533
  199 SOLV  HW2     2535    4.324614515    6.767325573    7.252247059
  200 SOLV  OW      2536    2.642683580    1.307715935    3.055999070
  200 SOLV  HW1     2537    2.557146766    1.287973242    3.103906403
  200 SOLV  HW2     2538    2.630935118    1.389035627    2.998985662
  201 SOLV  OW      2539    2.334827925    2.881635425    2.124947088
  201 SOLV  HW1     2540    2.429653331    2.885546262    2.093436857
  201 SOLV  HW2     2541    2.273523173    2.902684968    2.048784964
  202 SOLV  OW      2542    4.606964486    5.212225500    1.593795129
  202 SOLV  HW1     2543    4.569711822    5.301911389    1.617676727
  202 SOLV  HW2     2544    4.616839982    5.157113152    1.676660586
  203 SOLV  OW      2545    3.892285112    4.675147949    3.707571354
  203 SOLV  HW1     2546    3.795141515    4.691206289    3.725093938
  203 SOLV  HW2     2547    3.946476702    4.745767143    3.753155707
  204 SOLV  OW      2548    7.067125961    5.943383202    3.618369891
  204 SOLV  HW1     2549    7.107382013    5.902081669    3.700062740
  204 SOLV  HW2     2550    6.968911283    5.955963509    3.632357735
  205 SOLV  OW      2551    3.881021105    4.144398511    3.508098926
  205 SOLV  HW1     2552    3.887822210    4.103268230    3.599003261
  205 SOLV  HW2     2553    3.947323250    4.101204765    3.446943875
  206 SOLV  OW      2554    5.119629651    2.572422361    0.502971193
  206 SOLV  HW1     2555    5.029882147    2.588205500    0.461763387
  206 SOLV  HW2     2556    5.115603539    2.491495409    0.561591689
  207 SOLV  OW      2557    5.691896395    6.139815662    7.045984482
  207 SOLV  HW1     2558    5.788574426    6.123650817    7.026139917
  207 SOLV  HW2     2559    5.635607038    6.083134900    6.985814650
  208 SOLV  OW      2560    0.662649036    4.312024479    0.564559988
  208 SOLV  HW1     2561    0.733694730    4.380538664    0.580635013
  208 SOLV  HW2     2562    0.575723315    4.357882199    0.546092845
  209 SOLV  OW      2563    0.818207005    1.457638523    6.746953794
  209 SOLV  HW1     2564    0.844821342    1.379201619    6.690910569
  209 SOLV  HW2     2565    0.860013633    1.449641917    6.837450827
  210 SOLV  OW      2566    6.386984840    5.851350961    7.537664117
  210 SOLV  HW1     2567    6.380742314    5.921145211    7.466311146
  210 SOLV  HW2     2568    6.294959978    5.824746204    7.566387670
  211 SOLV  OW      2569    6.666265069    7.538731015    1.969697516
  211 SOLV  HW1     2570    6.592356223    7.507769780    2.029535115
  211 SOLV  HW2     2571    6.638281388    7.622514725    1.922805712
  212 SOLV  OW      2572    6.268446495    1.357182626    2.657423133
  212 SOLV  HW1     2573    6.253097918    1.365574101    2.558957233
  212 SOLV  HW2     2574    6.338180459    1.287551516    2.674456695
  213 SOLV  OW      2575    6.657367691    5.578291549    1.252783886
  213 SOLV  HW1     2576    6.726385148    5.650204370    1.244594398
  213 SOLV  HW2     2577    6.579676749    5.599787062    1.193590190
  214 SOLV  OW      2578    1.788278527    2.210528446    5.181562317
  214 SOLV  HW1     2579    1.799937460    2.292813760    5.237179606
  214 SOLV  HW2     2580    1.698197688    2.212142950    5.138170121
  215 SOLV  OW      2581    1.192611935    3.305794857    3.379903465
  215 SOLV  HW1     2582    1.162290552    3.285357725    3.286819699
  215 SOLV  HW2     2583    1.144658500    3.386864595    3.413516796
  216 SOLV  OW      2584    4.042383446    4.724303105    5.239884186
  216 SOLV  HW1     2585    4.129918546    4.754480159    5.202086705
  216 SOLV  HW2     2586    4.015226994    4.638369580    5.196530651
  217 SOLV  OW      2587    4.207894803    7.487260786    1.543404827
  217 SOLV  HW1     2588    4.171182523    7.548176819    1.613714126
  217 SOLV  HW2     2589    4.292598318    7.445553602    1.576386268
  218 SOLV  OW      2590    3.967572077    2.024237972    1.977657412
  218 SOLV  HW1     2591    3.943568186    1.973709093    1.894758758
  218 SOLV  HW2     2592    4.049916730    2.078474667    1.960946748
  219 SOLV  OW      2593    2.046453589    3.473088896    4.545081331
  219 SOLV  HW1     2594    2.124696733    3.429083996    4.589163216
  219 SOLV  HW2     2595    2.032304617    3.432974487    4.454570313
  220 SOLV  OW      2596    6.205749490    4.158152066    0.747756130
  220 SOLV  HW1     2597    6.127132792    4.219966997    0.748052397
  220 SOLV  HW2     2598    6.173789855    4.063579643    0.753779719
  221 SOLV  OW      2599    3.917904354    3.076454754    5.405755858
  221 SOLV  HW1     2600    3.858825023    3.157045112    5.409839179
  221 SOLV  HW2     2601    3.887027120    3.016210724    5.332141010
  222 SOLV  OW      2602    5.887258718    4.411760421    6.006807717
  222 SOLV  HW1     2603    5.940757818    4.378177649    5.929270238
  222 SOLV  HW2     2604    5.796794368    4.369132594    6.005816961
  223 SOLV  OW      2605    1.006543118    4.791480459    1.400787412
  223 SOLV  HW1     2606    1.050262673    4.723703053    1.459917767
  223 SOLV  HW2     2607    0.911716916    4.804683992    1.429687828
  224 SOLV  OW      2608    4.955489013    1.865192590    2.555018873
  224 SOLV  HW1     2609    4.899470871    1.846198337    2.635661360
  224 SOLV  HW2     2610    5.045557238    1.823237270    2.566391948
  225 SOLV  OW      2611    3.241966428    5.889056661    0.094908805
  225 SOLV  HW1     2612    3.153011013    5.847062178    0.112947726
  225 SOLV  HW2     2613    3.314601498    5.823752265    0.116390386
  226 SOLV  OW      2614    5.101371481    2.095204010    2.486126637
  226 SOLV  HW1     2615    5.096620405    2.173961607    2.547581181
  226 SOLV  HW2     2616    5.026852639    2.031934234    2.507240472
  227 SOLV  OW      2617    1.420548318    6.692359997    0.524010593
  227 SOLV  HW1     2618    1.425303360    6.659231047    0.429769029
  227 SOLV  HW2     2619    1.324782170    6.702982117    0.550798045
  228 SOLV  OW      2620    5.596929853    5.987208163    3.392396512
  228 SOLV  HW1     2621    5.573462940    6.037196041    3.309016458
  228 SOLV  HW2     2622    5.568799436    6.040493110    3.472215936
  229 SOLV  OW      2623    6.298312038    5.057654579    5.527059955
  229 SOLV  HW1     2624    6.202365317    5.065004278    5.554292191
  229 SOLV  HW2     2625    6.340106629    5.148508763    5.527440372
  230 SOLV  OW      2626    5.058397249    0.730227395    6.913221040
  230 SOLV  HW1     2627    5.048086471    0.796882467    6.987063637
  230 SOLV  HW2     2628    5.011625338    0.645412169    6.938134879
  231 SOLV  OW      2629    3.905966008    7.405371255    2.109442531
  231 SOLV  HW1     2630    3.996847317    7.434981063    2.080026810
  231 SOLV  HW2     2631    3.865907410    7.346246728    2.039435593
  232 SOLV  OW      2632    6.186047686    0.682600553    3.130943105
  232 SOLV  HW1     2633    6.100862011    0.631543761    3.142632914
  232 SOLV  HW2     2634    6.230837087    0.653736653    3.046309799
  233 SOLV  OW      2635    2.371533195    0.137540513    6.511774762
  233 SOLV  HW1     2636    2.294813338    0.197512755    6.534558105
  233 SOLV  HW2     2637    2.410261841    0.099604491    6.595814154
  234 SOLV  OW      2638    1.372698103    7.543267896    7.258131634
  234 SOLV  HW1     2639    1.435556554    7.588904415    7.321121306
  234 SOLV  HW2     2640    1.424895726    7.487694389    7.193412396
  235 SOLV  OW      2641    1.526632960    6.931277598    0.503968981
  235 SOLV  HW1     2642    1.473435133    6.846597968    0.503011662
  235 SOLV  HW2     2643    1.479064295    7.001112056    0.450472175
  236 SOLV  OW      2644    6.352468636    5.219400424    5.904539024
  236 SOLV  HW1     2645    6.380975799    5.298295359    5.850090366
  236 SOLV  HW2     2646    6.418704407    5.145347842    5.893105454
  237 SOLV  OW      2647    0.001003821    1.954988970    4.160390711
  237 SOLV  HW1     2648   -0.061524066    1.892725301    4.207453981
  237 SOLV  HW2     2649    0.095418289    1.927915736    4.179215379
  238 SOLV  OW      2650    5.793761132    6.988007269    4.077694800
  238 SOLV  HW1     2651    5.817354157    7.041357834    3.996481430
  238 SOLV  HW2     2652    5.726707076    7.038239796    4.132275661
  239 SOLV  OW      2653    6.850853947    3.613354329    1.395776124
  239 SOLV  HW1     2654    6.816118823    3.621488876    1.489206717
  239 SOLV  HW2     2655    6.795249058    3.547391301    1.345190430
  240 SOLV  OW      2656    4.667284405    5.554762203    1.041003150
  240 SOLV  HW1     2657    4.722229129    5.555012580    0.957438876
  240 SOLV  HW2     2658    4.640443961    5.460951620    1.062939639
  241 SOLV  OW      2659    2.315601922    1.243813591    2.232784058
  241 SOLV  HW1     2660    2.269861672    1.154892925    2.234357194
  241 SOLV  HW2     2661    2.288387102    1.293827884    2.150568328
  242 SOLV  OW      2662    3.432725151    2.002970467    6.474963336
  242 SOLV  HW1     2663    3.359743701    1.953992530    6.522679373
  242 SOLV  HW2     2664    3.508246414    1.940157020    6.456179663
  243 SOLV  OW      2665    3.610395062    2.681767290    1.496283107
  243 SOLV  HW1     2666    3.571101817    2.736516904    1.570174544
  243 SOLV  HW2     2667    3.707188206    2.665036157    1.515059337
  244 SOLV  OW      2668    2.220546337    7.544256241    6.462158687
  244 SOLV  HW1     2669    2.274755013    7.593349582    6.530372949
  244 SOLV  HW2     2670    2.240308351    7.446395657    6.468045909
  245 SOLV  OW      2671    6.526876822    1.549144184    6.396415519
  245 SOLV  HW1     2672    6.578158027    1.630665261    6.423362166
  245 SOLV  HW2     2673    6.471472286    1.517650354    6.473486730
  246 SOLV  OW      2674    5.616099549    3.355752762    4.035149508
  246 SOLV  HW1     2675    5.701559209    3.407545434    4.038919462
  246 SOLV  HW2     2676    5.586575001    3.333390784    4.128048305
  247 SOLV  OW      2677    5.614687599    6.656174886    4.263241997
  247 SOLV  HW1     2678    5.674283558    6.604419374    4.324628339
  247 SOLV  HW2     2679    5.670401646    6.713399724    4.203076283
  248 SOLV  OW      2680    3.954651410    2.898817156    4.755249963
  248 SOLV  HW1     2681    3.859811223    2.929749806    4.748180676
  248 SOLV  HW2     2682    4.006433554    2.962840068    4.812005553
  249 SOLV  OW      2683    1.400602856    4.554058753    5.742325807
  249 SOLV  HW1     2684    1.486374887    4.565726647    5.792412016
  249 SOLV  HW2     2685    1.323773440    4.577424275    5.801931652
  250 SOLV  OW      2686    1.740846765    2.667300041    2.248917297
  250 SOLV  HW1     2687    1.750546857    2.628804331    2.340709528
  250 SOLV  HW2     2688    1.658437828    2.630448585    2.205876624
  251 SOLV  OW      2689    1.324700365    7.194281770    1.493094472
  251 SOLV  HW1     2690    1.300714062    7.278191494    1.541935828
  251 SOLV  HW2     2691    1.358078677    7.217326297    1.401680998
  252 SOLV  OW      2692    1.018294956    6.779204984    7.240375670
  252 SOLV  HW1     2693    0.938319396    6.743521135    7.288669547
  252 SOLV  HW2     2694    1.004482607    6.770048917    7.141749859
  253 SOLV  OW      2695    1.690581255    3.748062561    6.538200298
  253 SOLV  HW1     2696    1.712082714    3.679827647    6.608081865
  253 SOLV  HW2     2697    1.591411176    3.759517166    6.532222464
  254 SOLV  OW      2698    7.217187909    1.571318204    0.963972136
  254 SOLV  HW1     2699    7.281740090    1.531328857    0.898903263
  254 SOLV  HW2     2700    7.155268774    1.633235644    0.915678263
  255 SOLV  OW      2701    6.486105425    6.486109872    4.180659391
  255 SOLV  HW1     2702    6.473570250    6.387647829    4.192899499
  255 SOLV  HW2     2703    6.437977350    6.535110891    4.253351790
  256 SOLV  OW      2704    3.093413082    2.890052593    6.803153560
  256 SOLV  HW1     2705    3.177909173    2.910476778    6.753709381
  256 SOLV  HW2     2706    3.077512410    2.960405214    6.872428923
  257 SOLV  OW      2707    1.430536677    6.023470505    1.065671478
  257 SOLV  HW1     2708    1.492015227    5.985981179    0.996269910
  257 SOLV  HW2     2709    1.338081602    5.988396281    1.050724430
  258 SOLV  OW      2710    2.987196913    3.582054592    2.533018401
  258 SOLV  HW1     2711    2.946084691    3.673034535    2.538858558
  258 SOLV  HW2     2712    2.915488887    3.512627592    2.539303453
  259 SOLV  OW      2713    2.801278941    0.043663187    0.683698819
  259 SOLV  HW1     2714    2.891638663    0.068652750    0.718518360
  259 SOLV  HW2     2715    2.769209446    0.114279797    0.620559450
  260 SOLV  OW      2716    3.161309412    4.317611511    3.589374021
  260 SOLV  HW1     2717    3.104397110    4.391191141    3.626100517
  260 SOLV  HW2     2718    3.103079744    4.249322626    3.545240901
  261 SOLV  OW      2719    2.341563089    6.307706443    0.018023154
  261 SOLV  HW1     2720    2.324507332    6.405477170    0.005694423
  261 SOLV  HW2     2721    2.305891222    6.278605900    0.106807281
  262 SOLV  OW      2722    5.972787961    1.348308483    5.578350932
  262 SOLV  HW1     2723    5.973194732    1.365501564    5.676871100
  262 SOLV  HW2     2724    6.066868933    1.338629038    5.545837898
  263 SOLV  OW      2725    4.199439224    4.849020093    3.713740619
  263 SOLV  HW1     2726    4.208697904    4.769680776    3.773917794
  263 SOLV  HW2     2727    4.233270851    4.825787166    3.622541006
  264 SOLV  OW      2728    3.883240633    4.792639021    3.434495812
  264 SOLV  HW1     2729    3.927072062    4.785715461    3.524119680
  264 SOLV  HW2     2730    3.851691595    4.702192370    3.405762733
  265 SOLV  OW      2731    7.479758376    4.124700570    4.866671780
  265 SOLV  HW1     2732    7.496989313    4.032609959    4.831685132
  265 SOLV  HW2     2733    7.560238202    4.181933034    4.850891533
  266 SOLV  OW      2734    2.966885965    4.278273629    0.242948303
  266 SOLV  HW1     2735    3.019902720    4.361294411    0.225761961
  266 SOLV  HW2     2736    3.025468839    4.209601452    0.285969542
  267 SOLV  OW      2737    3.454308502    0.832346482    6.658409086
  267 SOLV  HW1     2738    3.364307740    0.790059739    6.647749553
  267 SOLV  HW2     2739    3.510010095    0.812932851    6.577647249
  268 SOLV  OW      2740    5.226872922    1.748338183    2.592968507
  268 SOLV  HW1     2741    5.259834378    1.701783906    2.510832473
  268 SOLV  HW2     2742    5.232707362    1.686184113    2.671089425
  269 SOLV  OW      2743    0.891388254    7.604197898    6.588581136
  269 SOLV  HW1     2744    0.882186984    7.537884487    6.514287668
  269 SOLV  HW2     2745    0.934653987    7.560240142    6.667304421
  270 SOLV  OW      2746    6.939897269    1.600153007    2.160890013
  270 SOLV  HW1     2747    6.957113869    1.525273879    2.224910864
  270 SOLV  HW2     2748    6.997652243    1.678258799    2.184674773
  271 SOLV  OW      2749    6.569274515    1.104990039    3.419223294
  271 SOLV  HW1     2750    6.655971883    1.055489075    3.425160586
  271 SOLV  HW2     2751    6.561973452    1.148750457    3.329592294
  272 SOLV  OW      2752    2.817986646    0.678047232    0.865606184
  272 SOLV  HW1     2753    2.724867152    0.650924178    0.889991624
  272 SOLV  HW2     2754    2.865302705    0.600626820    0.823548268
  273 SOLV  OW      2755    6.992670268    5.219263218    2.053655573
  273 SOLV  HW1     2756    7.084491576    5.250847992    2.077588108
  273 SOLV  HW2     2757    6.986136948    5.120739988    2.069528160
  274 SOLV  OW      2758    2.898822935    1.003796377    7.396526633
  274 SOLV  HW1     2759    2.914349046    0.975979447    7.491317149
  274 SOLV  HW2     2760    2.949947472    0.943470875    7.335312563
  275 SOLV  OW      2761    4.764568856    7.232161473    3.440311436
  275 SOLV  HW1     2762    4.797694219    7.303301401    3.378317570
  275 SOLV  HW2     2763    4.671771263    7.254528260    3.470139562
  276 SOLV  OW      2764    2.382652744    0.789312628    0.652089796
  276 SOLV  HW1     2765    2.313123563    0.778358115    0.723133013
  276 SOLV  HW2     2766    2.370899186    0.718234848    0.582726965
  277 SOLV  OW      2767    4.810613543    3.350676743    0.629622097
  277 SOLV  HW1     2768    4.865388506    3.364693853    0.712114066
  277 SOLV  HW2     2769    4.839053061    3.415828430    0.559279555
  278 SOLV  OW      2770    4.060323131    3.370420248    4.677614193
  278 SOLV  HW1     2771    4.055194629    3.421435027    4.591748570
  278 SOLV  HW2     2772    4.013780862    3.282542054    4.666983737
  279 SOLV  OW      2773    4.769771750    3.117215859    0.167462084
  279 SOLV  HW1     2774    4.813125894    3.202155464    0.197587325
  279 SOLV  HW2     2775    4.796192323    3.042760332    0.228782429
  280 SOLV  OW      2776    1.890519040    3.032212109    0.324685058
  280 SOLV  HW1     2777    1.801631556    3.074198414    0.306310783
  280 SOLV  HW2     2778    1.953497367    3.101532308    0.359755353
  281 SOLV  OW      2779    5.786034913    5.302309651    6.830491152
  281 SOLV  HW1     2780    5.866274842    5.352591065    6.862659362
  281 SOLV  HW2     2781    5.768450821    5.325341349    6.734774248
  282 SOLV  OW      2782    1.201736320    5.973492675    5.249633443
  282 SOLV  HW1     2783    1.109251606    6.006495075    5.268589017
  282 SOLV  HW2     2784    1.263774297    6.051442444    5.240855275
  283 SOLV  OW      2785    5.167958362    1.249172447    3.906650324
  283 SOLV  HW1     2786    5.107369744    1.295329174    3.841842530
  283 SOLV  HW2     2787    5.142937270    1.152530443    3.912625027
  284 SOLV  OW      2788    7.276468092    3.484125480    6.936944941
  284 SOLV  HW1     2789    7.271334849    3.408545499    7.002236126
  284 SOLV  HW2     2790    7.231835101    3.457442483    6.851519360
  285 SOLV  OW      2791    6.014153064    6.078371406    4.283713132
  285 SOLV  HW1     2792    6.112110318    6.083705773    4.264276205
  285 SOLV  HW2     2793    5.982460581    5.984565468    4.269645948
  286 SOLV  OW      2794    0.310878942    1.067233262    3.289633055
  286 SOLV  HW1     2795    0.366446230    1.147042573    3.266335046
  286 SOLV  HW2     2796    0.218353231    1.079421854    3.253682588
  287 SOLV  OW      2797    3.720027815    6.846691128    1.372372390
  287 SOLV  HW1     2798    3.796511958    6.908678460    1.354786523
  287 SOLV  HW2     2799    3.755106157    6.754825774    1.390585950
  288 SOLV  OW      2800    3.021573395    5.282122508    2.483276757
  288 SOLV  HW1     2801    2.933243852    5.305816192    2.442798705
  288 SOLV  HW2     2802    3.094016445    5.334003259    2.437864027
  289 SOLV  OW      2803    4.057562346    5.269243013    1.546435228
  289 SOLV  HW1     2804    4.014012950    5.289956423    1.634049726
  289 SOLV  HW2     2805    4.156462133    5.281624078    1.554642606
  290 SOLV  OW      2806    5.931455395    1.058876841    1.673656136
  290 SOLV  HW1     2807    5.975732838    0.975932069    1.639575114
  290 SOLV  HW2     2808    5.954643747    1.135859865    1.614177498
  291 SOLV  OW      2809    3.905556541    0.917115177    2.309653681
  291 SOLV  HW1     2810    3.900143834    0.866664551    2.395825180
  291 SOLV  HW2     2811    3.816880145    0.958903641    2.289898483
  292 SOLV  OW      2812    4.575417051    0.842107522    6.713243803
  292 SOLV  HW1     2813    4.547497339    0.899856522    6.789970651
  292 SOLV  HW2     2814    4.673948186    0.825674269    6.718041067
  293 SOLV  OW      2815    5.307007086    7.490648460    5.268831820
  293 SOLV  HW1     2816    5.229179579    7.436734654    5.301046107
  293 SOLV  HW2     2817    5.280410942    7.542140354    5.187328587
  294 SOLV  OW      2818    2.636255974    1.028623635    7.625022434
  294 SOLV  HW1     2819    2.686073615    0.981108615    7.697552237
  294 SOLV  HW2     2820    2.641252858    0.975168861    7.540644658
  295 SOLV  OW      2821    1.822094408    1.340131889    4.022400137
  295 SOLV  HW1     2822    1.757224020    1.392666291    3.967321863
  295 SOLV  HW2     2823    1.805464036    1.357879587    4.119405638
  296 SOLV  OW      2824    5.697935800    6.874398389    1.629364502
  296 SOLV  HW1     2825    5.789776308    6.910887709    1.644716122
  296 SOLV  HW2     2826    5.681366573    6.798368739    1.692187160
  297 SOLV  OW      2827    4.126499818    3.307702689    3.761987709
  297 SOLV  HW1     2828    4.061892136    3.242515402    3.722282396
  297 SOLV  HW2     2829    4.077059489    3.372507365    3.819936020
  298 SOLV  OW      2830    2.270020749    2.552103181    0.550904947
  298 SOLV  HW1     2831    2.182653928    2.600717707    0.553286920
  298 SOLV  HW2     2832    2.344744594    2.617209647    0.564301484
  299 SOLV  OW      2833    3.623101494    2.475713671    5.288275892
  299 SOLV  HW1     2834    3.681718297    2.412696809    5.339197721
  299 SOLV  HW2     2835    3.676248216    2.519319925    5.215653806
  300 SOLV  OW      2836    0.499238243    4.010951863    2.198157350
  300 SOLV  HW1     2837    0.419469655    3.969270345    2.154551097
  300 SOLV  HW2     2838    0.547557675    4.067948301    2.131686092
  301 SOLV  OW      2839    6.790284176    1.339671581    5.579074997
  301 SOLV  HW1     2840    6.785735746    1.383728769    5.489418303
  301 SOLV  HW2     2841    6.867063205    1.377403621    5.630875066
  302 SOLV  OW      2842    3.251984832    3.491038309    5.791261637
  302 SOLV  HW1     2843    3.326824979    3.434400373    5.825797949
  302 SOLV  HW2     2844    3.275753237    3.526006335    5.700631207
  303 SOLV  OW      2845    4.080542244    4.995820598    6.707867657
  303 SOLV  HW1     2846    3.999107605    5.052505173    6.695346535
  303 SOLV  HW2     2847    4.105942288    4.994898002    6.804591456
  304 SOLV  OW      2848    2.725117167    6.945945810    4.242096530
  304 SOLV  HW1     2849    2.693349373    6.995822200    4.161444399
  304 SOLV  HW2     2850    2.755924580    7.011014934    4.311511760
  305 SOLV  OW      2851    4.806225135    3.206337497    3.427264677
  305 SOLV  HW1     2852    4.780669171    3.266910256    3.351899708
  305 SOLV  HW2     2853    4.727474289    3.192998603    3.487450661
  306 SOLV  OW      2854    7.034321178    4.146528688    4.164807527
  306 SOLV  HW1     2855    7.042649049    4.059239253    4.116714553
  306 SOLV  HW2     2856    7.125335794    4.185288919    4.179492513
  307 SOLV  OW      2857    3.862488804    5.344997746    2.171985247
  307 SOLV  HW1     2858    3.802629557    5.305527727    2.241702231
  307 SOLV  HW2     2859    3.888316996    5.274173166    2.106272387
  308 SOLV  OW      2860    3.689182578    2.994659720    4.658163818
  308 SOLV  HW1     2861    3.634919951    2.932748621    4.601381825
  308 SOLV  HW2     2862    3.628197344    3.049039941    4.715827550
  309 SOLV  OW      2863    4.589920886    3.074437128    2.007146489
  309 SOLV  HW1     2864    4.518815042    3.018419077    1.964629141
  309 SOLV  HW2     2865    4.560395134    3.101934835    2.098654895
  310 SOLV  OW      2866    7.399100627    1.486521644    6.851986368
  310 SOLV  HW1     2867    7.486668857    1.463250375    6.809657291
  310 SOLV  HW2     2868    7.328098291    1.425055050    6.817605945
  311 SOLV  OW      2869    3.938246170    3.857207193    2.992664276
  311 SOLV  HW1     2870    4.035223511    3.833686455    2.999161755
  311 SOLV  HW2     2871    3.919088351    3.894826692    2.902014645
  312 SOLV  OW      2872    4.736773444    5.352933653    4.527813150
  312 SOLV  HW1     2873    4.798576576    5.401591802    4.466049671
  312 SOLV  HW2     2874    4.685424200    5.419086716    4.582484873
  313 SOLV  OW      2875    2.404282008    7.064147104    0.640310836
  313 SOLV  HW1     2876    2.435626461    7.159109219    0.641590288
  313 SOLV  HW2     2877    2.454907523    7.011435406    0.708578154
  314 SOLV  OW      2878    2.546697226    4.619130165    3.242929956
  314 SOLV  HW1     2879    2.544677967    4.643473104    3.145948645
  314 SOLV  HW2     2880    2.494304433    4.686360062    3.295246684
  315 SOLV  OW      2881    3.653755095    1.145098753    7.684358785
  315 SOLV  HW1     2882    3.569557720    1.171014273    7.637018928
  315 SOLV  HW2     2883    3.637709452    1.144732254    7.783071266
  316 SOLV  OW      2884    7.318680852    6.812012596    0.189044290
  316 SOLV  HW1     2885    7.281101425    6.804338811    0.096681204
  316 SOLV  HW2     2886    7.275436379    6.744081122    0.248350604
  317 SOLV  OW      2887    4.435565428    3.210768983    6.281185772
  317 SOLV  HW1     2888    4.375734420    3.131953674    6.295624734
  317 SOLV  HW2     2889    4.490024027    3.226769607    6.363516130
  318 SOLV  OW      2890    1.336036921    3.652318720    1.816632889
  318 SOLV  HW1     2891    1.368467128    3.610935132    1.731560601
  318 SOLV  HW2     2892    1.390843127    3.618495407    1.893142919
  319 SOLV  OW      2893    2.127649151    4.217777363    3.653690094
  319 SOLV  HW1     2894    2.214569746    4.207637199    3.702085083
  319 SOLV  HW2     2895    2.060226044    4.259413348    3.714686948
  320 SOLV  OW      2896    5.524160725    4.061495889    2.807215177
  320 SOLV  HW1     2897    5.461685700    4.120827690    2.756440139
  320 SOLV  HW2     2898    5.471653478    3.991531450    2.855686369
  321 SOLV  OW      2899    0.827379907    2.717821765    0.306521931
  321 SOLV  HW1     2900    0.893310383    2.763033195    0.366613255
  321 SOLV  HW2     2901    0.869952681    2.637526142    0.264784546
  322 SOLV  OW      2902    4.523951398    4.608038066    4.692815353
  322 SOLV  HW1     2903    4.613103125    4.648989037    4.673407608
  322 SOLV  HW2     2904    4.513135899    4.597056131    4.791628653
  323 SOLV  OW      2905    1.598743901    6.030842285    5.335373149
  323 SOLV  HW1     2906    1.554900886    6.052072586    5.422706713
  323 SOLV  HW2     2907    1.608122466    5.931721241    5.326039982
  324 SOLV  OW      2908    0.919918484    1.999428061    5.751513749
  324 SOLV  HW1     2909    0.869753941    1.939241638    5.813666163
  324 SOLV  HW2     2910    1.015333391    1.969915836    5.746343018
  325 SOLV  OW      2911    7.127656942    3.196470794    1.723743583
  325 SOLV  HW1     2912    7.121462210    3.220371243    1.626831209
  325 SOLV  HW2     2913    7.037555166    3.205678027    1.766152441
  326 SOLV  OW      2914    1.416511011    7.247532179    1.218919489
  326 SOLV  HW1     2915    1.371846059    7.317720946    1.163418573
  326 SOLV  HW2     2916    1.505051067    7.281510954    1.250665066
  327 SOLV  OW      2917    5.341879096    2.619796399    1.173284689
  327 SOLV  HW1     2918    5.437335642    2.648715817    1.180575813
  327 SOLV  HW2     2919    5.303020002    2.609753664    1.264884460
  328 SOLV  OW      2920    2.499095187    4.095824497    3.161118571
  328 SOLV  HW1     2921    2.507287068    4.190734655    3.191560835
  328 SOLV  HW2     2922    2.574356671    4.074176885    3.098918279
  329 SOLV  OW      2923    2.427277672    0.038314454    0.749333781
  329 SOLV  HW1     2924    2.366191672    0.002014056    0.819706858
  329 SOLV  HW2     2925    2.481461597   -0.036262575    0.710553606
  330 SOLV  OW      2926    6.370166149    5.624496103    5.279637564
  330 SOLV  HW1     2927    6.278179505    5.663701221    5.277869732
  330 SOLV  HW2     2928    6.410123666    5.629139449    5.188076021
  331 SOLV  OW      2929    2.639013734    0.369069583    6.825168111
  331 SOLV  HW1     2930    2.699821325    0.351527449    6.902593929
  331 SOLV  HW2     2931    2.675012283    0.323750755    6.743606145
  332 SOLV  OW      2932    7.059632578    5.751173616    4.921823867
  332 SOLV  HW1     2933    6.999450633    5.812515837    4.870669153
  332 SOLV  HW2     2934    7.145305639    5.798341025    4.942725244
  333 SOLV  OW      2935    3.292215155    7.311996543    1.714490825
  333 SOLV  HW1     2936    3.359663904    7.338492293    1.645568140
  333 SOLV  HW2     2937    3.288427313    7.212257897    1.720780597
  334 SOLV  OW      2938    1.583399381    4.586274878    3.795528872
  334 SOLV  HW1     2939    1.556446436    4.526332495    3.720149572
  334 SOLV  HW2     2940    1.626455857    4.668717284    3.758775226
  335 SOLV  OW      2941    5.187278993    6.570217459    5.249494231
  335 SOLV  HW1     2942    5.218255354    6.497042821    5.310206900
  335 SOLV  HW2     2943    5.211988846    6.547949121    5.155188392
  336 SOLV  OW      2944    4.557078502    1.437519408    0.987904767
  336 SOLV  HW1     2945    4.517457816    1.444989262    1.079425849
  336 SOLV  HW2     2946    4.548422650    1.525205847    0.940598016
  337 SOLV  OW      2947    7.559009024    2.040292737    1.307895491
  337 SOLV  HW1     2948    7.517885590    2.089698122    1.384510165
  337 SOLV  HW2     2949    7.548196671    1.941884998    1.322066532
  338 SOLV  OW      2950    7.543734820    6.089942722    2.214449179
  338 SOLV  HW1     2951    7.500482088    6.050173497    2.133521725
  338 SOLV  HW2     2952    7.640000039    6.108745553    2.194928110
  339 SOLV  OW      2953    7.463712257    1.302884468    3.936214857
  339 SOLV  HW1     2954    7.468721538    1.244086711    3.855481857
  339 SOLV  HW2     2955    7.379126864    1.283885544    3.986058603
  340 SOLV  OW      2956    5.640228099    6.801331356    0.520652397
  340 SOLV  HW1     2957    5.639272099    6.847656364    0.609279912
  340 SOLV  HW2     2958    5.560973572    6.830383409    0.467020732
  341 SOLV  OW      2959    6.922906274    7.578886596    7.474088561
  341 SOLV  HW1     2960    6.916668951    7.581868581    7.374327384
  341 SOLV  HW2     2961    6.949355632    7.668972094    7.508513571
  342 SOLV  OW      2962    4.684934992    1.127250262    6.575726229
  342 SOLV  HW1     2963    4.705910496    1.190703220    6.650126523
  342 SOLV  HW2     2964    4.701943013    1.172046818    6.487944878
  343 SOLV  OW      2965    3.923051671    3.617446275    7.087638479
  343 SOLV  HW1     2966    3.968369921    3.530757779    7.066830290
  343 SOLV  HW2     2967    3.899210021    3.663890899    7.002338670
  344 SOLV  OW      2968    1.250185688    3.461767984    0.043210330
  344 SOLV  HW1     2969    1.214995484    3.543196548    0.089390168
  344 SOLV  HW2     2970    1.226889681    3.380491592    0.096622988
  345 SOLV  OW      2971    3.967298565    4.056791597    7.321416274
  345 SOLV  HW1     2972    3.971618771    4.129992020    7.389420049
  345 SOLV  HW2     2973    3.908530091    3.983294729    7.355267281
  346 SOLV  OW      2974    0.078818087    3.330562548    3.065648006
  346 SOLV  HW1     2975    0.013344102    3.256368373    3.051155468
  346 SOLV  HW2     2976    0.049706061    3.411212549    3.014171992
  347 SOLV  OW      2977    6.456673152    4.082395705    2.636462488
  347 SOLV  HW1     2978    6.370616906    4.082026892    2.585514169
  347 SOLV  HW2     2979    6.527754331    4.037721168    2.582119955
  348 SOLV  OW      2980    2.600051890    4.187202911    0.571765469
  348 SOLV  HW1     2981    2.650546914    4.198492698    0.657348237
  348 SOLV  HW2     2982    2.512748803    4.235590239    0.577962209
  349 SOLV  OW      2983    4.085601505    1.577532764    4.533834614
  349 SOLV  HW1     2984    4.181854091    1.604659464    4.532656194
  349 SOLV  HW2     2985    4.030691792    1.651262659    4.573212204
  350 SOLV  OW      2986    6.617300517    4.789436779    1.383012541
  350 SOLV  HW1     2987    6.549772260    4.852862029    1.420659071
  350 SOLV  HW2     2988    6.672499838    4.836536337    1.314203287
  351 SOLV  OW      2989    5.994135446    4.510373068    3.446978878
  351 SOLV  HW1     2990    5.963350340    4.593818060    3.401251042
  351 SOLV  HW2     2991    5.919330735    4.472857127    3.501736938
  352 SOLV  OW      2992    1.750704437    6.962841060    7.120658949
  352 SOLV  HW1     2993    1.693887392    7.044668795    7.111827030
  352 SOLV  HW2     2994    1.692390382    6.883552595    7.138398027
  353 SOLV  OW      2995    2.018417309    3.712437904    3.013143386
  353 SOLV  HW1     2996    1.963930872    3.737316504    2.933054750
  353 SOLV  HW2     2997    2.111822262    3.691009772    2.984537874
  354 SOLV  OW      2998    3.706199922    4.738879334    7.216184872
  354 SOLV  HW1     2999    3.643055401    4.726054097    7.139710228
  354 SOLV  HW2     3000    3.659572083    4.717014602    7.301904327
  355 SOLV  OW      3001    0.410595839    5.037951867    5.215174979
  355 SOLV  HW1     3002    0.468140617    4.972935917    5.165540965
  355 SOLV  HW2     3003    0.333938545    5.065601561    5.157200043
  356 SOLV  OW      3004    2.206814330    4.743964400    5.499108008
  356 SOLV  HW1     3005    2.162767040    4.819453580    5.450497942
  356 SOLV  HW2     3006    2.182347882    4.657406393    5.455395722
  357 SOLV  OW      3007    1.948455500    5.037589555    1.200756814
  357 SOLV  HW1     3008    1.858764114    5.004091202    1.229653500
  357 SOLV  HW2     3009    1.953756043    5.136243862    1.216278289
  358 SOLV  OW      3010    6.368835131    1.820300997    7.208009581
  358 SOLV  HW1     3011    6.425931918    1.760712093    7.151521668
  358 SOLV  HW2     3012    6.387430559    1.915835020    7.185006160
  359 SOLV  OW      3013    6.404403343    0.321470834    2.686073095
  359 SOLV  HW1     3014    6.383381958    0.290895334    2.778943204
  359 SOLV  HW2     3015    6.496698594    0.359913476    2.683745910
  360 SOLV  OW      3016    4.048133409    6.613812708    0.300765776
  360 SOLV  HW1     3017    4.095752015    6.544603087    0.354997621
  360 SOLV  HW2     3018    4.111607514    6.653920910    0.234727488
  361 SOLV  OW      3019    3.782282315    0.592559978    2.034035422
  361 SOLV  HW1     3020    3.710377640    0.589777251    2.103487708
  361 SOLV  HW2     3021    3.776555082    0.678720765    1.983586557
  362 SOLV  OW      3022    6.081765575    7.031837756    4.855396658
  362 SOLV  HW1     3023    6.149043265    7.087276903    4.806389864
  362 SOLV  HW2     3024    6.082051907    6.938851668    4.818588063
  363 SOLV  OW      3025    0.381462255    4.703430921    0.170402499
  363 SOLV  HW1     3026    0.408980665    4.608417347    0.185128007
  363 SOLV  HW2     3027    0.287189532    4.706034629    0.137123063
  364 SOLV  OW      3028    1.083117799    3.548865111    5.496975089
  364 SOLV  HW1     3029    1.119813848    3.584891156    5.411199144
  364 SOLV  HW2     3030    1.123186558    3.598685700    5.573879887
  365 SOLV  OW      3031    7.090332294    6.590907213    6.174003107
  365 SOLV  HW1     3032    6.993476158    6.585973685    6.149589930
  365 SOLV  HW2     3033    7.109344192    6.526466312    6.248079319
  366 SOLV  OW      3034    5.337695609    1.731708907    0.749842374
  366 SOLV  HW1     3035    5.404665391    1.794535903    0.789460252
  366 SOLV  HW2     3036    5.382897983    1.645912754    0.725397564
  367 SOLV  OW      3037    0.005198336    5.974898323    6.294753376
  367 SOLV  HW1     3038    0.077712458    6.026124861    6.248716530
  367 SOLV  HW2     3039   -0.006455761    5.886194174    6.250058991
  368 SOLV  OW      3040    0.199227682    3.352457313    0.051673663
  368 SOLV  HW1     3041    0.131964478    3.294918363    0.005125534
  368 SOLV  HW2     3042    0.152001698    3.424743124    0.102134449
  369 SOLV  OW      3043    7.151562715    5.050771113    0.542507119
  369 SOLV  HW1     3044    7.158634502    4.965740225    0.594673275
  369 SOLV  HW2     3045    7.092798501    5.115147314    0.591537769
  370 SOLV  OW      3046    7.304340104    2.112586626    1.746961735
  370 SOLV  HW1     3047    7.252363387    2.029704526    1.767674658
  370 SOLV  HW2     3048    7.282897004    2.143027953    1.654141927
  371 SOLV  OW      3049    7.128561534    1.079045959    2.631664313
  371 SOLV  HW1     3050    7.048096717    1.126467954    2.667420545
  371 SOLV  HW2     3051    7.129654886    0.985004485    2.665676813
  372 SOLV  OW      3052    3.804325204    5.580642935    5.465444699
  372 SOLV  HW1     3053    3.810480880    5.506116461    5.399040297
  372 SOLV  HW2     3054    3.747622724    5.654023665    5.428005786
  373 SOLV  OW      3055    3.764144053    0.138819700    1.734912538
  373 SOLV  HW1     3056    3.752368977    0.231728975    1.769973913
  373 SOLV  HW2     3057    3.734845891    0.073063537    1.804322853
  374 SOLV  OW      3058    5.689565075    3.148372793    3.647443582
  374 SOLV  HW1     3059    5.636637069    3.171122513    3.565705443
  374 SOLV  HW2     3060    5.785975208    3.169831714    3.631740615
  375 SOLV  OW      3061    7.572367295    0.073386819    6.660821239
  375 SOLV  HW1     3062    7.552013462   -0.024527497    6.661110882
  375 SOLV  HW2     3063    7.542999491    0.113262192    6.573936124
  376 SOLV  OW      3064    0.141182098    6.940311601    3.531697157
  376 SOLV  HW1     3065    0.064811019    6.876229393    3.539604115
  376 SOLV  HW2     3066    0.174884332    6.963401698    3.622980032
  377 SOLV  OW      3067    0.331623737    3.246264838    1.861573869
  377 SOLV  HW1     3068    0.280283454    3.177269267    1.810526965
  377 SOLV  HW2     3069    0.345167546    3.326987468    1.804107960
  378 SOLV  OW      3070    5.371988161    2.006081397    4.158625778
  378 SOLV  HW1     3071    5.291257300    1.950454772    4.178330943
  378 SOLV  HW2     3072    5.356051379    2.059728203    4.075751861
  379 SOLV  OW      3073    5.026192334    5.952902736    5.103529890
  379 SOLV  HW1     3074    4.936810397    5.913061174    5.124152623
  379 SOLV  HW2     3075    5.022060425    6.000245848    5.015534236
  380 SOLV  OW      3076    3.689942760    5.861892638    6.693638405
  380 SOLV  HW1     3077    3.767716336    5.829760906    6.747678439
  380 SOLV  HW2     3078    3.607121566    5.813938509    6.722665244
  381 SOLV  OW      3079    2.073528471    0.113892155    4.716377077
  381 SOLV  HW1     3080    2.163367673    0.153338982    4.697023850
  381 SOLV  HW2     3081    2.084562559    0.019335908    4.747020035
  382 SOLV  OW      3082    1.006150100    5.837727220    3.113638839
  382 SOLV  HW1     3083    1.094346502    5.884757438    3.110278278
  382 SOLV  HW2     3084    1.019721362    5.740190451    3.096201233
  383 SOLV  OW      3085    4.817279493    0.798035732    1.415694270
  383 SOLV  HW1     3086    4.722117691    0.767285058    1.416199796
  383 SOLV  HW2     3087    4.866607366    0.754973151    1.491285343
  384 SOLV  OW      3088    0.435025292    1.338107377    4.179204432
  384 SOLV  HW1     3089    0.380393000    1.367185700    4.100656012
  384 SOLV  HW2     3090    0.384954519    1.268502554    4.230664448
  385 SOLV  OW      3091    1.784666239    2.876292844    0.670433058
  385 SOLV  HW1     3092    1.876321153    2.913587731    0.655991643
  385 SOLV  HW2     3093    1.716519016    2.946620667    0.650184597
  386 SOLV  OW      3094    3.727692794    3.645291898    6.609662712
  386 SOLV  HW1     3095    3.806716742    3.688015588    6.565712001
  386 SOLV  HW2     3096    3.643853602    3.676130294    6.564699083
  387 SOLV  OW      3097    3.559455390    5.224319236    5.854090633
  387 SOLV  HW1     3098    3.509205400    5.246446959    5.770500432
  387 SOLV  HW2     3099    3.509850181    5.260073871    5.933228980
  388 SOLV  OW      3100    4.654377436    4.281628774    2.054005393
  388 SOLV  HW1     3101    4.719542915    4.228811558    1.999547410
  388 SOLV  HW2     3102    4.690480717    4.373660092    2.069124557
  389 SOLV  OW      3103    1.255492584    3.199000755    0.136604216
  389 SOLV  HW1     3104    1.341938982    3.222368430    0.092077394
  389 SOLV  HW2     3105    1.210093294    3.126269634    0.085118628
  390 SOLV  OW      3106    4.219830366    4.589379823    2.244320690
  390 SOLV  HW1     3107    4.311982021    4.556569692    2.265096983
  390 SOLV  HW2     3108    4.176482099    4.527600868    2.178713257
  391 SOLV  OW      3109    1.398277926    4.404488478    6.433313576
  391 SOLV  HW1     3110    1.433274957    4.467240490    6.502879577
  391 SOLV  HW2     3111    1.372410785    4.318034604    6.476424997
  392 SOLV  OW      3112    5.539081151    5.784475588    4.458653690
  392 SOLV  HW1     3113    5.507094062    5.690046367    4.466496826
  392 SOLV  HW2     3114    5.566119742    5.802748073    4.364120155
  393 SOLV  OW      3115    6.132986666    3.895321833    0.790688150
  393 SOLV  HW1     3116    6.184573185    3.853158395    0.716102988
  393 SOLV  HW2     3117    6.186869797    3.891386101    0.874848245
  394 SOLV  OW      3118    5.667913804    1.355727397    1.912753297
  394 SOLV  HW1     3119    5.666797516    1.307955365    1.824898373
  394 SOLV  HW2     3120    5.762574771    1.370358700    1.941514108
  395 SOLV  OW      3121    3.861667366    4.118688022    4.594513634
  395 SOLV  HW1     3122    3.775299867    4.086103636    4.556034743
  395 SOLV  HW2     3123    3.874039587    4.080146186    4.685964205
  396 SOLV  OW      3124    4.059930005    3.973798052    5.017071569
  396 SOLV  HW1     3125    4.130154801    3.902618057    5.017486691
  396 SOLV  HW2     3126    4.090837885    4.051471054    5.071950113
  397 SOLV  OW      3127    5.218280030    4.143629623    6.312714267
  397 SOLV  HW1     3128    5.219529184    4.225801824    6.255726330
  397 SOLV  HW2     3129    5.222725190    4.169869412    6.409114854
  398 SOLV  OW      3130    3.376107715    1.356431638    7.069465395
  398 SOLV  HW1     3131    3.300591963    1.375318561    7.006679036
  398 SOLV  HW2     3132    3.463075354    1.369040384    7.021726306
  399 SOLV  OW      3133    0.344714542    1.753886353    0.639493565
  399 SOLV  HW1     3134    0.338484214    1.828085576    0.706244945
  399 SOLV  HW2     3135    0.362926511    1.667793765    0.686995537
  400 SOLV  OW      3136    6.089245842    2.251584858    4.923631729
  400 SOLV  HW1     3137    6.015048653    2.219846467    4.982699317
  400 SOLV  HW2     3138    6.118618560    2.342557739    4.953002405
  401 SOLV  OW      3139    2.435607796    0.856197187    0.330332051
  401 SOLV  HW1     3140    2.365649219    0.818266102    0.269759992
  401 SOLV  HW2     3141    2.444485160    0.798255681    0.411362132
  402 SOLV  OW      3142    2.667611125    4.314873360    4.345026570
  402 SOLV  HW1     3143    2.734368700    4.384030234    4.317417368
  402 SOLV  HW2     3144    2.622176989    4.344145573    4.429171215
  403 SOLV  OW      3145    2.766586414    6.584341850    5.953446857
  403 SOLV  HW1     3146    2.700653365    6.613015285    5.883943240
  403 SOLV  HW2     3147    2.778915291    6.657927240    6.020029408
  404 SOLV  OW      3148    6.055730999    5.870188323    3.472248297
  404 SOLV  HW1     3149    6.099226636    5.916910448    3.395262341
  404 SOLV  HW2     3150    5.961785610    5.902960769    3.482337361
  405 SOLV  OW      3151    0.038064682    4.757835582    1.405045640
  405 SOLV  HW1     3152    0.012991981    4.714877921    1.318283297
  405 SOLV  HW2     3153   -0.035150783    4.743575873    1.471663186
  406 SOLV  OW      3154    5.586603552    6.005112334    1.558408358
  406 SOLV  HW1     3155    5.529763890    6.014076821    1.476613558
  406 SOLV  HW2     3156    5.566977341    5.917888363    1.603221725
  407 SOLV  OW      3157    4.082559035    5.780082201    3.873556741
  407 SOLV  HW1     3158    4.042842943    5.702560371    3.824415203
  407 SOLV  HW2     3159    4.170950509    5.753406915    3.911992422
  408 SOLV  OW      3160    1.255469989    2.185398524    5.705625300
  408 SOLV  HW1     3161    1.236645733    2.253558334    5.776345111
  408 SOLV  HW2     3162    1.226933608    2.095146367    5.737900191
  409 SOLV  OW      3163    6.362483543    6.695182510    3.198560128
  409 SOLV  HW1     3164    6.410362568    6.782380842    3.188355137
  409 SOLV  HW2     3165    6.401682016    6.644444489    3.275301120
  410 SOLV  OW      3166    0.221217632    5.207288528    6.130541591
  410 SOLV  HW1     3167    0.260266320    5.123499416    6.168681754
  410 SOLV  HW2     3168    0.217517000    5.199949493    6.030879709
  411 SOLV  OW      3169    7.139369632    5.846213615    1.075964021
  411 SOLV  HW1     3170    7.121332065    5.932876246    1.029441767
  411 SOLV  HW2     3171    7.063610677    5.825183957    1.137757072
  412 SOLV  OW      3172    6.986914064    2.787256209    1.969398350
  412 SOLV  HW1     3173    7.007432157    2.745777698    2.058055562
  412 SOLV  HW2     3174    6.979923871    2.886470117    1.979853094
  413 SOLV  OW      3175    3.854139315    2.868570433    4.098457472
  413 SOLV  HW1     3176    3.864091471    2.956441760    4.145160062
  413 SOLV  HW2     3177    3.882701749    2.794860639    4.159716417
  414 SOLV  OW      3178    1.663143653    5.192331807    7.085335731
  414 SOLV  HW1     3179    1.650175920    5.186242763    6.986358511
  414 SOLV  HW2     3180    1.574418223    5.204390334    7.129878982
  415 SOLV  OW      3181    7.164929906    3.838051374    2.082192409
  415 SOLV  HW1     3182    7.122077931    3.853171517    1.993102621
  415 SOLV  HW2     3183    7.107361147    3.777331707    2.136972104
  416 SOLV  OW      3184    5.625694945    3.823189072    0.271840213
  416 SOLV  HW1     3185    5.571096882    3.743144613    0.247101046
  416 SOLV  HW2     3186    5.721332500    3.796147295    0.282896765
  417 SOLV  OW      3187    5.599392133    2.901300550    0.740894436
  417 SOLV  HW1     3188    5.630753865    2.855346119    0.824000680
  417 SOLV  HW2     3189    5.547415805    2.836867387    0.684797416
  418 SOLV  OW      3190    3.620810274    4.565303306    5.337552071
  418 SOLV  HW1     3191    3.710800256    4.535283978    5.369215690
  418 SOLV  HW2     3192    3.604362740    4.529868332    5.245488512
  419 SOLV  OW      3193    2.636183401    2.291670722    7.224460384
  419 SOLV  HW1     3194    2.572100846    2.244642840    7.285138645
  419 SOLV  HW2     3195    2.669107835    2.227840366    7.154864002
  420 SOLV  OW      3196    5.599986906    1.807831576    4.112500693
  420 SOLV  HW1     3197    5.555569174    1.897408985    4.114713486
  420 SOLV  HW2     3198    5.550144772    1.747464060    4.050263630
  421 SOLV  OW      3199    2.908714268    5.609402387    2.731056615
  421 SOLV  HW1     3200    2.821878408    5.564260014    2.710519070
  421 SOLV  HW2     3201    2.918947982    5.618427801    2.830121543
  422 SOLV  OW      3202    5.204651837    4.590676392    5.719550015
  422 SOLV  HW1     3203    5.290666702    4.571834032    5.766967882
  422 SOLV  HW2     3204    5.222439863    4.648775930    5.640114693
  423 SOLV  OW      3205    4.369825217    3.204790359    3.878930673
  423 SOLV  HW1     3206    4.300502814    3.252208671    3.824640804
  423 SOLV  HW2     3207    4.397294548    3.120889665    3.831946086
  424 SOLV  OW      3208    7.161913395    2.160017234    2.131292331
  424 SOLV  HW1     3209    7.248741674    2.121924172    2.099483332
  424 SOLV  HW2     3210    7.089645035    2.091727822    2.120533950
  425 SOLV  OW      3211    2.406701373    5.746542987    0.579553321
  425 SOLV  HW1     3212    2.364279618    5.829815055    0.543948858
  425 SOLV  HW2     3213    2.392804233    5.741746992    0.678474138
  426 SOLV  OW      3214    7.516520731    3.105506868    5.119453532
  426 SOLV  HW1     3215    7.548188672    3.199762429    5.130087328
  426 SOLV  HW2     3216    7.586029023    3.052265901    5.071120900
  427 SOLV  OW      3217    2.549958820    2.555872622    0.209075275
  427 SOLV  HW1     3218    2.488991277    2.490369250    0.253732063
  427 SOLV  HW2     3219    2.590687585    2.513616747    0.128097262
  428 SOLV  OW      3220    6.276173212    3.250350095    6.000337844
  428 SOLV  HW1     3221    6.236429720    3.340756296    6.016112702
  428 SOLV  HW2     3222    6.332533049    3.224578360    6.078830527
  429 SOLV  OW      3223    3.199581300    1.799267841    5.173234831
  429 SOLV  HW1     3224    3.165603287    1.822025644    5.081970272
  429 SOLV  HW2     3225    3.161349411    1.863238763    5.239926189
  430 SOLV  OW      3226    3.323970573    5.682348833    5.477452754
  430 SOLV  HW1     3227    3.369644576    5.716698933    5.395380589
  430 SOLV  HW2     3228    3.391975606    5.643429431    5.539601231
  431 SOLV  OW      3229    6.515450584    0.258341646    1.928732075
  431 SOLV  HW1     3230    6.599935921    0.293595297    1.888467853
  431 SOLV  HW2     3231    6.461429763    0.212605588    1.858080360
  432 SOLV  OW      3232    3.749280819    5.549797660    0.876532591
  432 SOLV  HW1     3233    3.720880403    5.539056073    0.971820914
  432 SOLV  HW2     3234    3.684685191    5.502072759    0.816937636
  433 SOLV  OW      3235    4.577656844    6.730896171    5.223378066
  433 SOLV  HW1     3236    4.537027949    6.645511091    5.190818954
  433 SOLV  HW2     3237    4.505181817    6.797064469    5.242627117
  434 SOLV  OW      3238    1.140324569    7.538484418    2.351054043
  434 SOLV  HW1     3239    1.081738091    7.513309145    2.428095850
  434 SOLV  HW2     3240    1.234139531    7.509211942    2.369583439
  435 SOLV  OW      3241    3.133598691    1.048737350    4.678517971
  435 SOLV  HW1     3242    3.160702453    0.953607647    4.693208554
  435 SOLV  HW2     3243    3.058977230    1.052222524    4.612038366
  436 SOLV  OW      3244    6.479729294    3.841468977    5.621303540
  436 SOLV  HW1     3245    6.524462124    3.875278272    5.538492649
  436 SOLV  HW2     3246    6.540562948    3.777476363    5.668270300
  437 SOLV  OW      3247    3.167311090    4.987581656    0.429215509
  437 SOLV  HW1     3248    3.168057439    5.049585201    0.507678743
  437 SOLV  HW2     3249    3.088734006    5.008476592    0.370987252
  438 SOLV  OW      3250    1.254795251    5.297639100    7.287450772
  438 SOLV  HW1     3251    1.227473202    5.289588723    7.383318411
  438 SOLV  HW2     3252    1.292224186    5.388914772    7.271031571
  439 SOLV  OW      3253    7.549780921    4.661493771    4.555462761
  439 SOLV  HW1     3254    7.597514104    4.608728609    4.625739471
  439 SOLV  HW2     3255    7.452717219    4.667793262    4.578708449
  440 SOLV  OW      3256    6.457373008    4.006440910    1.150070578
  440 SOLV  HW1     3257    6.444649354    4.103542586    1.129801415
  440 SOLV  HW2     3258    6.442206018    3.990504827    1.247628337
  441 SOLV  OW      3259    3.221658158    0.906734753    1.990586034
  441 SOLV  HW1     3260    3.216697198    0.943862514    1.897865987
  441 SOLV  HW2     3261    3.308617525    0.858862774    2.002685168
  442 SOLV  OW      3262    1.424697114    7.257108827    7.329771453
  442 SOLV  HW1     3263    1.360356137    7.229896366    7.401336130
  442 SOLV  HW2     3264    1.446496348    7.354203267    7.339737860
  443 SOLV  OW      3265    3.604877903    3.029814334    5.498270901
  443 SOLV  HW1     3266    3.551873385    2.996450523    5.420301089
  443 SOLV  HW2     3267    3.544789970    3.039746904    5.577596789
  444 SOLV  OW      3268    3.309475129    3.941286151    3.589972972
  444 SOLV  HW1     3269    3.229844961    3.988396893    3.627940504
  444 SOLV  HW2     3270    3.300572938    3.935675020    3.490519086
  445 SOLV  OW      3271    5.274804627    3.708543817    3.579755490
  445 SOLV  HW1     3272    5.294965822    3.794933014    3.625913066
  445 SOLV  HW2     3273    5.243999709    3.641247867    3.647003977
  446 SOLV  OW      3274    2.053766419    4.208729596    1.330809433
  446 SOLV  HW1     3275    2.123571643    4.171193363    1.391798667
  446 SOLV  HW2     3276    2.089718171    4.290092523    1.285104615
  447 SOLV  OW      3277    4.030015468    1.754714657    5.506199255
  447 SOLV  HW1     3278    3.963239462    1.744167653    5.579896614
  447 SOLV  HW2     3279    3.993356098    1.816483760    5.436613477
  448 SOLV  OW      3280    3.929747415    4.364253121    4.703708713
  448 SOLV  HW1     3281    3.908495793    4.274380499    4.665326993
  448 SOLV  HW2     3282    3.994739089    4.411413323    4.644095233
  449 SOLV  OW      3283    4.893088138    2.889707273    2.667161151
  449 SOLV  HW1     3284    4.828084691    2.861773555    2.596478709
  449 SOLV  HW2     3285    4.854749852    2.869902788    2.757381081
  450 SOLV  OW      3286    6.201103036    4.786643748    0.604659851
  450 SOLV  HW1     3287    6.114483156    4.810752774    0.648447505
  450 SOLV  HW2     3288    6.268389569    4.762917110    0.674739213
  451 SOLV  OW      3289    5.081962598    3.362995216    7.240655605
  451 SOLV  HW1     3290    5.101599878    3.453158421    7.202094185
  451 SOLV  HW2     3291    5.160948411    3.331308340    7.293182044
  452 SOLV  OW      3292    7.066162264    4.043977951    0.733667066
  452 SOLV  HW1     3293    6.976708526    4.052797090    0.777506320
  452 SOLV  HW2     3294    7.071033993    4.105765863    0.655180101
  453 SOLV  OW      3295    0.055111205    5.760464116    1.076113758
  453 SOLV  HW1     3296    0.019944865    5.751784686    1.169323646
  453 SOLV  HW2     3297    0.095025801    5.851336186    1.063901514
  454 SOLV  OW      3298    3.781689755    3.629263568    0.848234977
  454 SOLV  HW1     3299    3.768602394    3.595434450    0.755044858
  454 SOLV  HW2     3300    3.734403178    3.568980606    0.912499983
  455 SOLV  OW      3301    1.830200971    0.201262790    2.653228354
  455 SOLV  HW1     3302    1.775696717    0.120992764    2.629018912
  455 SOLV  HW2     3303    1.771753060    0.282403851    2.653357876
  456 SOLV  OW      3304    5.332424493    1.683878513    6.415517353
  456 SOLV  HW1     3305    5.379703340    1.771931852    6.411985292
  456 SOLV  HW2     3306    5.349766608    1.633324395    6.331000669
  457 SOLV  OW      3307    3.049099776    3.922899930    6.973006955
  457 SOLV  HW1     3308    3.031500016    4.012009689    6.931158031
  457 SOLV  HW2     3309    3.145790442    3.916180791    6.997650206
  458 SOLV  OW      3310    4.685801734    3.354326623    3.217298264
  458 SOLV  HW1     3311    4.601211672    3.308681004    3.244917104
  458 SOLV  HW2     3312    4.671396081    3.453285583    3.216101259
  459 SOLV  OW      3313    2.060256673    3.237386116    5.904812152
  459 SOLV  HW1     3314    2.003241933    3.207036848    5.828457572
  459 SOLV  HW2     3315    2.082440278    3.159122903    5.962988477
  460 SOLV  OW      3316    5.226786368    6.859125446    5.264882747
  460 SOLV  HW1     3317    5.198026480    6.763352067    5.263507595
  460 SOLV  HW2     3318    5.276699700    6.877710084    5.349527692
  461 SOLV  OW      3319    2.576019859    4.982434805    1.260657408
  461 SOLV  HW1     3320    2.520058596    5.035388888    1.324422779
  461 SOLV  HW2     3321    2.660117537    4.953395603    1.306331825
  462 SOLV  OW      3322    1.521058945    5.164983394    3.037315184
  462 SOLV  HW1     3323    1.523839380    5.237682061    2.968691665
  462 SOLV  HW2     3324    1.599402555    5.104152898    3.024588194
  463 SOLV  OW      3325    4.359011267    4.002334946    4.693071109
  463 SOLV  HW1     3326    4.321471259    4.090238101    4.722495549
  463 SOLV  HW2     3327    4.302833566    3.928168007    4.729748794
  464 SOLV  OW      3328    1.362665354    6.382214606    1.258383715
  464 SOLV  HW1     3329    1.410270710    6.460443188    1.218190674
  464 SOLV  HW2     3330    1.376339736    6.301667593    1.200706744
  465 SOLV  OW      3331    4.888580821    3.483308619    1.552569533
  465 SOLV  HW1     3332    4.914253924    3.539555558    1.631175926
  465 SOLV  HW2     3333    4.797819219    3.444178129    1.567829310
  466 SOLV  OW      3334    6.469367552    6.274665940    6.960397512
  466 SOLV  HW1     3335    6.370341637    6.265974917    6.949454713
  466 SOLV  HW2     3336    6.489303492    6.345124398    7.028512444
  467 SOLV  OW      3337    5.599515241    7.088169266    0.232264327
  467 SOLV  HW1     3338    5.574840517    6.993596004    0.253448344
  467 SOLV  HW2     3339    5.654186339    7.125881819    0.307033718
  468 SOLV  OW      3340    2.428387165    5.572994402    4.114589229
  468 SOLV  HW1     3341    2.340171678    5.606725372    4.081720748
  468 SOLV  HW2     3342    2.484618662    5.650192921    4.144227959
  469 SOLV  OW      3343    3.746902805    6.377915602    3.057818268
  469 SOLV  HW1     3344    3.813146398    6.343022039    2.991516336
  469 SOLV  HW2     3345    3.690379708    6.302504111    3.091282692
  470 SOLV  OW      3346    6.328942984    4.269945138    4.353721332
  470 SOLV  HW1     3347    6.361073573    4.187788185    4.306611099
  470 SOLV  HW2     3348    6.334195218    4.348161616    4.291624266
  471 SOLV  OW      3349    2.806056662    6.655150560    2.832702597
  471 SOLV  HW1     3350    2.869516930    6.695980318    2.767073868
  471 SOLV  HW2     3351    2.776097296    6.565896529    2.798974779
  472 SOLV  OW      3352    0.717512352    3.216285711    4.116425380
  472 SOLV  HW1     3353    0.700475115    3.274513180    4.195931267
  472 SOLV  HW2     3354    0.664436757    3.131949030    4.124914450
  473 SOLV  OW      3355    5.588990507    5.421804804    0.350756112
  473 SOLV  HW1     3356    5.495650436    5.457517772    0.347248544
  473 SOLV  HW2     3357    5.635618939    5.458326533    0.431329058
  474 SOLV  OW      3358    6.660342024    4.280223531    0.879634518
  474 SOLV  HW1     3359    6.596661510    4.226511848    0.824302845
  474 SOLV  HW2     3360    6.611701992    4.357072950    0.921226892
  475 SOLV  OW      3361    7.250041150    2.250013054    2.392198810
  475 SOLV  HW1     3362    7.209087257    2.221345106    2.305581952
  475 SOLV  HW2     3363    7.332585063    2.196245839    2.409432841
  476 SOLV  OW      3364    6.546896789    5.075144047    6.831702313
  476 SOLV  HW1     3365    6.631603190    5.077657883    6.884809646
  476 SOLV  HW2     3366    6.475354043    5.124946433    6.880724847
  477 SOLV  OW      3367    4.290648082    0.696987130    6.888716182
  477 SOLV  HW1     3368    4.266003284    0.785432231    6.928362343
  477 SOLV  HW2     3369    4.265953922    0.695875794    6.791810775
  478 SOLV  OW      3370    5.188119476    2.407026036    2.550065692
  478 SOLV  HW1     3371    5.182218885    2.505988029    2.536960209
  478 SOLV  HW2     3372    5.283149310    2.377652658    2.539646650
  479 SOLV  OW      3373    2.564276366    2.251103635    2.725804635
  479 SOLV  HW1     3374    2.593962186    2.163276955    2.688296328
  479 SOLV  HW2     3375    2.540948762    2.239898518    2.822405990
  480 SOLV  OW      3376    1.749037065    2.494582260    0.293235199
  480 SOLV  HW1     3377    1.671065051    2.438352161    0.320804248
  480 SOLV  HW2     3378    1.722189429    2.590918390    0.292937925
  481 SOLV  OW      3379    6.828059213    5.086314324    3.558030423
  481 SOLV  HW1     3380    6.849487477    5.172249626    3.511579768
  481 SOLV  HW2     3381    6.888375541    5.075203188    3.637024561
  482 SOLV  OW      3382    0.839279860    1.869429792    5.970261780
  482 SOLV  HW1     3383    0.922406968    1.813861112    5.972249523
  482 SOLV  HW2     3384    0.762095476    1.815101659    6.003320014
  483 SOLV  OW      3385    6.944587816    4.119737687    3.221084349
  483 SOLV  HW1     3386    6.942414528    4.163687351    3.310882962
  483 SOLV  HW2     3387    6.982282427    4.027546640    3.230027166
  484 SOLV  OW      3388    5.244568730    0.134978333    2.270585120
  484 SOLV  HW1     3389    5.299912824    0.138094328    2.187354070
  484 SOLV  HW2     3390    5.232888493    0.039897144    2.299276348
  485 SOLV  OW      3391    4.656761078    5.406105483    2.691771593
  485 SOLV  HW1     3392    4.571261816    5.376131216    2.649427247
  485 SOLV  HW2     3393    4.636329429    5.463559998    2.771037700
  486 SOLV  OW      3394    7.079935514    2.560970712    2.984452819
  486 SOLV  HW1     3395    7.020170864    2.603314730    3.052546129
  486 SOLV  HW2     3396    7.089863471    2.622309647    2.906091966
  487 SOLV  OW      3397    5.445028379    6.614516487    6.066861181
  487 SOLV  HW1     3398    5.436564422    6.713845714    6.074744796
  487 SOLV  HW2     3399    5.382053173    6.570537180    6.130892352
  488 SOLV  OW      3400    6.977543057    2.793407421    0.815110074
  488 SOLV  HW1     3401    6.885415365    2.809369504    0.850595041
  488 SOLV  HW2     3402    7.043094917    2.795155462    0.890617638
  489 SOLV  OW      3403    6.583644380    0.123748078    0.696357555
  489 SOLV  HW1     3404    6.600996597    0.069758046    0.613981418
  489 SOLV  HW2     3405    6.573080500    0.062505042    0.774713412
  490 SOLV  OW      3406    0.994478341    2.960667189    4.111671353
  490 SOLV  HW1     3407    0.991272039    3.005482887    4.201020060
  490 SOLV  HW2     3408    0.987885061    3.029641028    4.039553032
  491 SOLV  OW      3409    3.667464368    2.595083665    2.935356305
  491 SOLV  HW1     3410    3.716923418    2.527903714    2.990515467
  491 SOLV  HW2     3411    3.719405635    2.680495728    2.932410352
  492 SOLV  OW      3412    1.097757007    6.397013020    6.370756338
  492 SOLV  HW1     3413    1.020430415    6.454175956    6.343286609
  492 SOLV  HW2     3414    1.063724357    6.312813973    6.412634374
  493 SOLV  OW      3415    1.120579045    5.510200229    2.195818864
  493 SOLV  HW1     3416    1.083224225    5.485613348    2.285272229
  493 SOLV  HW2     3417    1.079745848    5.451960073    2.125516019
  494 SOLV  OW      3418    6.259718060    5.912931528    1.649699074
  494 SOLV  HW1     3419    6.168515082    5.896465506    1.612136676
  494 SOLV  HW2     3420    6.327536219    5.906659773    1.576464112
  495 SOLV  OW      3421    7.206368940    2.679864202    0.733363217
  495 SOLV  HW1     3422    7.226670406    2.624254233    0.813966781
  495 SOLV  HW2     3423    7.126756191    2.737499669    0.751843441
  496 SOLV  OW      3424    5.938468197    3.459716301    4.263144644
  496 SOLV  HW1     3425    5.957618303    3.385160016    4.326978202
  496 SOLV  HW2     3426    5.986801007    3.542117043    4.292709894
  497 SOLV  OW      3427    1.413444902    7.680559657    1.293502399
  497 SOLV  HW1     3428    1.368270113    7.766362392    1.269026528
  497 SOLV  HW2     3429    1.388952296    7.609897320    1.227102583
  498 SOLV  OW      3430    5.711968944    6.731770417    5.239958081
  498 SOLV  HW1     3431    5.719245643    6.792273584    5.160659547
  498 SOLV  HW2     3432    5.771506283    6.765274105    5.312996483
  499 SOLV  OW      3433    2.273193249    3.428627609    4.679801917
  499 SOLV  HW1     3434    2.331978698    3.359731311    4.637386560
  499 SOLV  HW2     3435    2.274623451    3.417059877    4.779127519
  500 SOLV  OW      3436    3.531535414    5.362347381    3.508870414
  500 SOLV  HW1     3437    3.584414206    5.307343533    3.444216245
  500 SOLV  HW2     3438    3.461749977    5.414077730    3.459315469
  501 SOLV  OW      3439    1.004492429    1.389288244    7.312607964
  501 SOLV  HW1     3440    0.941299076    1.439998140    7.253980822
  501 SOLV  HW2     3441    0.957741409    1.309598584    7.350894670
  502 SOLV  OW      3442    4.586544841    1.211359292    3.359969126
  502 SOLV  HW1     3443    4.524071747    1.146438793    3.403376814
  502 SOLV  HW2     3444    4.557654138    1.227361919    3.265571301
  503 SOLV  OW      3445    3.769824604    0.494402561    4.798725111
  503 SOLV  HW1     3446    3.683512354    0.540755144    4.778682081
  503 SOLV  HW2     3447    3.755972528    0.395414852    4.795626677
  504 SOLV  OW      3448    3.321361259    4.094143219    0.794200737
  504 SOLV  HW1     3449    3.319594618    4.123629360    0.889738860
  504 SOLV  HW2     3450    3.279306170    4.164453383    0.736860549
  505 SOLV  OW      3451    2.789659633    3.883327580    7.458888037
  505 SOLV  HW1     3452    2.736338138    3.947473692    7.403720294
  505 SOLV  HW2     3453    2.886991615    3.904386365    7.449695290
  506 SOLV  OW      3454    7.151249273    2.947288058    4.708661444
  506 SOLV  HW1     3455    7.233091553    3.003061110    4.722540712
  506 SOLV  HW2     3456    7.102653606    2.979115132    4.627255767
  507 SOLV  OW      3457    7.413923477    6.772524920    1.046737347
  507 SOLV  HW1     3458    7.358836687    6.855919595    1.050303807
  507 SOLV  HW2     3459    7.431547328    6.748299138    0.951320533
  508 SOLV  OW      3460    4.032559213    5.352794942    6.788045637
  508 SOLV  HW1     3461    4.080148969    5.328309506    6.872519082
  508 SOLV  HW2     3462    3.978051694    5.275005103    6.756777152
  509 SOLV  OW      3463    4.271735256    2.673733056    4.504961142
  509 SOLV  HW1     3464    4.196061618    2.719195308    4.551936997
  509 SOLV  HW2     3465    4.336752677    2.638899890    4.572499384
  510 SOLV  OW      3466    7.454467918    4.200126617    5.685110780
  510 SOLV  HW1     3467    7.426621219    4.245623275    5.769706216
  510 SOLV  HW2     3468    7.429038697    4.103497220    5.689325690
  511 SOLV  OW      3469    0.274164518    2.382822624    3.236095594
  511 SOLV  HW1     3470    0.187249846    2.419671773    3.269107410
  511 SOLV  HW2     3471    0.324798112    2.454629660    3.188329262
  512 SOLV  OW      3472    1.937252886    0.754339610    0.349713781
  512 SOLV  HW1     3473    1.911225921    0.826811702    0.413524900
  512 SOLV  HW2     3474    1.892908520    0.770130785    0.261477425
  513 SOLV  OW      3475    3.335171472    4.068042229    6.947966001
  513 SOLV  HW1     3476    3.304886540    4.141632192    7.008537984
  513 SOLV  HW2     3477    3.423354834    4.033033830    6.979583758
  514 SOLV  OW      3478    7.256990155    5.971859994    6.296611403
  514 SOLV  HW1     3479    7.166953154    5.931681889    6.313363058
  514 SOLV  HW2     3480    7.246442365    6.056981679    6.245185962
  515 SOLV  OW      3481    3.151191195    5.616059107    2.622077029
  515 SOLV  HW1     3482    3.194458133    5.675286094    2.690060752
  515 SOLV  HW2     3483    3.052834184    5.634037245    2.620004504
  516 SOLV  OW      3484    5.990097849    4.260580686    7.550525154
  516 SOLV  HW1     3485    5.991080286    4.360574558    7.551835183
  516 SOLV  HW2     3486    6.083147445    4.226179650    7.563163699
  517 SOLV  OW      3487    5.191762148    1.066670149    3.199021449
  517 SOLV  HW1     3488    5.262948845    1.136132881    3.209470101
  517 SOLV  HW2     3489    5.233659945    0.975863133    3.198404079
  518 SOLV  OW      3490    0.210255082    4.626182433    2.292018217
  518 SOLV  HW1     3491    0.141267222    4.570238017    2.337979928
  518 SOLV  HW2     3492    0.216957960    4.598672389    2.196102914
  519 SOLV  OW      3493    2.767022879    1.605573400    5.575508195
  519 SOLV  HW1     3494    2.670396619    1.604683221    5.549739577
  519 SOLV  HW2     3495    2.822678188    1.627479985    5.495358333
  520 SOLV  OW      3496    0.719460702    2.930665003    1.068143621
  520 SOLV  HW1     3497    0.780125570    2.974986957    1.002133518
  520 SOLV  HW2     3498    0.633949010    2.982125903    1.074577547
  521 SOLV  OW      3499    3.574765863    2.612460621    7.258346435
  521 SOLV  HW1     3500    3.644530543    2.683729457    7.265802572
  521 SOLV  HW2     3501    3.517271435    2.630351715    7.178494929
  522 SOLV  OW      3502    6.423998146    5.613983396    2.665830105
  522 SOLV  HW1     3503    6.380006296    5.644701104    2.581442731
  522 SOLV  HW2     3504    6.520782949    5.595959285    2.648283591
  523 SOLV  OW      3505    0.924241719    0.180658733    2.163241529
  523 SOLV  HW1     3506    0.909071486    0.178217930    2.064421287
  523 SOLV  HW2     3507    0.866216956    0.112313265    2.207553230
  524 SOLV  OW      3508    5.863682234    2.862129032    2.527886108
  524 SOLV  HW1     3509    5.961870195    2.866559059    2.509409073
  524 SOLV  HW2     3510    5.842472283    2.776468973    2.574942298
  525 SOLV  OW      3511    2.723538216    7.225183076    3.304522872
  525 SOLV  HW1     3512    2.800773920    7.269236810    3.350303130
  525 SOLV  HW2     3513    2.730833783    7.125981995    3.314903642
  526 SOLV  OW      3514    3.131213498    1.416331482    4.791424210
  526 SOLV  HW1     3515    3.148797931    1.354955978    4.714445931
  526 SOLV  HW2     3516    3.091695355    1.364315436    4.867149516
  527 SOLV  OW      3517    3.434127648    4.031792107    1.519588974
  527 SOLV  HW1     3518    3.454433218    3.933906201    1.516838924
  527 SOLV  HW2     3519    3.345850553    4.046260992    1.564303588
  528 SOLV  OW      3520    3.067063671    0.174099493    2.848197299
  528 SOLV  HW1     3521    3.125679419    0.168397558    2.929026846
  528 SOLV  HW2     3522    3.101066084    0.245843007    2.787382662
  529 SOLV  OW      3523    6.082849661    5.169006025    1.819119398
  529 SOLV  HW1     3524    6.120878586    5.217880126    1.740588620
  529 SOLV  HW2     3525    6.038056692    5.234136351    1.880384749
  530 SOLV  OW      3526    2.440833358    3.719857417    2.441441985
  530 SOLV  HW1     3527    2.350206573    3.722436944    2.399249308
  530 SOLV  HW2     3528    2.446964328    3.640806547    2.502379807
  531 SOLV  OW      3529    1.316892141    3.457196138    1.223392668
  531 SOLV  HW1     3530    1.414713591    3.437500917    1.229961197
  531 SOLV  HW2     3531    1.271465314    3.383829320    1.172857925
  532 SOLV  OW      3532    7.215954116    1.333189416    5.808380807
  532 SOLV  HW1     3533    7.228321763    1.239568305    5.775458225
  532 SOLV  HW2     3534    7.281837493    1.393362851    5.763211068
  533 SOLV  OW      3535    2.203824301    4.240766499    3.995637893
  533 SOLV  HW1     3536    2.206296514    4.340732510    3.997089996
  533 SOLV  HW2     3537    2.244341551    4.205210196    4.079872637
  534 SOLV  OW      3538    4.332412185    1.904221624    2.543987477
  534 SOLV  HW1     3539    4.262290307    1.885779373    2.475108694
  534 SOLV  HW2     3540    4.368320565    1.996659347    2.531054242
  535 SOLV  OW      3541    4.990351939    2.538304352    3.206806666
  535 SOLV  HW1     3542    4.998989879    2.481103314    3.288384266
  535 SOLV  HW2     3543    4.918680623    2.501359826    3.147647684
  536 SOLV  OW      3544    3.212039391    4.117721785    3.210589140
  536 SOLV  HW1     3545    3.261154177    4.050902687    3.266487028
  536 SOLV  HW2     3546    3.271034050    4.148486354    3.135924765
  537 SOLV  OW      3547    3.539264886    1.032263566    5.992343255
  537 SOLV  HW1     3548    3.488906093    0.972004741    5.930420359
  537 SOLV  HW2     3549    3.529722741    1.126990258    5.961728175
  538 SOLV  OW      3550    6.045095264    7.098846013    6.095553383
  538 SOLV  HW1     3551    5.977095080    7.081274096    6.166749816
  538 SOLV  HW2     3552    6.114857579    7.027220212    6.097710986
  539 SOLV  OW      3553    2.690187058    6.877167233    4.653951075
  539 SOLV  HW1     3554    2.752533989    6.898639251    4.729139982
  539 SOLV  HW2     3555    2.675319518    6.959101514    4.598568436
  540 SOLV  OW      3556    4.499166187    4.728864439    6.917792743
  540 SOLV  HW1     3557    4.571459016    4.775308141    6.968960910
  540 SOLV  HW2     3558    4.470563754    4.786222904    6.841024589
  541 SOLV  OW      3559    1.899079532    0.560819977    6.414127598
  541 SOLV  HW1     3560    1.980921547    0.587871530    6.464824194
  541 SOLV  HW2     3561    1.835522337    0.514370271    6.475811714
  542 SOLV  OW      3562    7.651366487    2.062598657    3.145285111
  542 SOLV  HW1     3563    7.598997375    1.988622635    3.103035010
  542 SOLV  HW2     3564    7.588494846    2.129096345    3.185624092
  543 SOLV  OW      3565    6.068562831    6.386282697    6.891594711
  543 SOLV  HW1     3566    6.039729002    6.441045739    6.970154136
  543 SOLV  HW2     3567    6.139591415    6.435318641    6.841075139
  544 SOLV  OW      3568    3.221673198    0.719639727    0.221810768
  544 SOLV  HW1     3569    3.227647130    0.815726488    0.194760221
  544 SOLV  HW2     3570    3.301269896    0.670195861    0.186886326
  545 SOLV  OW      3571    4.217550308    2.145828146    3.416285872
  545 SOLV  HW1     3572    4.134001519    2.100148431    3.446858056
  545 SOLV  HW2     3573    4.201516898    2.244387604    3.410755104
  546 SOLV  OW      3574    3.521667738    6.287995402    6.183032200
  546 SOLV  HW1     3575    3.430024287    6.297513465    6.221903441
  546 SOLV  HW2     3576    3.582139020    6.356853802    6.223054588
  547 SOLV  OW      3577    7.662786236    1.113642894    0.868425170
  547 SOLV  HW1     3578    7.569348337    1.148207033    0.877072045
  547 SOLV  HW2     3579    7.665325698    1.017391038    0.895428470
  548 SOLV  OW      3580    5.342978804    2.513526004    7.350238016
  548 SOLV  HW1     3581    5.356554548    2.593890597    7.408180041
  548 SOLV  HW2     3582    5.290170223    2.444910504    7.400289019
  549 SOLV  OW      3583    4.614057632    0.720307971    4.340187031
  549 SOLV  HW1     3584    4.596899377    0.818546469    4.332679014
  549 SOLV  HW2     3585    4.660462309    0.688187753    4.257625386
  550 SOLV  OW      3586    3.112595905    0.144811677    4.490095756
  550 SOLV  HW1     3587    3.126976274    0.216018204    4.421359663
  550 SOLV  HW2     3588    3.043133894    0.080640787    4.457554948
  551 SOLV  OW      3589    7.592086043    2.501782403    6.149198852
  551 SOLV  HW1     3590    7.500447008    2.463446526    6.160800096
  551 SOLV  HW2     3591    7.638022754    2.455861881    6.073152643
  552 SOLV  OW      3592    1.988093879    5.640301890    0.751825647
  552 SOLV  HW1     3593    2.039823094    5.568782544    0.704804602
  552 SOLV  HW2     3594    1.932672877    5.690473730    0.685393912
  553 SOLV  OW      3595    4.926156871    1.574467705    2.942193262
  553 SOLV  HW1     3596    4.901281403    1.493900899    2.995969179
  553 SOLV  HW2     3597    4.864504991    1.649912517    2.964751252
  554 SOLV  OW      3598    5.078931473    6.220048937    5.605755977
  554 SOLV  HW1     3599    5.046863323    6.188335955    5.695018192
  554 SOLV  HW2     3600    5.064049831    6.148369712    5.537620569
  555 SOLV  OW      3601    3.895536799    6.605952397    4.779953600
  555 SOLV  HW1     3602    3.823859286    6.603099864    4.849637688
  555 SOLV  HW2     3603    3.859284307    6.571284352    4.693434200
  556 SOLV  OW      3604    1.363551659    3.897072847    0.134004779
  556 SOLV  HW1     3605    1.275246101    3.850356924    0.138615361
  556 SOLV  HW2     3606    1.355230493    3.978446014    0.076467390
  557 SOLV  OW      3607    5.983703985    0.451642131    6.687223767
  557 SOLV  HW1     3608    6.047877799    0.390378665    6.641067019
  557 SOLV  HW2     3609    5.972106565    0.534803887    6.632896090
  558 SOLV  OW      3610    1.964967059    7.156738013    2.748034011
  558 SOLV  HW1     3611    1.973755841    7.075343095    2.690595160
  558 SOLV  HW2     3612    1.920786438    7.132034826    2.834285726
  559 SOLV  OW      3613    3.818017073    6.183380630    4.302527709
  559 SOLV  HW1     3614    3.833578116    6.190269849    4.401077606
  559 SOLV  HW2     3615    3.834820474    6.089436045    4.272634276
  560 SOLV  OW      3616    3.434753167    7.155449803    6.755712455
  560 SOLV  HW1     3617    3.452774902    7.090267030    6.682036826
  560 SOLV  HW2     3618    3.422666105    7.105952670    6.841768192
  561 SOLV  OW      3619    0.265716473    2.362852488    6.088691765
  561 SOLV  HW1     3620    0.177615509    2.343773690    6.045380599
  561 SOLV  HW2     3621    0.291825877    2.285570680    6.146549220
  562 SOLV  OW      3622    4.601526783    1.953858278    3.107628405
  562 SOLV  HW1     3623    4.609409653    1.991010673    3.015112988
  562 SOLV  HW2     3624    4.515063717    1.983528721    3.148190232
  563 SOLV  OW      3625    1.101016932    5.218775902    5.288393016
  563 SOLV  HW1     3626    1.130334977    5.123232152    5.284695992
  563 SOLV  HW2     3627    1.173100047    5.274150151    5.330100781
  564 SOLV  OW      3628    0.661179376    3.149595138    5.930881669
  564 SOLV  HW1     3629    0.581114234    3.170149249    5.874590336
  564 SOLV  HW2     3630    0.669880097    3.218490496    6.002849581
  565 SOLV  OW      3631    0.383242468    1.096625982    7.030170728
  565 SOLV  HW1     3632    0.371027883    1.151018628    6.947140666
  565 SOLV  HW2     3633    0.387965976    1.157427932    7.109432719
  566 SOLV  OW      3634    4.660595038    6.007207069    7.653298442
  566 SOLV  HW1     3635    4.572454600    5.977427532    7.689987688
  566 SOLV  HW2     3636    4.711082641    6.056753214    7.723993437
  567 SOLV  OW      3637    3.110713241    2.168033292    5.276223963
  567 SOLV  HW1     3638    3.072587963    2.249980063    5.319033358
  567 SOLV  HW2     3639    3.209698482    2.178489813    5.266530614
  568 SOLV  OW      3640    6.007394398    3.250496214    7.680675118
  568 SOLV  HW1     3641    5.928266949    3.311639476    7.682095605
  568 SOLV  HW2     3642    6.065524332    3.269395287    7.759829303
  569 SOLV  OW      3643    5.052761686    3.922173950    7.454052566
  569 SOLV  HW1     3644    5.120150353    3.991768236    7.429243510
  569 SOLV  HW2     3645    5.026104436    3.871009676    7.372372366
  570 SOLV  OW      3646    5.152789608    3.989249735    3.903954726
  570 SOLV  HW1     3647    5.070947212    4.043151486    3.923906884
  570 SOLV  HW2     3648    5.176258116    3.933573273    3.983647299
  571 SOLV  OW      3649    0.103264684    1.721468163    2.640105982
  571 SOLV  HW1     3650    0.087813683    1.816124931    2.668415164
  571 SOLV  HW2     3651    0.191934955    1.714423558    2.594389705
  572 SOLV  OW      3652    5.224290160    3.410134857    6.520956201
  572 SOLV  HW1     3653    5.225238582    3.320410828    6.565121952
  572 SOLV  HW2     3654    5.317417825    3.446397336    6.517194135
  573 SOLV  OW      3655    1.234179858    4.789169823    5.181692529
  573 SOLV  HW1     3656    1.269513431    4.878336634    5.210025375
  573 SOLV  HW2     3657    1.298697972    4.746353967    5.118398267
  574 SOLV  OW      3658    7.523371410    0.693235741    4.991624935
  574 SOLV  HW1     3659    7.443427521    0.637047956    5.012920411
  574 SOLV  HW2     3660    7.603123261    0.634245728    4.978918845
  575 SOLV  OW      3661    4.624451684    4.904858580    1.324164434
  575 SOLV  HW1     3662    4.665932287    4.817247251    1.348772198
  575 SOLV  HW2     3663    4.679126830    4.979456906    1.362211706
  576 SOLV  OW      3664    1.837319644    4.277435623    5.371016648
  576 SOLV  HW1     3665    1.919509393    4.311503683    5.416686538
  576 SOLV  HW2     3666    1.861429598    4.200115165    5.312350427
  577 SOLV  OW      3667    6.257612325    5.671108068    4.307993091
  577 SOLV  HW1     3668    6.260517282    5.636108604    4.401632988
  577 SOLV  HW2     3669    6.350797106    5.687896477    4.275798739
  578 SOLV  OW      3670    3.422509936    4.904671540    1.511026348
  578 SOLV  HW1     3671    3.474058116    4.823075361    1.484818978
  578 SOLV  HW2     3672    3.355527687    4.880617384    1.581287324
  579 SOLV  OW      3673    7.455573729    1.967322603    0.135020647
  579 SOLV  HW1     3674    7.547016348    2.004651047    0.150721672
  579 SOLV  HW2     3675    7.402207914    1.973313018    0.219388505
  580 SOLV  OW      3676    1.491902179    5.445433780    6.928234837
  580 SOLV  HW1     3677    1.564972367    5.513001026    6.938104201
  580 SOLV  HW2     3678    1.515044164    5.381860606    6.854581430
  581 SOLV  OW      3679    4.473425157    3.565598402    4.605838162
  581 SOLV  HW1     3680    4.424144377    3.633435974    4.551329469
  581 SOLV  HW2     3681    4.571339676    3.585836747    4.603622355
  582 SOLV  OW      3682    3.807124666    4.481637884    2.261344298
  582 SOLV  HW1     3683    3.730789091    4.528152914    2.306190986
  582 SOLV  HW2     3684    3.795346030    4.486332525    2.162141879
  583 SOLV  OW      3685    6.675056261    2.930454248    1.526789105
  583 SOLV  HW1     3686    6.673439640    2.849549533    1.468024285
  583 SOLV  HW2     3687    6.687607679    2.902286029    1.621923008
  584 SOLV  OW      3688    2.497679636    3.823353735    1.388944504
  584 SOLV  HW1     3689    2.573127729    3.779544846    1.340058693
  584 SOLV  HW2     3690    2.520118075    3.829519601    1.486206525
  585 SOLV  OW      3691    3.487931246    4.481087917    1.524886382
  585 SOLV  HW1     3692    3.570127221    4.472857395    1.468515728
  585 SOLV  HW2     3693    3.500230894    4.429214720    1.609499800
  586 SOLV  OW      3694    1.038131651    2.503678482    5.401153030
  586 SOLV  HW1     3695    0.992827888    2.553893756    5.474825962
  586 SOLV  HW2     3696    1.131158289    2.538465402    5.389424823
  587 SOLV  OW      3697    2.521714672    6.260725076    6.067973958
  587 SOLV  HW1     3698    2.604532949    6.293006540    6.113806942
  587 SOLV  HW2     3699    2.546688594    6.197106535    5.994962892
  588 SOLV  OW      3700    6.995043863    2.721287869    4.631219246
  588 SOLV  HW1     3701    7.055024493    2.796249165    4.659205279
  588 SOLV  HW2     3702    7.015892134    2.639916864    4.685479323
  589 SOLV  OW      3703    3.906476051    3.991200082    3.761825283
  589 SOLV  HW1     3704    3.964158940    3.936063430    3.822111606
  589 SOLV  HW2     3705    3.819781723    3.943850288    3.746208557
  590 SOLV  OW      3706    6.325148722    0.051345042    1.236889091
  590 SOLV  HW1     3707    6.306175948    0.149520670    1.235613592
  590 SOLV  HW2     3708    6.299300968    0.013575036    1.325811900
  591 SOLV  OW      3709    4.334202201    6.072753034    4.920287620
  591 SOLV  HW1     3710    4.239679501    6.083611214    4.951095995
  591 SOLV  HW2     3711    4.395921869    6.081211528    4.998522278
  592 SOLV  OW      3712    7.580687158    0.240271504    5.271260947
  592 SOLV  HW1     3713    7.594871815    0.142708553    5.288049171
  592 SOLV  HW2     3714    7.512771397    0.275618600    5.335600502
  593 SOLV  OW      3715    2.386945962    0.615849766    2.215384248
  593 SOLV  HW1     3716    2.331098502    0.646667335    2.292409005
  593 SOLV  HW2     3717    2.454490043    0.549524583    2.247637343
  594 SOLV  OW      3718    3.535976068    1.107602057    5.142236472
  594 SOLV  HW1     3719    3.538915714    1.207031114    5.131882521
  594 SOLV  HW2     3720    3.516104917    1.084606612    5.237516784
  595 SOLV  OW      3721    7.454146869    0.561065967    2.987154749
  595 SOLV  HW1     3722    7.469964530    0.657868786    3.006673927
  595 SOLV  HW2     3723    7.355951110    0.542240117    2.989421690
  596 SOLV  OW      3724    4.192620098    1.808710128    4.280113841
  596 SOLV  HW1     3725    4.254482521    1.887259704    4.277917810
  596 SOLV  HW2     3726    4.241695239    1.728606079    4.314417144
  597 SOLV  OW      3727    1.003824099    5.026491294    5.750139078
  597 SOLV  HW1     3728    0.993149310    5.056545209    5.655353572
  597 SOLV  HW2     3729    1.051203703    5.097362280    5.802426147
  598 SOLV  OW      3730    2.836584874    3.955931411    4.143855612
  598 SOLV  HW1     3731    2.849727967    3.893808413    4.066591739
  598 SOLV  HW2     3732    2.922952236    4.001803360    4.164785356
  599 SOLV  OW      3733    0.076121825    5.411342624    6.479209092
  599 SOLV  HW1     3734    0.053916017    5.379406945    6.387074467
  599 SOLV  HW2     3735    0.089712895    5.332624173    6.539378913
  600 SOLV  OW      3736    6.318491526    5.897928325    2.747194955
  600 SOLV  HW1     3737    6.333476954    5.907586825    2.648788522
  600 SOLV  HW2     3738    6.371566161    5.820429962    2.781527295
  601 SOLV  OW      3739    1.887895830    0.506359559    3.721073282
  601 SOLV  HW1     3740    1.910609172    0.493969782    3.817678570
  601 SOLV  HW2     3741    1.959105565    0.560900504    3.676841547
  602 SOLV  OW      3742    5.137589249    3.099247491    1.275455501
  602 SOLV  HW1     3743    5.044213856    3.130938833    1.258773179
  602 SOLV  HW2     3744    5.198947054    3.178000665    1.281345503
  603 SOLV  OW      3745    6.386891850    6.238754938    4.120602505
  603 SOLV  HW1     3746    6.381946629    6.166512264    4.189583744
  603 SOLV  HW2     3747    6.295654847    6.255371665    4.083167468
  604 SOLV  OW      3748    0.074801024    3.391095848    5.338845085
  604 SOLV  HW1     3749   -0.000880619    3.349087494    5.388921366
  604 SOLV  HW2     3750    0.096897061    3.479559234    5.379929972
  605 SOLV  OW      3751    6.248775277    5.611026349    7.118172091
  605 SOLV  HW1     3752    6.148993726    5.607459264    7.123880565
  605 SOLV  HW2     3753    6.287105106    5.524472858    7.150436008
  606 SOLV  OW      3754    2.216753144    3.115975702    5.273502552
  606 SOLV  HW1     3755    2.268600994    3.200521550    5.286369041
  606 SOLV  HW2     3756    2.147808206    3.129676125    5.202364775
  607 SOLV  OW      3757    4.445487070    0.520824754    6.284907401
  607 SOLV  HW1     3758    4.536952251    0.537553263    6.248085585
  607 SOLV  HW2     3759    4.413558437    0.430828781    6.255194742
  608 SOLV  OW      3760    5.694983991    5.186003308    5.918708170
  608 SOLV  HW1     3761    5.636436570    5.152353004    5.992474477
  608 SOLV  HW2     3762    5.722042980    5.280319472    5.938042739
  609 SOLV  OW      3763    5.018217097    7.668921246    3.985423680
  609 SOLV  HW1     3764    4.931292754    7.705330930    4.018895386
  609 SOLV  HW2     3765    5.013587878    7.657619393    3.886163286
  610 SOLV  OW      3766    0.137462602    4.425907448    5.356871372
  610 SOLV  HW1     3767    0.085710799    4.396147268    5.276637012
  610 SOLV  HW2     3768    0.211458278    4.361044784    5.374729191
  611 SOLV  OW      3769    4.672726885    6.685691087    7.385377844
  611 SOLV  HW1     3770    4.690530709    6.720605657    7.477387685
  611 SOLV  HW2     3771    4.650957165    6.588208684    7.390372372
  612 SOLV  OW      3772    1.764883057    6.615184319    5.859727310
  612 SOLV  HW1     3773    1.850999905    6.590193884    5.815442087
  612 SOLV  HW2     3774    1.783787512    6.653119303    5.950310817
  613 SOLV  OW      3775    1.878769148    7.600174311    1.540706924
  613 SOLV  HW1     3776    1.956575974    7.632038388    1.486555508
  613 SOLV  HW2     3777    1.823478688    7.537426933    1.485867304
  614 SOLV  OW      3778    1.491505157    1.197029019    1.256955600
  614 SOLV  HW1     3779    1.453144926    1.233761067    1.172216031
  614 SOLV  HW2     3780    1.421081827    1.145512026    1.305822740
  615 SOLV  OW      3781    5.081004179    7.567720350    4.931040846
  615 SOLV  HW1     3782    5.115181301    7.628740781    4.859566943
  615 SOLV  HW2     3783    4.981045566    7.566230468    4.928570464
  616 SOLV  OW      3784    6.694781515    1.397557237    5.864590431
  616 SOLV  HW1     3785    6.756155207    1.359952652    5.795159155
  616 SOLV  HW2     3786    6.745180624    1.461800523    5.922333281
  617 SOLV  OW      3787    1.510218741    4.327073797    3.032469246
  617 SOLV  HW1     3788    1.436661565    4.365396316    3.088346301
  617 SOLV  HW2     3789    1.476080409    4.309153894    2.940192215
  618 SOLV  OW      3790    0.192087602    2.871214846    6.517004228
  618 SOLV  HW1     3791    0.122322516    2.942083717    6.527442415
  618 SOLV  HW2     3792    0.238709761    2.882968409    6.429329836
  619 SOLV  OW      3793    0.689413167    2.135474212    0.144176671
  619 SOLV  HW1     3794    0.772016960    2.118417669    0.197909058
  619 SOLV  HW2     3795    0.608812433    2.112946185    0.198925768
  620 SOLV  OW      3796    0.526275176    3.846558901    7.162802694
  620 SOLV  HW1     3797    0.441307303    3.850463927    7.110203447
  620 SOLV  HW2     3798    0.506133841    3.818247578    7.256580751
  621 SOLV  OW      3799    3.607782991    7.460919018    0.829261362
  621 SOLV  HW1     3800    3.527355404    7.402122617    0.820537846
  621 SOLV  HW2     3801    3.682076030    7.424269868    0.773233347
  622 SOLV  OW      3802    0.685066317    2.040535779    3.171036826
  622 SOLV  HW1     3803    0.698647814    2.139616387    3.170496859
  622 SOLV  HW2     3804    0.587139549    2.020322728    3.169224783
  623 SOLV  OW      3805    0.822668867    5.644266495    7.473072682
  623 SOLV  HW1     3806    0.738893884    5.610427632    7.515946036
  623 SOLV  HW2     3807    0.835928461    5.740419944    7.497158324
  624 SOLV  OW      3808    6.759054862    7.371012119    7.461852886
  624 SOLV  HW1     3809    6.675636922    7.418715502    7.434151760
  624 SOLV  HW2     3810    6.820679930    7.435330207    7.507317092
  625 SOLV  OW      3811    5.241576818    5.388971437    3.341864928
  625 SOLV  HW1     3812    5.287295550    5.324359470    3.280733754
  625 SOLV  HW2     3813    5.247776268    5.355834976    3.436021253
  626 SOLV  OW      3814    0.379438168    3.146912670    7.278482123
  626 SOLV  HW1     3815    0.350630058    3.231078685    7.232786311
  626 SOLV  HW2     3816    0.473670691    3.125568189    7.252666612
  627 SOLV  OW      3817    2.314482890    6.207374054    3.990028589
  627 SOLV  HW1     3818    2.321152417    6.307102853    3.986672509
  627 SOLV  HW2     3819    2.360787201    6.168192982    3.910515959
  628 SOLV  OW      3820    5.310488013    1.341802710    5.819343191
  628 SOLV  HW1     3821    5.223231055    1.295889836    5.802612026
  628 SOLV  HW2     3822    5.385161312    1.285172012    5.784434876
  629 SOLV  OW      3823    3.225607063    3.900628441    5.169322780
  629 SOLV  HW1     3824    3.272940153    3.982651061    5.201473053
  629 SOLV  HW2     3825    3.128685078    3.906561738    5.193252548
  630 SOLV  OW      3826    5.392431469    1.741438557    5.549131088
  630 SOLV  HW1     3827    5.293752813    1.755592827    5.541240212
  630 SOLV  HW2     3828    5.415181955    1.648510403    5.520030909
  631 SOLV  OW      3829    0.611821289    6.564481958    3.584496316
  631 SOLV  HW1     3830    0.689739579    6.588931075    3.642225129
  631 SOLV  HW2     3831    0.640686994    6.497290276    3.516278727
  632 SOLV  OW      3832    7.104097086    3.511298097    0.391902106
  632 SOLV  HW1     3833    7.179433754    3.548691967    0.446013153
  632 SOLV  HW2     3834    7.083732388    3.418412820    0.422877014
  633 SOLV  OW      3835    5.735183962    6.053465789    4.677190896
  633 SOLV  HW1     3836    5.734407945    6.068057803    4.578256788
  633 SOLV  HW2     3837    5.719175352    6.140472726    4.723827168
  634 SOLV  OW      3838    6.438655822    3.941702933    7.119904245
  634 SOLV  HW1     3839    6.397557545    3.903972751    7.036904007
  634 SOLV  HW2     3840    6.506355597    3.877410732    7.155748997
  635 SOLV  OW      3841    7.244928392    0.645463870    1.979651001
  635 SOLV  HW1     3842    7.286471416    0.569492655    1.929605858
  635 SOLV  HW2     3843    7.145457491    0.641118688    1.970244177
  636 SOLV  OW      3844    6.597640363    6.477510856    7.120241301
  636 SOLV  HW1     3845    6.542775198    6.482983443    7.203678168
  636 SOLV  HW2     3846    6.633559635    6.568154791    7.097986560
  637 SOLV  OW      3847    2.491601917    0.451628600    5.968747451
  637 SOLV  HW1     3848    2.408889353    0.486761762    5.924860664
  637 SOLV  HW2     3849    2.569734125    0.464417749    5.907644598
  638 SOLV  OW      3850    5.360500521    5.390079196    5.566333620
  638 SOLV  HW1     3851    5.398080509    5.474205268    5.605220755
  638 SOLV  HW2     3852    5.260682744    5.392429234    5.572036077
  639 SOLV  OW      3853    2.157179948    6.262657687    4.560035360
  639 SOLV  HW1     3854    2.125508004    6.353902242    4.585974318
  639 SOLV  HW2     3855    2.225756345    6.231274231    4.625715094
  640 SOLV  OW      3856    1.819044044    6.943585780    0.507441137
  640 SOLV  HW1     3857    1.857351296    6.852338111    0.493013889
  640 SOLV  HW2     3858    1.727754152    6.948188934    0.466862629
  641 SOLV  OW      3859    7.345731718    1.977962948    7.301448136
  641 SOLV  HW1     3860    7.286018854    1.984272649    7.221471066
  641 SOLV  HW2     3861    7.403152762    1.896439523    7.293801406
  642 SOLV  OW      3862    6.000513347    2.489129870    3.937369032
  642 SOLV  HW1     3863    6.096206613    2.515936487    3.948591445
  642 SOLV  HW2     3864    5.968594026    2.443917583    4.020667749
  643 SOLV  OW      3865    6.762887444    2.110270802    1.658882863
  643 SOLV  HW1     3866    6.790920315    2.206174913    1.663171020
  643 SOLV  HW2     3867    6.672586572    2.100060683    1.700635459
  644 SOLV  OW      3868    5.750717687    3.740199479    5.501488283
  644 SOLV  HW1     3869    5.680156316    3.811038906    5.499371276
  644 SOLV  HW2     3870    5.758470867    3.698187886    5.411064047
  645 SOLV  OW      3871    3.090095109    2.311129760    5.641365414
  645 SOLV  HW1     3872    3.181986748    2.308208578    5.602008529
  645 SOLV  HW2     3873    3.078543574    2.396152491    5.692739265
  646 SOLV  OW      3874    7.128506549    3.022564197    3.768266990
  646 SOLV  HW1     3875    7.205915162    3.079897123    3.741389616
  646 SOLV  HW2     3876    7.052671349    3.080686210    3.797802377
  647 SOLV  OW      3877    4.854867285    4.139448762    2.884810632
  647 SOLV  HW1     3878    4.900356599    4.136496671    2.795804709
  647 SOLV  HW2     3879    4.921137849    4.118740564    2.956792449
  648 SOLV  OW      3880    3.971416223    5.389847418    1.019219292
  648 SOLV  HW1     3881    3.964987684    5.376440157    1.118116617
  648 SOLV  HW2     3882    3.888541826    5.435106131    0.986279510
  649 SOLV  OW      3883    2.092500501    0.148401251    1.571146913
  649 SOLV  HW1     3884    2.100459345    0.110709531    1.663436890
  649 SOLV  HW2     3885    2.182185591    0.147418666    1.526908694
  650 SOLV  OW      3886    0.524428823    7.252344351    0.863955565
  650 SOLV  HW1     3887    0.541337953    7.184353064    0.792590137
  650 SOLV  HW2     3888    0.573219358    7.336775090    0.841761170
  651 SOLV  OW      3889    7.282120232    3.269275193    3.443547308
  651 SOLV  HW1     3890    7.193694690    3.253790903    3.399506934
  651 SOLV  HW2     3891    7.287617492    3.214968034    3.527327044
  652 SOLV  OW      3892    6.947955410    6.714470479    1.866032406
  652 SOLV  HW1     3893    6.974276363    6.809444313    1.883034681
  652 SOLV  HW2     3894    6.992644008    6.655035824    1.932907888
  653 SOLV  OW      3895    4.729629182    4.238541179    0.062938664
  653 SOLV  HW1     3896    4.706929576    4.255058835   -0.033040197
  653 SOLV  HW2     3897    4.685232143    4.307615218    0.120032358
  654 SOLV  OW      3898    5.033911647    2.969103369    3.052745485
  654 SOLV  HW1     3899    4.996659372    2.956580592    3.144707807
  654 SOLV  HW2     3900    5.133599241    2.961744127    3.055896216
  655 SOLV  OW      3901    3.270157782    2.130835581    2.967766542
  655 SOLV  HW1     3902    3.353454111    2.098648069    2.922739041
  655 SOLV  HW2     3903    3.206944960    2.054242227    2.979571059
  656 SOLV  OW      3904    4.071699127    4.219232446    1.941635018
  656 SOLV  HW1     3905    4.167348878    4.190521987    1.946968053
  656 SOLV  HW2     3906    4.015408095    4.142182572    1.911697840
  657 SOLV  OW      3907    5.967886513    5.098302394    0.994267179
  657 SOLV  HW1     3908    5.876864893    5.059214374    1.008017366
  657 SOLV  HW2     3909    6.032260303    5.056087218    1.058109044
  658 SOLV  OW      3910    2.674842850    7.190134005    6.066357878
  658 SOLV  HW1     3911    2.724154296    7.257086727    6.010807864
  658 SOLV  HW2     3912    2.631172659    7.122930849    6.006552384
  659 SOLV  OW      3913    3.322905507    0.658598502    6.361875645
  659 SOLV  HW1     3914    3.254612720    0.681644096    6.431208016
  659 SOLV  HW2     3915    3.337662959    0.737449474    6.302153353
  660 SOLV  OW      3916    4.448277264    2.236075106    4.750927868
  660 SOLV  HW1     3917    4.351306866    2.234666206    4.775348444
  660 SOLV  HW2     3918    4.457518519    2.240582841    4.651450233
  661 SOLV  OW      3919    2.320220452    0.363349730    0.789827858
  661 SOLV  HW1     3920    2.319680968    0.369104782    0.689987791
  661 SOLV  HW2     3921    2.376564450    0.437066975    0.827144993
  662 SOLV  OW      3922    0.278723774    5.771803092    5.991770617
  662 SOLV  HW1     3923    0.269409044    5.779553369    6.091042167
  662 SOLV  HW2     3924    0.365270677    5.726740620    5.969847904
  663 SOLV  OW      3925    4.186785065    2.252439534    2.539338338
  663 SOLV  HW1     3926    4.127828427    2.245661858    2.458838703
  663 SOLV  HW2     3927    4.280689464    2.229272049    2.513898363
  664 SOLV  OW      3928    6.292361528    6.534049694    1.162074080
  664 SOLV  HW1     3929    6.386678130    6.559733386    1.183208964
  664 SOLV  HW2     3930    6.272758722    6.444125586    1.201206014
  665 SOLV  OW      3931    3.047117688    5.595858555    6.651261810
  665 SOLV  HW1     3932    3.045990642    5.675888915    6.711211106
  665 SOLV  HW2     3933    2.966564110    5.539455670    6.669479187
  666 SOLV  OW      3934    3.260432740    0.001387840    7.345967851
  666 SOLV  HW1     3935    3.166037607    0.022142380    7.371674769
  666 SOLV  HW2     3936    3.290800553   -0.080777213    7.394223675
  667 SOLV  OW      3937    1.074867498    3.394562798    2.577399756
  667 SOLV  HW1     3938    1.071303188    3.306441129    2.530244787
  667 SOLV  HW2     3939    0.983826746    3.417680027    2.611733855
  668 SOLV  OW      3940    3.933795319    3.298494264    0.090463110
  668 SOLV  HW1     3941    3.977256507    3.374756223    0.138389018
  668 SOLV  HW2     3942    3.925690641    3.320519400   -0.006752351
  669 SOLV  OW      3943    1.694285727    0.299565965    3.703636536
  669 SOLV  HW1     3944    1.758905046    0.375422691    3.695160960
  669 SOLV  HW2     3945    1.718830721    0.243580904    3.782787896
  670 SOLV  OW      3946    0.429338580    3.831462974    1.019288218
  670 SOLV  HW1     3947    0.337732720    3.793708139    1.005759447
  670 SOLV  HW2     3948    0.422684861    3.918073090    1.068830752
  671 SOLV  OW      3949    3.336130033    2.836304734    7.487807519
  671 SOLV  HW1     3950    3.435763719    2.829902525    7.493651763
  671 SOLV  HW2     3951    3.297405667    2.838162114    7.579997100
  672 SOLV  OW      3952    2.934189820    2.729358812    4.885219376
  672 SOLV  HW1     3953    3.032351796    2.731609852    4.866217636
  672 SOLV  HW2     3954    2.883469064    2.735392565    4.799237700
  673 SOLV  OW      3955    6.128930253    5.077026008    4.188943729
  673 SOLV  HW1     3956    6.196113819    5.030292031    4.131464460
  673 SOLV  HW2     3957    6.176029712    5.139855920    4.250875814
  674 SOLV  OW      3958    7.607793654    3.623862499    5.081432661
  674 SOLV  HW1     3959    7.509226111    3.640116703    5.076739031
  674 SOLV  HW2     3960    7.656310695    3.711012328    5.074165289
  675 SOLV  OW      3961    0.869277659    4.715518765    2.886335619
  675 SOLV  HW1     3962    0.822927076    4.741796698    2.970970241
  675 SOLV  HW2     3963    0.950456409    4.772551996    2.873722776
  676 SOLV  OW      3964    1.454592007    0.075381180    3.296098127
  676 SOLV  HW1     3965    1.398755518    0.099265281    3.216639101
  676 SOLV  HW2     3966    1.506510009    0.155587710    3.325650303
  677 SOLV  OW      3967    3.832956990    0.468472397    5.898301725
  677 SOLV  HW1     3968    3.823582342    0.373494228    5.928185072
  677 SOLV  HW2     3969    3.913704767    0.477220877    5.839950049
  678 SOLV  OW      3970    6.173689019    6.460726648    3.362870289
  678 SOLV  HW1     3971    6.272974525    6.461561137    3.350891708
  678 SOLV  HW2     3972    6.140723603    6.366322212    3.361183898
  679 SOLV  OW      3973    4.763577660    2.958320735    4.434593734
  679 SOLV  HW1     3974    4.713581900    2.922297727    4.513362235
  679 SOLV  HW2     3975    4.777028238    2.885401082    4.367485958
  680 SOLV  OW      3976    0.200880269    5.551182107    1.728707196
  680 SOLV  HW1     3977    0.225425484    5.557155377    1.631959044
  680 SOLV  HW2     3978    0.284068871    5.546648120    1.784002588
  681 SOLV  OW      3979    2.880113912    1.465155822    1.636436259
  681 SOLV  HW1     3980    2.898606176    1.560517020    1.612644089
  681 SOLV  HW2     3981    2.785816497    1.442428670    1.612079857
  682 SOLV  OW      3982    4.848402111    3.153805564    1.949875426
  682 SOLV  HW1     3983    4.907514337    3.109776847    2.017456960
  682 SOLV  HW2     3984    4.756752694    3.114088950    1.954875024
  683 SOLV  OW      3985    6.229101819    7.271220299    3.386003001
  683 SOLV  HW1     3986    6.172475515    7.259553522    3.467607737
  683 SOLV  HW2     3987    6.318742871    7.229650123    3.401438744
  684 SOLV  OW      3988    1.407799012    0.852476409    0.161174200
  684 SOLV  HW1     3989    1.365878190    0.801063002    0.086333678
  684 SOLV  HW2     3990    1.429234135    0.945076417    0.130069809
  685 SOLV  OW      3991    7.223399826    4.685443472    6.929620485
  685 SOLV  HW1     3992    7.309278696    4.634229189    6.927662802
  685 SOLV  HW2     3993    7.170606157    4.658881100    7.010299953
  686 SOLV  OW      3994    4.333588581    4.206779108    1.680932124
  686 SOLV  HW1     3995    4.272771915    4.204311865    1.601577601
  686 SOLV  HW2     3996    4.329786268    4.118921392    1.728559959
  687 SOLV  OW      3997    4.247658991    0.319961911    6.715350356
  687 SOLV  HW1     3998    4.162129924    0.269918262    6.701846632
  687 SOLV  HW2     3999    4.245207111    0.404937379    6.662671288
  688 SOLV  OW      4000    0.527185626    1.683182150    6.516651399
  688 SOLV  HW1     4001    0.554832137    1.774948980    6.488084820
  688 SOLV  HW2     4002    0.431495175    1.684737900    6.545675125
  689 SOLV  OW      4003    6.466338953    4.373345848    5.293605812
  689 SOLV  HW1     4004    6.434163487    4.462120790    5.326547703
  689 SOLV  HW2     4005    6.465273546    4.372533934    5.193607687
  690 SOLV  OW      4006    7.124265225    5.498365663    1.324295851
  690 SOLV  HW1     4007    7.078884180    5.412341122    1.347542974
  690 SOLV  HW2     4008    7.201348314    5.479939968    1.263314394
  691 SOLV  OW      4009    2.566677558    0.209936646    0.576002627
  691 SOLV  HW1     4010    2.526299574    0.168641874    0.657638695
  691 SOLV  HW2     4011    2.520734556    0.174502104    0.494555216
  692 SOLV  OW      4012    6.530401625    6.092613269    1.691579930
  692 SOLV  HW1     4013    6.606228476    6.027419024    1.691364974
  692 SOLV  HW2     4014    6.566172089    6.185422387    1.681312078
  693 SOLV  OW      4015    5.322283736    4.172111934    4.264919085
  693 SOLV  HW1     4016    5.393709452    4.163588144    4.334397901
  693 SOLV  HW2     4017    5.245459773    4.224083004    4.302318421
  694 SOLV  OW      4018    3.170904324    5.029936148    6.255671649
  694 SOLV  HW1     4019    3.190981508    5.051426451    6.160093605
  694 SOLV  HW2     4020    3.234179436    4.959566294    6.287988684
  695 SOLV  OW      4021    7.656775680    2.839815288    1.584572715
  695 SOLV  HW1     4022    7.673208122    2.759150414    1.641361542
  695 SOLV  HW2     4023    7.653090884    2.921201360    1.642576450
  696 SOLV  OW      4024    2.490222108    5.026485746    0.697416688
  696 SOLV  HW1     4025    2.418272193    4.981834654    0.644207268
  696 SOLV  HW2     4026    2.578885402    5.009525082    0.654372207
  697 SOLV  OW      4027    4.425593131    6.261016389    6.915155997
  697 SOLV  HW1     4028    4.461477176    6.354090122    6.922332657
  697 SOLV  HW2     4029    4.448507181    6.209995022    6.998062902
  698 SOLV  OW      4030    1.960385163    0.155181523    3.207488751
  698 SOLV  HW1     4031    1.894791789    0.113025131    3.270087005
  698 SOLV  HW2     4032    1.919970232    0.161715510    3.116262490
  699 SOLV  OW      4033    3.691174381    7.396656917    4.018293897
  699 SOLV  HW1     4034    3.777180323    7.351322226    3.994859890
  699 SOLV  HW2     4035    3.673300932    7.385698684    4.116078782
  700 SOLV  OW      4036    7.500746053    1.057950657    3.071837221
  700 SOLV  HW1     4037    7.596963207    1.064378063    3.098345226
  700 SOLV  HW2     4038    7.483609481    1.118071390    2.993776358
  701 SOLV  OW      4039    2.465112433    3.382755448    0.222766901
  701 SOLV  HW1     4040    2.425067334    3.473095339    0.207369079
  701 SOLV  HW2     4041    2.503378766    3.348233807    0.137058297
  702 SOLV  OW      4042    3.128197823    0.964899018    0.799933168
  702 SOLV  HW1     4043    3.101246796    0.905727297    0.723945385
  702 SOLV  HW2     4044    3.212252357    1.013555132    0.776076104
  703 SOLV  OW      4045    3.799783586    2.471771217    0.883769823
  703 SOLV  HW1     4046    3.796229344    2.538396745    0.809271396
  703 SOLV  HW2     4047    3.754774018    2.387217671    0.855021061
  704 SOLV  OW      4048    0.659527254    2.311019020    2.251628648
  704 SOLV  HW1     4049    0.595229649    2.342083536    2.321635091
  704 SOLV  HW2     4050    0.621777934    2.329947003    2.160982264
  705 SOLV  OW      4051    3.753024038    5.518104038    1.865241610
  705 SOLV  HW1     4052    3.737742824    5.613696043    1.840167723
  705 SOLV  HW2     4053    3.704240176    5.497726330    1.950134866
  706 SOLV  OW      4054    2.133814979    4.828974060    5.749406524
  706 SOLV  HW1     4055    2.141074743    4.810480033    5.651399822
  706 SOLV  HW2     4056    2.215851417    4.877053001    5.780398130
  707 SOLV  OW      4057    5.632247554    1.075467060    3.324452253
  707 SOLV  HW1     4058    5.561618235    1.145474214    3.313848581
  707 SOLV  HW2     4059    5.699211023    1.084267141    3.250693157
  708 SOLV  OW      4060    0.075825101    5.602805248    5.390204491
  708 SOLV  HW1     4061    0.114699805    5.541113910    5.458651018
  708 SOLV  HW2     4062    0.108822866    5.576878966    5.299424729
  709 SOLV  OW      4063    0.234659880    1.434711800    6.562491086
  709 SOLV  HW1     4064    0.188597450    1.422271592    6.650382802
  709 SOLV  HW2     4065    0.331163366    1.410133444    6.571678842
  710 SOLV  OW      4066    0.515262122    6.205885004    3.151053257
  710 SOLV  HW1     4067    0.477339644    6.196603373    3.058981526
  710 SOLV  HW2     4068    0.441896531    6.196670380    3.218388143
  711 SOLV  OW      4069    3.431608886    2.139263806    4.034312051
  711 SOLV  HW1     4070    3.350393199    2.197010315    4.025893813
  711 SOLV  HW2     4071    3.513668347    2.196137976    4.028568388
  712 SOLV  OW      4072    1.225917617    5.423169461    7.031870702
  712 SOLV  HW1     4073    1.242874197    5.440279780    7.128935055
  712 SOLV  HW2     4074    1.311814628    5.398751549    6.986845959
  713 SOLV  OW      4075    4.032516322    7.250996784    7.146002548
  713 SOLV  HW1     4076    4.108700428    7.220723670    7.088735040
  713 SOLV  HW2     4077    4.014118672    7.182095268    7.216117601
  714 SOLV  OW      4078    5.235161127    7.438811191    0.346472972
  714 SOLV  HW1     4079    5.200552502    7.461205329    0.437589634
  714 SOLV  HW2     4080    5.217158322    7.342433991    0.326755053
  715 SOLV  OW      4081    1.369470305    1.678523172    5.318400658
  715 SOLV  HW1     4082    1.366885664    1.687660908    5.218842776
  715 SOLV  HW2     4083    1.453710987    1.631866162    5.345393155
  716 SOLV  OW      4084    2.025865648    1.018945936    2.364136136
  716 SOLV  HW1     4085    2.062181060    1.050891112    2.451672174
  716 SOLV  HW2     4086    1.935444014    1.058906921    2.349006909
  717 SOLV  OW      4087    1.754442522    3.184388147    1.113084120
  717 SOLV  HW1     4088    1.735726630    3.094505389    1.152737609
  717 SOLV  HW2     4089    1.760687210    3.252389477    1.186148277
  718 SOLV  OW      4090    7.616036157    3.852192028    6.433593340
  718 SOLV  HW1     4091    7.659599490    3.822670956    6.348547779
  718 SOLV  HW2     4092    7.601139405    3.951047019    6.430819849
  719 SOLV  OW      4093    4.560733888    6.342191374    4.120330745
  719 SOLV  HW1     4094    4.486886276    6.322379976    4.055863346
  719 SOLV  HW2     4095    4.557764574    6.276427077    4.195617725
  720 SOLV  OW      4096    4.688079792    4.170561328    0.843451559
  720 SOLV  HW1     4097    4.744602175    4.114111264    0.903619485
  720 SOLV  HW2     4098    4.667268973    4.119692187    0.759900601
  721 SOLV  OW      4099    7.143981270    4.281820442    3.073302539
  721 SOLV  HW1     4100    7.090875432    4.201771868    3.101113114
  721 SOLV  HW2     4101    7.239894064    4.255871184    3.061954468
  722 SOLV  OW      4102    1.543937436    2.951674301    4.946008458
  722 SOLV  HW1     4103    1.619388215    2.908137087    4.896883877
  722 SOLV  HW2     4104    1.484635448    2.998970715    4.880832950
  723 SOLV  OW      4105    1.320223170    1.185674082    1.059227792
  723 SOLV  HW1     4106    1.345424240    1.136310301    0.975982176
  723 SOLV  HW2     4107    1.221287046    1.179971248    1.072679472
  724 SOLV  OW      4108    3.891105032    7.510042553    1.832554577
  724 SOLV  HW1     4109    3.961005309    7.567488358    1.789943371
  724 SOLV  HW2     4110    3.820807099    7.568087144    1.873673842
  725 SOLV  OW      4111    3.574412100    6.850210650    6.164489251
  725 SOLV  HW1     4112    3.643849323    6.920978766    6.151434251
  725 SOLV  HW2     4113    3.594057805    6.799332005    6.248307247
  726 SOLV  OW      4114    1.555872174    3.143852377    1.418661618
  726 SOLV  HW1     4115    1.512309678    3.067025523    1.371742843
  726 SOLV  HW2     4116    1.489198054    3.217312517    1.431294171
  727 SOLV  OW      4117    0.016671820    6.464297011    7.538081971
  727 SOLV  HW1     4118    0.108505703    6.449174246    7.574679020
  727 SOLV  HW2     4119   -0.036973752    6.517470402    7.603628143
  728 SOLV  OW      4120    1.394203527    0.858285275    3.822108370
  728 SOLV  HW1     4121    1.343788679    0.782311836    3.781020064
  728 SOLV  HW2     4122    1.329816878    0.928860342    3.851695468
  729 SOLV  OW      4123    3.726728444    2.314420092    6.533329067
  729 SOLV  HW1     4124    3.771404942    2.240760850    6.482533694
  729 SOLV  HW2     4125    3.643710684    2.342515365    6.485157316
  730 SOLV  OW      4126    0.301279887    5.551742803    6.527111385
  730 SOLV  HW1     4127    0.222067999    5.501867611    6.491901375
  730 SOLV  HW2     4128    0.287034054    5.572898904    6.623812919
  731 SOLV  OW      4129    0.714318363    6.487148445    4.060165562
  731 SOLV  HW1     4130    0.631867459    6.431386199    4.069858307
  731 SOLV  HW2     4131    0.790577363    6.442236586    4.106738167
  732 SOLV  OW      4132    6.062713932    1.828338194    1.887855416
  732 SOLV  HW1     4133    6.066497022    1.927622884    1.899183443
  732 SOLV  HW2     4134    6.036103913    1.785928178    1.974419521
  733 SOLV  OW      4135    3.275818937    0.383222768    5.334703684
  733 SOLV  HW1     4136    3.322772432    0.296043636    5.320663164
  733 SOLV  HW2     4137    3.343373190    0.456532059    5.342703208
  734 SOLV  OW      4138    4.971334761    4.165854713    2.219910166
  734 SOLV  HW1     4139    5.027934614    4.121173425    2.289203211
  734 SOLV  HW2     4140    4.994250664    4.263115325    2.215823535
  735 SOLV  OW      4141    2.693432448    2.228182783    2.377382832
  735 SOLV  HW1     4142    2.661258823    2.268399558    2.291655062
  735 SOLV  HW2     4143    2.703947081    2.300128007    2.446049708
  736 SOLV  OW      4144    3.476877243    7.058881597    2.660208105
  736 SOLV  HW1     4145    3.552547692    7.008602460    2.702015135
  736 SOLV  HW2     4146    3.410130018    6.994114445    2.623440380
  737 SOLV  OW      4147    1.461108753    1.066541820    7.415120023
  737 SOLV  HW1     4148    1.383281766    1.119758991    7.448473477
  737 SOLV  HW2     4149    1.537254941    1.128079864    7.394717429
  738 SOLV  OW      4150    2.861379331    0.378619810    4.394922194
  738 SOLV  HW1     4151    2.774589717    0.360883953    4.441344137
  738 SOLV  HW2     4152    2.894360716    0.469743047    4.419634830
  739 SOLV  OW      4153    0.354850653    6.389624623    7.198227684
  739 SOLV  HW1     4154    0.303895338    6.445001173    7.132371473
  739 SOLV  HW2     4155    0.342982961    6.292724928    7.176510176
  740 SOLV  OW      4156    4.067984629    1.332214797    7.480872925
  740 SOLV  HW1     4157    4.111451593    1.257083787    7.431213661
  740 SOLV  HW2     4158    3.971692046    1.310372000    7.496705720
  741 SOLV  OW      4159    1.001394656    0.983294152    7.336904938
  741 SOLV  HW1     4160    1.010985134    0.900889621    7.392740077
  741 SOLV  HW2     4161    0.931870125    1.042890688    7.377062710
  742 SOLV  OW      4162    0.470322876    1.913192669    2.735163905
  742 SOLV  HW1     4163    0.443761764    2.001581515    2.696687142
  742 SOLV  HW2     4164    0.443042346    1.909104943    2.831276348
  743 SOLV  OW      4165    3.325151964    4.523895334    0.650709647
  743 SOLV  HW1     4166    3.372094580    4.603861926    0.688174608
  743 SOLV  HW2     4167    3.244297962    4.553526520    0.599850999
  744 SOLV  OW      4168    1.074601321    1.395720327    0.327762899
  744 SOLV  HW1     4169    1.162107696    1.362268744    0.362771254
  744 SOLV  HW2     4170    1.071183995    1.495306133    0.336301987
  745 SOLV  OW      4171    2.953816143    1.080559474    4.459943100
  745 SOLV  HW1     4172    3.031369217    1.127777998    4.418020649
  745 SOLV  HW2     4173    2.893293619    1.147569431    4.502933056
  746 SOLV  OW      4174    4.573714604    5.366210643    3.200064130
  746 SOLV  HW1     4175    4.647458743    5.414672306    3.152998722
  746 SOLV  HW2     4176    4.562495662    5.403858022    3.292034741
  747 SOLV  OW      4177    7.408468276    5.803317726    2.803117560
  747 SOLV  HW1     4178    7.311867579    5.814559141    2.826358950
  747 SOLV  HW2     4179    7.423484960    5.831554917    2.708378476
  748 SOLV  OW      4180    0.486357996    6.351119812    2.466196369
  748 SOLV  HW1     4181    0.584988680    6.363156182    2.477557403
  748 SOLV  HW2     4182    0.438735182    6.432011890    2.500698151
  749 SOLV  OW      4183    6.130757183    4.249078795    3.912491212
  749 SOLV  HW1     4184    6.118661289    4.186329016    3.835563638
  749 SOLV  HW2     4185    6.157601218    4.339090883    3.878156857
  750 SOLV  OW      4186    7.350665448    5.923378485    7.340001857
  750 SOLV  HW1     4187    7.438626016    5.953243751    7.302948402
  750 SOLV  HW2     4188    7.360669618    5.832415731    7.380343996
  751 SOLV  OW      4189    4.661384071    2.045443669    2.845071256
  751 SOLV  HW1     4190    4.657603008    2.143283403    2.824745488
  751 SOLV  HW2     4191    4.736693702    2.003733925    2.794171522
  752 SOLV  OW      4192    4.970795142    5.201045963    1.846203385
  752 SOLV  HW1     4193    4.982133486    5.157453461    1.756914229
  752 SOLV  HW2     4194    4.892215367    5.262840899    1.843371780
  753 SOLV  OW      4195    1.846202227    2.853935178    6.899016709
  753 SOLV  HW1     4196    1.807680536    2.935231106    6.942703082
  753 SOLV  HW2     4197    1.804460246    2.841551554    6.808985246
  754 SOLV  OW      4198    6.570095147    6.938385788    6.020583530
  754 SOLV  HW1     4199    6.627096696    6.902542506    6.094529203
  754 SOLV  HW2     4200    6.588788506    6.887580034    5.936493462
  755 SOLV  OW      4201    3.426237365    4.993763777    6.635927197
  755 SOLV  HW1     4202    3.506391891    5.046036010    6.606867538
  755 SOLV  HW2     4203    3.445345729    4.895971352    6.627377360
  756 SOLV  OW      4204    5.137139666    4.891571882    0.245622535
  756 SOLV  HW1     4205    5.217371370    4.925907822    0.294465457
  756 SOLV  HW2     4206    5.148846680    4.794065333    0.226726152
  757 SOLV  OW      4207    4.923924910    3.526232338    3.582655722
  757 SOLV  HW1     4208    4.988217883    3.491615663    3.650979556
  757 SOLV  HW2     4209    4.833228776    3.535262007    3.623822064
  758 SOLV  OW      4210    1.144532147    1.782163115    4.869178501
  758 SOLV  HW1     4211    1.056916463    1.813405779    4.832447981
  758 SOLV  HW2     4212    1.194916810    1.733171006    4.798024527
  759 SOLV  OW      4213    2.320483292    5.706084613    2.422161871
  759 SOLV  HW1     4214    2.280751206    5.749174190    2.503193979
  759 SOLV  HW2     4215    2.331529646    5.774514280    2.350072726
  760 SOLV  OW      4216    7.070261024    2.479075473    4.747848131
  760 SOLV  HW1     4217    7.067316880    2.397308477    4.690341752
  760 SOLV  HW2     4218    7.042095351    2.455431594    4.840848449
  761 SOLV  OW      4219    2.067862290    3.152977230    5.516936938
  761 SOLV  HW1     4220    2.115199718    3.112072227    5.594960260
  761 SOLV  HW2     4221    2.104267087    3.114636319    5.432047426
  762 SOLV  OW      4222    1.483736631    1.349009612    5.823644589
  762 SOLV  HW1     4223    1.540694078    1.281125990    5.777284659
  762 SOLV  HW2     4224    1.483924820    1.331059613    5.922027787
  763 SOLV  OW      4225    3.334293901    6.929307342    2.075889535
  763 SOLV  HW1     4226    3.402506303    6.983975843    2.124454055
  763 SOLV  HW2     4227    3.359569660    6.832668442    2.080591219
  764 SOLV  OW      4228    1.553722626    6.544439636    5.458668627
  764 SOLV  HW1     4229    1.496831105    6.544168351    5.540908332
  764 SOLV  HW2     4230    1.495648637    6.555626665    5.378031731
  765 SOLV  OW      4231    3.057241932    1.949855745    2.964998256
  765 SOLV  HW1     4232    3.032804647    1.884942566    3.037044054
  765 SOLV  HW2     4233    3.131823235    1.912144782    2.910071430
  766 SOLV  OW      4234    4.452033488    0.606303675    4.537083334
  766 SOLV  HW1     4235    4.429967880    0.695093187    4.577470070
  766 SOLV  HW2     4236    4.499235151    0.620117943    4.450004598
  767 SOLV  OW      4237    6.038103332    1.662744740    2.703142623
  767 SOLV  HW1     4238    5.990292278    1.749461373    2.717148725
  767 SOLV  HW2     4239    6.126715046    1.665708709    2.749413382
  768 SOLV  OW      4240    2.372973894    7.129294082    1.586176829
  768 SOLV  HW1     4241    2.283393127    7.172154761    1.574337364
  768 SOLV  HW2     4242    2.433999925    7.158801541    1.512644799
  769 SOLV  OW      4243    7.628258656    1.448482114    2.442796076
  769 SOLV  HW1     4244    7.687986349    1.368971198    2.453384143
  769 SOLV  HW2     4245    7.556620779    1.427702310    2.376180310
  770 SOLV  OW      4246    3.241263122    0.162208123    0.632119162
  770 SOLV  HW1     4247    3.329247306    0.114786804    0.628665889
  770 SOLV  HW2     4248    3.181555048    0.126927111    0.560063421
  771 SOLV  OW      4249    0.274005640    6.135966408    2.505178369
  771 SOLV  HW1     4250    0.190866331    6.168825842    2.550008484
  771 SOLV  HW2     4251    0.351500694    6.192751895    2.532954625
  772 SOLV  OW      4252    2.002736938    2.575418375    3.651394903
  772 SOLV  HW1     4253    1.970361302    2.669962238    3.655299727
  772 SOLV  HW2     4254    2.041648170    2.557236785    3.561077419
  773 SOLV  OW      4255    0.417089992    6.585651962    0.967415897
  773 SOLV  HW1     4256    0.427478257    6.495652872    1.009751398
  773 SOLV  HW2     4257    0.320542633    6.601928815    0.947027371
  774 SOLV  OW      4258    4.866145550    4.507037226    7.636948620
  774 SOLV  HW1     4259    4.929971303    4.431526502    7.621915344
  774 SOLV  HW2     4260    4.798625047    4.508771946    7.563195751
  775 SOLV  OW      4261    6.370413242    3.401222551    5.457792646
  775 SOLV  HW1     4262    6.393062657    3.324346121    5.397969730
  775 SOLV  HW2     4263    6.450298691    3.460616516    5.467403903
  776 SOLV  OW      4264    2.658373849    5.139569739    1.046656328
  776 SOLV  HW1     4265    2.598435062    5.219023226    1.036857073
  776 SOLV  HW2     4266    2.609677126    5.066871952    1.095083307
  777 SOLV  OW      4267    4.822690086    7.508849385    6.966622731
  777 SOLV  HW1     4268    4.859632307    7.528023977    7.057557168
  777 SOLV  HW2     4269    4.744321004    7.568495683    6.949242659
  778 SOLV  OW      4270    0.258860830    4.538810304    3.748045696
  778 SOLV  HW1     4271    0.240211870    4.600099016    3.824843516
  778 SOLV  HW2     4272    0.335539601    4.478889458    3.771107540
  779 SOLV  OW      4273    2.092854654    2.000324700    1.815604800
  779 SOLV  HW1     4274    2.101325801    1.900762142    1.811468695
  779 SOLV  HW2     4275    2.053356235    2.026773116    1.903592762
  780 SOLV  OW      4276    0.870988304    2.356063007    0.561288656
  780 SOLV  HW1     4277    0.969827690    2.369449886    0.553985565
  780 SOLV  HW2     4278    0.850377888    2.258223505    0.559193777
  781 SOLV  OW      4279    1.652213278    0.047892351    1.931798400
  781 SOLV  HW1     4280    1.589049204    0.029071998    1.856578424
  781 SOLV  HW2     4281    1.733637879    0.093791666    1.896229000
  782 SOLV  OW      4282    3.382646065    5.941655633    6.745463968
  782 SOLV  HW1     4283    3.309043215    5.965579551    6.808791316
  782 SOLV  HW2     4284    3.449077208    6.016315281    6.741874107
  783 SOLV  OW      4285    2.372760605    1.557410630    5.183134702
  783 SOLV  HW1     4286    2.288874100    1.599153784    5.218095406
  783 SOLV  HW2     4287    2.431239452    1.628243050    5.143579571
  784 SOLV  OW      4288    0.232040901    1.509154477    5.848163361
  784 SOLV  HW1     4289    0.183686800    1.564793149    5.780578232
  784 SOLV  HW2     4290    0.166451895    1.451561744    5.896975377
  785 SOLV  OW      4291    4.200709169    2.153784434    6.087176025
  785 SOLV  HW1     4292    4.130250418    2.084823210    6.103908061
  785 SOLV  HW2     4293    4.217564384    2.161012622    5.988861949
  786 SOLV  OW      4294    2.602453261    6.390967593    5.783707505
  786 SOLV  HW1     4295    2.587626703    6.293756059    5.801917666
  786 SOLV  HW2     4296    2.654658058    6.431353991    5.858841254
  787 SOLV  OW      4297    2.341928265    1.135128186    6.093279825
  787 SOLV  HW1     4298    2.343131130    1.163443727    5.997372184
  787 SOLV  HW2     4299    2.276790412    1.060164357    6.105070694
  788 SOLV  OW      4300    0.719606516    1.603737149    6.277699202
  788 SOLV  HW1     4301    0.650573528    1.617418881    6.348757597
  788 SOLV  HW2     4302    0.736484740    1.690302983    6.230546514
  789 SOLV  OW      4303    0.282335171    4.921143788    3.947597829
  789 SOLV  HW1     4304    0.231808688    4.988473460    3.893603816
  789 SOLV  HW2     4305    0.374842270    4.954966255    3.964915458
  790 SOLV  OW      4306    4.569117333    6.144195108    3.695746069
  790 SOLV  HW1     4307    4.627905555    6.065230465    3.678178556
  790 SOLV  HW2     4308    4.624773120    6.227236259    3.698324351
  791 SOLV  OW      4309    2.960786921    5.479382533    0.161301043
  791 SOLV  HW1     4310    3.031892829    5.520107331    0.103968996
  791 SOLV  HW2     4311    2.872236749    5.487836582    0.115597556
  792 SOLV  OW      4312    1.997381480    3.995527631    0.983198345
  792 SOLV  HW1     4313    1.968079802    4.077101513    0.933312157
  792 SOLV  HW2     4314    1.957036934    3.914355143    0.940951692
  793 SOLV  OW      4315    2.270404785    3.646097193    4.405454912
  793 SOLV  HW1     4316    2.341717197    3.710805247    4.432454625
  793 SOLV  HW2     4317    2.263670531    3.573477024    4.473883670
  794 SOLV  OW      4318    0.500500222    7.477269181    2.625227966
  794 SOLV  HW1     4319    0.418376443    7.482003049    2.568351143
  794 SOLV  HW2     4320    0.576175822    7.440092671    2.571443800
  795 SOLV  OW      4321    2.097101609    4.161074559    0.289913232
  795 SOLV  HW1     4322    2.188122396    4.169352444    0.249313501
  795 SOLV  HW2     4323    2.081793036    4.066428163    0.318359484
  796 SOLV  OW      4324    3.772109168    3.071844033    0.804075585
  796 SOLV  HW1     4325    3.735585602    3.122963646    0.881884519
  796 SOLV  HW2     4326    3.801600297    2.981287595    0.834591337
  797 SOLV  OW      4327    3.449978765    6.969426483    6.530110991
  797 SOLV  HW1     4328    3.475430031    6.873934611    6.514764468
  797 SOLV  HW2     4329    3.373212897    6.993406201    6.470663615
  798 SOLV  OW      4330    7.315180290    6.619812436    6.720041402
  798 SOLV  HW1     4331    7.313233508    6.604153312    6.621285290
  798 SOLV  HW2     4332    7.388042482    6.564933204    6.761042540
  799 SOLV  OW      4333    7.325679226    5.150305516    4.752043741
  799 SOLV  HW1     4334    7.365324909    5.060058018    4.735144068
  799 SOLV  HW2     4335    7.246333660    5.163492234    4.692610146
  800 SOLV  OW      4336    2.696538241    0.097726422    5.244646222
  800 SOLV  HW1     4337    2.769231583    0.083862934    5.177378137
  800 SOLV  HW2     4338    2.731884417    0.151311496    5.321331494
  801 SOLV  OW      4339    4.797081402    5.569444115    0.804162757
  801 SOLV  HW1     4340    4.766334502    5.662147675    0.782659124
  801 SOLV  HW2     4341    4.897047872    5.566562823    0.803736116
  802 SOLV  OW      4342    4.353497930    0.030421497    4.315850542
  802 SOLV  HW1     4343    4.318016287    0.051595718    4.224776692
  802 SOLV  HW2     4344    4.284565212   -0.020429299    4.367465553
  803 SOLV  OW      4345    1.766346418    7.553950870    3.624788387
  803 SOLV  HW1     4346    1.751599841    7.499841557    3.541983019
  803 SOLV  HW2     4347    1.845138476    7.517766876    3.674632539
  804 SOLV  OW      4348    0.022493537    5.680292153    6.452852772
  804 SOLV  HW1     4349   -0.077114377    5.688435405    6.456582724
  804 SOLV  HW2     4350    0.047513666    5.584931056    6.436054954
  805 SOLV  OW      4351    0.623467908    0.553690887    7.297416924
  805 SOLV  HW1     4352    0.619718738    0.582525974    7.201729712
  805 SOLV  HW2     4353    0.699571085    0.490055013    7.310078281
  806 SOLV  OW      4354    6.367366156    2.074874338    7.133283807
  806 SOLV  HW1     4355    6.287169740    2.027012715    7.169030788
  806 SOLV  HW2     4356    6.353749272    2.173592834    7.141724712
  807 SOLV  OW      4357    1.003544626    6.498497325    4.163973476
  807 SOLV  HW1     4358    0.991540092    6.408098324    4.122921189
  807 SOLV  HW2     4359    0.990334429    6.568832834    4.094117508
  808 SOLV  OW      4360    6.160676163    2.158033907    1.994419867
  808 SOLV  HW1     4361    6.199584183    2.245721710    1.966157732
  808 SOLV  HW2     4362    6.086256554    2.133085728    1.932443156
  809 SOLV  OW      4363    5.261518759    1.656695525    1.413308518
  809 SOLV  HW1     4364    5.248358126    1.691333192    1.320415727
  809 SOLV  HW2     4365    5.334462433    1.588276449    1.413324525
  810 SOLV  OW      4366    0.668338723    3.680547753    4.209807494
  810 SOLV  HW1     4367    0.664797475    3.774950810    4.176981969
  810 SOLV  HW2     4368    0.749354750    3.668232405    4.267137045
  811 SOLV  OW      4369    6.213811948    6.904005296    5.113687083
  811 SOLV  HW1     4370    6.154428198    6.959150186    5.172292982
  811 SOLV  HW2     4371    6.180708677    6.908145448    5.019405632
  812 SOLV  OW      4372    3.486123120    2.239701146    0.584821216
  812 SOLV  HW1     4373    3.389865808    2.230817487    0.559181417
  812 SOLV  HW2     4374    3.533292222    2.297030911    0.517813134
  813 SOLV  OW      4375    0.869706882    7.365978472    2.281764152
  813 SOLV  HW1     4376    0.886194806    7.456976157    2.243693593
  813 SOLV  HW2     4377    0.928976947    7.299559407    2.236187353
  814 SOLV  OW      4378    3.895685869    2.494994275    6.688413551
  814 SOLV  HW1     4379    3.854228276    2.417228313    6.641134977
  814 SOLV  HW2     4380    3.823887753    2.557582383    6.718896641
  815 SOLV  OW      4381    4.827475319    2.616634814    2.093230627
  815 SOLV  HW1     4382    4.841913273    2.525689340    2.054212795
  815 SOLV  HW2     4383    4.865683001    2.685687336    2.031800075
  816 SOLV  OW      4384    4.270965970    4.807257913    3.469517408
  816 SOLV  HW1     4385    4.231057997    4.867183065    3.400117008
  816 SOLV  HW2     4386    4.359599803    4.773723813    3.437586940
  817 SOLV  OW      4387    4.958603797    2.861188784    1.429947498
  817 SOLV  HW1     4388    4.987407063    2.946084268    1.474274105
  817 SOLV  HW2     4389    5.036546163    2.798856160    1.423520566
  818 SOLV  OW      4390    2.782946270    6.785927328    1.930332093
  818 SOLV  HW1     4391    2.729397689    6.786238329    2.014795042
  818 SOLV  HW2     4392    2.762714055    6.868557350    1.877753855
  819 SOLV  OW      4393    5.776468244    3.516832128    0.915421562
  819 SOLV  HW1     4394    5.724552114    3.567144059    0.984512178
  819 SOLV  HW2     4395    5.828570294    3.581266740    0.859442958
  820 SOLV  OW      4396    5.974289546    3.697464518    5.072912123
  820 SOLV  HW1     4397    6.027615958    3.771084202    5.031222830
  820 SOLV  HW2     4398    5.901103925    3.669916497    5.010571218
  821 SOLV  OW      4399    0.654470696    5.361006548    3.948356143
  821 SOLV  HW1     4400    0.668488881    5.407421696    4.035825112
  821 SOLV  HW2     4401    0.702554160    5.273318672    3.949092049
  822 SOLV  OW      4402    5.744591356    1.401241743    6.571540847
  822 SOLV  HW1     4403    5.687355341    1.319238137    6.570348331
  822 SOLV  HW2     4404    5.840308411    1.374883697    6.583600448
  823 SOLV  OW      4405    3.982094902    7.323291463    3.797622361
  823 SOLV  HW1     4406    3.902770111    7.358434163    3.747882384
  823 SOLV  HW2     4407    4.047701925    7.397331918    3.812290630
  824 SOLV  OW      4408    3.807589478    1.486008303    0.120881131
  824 SOLV  HW1     4409    3.855537741    1.407686707    0.160482634
  824 SOLV  HW2     4410    3.724161155    1.503856860    0.173059710
  825 SOLV  OW      4411    1.469945649    1.190506467    6.907757422
  825 SOLV  HW1     4412    1.514301716    1.101547971    6.896770891
  825 SOLV  HW2     4413    1.371569087    1.180774702    6.892622355
  826 SOLV  OW      4414    6.680251463    6.007003654    2.071946709
  826 SOLV  HW1     4415    6.594425239    6.058159047    2.067814580
  826 SOLV  HW2     4416    6.696097902    5.976055183    2.165707732
  827 SOLV  OW      4417    1.826006607    3.746496982    2.559108308
  827 SOLV  HW1     4418    1.744197022    3.781221743    2.513266535
  827 SOLV  HW2     4419    1.865819337    3.672607627    2.504745117
  828 SOLV  OW      4420    3.248262060    6.745599498    6.721391225
  828 SOLV  HW1     4421    3.160940190    6.729457564    6.767388317
  828 SOLV  HW2     4422    3.322397638    6.741951815    6.788413887
  829 SOLV  OW      4423    7.125381941    4.809656340    6.361013259
  829 SOLV  HW1     4424    7.184388842    4.890189568    6.366890001
  829 SOLV  HW2     4425    7.055783672    4.824413367    6.290726426
  830 SOLV  OW      4426    4.468076491    1.700903269    1.270815948
  830 SOLV  HW1     4427    4.494363383    1.730286662    1.178915438
  830 SOLV  HW2     4428    4.439637494    1.605065681    1.268280763
  831 SOLV  OW      4429    0.822819756    3.213386398    1.834731841
  831 SOLV  HW1     4430    0.743649889    3.159006735    1.862600483
  831 SOLV  HW2     4431    0.861160109    3.259770062    1.914608065
  832 SOLV  OW      4432    6.618376707    4.262806635    2.796372956
  832 SOLV  HW1     4433    6.571212171    4.192948102    2.742547613
  832 SOLV  HW2     4434    6.561071565    4.344548531    2.802390461
  833 SOLV  OW      4435    6.496939028    4.549439130    6.089588969
  833 SOLV  HW1     4436    6.461682667    4.632102781    6.045711820
  833 SOLV  HW2     4437    6.431054633    4.475050565    6.078318774
  834 SOLV  OW      4438    3.106630697    2.361050935    3.161442352
  834 SOLV  HW1     4439    3.014168340    2.335569248    3.133104780
  834 SOLV  HW2     4440    3.163554074    2.375308225    3.080460648
  835 SOLV  OW      4441    6.310386426    6.657579055    7.020529297
  835 SOLV  HW1     4442    6.254565289    6.734328960    6.988983905
  835 SOLV  HW2     4443    6.387833907    6.645009914    6.958516348
  836 SOLV  OW      4444    5.762491108    4.012369661    1.907267285
  836 SOLV  HW1     4445    5.734328726    4.033256228    2.000929426
  836 SOLV  HW2     4446    5.858830462    3.985531466    1.906651361
  837 SOLV  OW      4447    4.967324677    7.079856179    3.101629289
  837 SOLV  HW1     4448    5.049427817    7.033592504    3.135106530
  837 SOLV  HW2     4449    4.992407201    7.143744859    3.028890728
  838 SOLV  OW      4450    7.013466443    2.341874898    6.319881119
  838 SOLV  HW1     4451    6.984480582    2.379729342    6.407784175
  838 SOLV  HW2     4452    7.077268936    2.266473841    6.335500636
  839 SOLV  OW      4453    5.776163271    1.551975301    6.934910292
  839 SOLV  HW1     4454    5.745546411    1.610601571    6.859894738
  839 SOLV  HW2     4455    5.720806216    1.468706516    6.936838902
  840 SOLV  OW      4456    4.431668789    2.056060319    6.232751539
  840 SOLV  HW1     4457    4.486874166    1.980121940    6.198295254
  840 SOLV  HW2     4458    4.348239705    2.064043607    6.178187335
  841 SOLV  OW      4459    7.212702690    5.910214711    3.936698112
  841 SOLV  HW1     4460    7.287876312    5.934491515    3.998027427
  841 SOLV  HW2     4461    7.144402246    5.983265630    3.937175422
  842 SOLV  OW      4462    4.159500990    6.298838544    4.574377395
  842 SOLV  HW1     4463    4.138555195    6.290029304    4.476983464
  842 SOLV  HW2     4464    4.194897070    6.390567517    4.592674214
  843 SOLV  OW      4465    1.225454396    1.459970527    6.427934231
  843 SOLV  HW1     4466    1.225861681    1.461873637    6.527922728
  843 SOLV  HW2     4467    1.146809194    1.511558737    6.393949658
  844 SOLV  OW      4468    4.243389941    7.514839413    5.431738413
  844 SOLV  HW1     4469    4.249089535    7.581144306    5.506390746
  844 SOLV  HW2     4470    4.303492259    7.543456951    5.357103454
  845 SOLV  OW      4471    3.252987535    3.576876711    2.492695381
  845 SOLV  HW1     4472    3.281102017    3.516744117    2.417893396
  845 SOLV  HW2     4473    3.153264233    3.576303717    2.500214981
  846 SOLV  OW      4474    7.063421830    3.660667667    6.607444291
  846 SOLV  HW1     4475    7.005171291    3.690040585    6.531642910
  846 SOLV  HW2     4476    7.006347508    3.625194294    6.681510397
  847 SOLV  OW      4477    4.196313748    3.470497789    6.985944994
  847 SOLV  HW1     4478    4.149482486    3.414813124    6.917330784
  847 SOLV  HW2     4479    4.252109119    3.411486376    7.044308718
  848 SOLV  OW      4480    4.759337254    3.717127931    0.064381932
  848 SOLV  HW1     4481    4.696612010    3.671178516    0.127280488
  848 SOLV  HW2     4482    4.733902345    3.695349595   -0.029856009
  849 SOLV  OW      4483    1.008342363    0.803090989    0.858957515
  849 SOLV  HW1     4484    0.995376999    0.704851429    0.845437313
  849 SOLV  HW2     4485    0.935836706    0.838434964    0.918080835
  850 SOLV  OW      4486    6.515365590    5.080168834    3.299921646
  850 SOLV  HW1     4487    6.459805543    5.005575704    3.263192411
  850 SOLV  HW2     4488    6.610303580    5.049924645    3.308413639
  851 SOLV  OW      4489    4.446394661    6.584147900    2.548381576
  851 SOLV  HW1     4490    4.465180032    6.682206245    2.542599319
  851 SOLV  HW2     4491    4.497030118    6.545002903    2.625228027
  852 SOLV  OW      4492    6.767341380    3.519481446    2.499813509
  852 SOLV  HW1     4493    6.758618241    3.492049908    2.595591420
  852 SOLV  HW2     4494    6.854045656    3.485627357    2.463231879
  853 SOLV  OW      4495    1.578809781    7.517336685    3.317064823
  853 SOLV  HW1     4496    1.667590808    7.525467672    3.362381929
  853 SOLV  HW2     4497    1.531925874    7.605640066    3.319555521
  854 SOLV  OW      4498    3.163939713    7.403872373    5.339543562
  854 SOLV  HW1     4499    3.223658044    7.460748619    5.282969555
  854 SOLV  HW2     4500    3.094643511    7.360645505    5.281827072
  855 SOLV  OW      4501    6.344138976    1.641134624    6.188553935
  855 SOLV  HW1     4502    6.418857310    1.615217247    6.249765887
  855 SOLV  HW2     4503    6.324447840    1.565515916    6.126140169
  856 SOLV  OW      4504    3.107210469    5.689524561    3.914201049
  856 SOLV  HW1     4505    3.165085298    5.722781956    3.839728979
  856 SOLV  HW2     4506    3.061468725    5.605259935    3.885760148
  857 SOLV  OW      4507    4.885515558    5.706007281    4.277045584
  857 SOLV  HW1     4508    4.904090439    5.727255836    4.181100690
  857 SOLV  HW2     4509    4.900104680    5.608357130    4.292966234
  858 SOLV  OW      4510    3.220182061    3.850867413    0.729343281
  858 SOLV  HW1     4511    3.287015135    3.780050139    0.752143559
  858 SOLV  HW2     4512    3.244417149    3.935856683    0.776152327
  859 SOLV  OW      4513    0.983558708    1.014344880    2.681112587
  859 SOLV  HW1     4514    1.014784252    1.108385676    2.667588889
  859 SOLV  HW2     4515    0.996079417    0.962585047    2.596462281
  860 SOLV  OW      4516    1.671090773    5.717309629    7.266161798
  860 SOLV  HW1     4517    1.732191146    5.788791338    7.300206548
  860 SOLV  HW2     4518    1.712044987    5.673926088    7.185896465
  861 SOLV  OW      4519    1.302254510    1.284473559    0.418150040
  861 SOLV  HW1     4520    1.346059941    1.346084204    0.483611934
  861 SOLV  HW2     4521    1.345136682    1.295226803    0.328452899
  862 SOLV  OW      4522    3.501877284    5.157664150    6.947784642
  862 SOLV  HW1     4523    3.588341191    5.188190430    6.987707667
  862 SOLV  HW2     4524    3.489524058    5.060056365    6.965718487
  863 SOLV  OW      4525    3.023426352    2.688096423    5.442369998
  863 SOLV  HW1     4526    2.995074032    2.706300037    5.536533676
  863 SOLV  HW2     4527    2.949670009    2.641087600    5.393871483
  864 SOLV  OW      4528    0.437910860    4.383118084    5.975831498
  864 SOLV  HW1     4529    0.490331124    4.297950064    5.975951941
  864 SOLV  HW2     4530    0.441004866    4.424272657    6.066925625
  865 SOLV  OW      4531    3.187344545    6.360039353    0.754672175
  865 SOLV  HW1     4532    3.253575633    6.347386316    0.828530182
  865 SOLV  HW2     4533    3.210640469    6.442284776    0.702762371
  866 SOLV  OW      4534    3.839909371    6.489546249    7.670036164
  866 SOLV  HW1     4535    3.875799017    6.442112115    7.750432857
  866 SOLV  HW2     4536    3.902583488    6.476873103    7.593140282
  867 SOLV  OW      4537    0.543772356    6.792465872    3.398389672
  867 SOLV  HW1     4538    0.451187867    6.758894826    3.415743174
  867 SOLV  HW2     4539    0.587346080    6.735493998    3.328693970
  868 SOLV  OW      4540    4.380500916    6.982330929    5.488296052
  868 SOLV  HW1     4541    4.286135058    6.972694003    5.456615536
  868 SOLV  HW2     4542    4.381074623    7.024767757    5.578850930
  869 SOLV  OW      4543    2.688399941    0.906498229    3.137862171
  869 SOLV  HW1     4544    2.765721022    0.969194506    3.147462638
  869 SOLV  HW2     4545    2.670041245    0.890858540    3.040806438
  870 SOLV  OW      4546    3.105452226    5.387110892    7.589420719
  870 SOLV  HW1     4547    3.176835281    5.385838613    7.659441619
  870 SOLV  HW2     4548    3.126984814    5.456956540    7.521171324
  871 SOLV  OW      4549    3.147257246    7.410592513    1.920113382
  871 SOLV  HW1     4550    3.174372854    7.360419838    2.002265650
  871 SOLV  HW2     4551    3.185602557    7.365622345    1.839435935
  872 SOLV  OW      4552    3.263100261    2.400084193    7.137413789
  872 SOLV  HW1     4553    3.362559716    2.390987129    7.142560913
  872 SOLV  HW2     4554    3.228829088    2.347576596    7.059504709
  873 SOLV  OW      4555    1.968493685    0.534754851    0.171032689
  873 SOLV  HW1     4556    1.952074664    0.586899241    0.254776546
  873 SOLV  HW2     4557    2.020741392    0.452311834    0.192826574
  874 SOLV  OW      4558    4.828825485    1.164180353    1.591954496
  874 SOLV  HW1     4559    4.781379238    1.224501532    1.656080306
  874 SOLV  HW2     4560    4.762561838    1.124114712    1.528663350
  875 SOLV  OW      4561    3.331389576    0.974683994    7.572586566
  875 SOLV  HW1     4562    3.384211254    1.054752286    7.544296015
  875 SOLV  HW2     4563    3.262460908    1.002224047    7.639607745
  876 SOLV  OW      4564    4.909421292    4.553012910    7.252125518
  876 SOLV  HW1     4565    4.847058014    4.566651484    7.175143209
  876 SOLV  HW2     4566    4.933886408    4.641714787    7.291302663
  877 SOLV  OW      4567    2.091722970    3.775852057    5.841445389
  877 SOLV  HW1     4568    2.128527927    3.683388675    5.851341389
  877 SOLV  HW2     4569    2.163045682    3.836508618    5.806318489
  878 SOLV  OW      4570    3.430081628    2.308778285    3.519269587
  878 SOLV  HW1     4571    3.390617314    2.257414025    3.443072007
  878 SOLV  HW2     4572    3.497841587    2.252075489    3.566121363
  879 SOLV  OW      4573    3.534404277    3.602769920    3.119730268
  879 SOLV  HW1     4574    3.541115848    3.616593007    3.020917473
  879 SOLV  HW2     4575    3.621046089    3.627956165    3.162845188
  880 SOLV  OW      4576    1.515928442    0.337514514    2.337678612
  880 SOLV  HW1     4577    1.611630858    0.317691591    2.316508226
  880 SOLV  HW2     4578    1.456719616    0.280361753    2.280863792
  881 SOLV  OW      4579    5.597260842    7.302982205    1.558489150
  881 SOLV  HW1     4580    5.656694406    7.276167297    1.634321457
  881 SOLV  HW2     4581    5.566877688    7.397339572    1.571736112
  882 SOLV  OW      4582    1.598064848    5.184215898    3.505397606
  882 SOLV  HW1     4583    1.525941609    5.159007405    3.569917503
  882 SOLV  HW2     4584    1.638300078    5.271556379    3.532870106
  883 SOLV  OW      4585    2.372610758    4.625038299    5.941100478
  883 SOLV  HW1     4586    2.414931133    4.695748066    5.884450644
  883 SOLV  HW2     4587    2.355883501    4.543519904    5.885647822
  884 SOLV  OW      4588    3.886634382    3.165452131    6.620875905
  884 SOLV  HW1     4589    3.835504479    3.245898851    6.590608761
  884 SOLV  HW2     4590    3.921854534    3.116426633    6.541138552
  885 SOLV  OW      4591    3.805581452    4.650194845    6.777816201
  885 SOLV  HW1     4592    3.771936205    4.575658337    6.720247148
  885 SOLV  HW2     4593    3.861665605    4.612594734    6.851590309
  886 SOLV  OW      4594    4.723372127    2.630344871    3.180392510
  886 SOLV  HW1     4595    4.706933948    2.540747201    3.221670379
  886 SOLV  HW2     4596    4.820672732    2.652582981    3.186699880
  887 SOLV  OW      4597    7.492310733    4.115522048    6.804725460
  887 SOLV  HW1     4598    7.418223441    4.176231944    6.833486524
  887 SOLV  HW2     4599    7.548414286    4.161673814    6.735992456
  888 SOLV  OW      4600    3.404093357    6.304438965    7.560874672
  888 SOLV  HW1     4601    3.491382289    6.265036282    7.532096918
  888 SOLV  HW2     4602    3.417506069    6.400279444    7.586068891
  889 SOLV  OW      4603    2.167013939    0.376162073    6.352276266
  889 SOLV  HW1     4604    2.195985643    0.367665895    6.447618725
  889 SOLV  HW2     4605    2.114097668    0.295401452    6.326214860
  890 SOLV  OW      4606    1.022998821    5.442509592    2.457996618
  890 SOLV  HW1     4607    1.007093420    5.506349639    2.533315544
  890 SOLV  HW2     4608    1.107428672    5.391592811    2.474745961
  891 SOLV  OW      4609    3.475423635    7.546514454    6.386054677
  891 SOLV  HW1     4610    3.461583478    7.615392367    6.457232330
  891 SOLV  HW2     4611    3.431993879    7.460792323    6.413758536
  892 SOLV  OW      4612    3.826305702    3.415214125    3.490687415
  892 SOLV  HW1     4613    3.841691890    3.513050539    3.476803168
  892 SOLV  HW2     4614    3.856092346    3.389522117    3.582633428
  893 SOLV  OW      4615    1.130079255    2.704969433    1.373535949
  893 SOLV  HW1     4616    1.211485239    2.692076016    1.430182432
  893 SOLV  HW2     4617    1.144465276    2.782184696    1.311626795
  894 SOLV  OW      4618    5.078268085    6.368117521    2.716180453
  894 SOLV  HW1     4619    5.040548342    6.362007149    2.623758619
  894 SOLV  HW2     4620    5.175106935    6.392574899    2.711087230
  895 SOLV  OW      4621    0.359490138    0.103493183    7.067090551
  895 SOLV  HW1     4622    0.431312566    0.042400382    7.100421790
  895 SOLV  HW2     4623    0.364155621    0.190395012    7.116366160
  896 SOLV  OW      4624    5.031880160    0.605715397    4.979210684
  896 SOLV  HW1     4625    5.059808528    0.550942029    5.058086685
  896 SOLV  HW2     4626    5.099874616    0.677116742    4.962476337
  897 SOLV  OW      4627    1.762248136    0.504817906    1.265283865
  897 SOLV  HW1     4628    1.825763626    0.431396749    1.241300489
  897 SOLV  HW2     4629    1.813782132    0.584274891    1.297391210
  898 SOLV  OW      4630    2.719223483    3.153066514    3.943617877
  898 SOLV  HW1     4631    2.657107747    3.089267457    3.898087478
  898 SOLV  HW2     4632    2.797442751    3.102822783    3.980483038
  899 SOLV  OW      4633    4.790146956    6.016782551    1.802388414
  899 SOLV  HW1     4634    4.833082308    5.941155722    1.851772825
  899 SOLV  HW2     4635    4.691731159    6.000423378    1.795435570
  900 SOLV  OW      4636    7.406478616    2.680422347    6.410395669
  900 SOLV  HW1     4637    7.433600313    2.586833529    6.387910260
  900 SOLV  HW2     4638    7.402050168    2.690858017    6.509761165
  901 SOLV  OW      4639    0.058064900    1.739460680    0.682337744
  901 SOLV  HW1     4640   -0.004513132    1.773613060    0.612211496
  901 SOLV  HW2     4641    0.139193642    1.700705337    0.638563352
  902 SOLV  OW      4642    2.042388019    3.000670050    2.372971465
  902 SOLV  HW1     4643    2.092412525    3.050115660    2.301888926
  902 SOLV  HW2     4644    1.998188937    3.066162258    2.434284203
  903 SOLV  OW      4645    1.900948996    0.682054841    7.137496378
  903 SOLV  HW1     4646    1.962480665    0.760868667    7.139448623
  903 SOLV  HW2     4647    1.812300483    0.708041633    7.175806647
  904 SOLV  OW      4648    6.824109606    0.510308460    1.374232253
  904 SOLV  HW1     4649    6.816370133    0.421107236    1.418782803
  904 SOLV  HW2     4650    6.876724584    0.500881362    1.289708726
  905 SOLV  OW      4651    3.921093127    1.807729255    0.769035639
  905 SOLV  HW1     4652    3.897399795    1.888495678    0.823045495
  905 SOLV  HW2     4653    3.858950429    1.800417921    0.691020333
  906 SOLV  OW      4654    3.231067414    0.279781147    4.835772665
  906 SOLV  HW1     4655    3.281061626    0.339036912    4.898949710
  906 SOLV  HW2     4656    3.285554001    0.265741413    4.753092667
  907 SOLV  OW      4657    4.541954509    1.437025071    3.613432994
  907 SOLV  HW1     4658    4.552296852    1.512134664    3.678651371
  907 SOLV  HW2     4659    4.582557581    1.463132974    3.525844921
  908 SOLV  OW      4660    4.826557753    0.109324620    1.739036208
  908 SOLV  HW1     4661    4.865961721    0.200652569    1.728624097
  908 SOLV  HW2     4662    4.866572315    0.047832910    1.671070056
  909 SOLV  OW      4663    5.758559244    1.930956459    5.054278556
  909 SOLV  HW1     4664    5.681898226    1.903201586    4.996361360
  909 SOLV  HW2     4665    5.762300624    2.030781948    5.059014326
  910 SOLV  OW      4666    0.570534427    3.529586955    3.274341299
  910 SOLV  HW1     4667    0.488195185    3.508625721    3.221593780
  910 SOLV  HW2     4668    0.615128963    3.444375415    3.301758627
  911 SOLV  OW      4669    1.401370666    1.065903526    6.218743964
  911 SOLV  HW1     4670    1.484130134    1.114677203    6.190957523
  911 SOLV  HW2     4671    1.323250051    1.128239187    6.215355487
  912 SOLV  OW      4672    3.011116209    2.230970979    2.565826180
  912 SOLV  HW1     4673    2.925561482    2.205961585    2.611176162
  912 SOLV  HW2     4674    3.078288899    2.258862933    2.634467194
  913 SOLV  OW      4675    4.813594291    6.292062062    4.535019545
  913 SOLV  HW1     4676    4.862906381    6.206288990    4.520481845
  913 SOLV  HW2     4677    4.715131108    6.274780808    4.532122770
  914 SOLV  OW      4678    3.802773875    4.264712369    5.115618671
  914 SOLV  HW1     4679    3.874180272    4.246709076    5.047964736
  914 SOLV  HW2     4680    3.714414342    4.272666986    5.069473153
  915 SOLV  OW      4681    3.261962647    6.131857889    2.301683954
  915 SOLV  HW1     4682    3.207989424    6.212367620    2.277048213
  915 SOLV  HW2     4683    3.320973947    6.153814471    2.379384496
  916 SOLV  OW      4684    6.376882517    3.794060649    1.762272002
  916 SOLV  HW1     4685    6.369133254    3.876818873    1.706658679
  916 SOLV  HW2     4686    6.302408099    3.731391509    1.739297979
  917 SOLV  OW      4687    2.569574384    6.191058159    0.908440450
  917 SOLV  HW1     4688    2.527897581    6.263128106    0.853026246
  917 SOLV  HW2     4689    2.575667212    6.221461238    1.003520840
  918 SOLV  OW      4690    7.189103908    6.552001328    1.333086001
  918 SOLV  HW1     4691    7.255444243    6.477419439    1.339262514
  918 SOLV  HW2     4692    7.103089486    6.523678230    1.375523247
  919 SOLV  OW      4693    2.743347627    1.864585467    0.456003183
  919 SOLV  HW1     4694    2.671460428    1.857653348    0.386834816
  919 SOLV  HW2     4695    2.826643845    1.900581247    0.413978300
  920 SOLV  OW      4696    3.355648816    0.773070294    1.055727349
  920 SOLV  HW1     4697    3.374568410    0.702872125    0.987056172
  920 SOLV  HW2     4698    3.278371710    0.744334333    1.112330944
  921 SOLV  OW      4699    2.752113746    1.607144746    2.953735614
  921 SOLV  HW1     4700    2.675943800    1.670282788    2.968338392
  921 SOLV  HW2     4701    2.792971427    1.583286920    3.041843099
  922 SOLV  OW      4702    3.311246938    1.553829283    1.795720451
  922 SOLV  HW1     4703    3.371233450    1.496044140    1.851075357
  922 SOLV  HW2     4704    3.216659990    1.542429448    1.826132680
  923 SOLV  OW      4705    4.275536026    5.828833378    4.217875773
  923 SOLV  HW1     4706    4.264800016    5.772061732    4.136246712
  923 SOLV  HW2     4707    4.290678943    5.923854850    4.190614154
  924 SOLV  OW      4708    0.799233308    3.022452058    0.278675813
  924 SOLV  HW1     4709    0.779314639    3.119470612    0.264866627
  924 SOLV  HW2     4710    0.761038825    2.992734010    0.366197570
  925 SOLV  OW      4711    1.156173323    0.635900067    2.084315403
  925 SOLV  HW1     4712    1.217908769    0.629663773    2.162748392
  925 SOLV  HW2     4713    1.199488285    0.689752743    2.012027823
  926 SOLV  OW      4714    2.720742114    5.504886795    1.254116991
  926 SOLV  HW1     4715    2.691231569    5.567157012    1.326596329
  926 SOLV  HW2     4716    2.797426864    5.545547021    1.204439642
  927 SOLV  OW      4717    1.809092987    7.107466502    3.686809669
  927 SOLV  HW1     4718    1.712508993    7.132926062    3.681968982
  927 SOLV  HW2     4719    1.839558685    7.110321786    3.782013322
  928 SOLV  OW      4720    4.824211861    3.993049856    2.505460320
  928 SOLV  HW1     4721    4.792846666    4.069380581    2.448967737
  928 SOLV  HW2     4722    4.799167668    3.906698602    2.461668405
  929 SOLV  OW      4723    0.248365746    0.849056529    0.336995787
  929 SOLV  HW1     4724    0.163336662    0.894693443    0.363214335
  929 SOLV  HW2     4725    0.317241667    0.863597200    0.408022002
  930 SOLV  OW      4726    2.363520174    7.223557441    2.181214770
  930 SOLV  HW1     4727    2.391138287    7.290085520    2.250590072
  930 SOLV  HW2     4728    2.393547555    7.254948452    2.091133902
  931 SOLV  OW      4729    2.422646838    6.823649274    5.115907506
  931 SOLV  HW1     4730    2.431148584    6.778980987    5.204981013
  931 SOLV  HW2     4731    2.400572109    6.755288888    5.046329030
  932 SOLV  OW      4732    1.924194844    5.233772258    4.482983440
  932 SOLV  HW1     4733    1.832536824    5.213631392    4.448417654
  932 SOLV  HW2     4734    1.931959326    5.201785455    4.577419702
  933 SOLV  OW      4735    1.614220387    6.464482059    2.578437657
  933 SOLV  HW1     4736    1.710319921    6.477839916    2.602694981
  933 SOLV  HW2     4737    1.586317021    6.371585702    2.602801486
  934 SOLV  OW      4738    4.931648043    4.480949722    0.209915600
  934 SOLV  HW1     4739    4.883981177    4.500048366    0.124098079
  934 SOLV  HW2     4740    4.977097963    4.392082285    0.203717662
  935 SOLV  OW      4741    5.672629297    6.114640059    1.784486708
  935 SOLV  HW1     4742    5.593490116    6.103656201    1.844623152
  935 SOLV  HW2     4743    5.652040733    6.075396414    1.694831916
  936 SOLV  OW      4744    5.767756850    6.300680702    4.796844479
  936 SOLV  HW1     4745    5.693514163    6.321050785    4.860680651
  936 SOLV  HW2     4746    5.772491951    6.372381229    4.727285062
  937 SOLV  OW      4747    1.688337325    5.082649616    2.035921625
  937 SOLV  HW1     4748    1.589328700    5.095293294    2.029686312
  937 SOLV  HW2     4749    1.709514177    5.023219043    2.113516150
  938 SOLV  OW      4750    2.491063857    7.009272362    0.893238348
  938 SOLV  HW1     4751    2.442803185    6.952591586    0.960019891
  938 SOLV  HW2     4752    2.470807469    7.105669326    0.910525910
  939 SOLV  OW      4753    4.098387797    5.415615683    2.282575896
  939 SOLV  HW1     4754    4.020444701    5.368961158    2.240742241
  939 SOLV  HW2     4755    4.134303352    5.359885590    2.357449268
  940 SOLV  OW      4756    1.004657245    5.610668185    6.980742666
  940 SOLV  HW1     4757    1.044258386    5.684662103    6.926353914
  940 SOLV  HW2     4758    1.073338367    5.539396566    6.995048651
  941 SOLV  OW      4759    4.837821599    4.914819119    4.181739347
  941 SOLV  HW1     4760    4.819033184    4.816592467    4.181048412
  941 SOLV  HW2     4761    4.752384889    4.964980371    4.195391466
  942 SOLV  OW      4762    6.341800855    7.067239768    5.950657724
  942 SOLV  HW1     4763    6.299576889    6.995589486    6.006199402
  942 SOLV  HW2     4764    6.441325663    7.060886084    5.958133533
  943 SOLV  OW      4765    1.916592403    1.787094356    2.365058551
  943 SOLV  HW1     4766    1.850879865    1.712927206    2.378574103
  943 SOLV  HW2     4767    1.933897311    1.798863335    2.267264742
  944 SOLV  OW      4768    6.566419977    1.729466795    7.558809134
  944 SOLV  HW1     4769    6.475731649    1.770051148    7.570225284
  944 SOLV  HW2     4770    6.575001298    1.649740141    7.618572847
  945 SOLV  OW      4771    5.508305626    2.758775354    2.981646083
  945 SOLV  HW1     4772    5.545966872    2.838026806    2.933658665
  945 SOLV  HW2     4773    5.426211732    2.786118315    3.031795833
  946 SOLV  OW      4774    6.901673669    2.537623780    7.211597569
  946 SOLV  HW1     4775    6.927049018    2.497296293    7.123677887
  946 SOLV  HW2     4776    6.973719847    2.519570162    7.278556228
  947 SOLV  OW      4777    0.652968286    3.753326520    3.183388859
  947 SOLV  HW1     4778    0.615693313    3.670519021    3.225286998
  947 SOLV  HW2     4779    0.615523448    3.763791625    3.091246403
  948 SOLV  OW      4780    4.768107456    5.009810383    6.223974353
  948 SOLV  HW1     4781    4.704135226    4.948204478    6.269950939
  948 SOLV  HW2     4782    4.845323916    4.957153069    6.188388907
  949 SOLV  OW      4783    5.911479322    3.969634955    6.644097704
  949 SOLV  HW1     4784    5.897338821    4.029048389    6.723291539
  949 SOLV  HW2     4785    5.922281041    4.025631701    6.561944397
  950 SOLV  OW      4786    6.377523856    2.778555850    6.321281647
  950 SOLV  HW1     4787    6.308476099    2.817025844    6.260008748
  950 SOLV  HW2     4788    6.339349397    2.699353127    6.368942947
  951 SOLV  OW      4789    5.498989581    7.557705582    7.361595747
  951 SOLV  HW1     4790    5.461974590    7.473396387    7.400625177
  951 SOLV  HW2     4791    5.507401319    7.547636088    7.262452939
  952 SOLV  OW      4792    1.592358365    2.710088098    0.244820716
  952 SOLV  HW1     4793    1.588837420    2.808940320    0.230062588
  952 SOLV  HW2     4794    1.535932542    2.664135449    0.176217330
  953 SOLV  OW      4795    0.663494451    4.295150256    6.314727022
  953 SOLV  HW1     4796    0.602519822    4.374374052    6.317466719
  953 SOLV  HW2     4797    0.681638474    4.270353896    6.219554847
  954 SOLV  OW      4798    5.175379113    5.422197162    4.852153208
  954 SOLV  HW1     4799    5.145278195    5.501182993    4.905604116
  954 SOLV  HW2     4800    5.275148013    5.422709726    4.845251276
  955 SOLV  OW      4801    6.844260701    4.153142804    0.020301250
  955 SOLV  HW1     4802    6.913405437    4.125662665   -0.046525975
  955 SOLV  HW2     4803    6.852445868    4.096134010    0.102062982
  956 SOLV  OW      4804    5.808001280    2.563364827    4.816770188
  956 SOLV  HW1     4805    5.758598441    2.479549211    4.839927291
  956 SOLV  HW2     4806    5.829652549    2.563374135    4.719132488
  957 SOLV  OW      4807    4.153749740    5.627804823    4.964004238
  957 SOLV  HW1     4808    4.235200298    5.665000640    5.008547310
  957 SOLV  HW2     4809    4.176789265    5.541392155    4.919240074
  958 SOLV  OW      4810    5.002441349    2.155058586    1.957986035
  958 SOLV  HW1     4811    5.020392893    2.080393302    1.893920122
  958 SOLV  HW2     4812    4.982966207    2.117312710    2.048525714
  959 SOLV  OW      4813    2.537371786    2.515572839    5.870940429
  959 SOLV  HW1     4814    2.531871108    2.526163802    5.771647681
  959 SOLV  HW2     4815    2.547557503    2.605485932    5.913523067
  960 SOLV  OW      4816    1.770943086    5.714987921    5.485566168
  960 SOLV  HW1     4817    1.869797842    5.728554814    5.492297389
  960 SOLV  HW2     4818    1.729197267    5.729043361    5.575351155
  961 SOLV  OW      4819    7.501571348    2.825423666    4.279218822
  961 SOLV  HW1     4820    7.467800338    2.759843371    4.211687288
  961 SOLV  HW2     4821    7.533729690    2.776298193    4.360177180
  962 SOLV  OW      4822    2.054973563    1.873073614    6.972549151
  962 SOLV  HW1     4823    2.026539964    1.790430486    6.923951525
  962 SOLV  HW2     4824    2.025197396    1.953688899    6.921415965
  963 SOLV  OW      4825    5.123676407    3.471949712    0.603339222
  963 SOLV  HW1     4826    5.057617665    3.524683537    0.549889306
  963 SOLV  HW2     4827    5.188042821    3.534339577    0.647678508
  964 SOLV  OW      4828    6.428605344    3.879649926    5.230909664
  964 SOLV  HW1     4829    6.463835659    3.938775328    5.303456885
  964 SOLV  HW2     4830    6.500581704    3.816919770    5.201171172
  965 SOLV  OW      4831    1.779519841    1.699765602    5.771263444
  965 SOLV  HW1     4832    1.767842668    1.792845888    5.736598021
  965 SOLV  HW2     4833    1.803439181    1.638820464    5.695662150
  966 SOLV  OW      4834    3.466439720    6.667187093    2.064099390
  966 SOLV  HW1     4835    3.508854056    6.695703235    1.978136897
  966 SOLV  HW2     4836    3.517428396    6.590183962    2.102470530
  967 SOLV  OW      4837    1.262106757    6.211405227    3.335916442
  967 SOLV  HW1     4838    1.280760875    6.178731022    3.428577788
  967 SOLV  HW2     4839    1.348509914    6.230183031    3.289188238
  968 SOLV  OW      4840    6.301103525    6.780313471    7.464491380
  968 SOLV  HW1     4841    6.225189680    6.770847852    7.528905444
  968 SOLV  HW2     4842    6.276985587    6.847213952    7.394175747
  969 SOLV  OW      4843    6.784392871    6.653037683    0.523252578
  969 SOLV  HW1     4844    6.879121293    6.621330560    0.518435279
  969 SOLV  HW2     4845    6.722902357    6.574178370    0.524680557
  970 SOLV  OW      4846    6.308383071    2.087853175    4.968555962
  970 SOLV  HW1     4847    6.229220108    2.145285458    4.947667193
  970 SOLV  HW2     4848    6.279373031    1.992402961    4.975565487
  971 SOLV  OW      4849    0.810057765    3.934356654    1.870183449
  971 SOLV  HW1     4850    0.774936403    3.841082979    1.861921275
  971 SOLV  HW2     4851    0.894543365    3.942942143    1.817361498
  972 SOLV  OW      4852    1.642005272    2.805002625    0.925992598
  972 SOLV  HW1     4853    1.547153274    2.836112719    0.919916478
  972 SOLV  HW2     4854    1.678212566    2.790321581    0.833932050
  973 SOLV  OW      4855    6.739708096    4.356459733    5.345835915
  973 SOLV  HW1     4856    6.770568648    4.344748600    5.440241585
  973 SOLV  HW2     4857    6.639762780    4.359237700    5.343563875
  974 SOLV  OW      4858    3.625158537    4.029157000    2.889574842
  974 SOLV  HW1     4859    3.645649482    4.037998390    2.987061625
  974 SOLV  HW2     4860    3.705516367    3.993741906    2.841720619
  975 SOLV  OW      4861    1.640738604    1.805572577    3.930599472
  975 SOLV  HW1     4862    1.710084751    1.849531659    3.873499650
  975 SOLV  HW2     4863    1.683755307    1.734897210    3.986779798
  976 SOLV  OW      4864    6.871698590    5.668605279    3.950059822
  976 SOLV  HW1     4865    6.919101602    5.718226200    4.022807229
  976 SOLV  HW2     4866    6.823567359    5.590137376    3.989144935
  977 SOLV  OW      4867    1.084428793    1.537463269    7.527218815
  977 SOLV  HW1     4868    1.048438110    1.504335125    7.440009080
  977 SOLV  HW2     4869    1.070529880    1.636275021    7.533660061
  978 SOLV  OW      4870    5.209270783    1.674289999    2.951905762
  978 SOLV  HW1     4871    5.211868001    1.774150310    2.947138331
  978 SOLV  HW2     4872    5.114357538    1.643160302    2.947012651
  979 SOLV  OW      4873    7.370947161    4.006304276    3.770516287
  979 SOLV  HW1     4874    7.385484549    3.915350703    3.809472789
  979 SOLV  HW2     4875    7.316952317    3.998411217    3.686708900
  980 SOLV  OW      4876    7.416045623    4.250971907    2.998429434
  980 SOLV  HW1     4877    7.415447923    4.344320858    2.962553418
  980 SOLV  HW2     4878    7.482360197    4.244361333    3.072995843
  981 SOLV  OW      4879    2.411474458    0.731762841    1.746341268
  981 SOLV  HW1     4880    2.351318068    0.794262292    1.696609591
  981 SOLV  HW2     4881    2.358783139    0.683146685    1.816042766
  982 SOLV  OW      4882    7.547394991    3.076326633    5.374030377
  982 SOLV  HW1     4883    7.597484624    2.991315731    5.390337383
  982 SOLV  HW2     4884    7.519418829    3.080633640    5.278111133
  983 SOLV  OW      4885    7.203167769    7.272003175    2.080737177
  983 SOLV  HW1     4886    7.219090497    7.370019318    2.092621203
  983 SOLV  HW2     4887    7.162434203    7.255524664    1.990897424
  984 SOLV  OW      4888    4.763552113    4.526119583    2.158408389
  984 SOLV  HW1     4889    4.855748795    4.501223549    2.188105592
  984 SOLV  HW2     4890    4.731268835    4.604201901    2.211914979
  985 SOLV  OW      4891    1.890817466    6.517660365    1.986789831
  985 SOLV  HW1     4892    1.864186193    6.564101811    2.071261213
  985 SOLV  HW2     4893    1.869290080    6.420271841    1.994101778
  986 SOLV  OW      4894    2.411745973    4.936248683    5.490995262
  986 SOLV  HW1     4895    2.430440670    4.841481275    5.516901587
  986 SOLV  HW2     4896    2.336004243    4.971494108    5.545972415
  987 SOLV  OW      4897    5.669696010    7.098321120    7.559239588
  987 SOLV  HW1     4898    5.639660512    7.069563598    7.468284470
  987 SOLV  HW2     4899    5.761967078    7.136442733    7.553343118
  988 SOLV  OW      4900    0.145415820    5.036618428    4.165580953
  988 SOLV  HW1     4901    0.195491507    4.997782868    4.088213898
  988 SOLV  HW2     4902    0.146698329    4.972011669    4.241907618
  989 SOLV  OW      4903    2.743405835    4.371464960    1.476904855
  989 SOLV  HW1     4904    2.761258276    4.358237873    1.574413673
  989 SOLV  HW2     4905    2.667820265    4.312428015    1.448566610
  990 SOLV  OW      4906    1.544563859    4.819601058    0.001030237
  990 SOLV  HW1     4907    1.445883953    4.822439580    0.017027001
  990 SOLV  HW2     4908    1.563159868    4.769831853   -0.083697749
  991 SOLV  OW      4909    3.218628650    6.846192815    3.523703563
  991 SOLV  HW1     4910    3.268446642    6.828756008    3.438756129
  991 SOLV  HW2     4911    3.128673103    6.802734958    3.519086393
  992 SOLV  OW      4912    4.826590757    7.091881168    4.148062766
  992 SOLV  HW1     4913    4.835189674    7.189447203    4.168284643
  992 SOLV  HW2     4914    4.811323300    7.041462363    4.233073312
  993 SOLV  OW      4915    6.124719126    3.436659868    4.044374612
  993 SOLV  HW1     4916    6.079794297    3.489644235    3.972431121
  993 SOLV  HW2     4917    6.069640375    3.440308361    4.127768038
  994 SOLV  OW      4918    6.532849993    4.457263951    7.423231667
  994 SOLV  HW1     4919    6.588459208    4.381063235    7.456444781
  994 SOLV  HW2     4920    6.587902943    4.514777757    7.362706817
  995 SOLV  OW      4921    5.515272618    0.786424894    1.619530716
  995 SOLV  HW1     4922    5.581304104    0.859197116    1.638124079
  995 SOLV  HW2     4923    5.431214581    0.803801448    1.670852408
  996 SOLV  OW      4924    2.959683202    4.893406368    1.332843151
  996 SOLV  HW1     4925    3.049023407    4.860135495    1.302629075
  996 SOLV  HW2     4926    2.927139976    4.963653483    1.269536117
  997 SOLV  OW      4927    0.911184280    3.966778779    3.655260259
  997 SOLV  HW1     4928    0.958219676    3.878845469    3.647810928
  997 SOLV  HW2     4929    0.931770663    4.008154535    3.743941116
  998 SOLV  OW      4930    6.882581025    5.757910404    5.884406986
  998 SOLV  HW1     4931    6.861530504    5.747874572    5.787154803
  998 SOLV  HW2     4932    6.887549125    5.667521851    5.926915885
  999 SOLV  OW      4933    2.765060522    1.136310319    3.374532688
  999 SOLV  HW1     4934    2.753021734    1.066203788    3.444819164
  999 SOLV  HW2     4935    2.676996596    1.155495133    3.331190354
 1000 SOLV  OW      4936    5.278136390    5.371705747    7.662289327
 1000 SOLV  HW1     4937    5.278853384    5.413483175    7.571428570
 1000 SOLV  HW2     4938    5.317544577    5.279937702    7.657074857
 1001 SOLV  OW      4939    1.545736049    5.395881261    6.076562952
 1001 SOLV  HW1     4940    1.643546703    5.416320957    6.072414871
 1001 SOLV  HW2     4941    1.507878403    5.395266178    5.983998260
 1002 SOLV  OW      4942    0.640456986    3.289724088    0.274218449
 1002 SOLV  HW1     4943    0.613297178    3.305390025    0.369165851
 1002 SOLV  HW2     4944    0.568643047    3.238643139    0.226977418
 1003 SOLV  OW      4945    3.100778812    6.313690788    7.678261742
 1003 SOLV  HW1     4946    3.055769885    6.230593924    7.645536930
 1003 SOLV  HW2     4947    3.137674939    6.364462240    7.600397982
 1004 SOLV  OW      4948    4.032327494    0.065594488    5.930915997
 1004 SOLV  HW1     4949    4.064335800   -0.029141221    5.931751571
 1004 SOLV  HW2     4950    4.110331393    0.127203395    5.941860460
 1005 SOLV  OW      4951    2.145347975    3.580967019    0.789087667
 1005 SOLV  HW1     4952    2.105860958    3.638845567    0.717725298
 1005 SOLV  HW2     4953    2.071880468    3.539631218    0.842899288
 1006 SOLV  OW      4954    2.385209832    6.087125990    3.524369536
 1006 SOLV  HW1     4955    2.395735948    6.023719302    3.447748578
 1006 SOLV  HW2     4956    2.411823341    6.179077475    3.495411167
 1007 SOLV  OW      4957    5.457833991    5.780397437    1.669252623
 1007 SOLV  HW1     4958    5.396198544    5.725838488    1.726049605
 1007 SOLV  HW2     4959    5.410540553    5.807661806    1.585458212
 1008 SOLV  OW      4960    3.393083087    0.170421121    5.705638515
 1008 SOLV  HW1     4961    3.322450324    0.102770573    5.684755822
 1008 SOLV  HW2     4962    3.434595473    0.202598822    5.620533749
 1009 SOLV  OW      4963    4.565739577    1.048475678    7.364483692
 1009 SOLV  HW1     4964    4.658563648    1.011903238    7.371407369
 1009 SOLV  HW2     4965    4.507046648    1.003330616    7.431704944
 1010 SOLV  OW      4966    1.865079845    4.005143792    6.532382056
 1010 SOLV  HW1     4967    1.801796492    4.023499017    6.457160052
 1010 SOLV  HW2     4968    1.910626594    4.090084819    6.559074395
 1011 SOLV  OW      4969    6.531687851    1.916457798    4.069345213
 1011 SOLV  HW1     4970    6.470144141    1.928872528    3.991498215
 1011 SOLV  HW2     4971    6.626323883    1.914745309    4.037050364
 1012 SOLV  OW      4972    4.672736018    7.062367317    1.676075311
 1012 SOLV  HW1     4973    4.632043118    7.048964996    1.766443737
 1012 SOLV  HW2     4974    4.768345334    7.089852430    1.686339977
 1013 SOLV  OW      4975    0.738640494    1.701715823    1.484476338
 1013 SOLV  HW1     4976    0.658778495    1.752794962    1.452625149
 1013 SOLV  HW2     4977    0.786508076    1.662375879    1.405975048
 1014 SOLV  OW      4978    1.935648769    1.778186320    0.329710699
 1014 SOLV  HW1     4979    1.946185846    1.850587064    0.397893990
 1014 SOLV  HW2     4980    2.025307522    1.754211564    0.292451058
 1015 SOLV  OW      4981    0.412034308    4.298746063    2.749865669
 1015 SOLV  HW1     4982    0.391254353    4.295323044    2.847632248
 1015 SOLV  HW2     4983    0.461624522    4.216018858    2.723432514
 1016 SOLV  OW      4984    0.659550887    5.566216469    5.057827771
 1016 SOLV  HW1     4985    0.751040060    5.606260570    5.052567038
 1016 SOLV  HW2     4986    0.615296374    5.572365535    4.968356190
 1017 SOLV  OW      4987    5.524938002    2.762658012    4.371893597
 1017 SOLV  HW1     4988    5.562048679    2.739848984    4.281870074
 1017 SOLV  HW2     4989    5.557983076    2.852869384    4.399668837
 1018 SOLV  OW      4990    7.109534545    2.159428820    0.080845677
 1018 SOLV  HW1     4991    7.130782459    2.133198247    0.174984761
 1018 SOLV  HW2     4992    7.180953202    2.125173743    0.019790713
 1019 SOLV  OW      4993    4.022246477    1.113815219    2.597358959
 1019 SOLV  HW1     4994    3.986571897    1.034982981    2.647506069
 1019 SOLV  HW2     4995    4.009235626    1.196642948    2.651876317
 1020 SOLV  OW      4996    3.390385771    4.358030866    0.259503626
 1020 SOLV  HW1     4997    3.295833597    4.343926110    0.288878413
 1020 SOLV  HW2     4998    3.434148779    4.269384590    0.244390653
 1021 SOLV  OW      4999    7.617235108    7.181585687    0.309681420
 1021 SOLV  HW1     5000    7.673135618    7.146142034    0.234721660
 1021 SOLV  HW2     5001    7.520593254    7.165470031    0.289664314
 1022 SOLV  OW      5002    0.229180213    6.336519431    6.713713004
 1022 SOLV  HW1     5003    0.130190393    6.341810055    6.700487071
 1022 SOLV  HW2     5004    0.266671641    6.263975521    6.655974793
 1023 SOLV  OW      5005    0.863471916    5.930334298    7.531417698
 1023 SOLV  HW1     5006    0.941219354    5.936552508    7.468823111
 1023 SOLV  HW2     5007    0.895788358    5.939074571    7.625655353
 1024 SOLV  OW      5008    1.889183179    6.308194224    1.531939734
 1024 SOLV  HW1     5009    1.986042036    6.316933462    1.555253711
 1024 SOLV  HW2     5010    1.880119553    6.260181512    1.444680965
 1025 SOLV  OW      5011    3.506234164    4.178054257    3.872308387
 1025 SOLV  HW1     5012    3.523040427    4.257424070    3.930786333
 1025 SOLV  HW2     5013    3.538870804    4.197349677    3.779765954
 1026 SOLV  OW      5014    4.804250676    0.994569672    5.567366084
 1026 SOLV  HW1     5015    4.769353301    0.931621122    5.636790469
 1026 SOLV  HW2     5016    4.746762449    0.989296252    5.485712292
 1027 SOLV  OW      5017    7.507154564    1.188416373    2.823248492
 1027 SOLV  HW1     5018    7.452692645    1.271918663    2.831191262
 1027 SOLV  HW2     5019    7.498724366    1.151838057    2.730551224
 1028 SOLV  OW      5020    5.425866923    0.654818080    4.056713224
 1028 SOLV  HW1     5021    5.416494787    0.611621374    3.967012084
 1028 SOLV  HW2     5022    5.475737889    0.593626602    4.118101632
 1029 SOLV  OW      5023    3.603990937    0.812689092    2.978225817
 1029 SOLV  HW1     5024    3.547179680    0.764171384    3.044698351
 1029 SOLV  HW2     5025    3.644441142    0.893258270    3.021497463
 1030 SOLV  OW      5026    3.479057363    6.084209524    1.420489959
 1030 SOLV  HW1     5027    3.488485386    6.158173508    1.353838227
 1030 SOLV  HW2     5028    3.428211844    6.117299702    1.499999510
 1031 SOLV  OW      5029    4.951679589    3.255917195    7.482350150
 1031 SOLV  HW1     5030    4.919642857    3.349230945    7.498710523
 1031 SOLV  HW2     5031    5.030819347    3.258094535    7.421246782
 1032 SOLV  OW      5032    5.550255698    7.547259989    6.187923072
 1032 SOLV  HW1     5033    5.586510278    7.554520036    6.095000780
 1032 SOLV  HW2     5034    5.455127098    7.578096679    6.189071447
 1033 SOLV  OW      5035    7.498348797    2.213656998    7.262373979
 1033 SOLV  HW1     5036    7.434760423    2.228801837    7.186683765
 1033 SOLV  HW2     5037    7.471559782    2.131318865    7.312419861
 1034 SOLV  OW      5038    5.589942532    1.924941903    3.519586746
 1034 SOLV  HW1     5039    5.646888017    2.001874344    3.490602670
 1034 SOLV  HW2     5040    5.493822131    1.946096439    3.501843151
 1035 SOLV  OW      5041    2.398855337    5.513909207    3.197896773
 1035 SOLV  HW1     5042    2.368026134    5.515120106    3.293027428
 1035 SOLV  HW2     5043    2.497264600    5.531403743    3.194544178
 1036 SOLV  OW      5044    5.937144377    1.158326521    3.475815687
 1036 SOLV  HW1     5045    5.962854059    1.201348396    3.562350186
 1036 SOLV  HW2     5046    5.867696055    1.088391366    3.492728745
 1037 SOLV  OW      5047    0.454753916    4.198293984    4.906594307
 1037 SOLV  HW1     5048    0.466691455    4.218460062    5.003817288
 1037 SOLV  HW2     5049    0.530485352    4.238058837    4.854777310
 1038 SOLV  OW      5050    3.459204534    7.129306975    7.668530634
 1038 SOLV  HW1     5051    3.497626037    7.050377283    7.716443259
 1038 SOLV  HW2     5052    3.369447446    7.105347487    7.631500845
 1039 SOLV  OW      5053    2.166339960    4.680104718    7.253076140
 1039 SOLV  HW1     5054    2.139395550    4.747906098    7.184701893
 1039 SOLV  HW2     5055    2.265121107    4.665350395    7.248296932
 1040 SOLV  OW      5056    0.122850004    7.659861068    7.058078179
 1040 SOLV  HW1     5057    0.218841662    7.686664881    7.066358908
 1040 SOLV  HW2     5058    0.100376565    7.645828009    6.961644731
 1041 SOLV  OW      5059    4.782143791    4.592330646    4.380855910
 1041 SOLV  HW1     5060    4.859249429    4.643960521    4.418126855
 1041 SOLV  HW2     5061    4.816458644    4.514004056    4.328995803
 1042 SOLV  OW      5062    3.677301124    5.439824276    1.607344086
 1042 SOLV  HW1     5063    3.688337036    5.462884528    1.704021481
 1042 SOLV  HW2     5064    3.699602251    5.519597723    1.551318166
 1043 SOLV  OW      5065    4.714667146    1.741396633    2.993421803
 1043 SOLV  HW1     5066    4.685274926    1.823541718    3.042307549
 1043 SOLV  HW2     5067    4.659120032    1.663550162    3.022678188
 1044 SOLV  OW      5068    0.526413206    6.101425956    6.190180897
 1044 SOLV  HW1     5069    0.470395865    6.110619477    6.107854817
 1044 SOLV  HW2     5070    0.512363476    6.181005639    6.249085643
 1045 SOLV  OW      5071    5.459482598    6.351003433    1.781185621
 1045 SOLV  HW1     5072    5.439469360    6.324016935    1.686988974
 1045 SOLV  HW2     5073    5.558415959    6.350117884    1.795787574
 1046 SOLV  OW      5074    7.673071254    4.920065148    6.842636164
 1046 SOLV  HW1     5075    7.762085550    4.963671204    6.829346460
 1046 SOLV  HW2     5076    7.607242564    4.987956281    6.875178473
 1047 SOLV  OW      5077    7.072591292    5.637877084    4.644142903
 1047 SOLV  HW1     5078    7.103082752    5.718020844    4.592691029
 1047 SOLV  HW2     5079    7.069395943    5.660096587    4.741600985
 1048 SOLV  OW      5080    5.664094821    5.157483651    2.583791525
 1048 SOLV  HW1     5081    5.706694956    5.214615320    2.653956787
 1048 SOLV  HW2     5082    5.564758356    5.168363769    2.587764006
 1049 SOLV  OW      5083    1.298717036    5.041950032    5.275407824
 1049 SOLV  HW1     5084    1.343507091    5.006515040    5.357504247
 1049 SOLV  HW2     5085    1.366919289    5.055772825    5.203581448
 1050 SOLV  OW      5086    3.985543924    2.620187148    6.950101538
 1050 SOLV  HW1     5087    4.052558312    2.546939255    6.938034534
 1050 SOLV  HW2     5088    3.997639191    2.688589959    6.878154180
 1051 SOLV  OW      5089    0.316189844    5.966946819    4.488000114
 1051 SOLV  HW1     5090    0.326242118    5.929975001    4.580378235
 1051 SOLV  HW2     5091    0.406357333    5.975747960    4.445644880
 1052 SOLV  OW      5092    4.032062662    0.023107095    0.056239840
 1052 SOLV  HW1     5093    3.954145947   -0.037709047    0.041010755
 1052 SOLV  HW2     5094    4.116800082   -0.029922234    0.053245385
 1053 SOLV  OW      5095    7.163488761    2.716282937    2.768691296
 1053 SOLV  HW1     5096    7.233678516    2.781109379    2.798233220
 1053 SOLV  HW2     5097    7.169692592    2.703273077    2.669726410
 1054 SOLV  OW      5098    6.905302226    2.334735390    3.818333043
 1054 SOLV  HW1     5099    6.826841049    2.340210647    3.756561838
 1054 SOLV  HW2     5100    6.893243403    2.399765377    3.893348716
 1055 SOLV  OW      5101    0.795719371    5.780887133    6.076104511
 1055 SOLV  HW1     5102    0.866590701    5.844031348    6.044637853
 1055 SOLV  HW2     5103    0.838484406    5.697339749    6.110615861
 1056 SOLV  OW      5104    3.209591668    4.428549996    3.189237387
 1056 SOLV  HW1     5105    3.195878448    4.349876726    3.129037462
 1056 SOLV  HW2     5106    3.146100925    4.501486315    3.163727795
 1057 SOLV  OW      5107    1.048055360    3.523883511    0.944057416
 1057 SOLV  HW1     5108    1.081414075    3.487756788    1.031143738
 1057 SOLV  HW2     5109    1.079726648    3.618068612    0.932743181
 1058 SOLV  OW      5110    0.978309904    1.850432497    7.468656150
 1058 SOLV  HW1     5111    1.027865210    1.805987857    7.394017796
 1058 SOLV  HW2     5112    1.031852922    1.927673477    7.502845167
 1059 SOLV  OW      5113    5.440207461    1.576114014    5.259314464
 1059 SOLV  HW1     5114    5.512338166    1.638839393    5.288713731
 1059 SOLV  HW2     5115    5.462318646    1.540043106    5.168696941
 1060 SOLV  OW      5116    5.663021970    6.590319662    4.879132783
 1060 SOLV  HW1     5117    5.641430408    6.522086572    4.948989071
 1060 SOLV  HW2     5118    5.582562704    6.605932046    4.821822966
 1061 SOLV  OW      5119    0.422297246    1.730090427    7.087322956
 1061 SOLV  HW1     5120    0.339780834    1.673853970    7.092794978
 1061 SOLV  HW2     5121    0.455927782    1.748970870    7.179593746
 1062 SOLV  OW      5122    3.330563799    1.131561113    0.830597996
 1062 SOLV  HW1     5123    3.373093992    1.116964920    0.919926481
 1062 SOLV  HW2     5124    3.254024252    1.195216647    0.840140814
 1063 SOLV  OW      5125    0.077874194    7.105891524    0.070587090
 1063 SOLV  HW1     5126    0.074031315    7.161904193   -0.012164941
 1063 SOLV  HW2     5127    0.172675813    7.098746960    0.101597656
 1064 SOLV  OW      5128    6.162377754    4.177041984    3.230094735
 1064 SOLV  HW1     5129    6.174295953    4.098610609    3.169202090
 1064 SOLV  HW2     5130    6.070616274    4.214936462    3.218043757
 1065 SOLV  OW      5131    0.233054053    2.909393466    0.655141089
 1065 SOLV  HW1     5132    0.269369232    2.816628805    0.646312701
 1065 SOLV  HW2     5133    0.134350202    2.905185101    0.670691640
 1066 SOLV  OW      5134    7.159531399    4.667074456    2.199285634
 1066 SOLV  HW1     5135    7.061545967    4.651953160    2.186164646
 1066 SOLV  HW2     5136    7.194086112    4.726501980    2.126647656
 1067 SOLV  OW      5137    4.006390479    0.025390449    5.479989128
 1067 SOLV  HW1     5138    3.910096628    0.039596591    5.502959284
 1067 SOLV  HW2     5139    4.061759548    0.031949014    5.563013943
 1068 SOLV  OW      5140    3.414836539    0.587246664    6.079495664
 1068 SOLV  HW1     5141    3.471814678    0.599845113    5.998276080
 1068 SOLV  HW2     5142    3.318373841    0.589557092    6.053201071
 1069 SOLV  OW      5143    2.933214896    1.807059899    7.436924830
 1069 SOLV  HW1     5144    2.837982351    1.780506066    7.452012611
 1069 SOLV  HW2     5145    2.980758684    1.811924188    7.524775988
 1070 SOLV  OW      5146    2.774921123    3.546348434    3.318583155
 1070 SOLV  HW1     5147    2.862669278    3.574486299    3.357445373
 1070 SOLV  HW2     5148    2.780687737    3.547841322    3.218752329
 1071 SOLV  OW      5149    0.843343158    5.338225008    5.972006136
 1071 SOLV  HW1     5150    0.911030102    5.388213242    6.026056078
 1071 SOLV  HW2     5151    0.806223548    5.398356900    5.901238687
 1072 SOLV  OW      5152    1.693772406    0.544103576    0.404150602
 1072 SOLV  HW1     5153    1.732491959    0.523434757    0.494015031
 1072 SOLV  HW2     5154    1.663756733    0.639477091    0.401948023
 1073 SOLV  OW      5155    3.413765788    4.377151294    4.082280198
 1073 SOLV  HW1     5156    3.351640203    4.412981879    4.151983253
 1073 SOLV  HW2     5157    3.484788834    4.444864517    4.062979725
 1074 SOLV  OW      5158    2.702578658    2.085598759    7.629785669
 1074 SOLV  HW1     5159    2.628548479    2.018879289    7.621427881
 1074 SOLV  HW2     5160    2.666610332    2.177482602    7.613492319
 1075 SOLV  OW      5161    5.893159056    6.675611120    3.399718621
 1075 SOLV  HW1     5162    5.826851432    6.739281617    3.439081753
 1075 SOLV  HW2     5163    5.975674181    6.674316713    3.456195392
 1076 SOLV  OW      5164    3.502338026    1.465566464    5.411831102
 1076 SOLV  HW1     5165    3.426305256    1.528026349    5.394002284
 1076 SOLV  HW2     5166    3.476953739    1.402200809    5.484909681
 1077 SOLV  OW      5167    0.838959758    6.523614375    0.673930181
 1077 SOLV  HW1     5168    0.741677243    6.544207466    0.684593906
 1077 SOLV  HW2     5169    0.866811057    6.457378109    0.743491104
 1078 SOLV  OW      5170    3.732798439    5.342876253    6.379170376
 1078 SOLV  HW1     5171    3.692152823    5.255194785    6.404895174
 1078 SOLV  HW2     5172    3.716331149    5.409774402    6.451663105
 1079 SOLV  OW      5173    1.339504236    5.755790744    5.162558927
 1079 SOLV  HW1     5174    1.282186350    5.831383123    5.194219524
 1079 SOLV  HW2     5175    1.390964575    5.784571942    5.081779764
 1080 SOLV  OW      5176    6.131117634    1.567849853    7.527397274
 1080 SOLV  HW1     5177    6.099371902    1.584589512    7.620735579
 1080 SOLV  HW2     5178    6.093481064    1.481251366    7.494439611
 1081 SOLV  OW      5179    2.799489031    5.612679204    3.539441129
 1081 SOLV  HW1     5180    2.733655041    5.652503945    3.603327692
 1081 SOLV  HW2     5181    2.797905814    5.513031611    3.547775964
 1082 SOLV  OW      5182    0.360781625    0.201739702    0.629205980
 1082 SOLV  HW1     5183    0.320692050    0.110206608    0.633214124
 1082 SOLV  HW2     5184    0.345376154    0.240914688    0.538489358
 1083 SOLV  OW      5185    6.495903384    7.074535791    7.322150861
 1083 SOLV  HW1     5186    6.481530911    7.033310970    7.412125256
 1083 SOLV  HW2     5187    6.505079918    7.002374728    7.253521720
 1084 SOLV  OW      5188    5.484728501    4.319479422    0.737813806
 1084 SOLV  HW1     5189    5.390813821    4.352709847    0.746601582
 1084 SOLV  HW2     5190    5.506226012    4.259569011    0.814949948
 1085 SOLV  OW      5191    1.695200215    2.718466458    3.005197818
 1085 SOLV  HW1     5192    1.598470321    2.725524340    2.980801962
 1085 SOLV  HW2     5193    1.713913974    2.776608547    3.084386976
 1086 SOLV  OW      5194    6.446990966    1.606864499    4.145759052
 1086 SOLV  HW1     5195    6.444694442    1.533724539    4.213929748
 1086 SOLV  HW2     5196    6.541282671    1.637734688    4.133187619
 1087 SOLV  OW      5197    6.403552036    4.583853479    1.570736887
 1087 SOLV  HW1     5198    6.486862928    4.627685095    1.604501272
 1087 SOLV  HW2     5199    6.399547128    4.592170143    1.471154627
 1088 SOLV  OW      5200    1.411907748    3.410760175    4.318983536
 1088 SOLV  HW1     5201    1.326028303    3.431322940    4.272040416
 1088 SOLV  HW2     5202    1.486845797    3.459598824    4.274253219
 1089 SOLV  OW      5203    1.220395047    1.498284482    5.803087638
 1089 SOLV  HW1     5204    1.299900366    1.553454032    5.828321441
 1089 SOLV  HW2     5205    1.225147763    1.409819929    5.849487013
 1090 SOLV  OW      5206    0.672268124    4.628999037    6.886571851
 1090 SOLV  HW1     5207    0.720984948    4.684956973    6.953632765
 1090 SOLV  HW2     5208    0.705549308    4.534809112    6.891310623
 1091 SOLV  OW      5209    3.967885473    6.256709840    6.740459891
 1091 SOLV  HW1     5210    3.896797918    6.298941531    6.796717909
 1091 SOLV  HW2     5211    4.056577073    6.267144933    6.785480185
 1092 SOLV  OW      5212    2.367239374    5.838395734    0.194137324
 1092 SOLV  HW1     5213    2.395427900    5.890474630    0.274718232
 1092 SOLV  HW2     5214    2.435947581    5.848568362    0.122194660
 1093 SOLV  OW      5215    1.525422633    5.137904502    0.802747266
 1093 SOLV  HW1     5216    1.554570548    5.233454001    0.807459411
 1093 SOLV  HW2     5217    1.603071191    5.078331942    0.823318886
 1094 SOLV  OW      5218    0.453941957    7.341090842    7.314457796
 1094 SOLV  HW1     5219    0.376141151    7.397717876    7.287218617
 1094 SOLV  HW2     5220    0.536908848    7.374845490    7.269976523
 1095 SOLV  OW      5221    0.739955111    2.973075015    2.572178824
 1095 SOLV  HW1     5222    0.702598616    3.044040606    2.631928878
 1095 SOLV  HW2     5223    0.772803107    2.896662776    2.627710694
 1096 SOLV  OW      5224    2.243457038    1.882206219    7.227896010
 1096 SOLV  HW1     5225    2.280033908    1.854333443    7.316704460
 1096 SOLV  HW2     5226    2.222878075    1.980060263    7.229568554
 1097 SOLV  OW      5227    4.723953038    0.335690170    6.660465886
 1097 SOLV  HW1     5228    4.781484733    0.289429840    6.727932815
 1097 SOLV  HW2     5229    4.732756708    0.434701377    6.671466465
 1098 SOLV  OW      5230    1.971708942    7.262789271    1.832736939
 1098 SOLV  HW1     5231    1.994611134    7.165449754    1.834259106
 1098 SOLV  HW2     5232    1.967255042    7.297432769    1.926448132
 1099 SOLV  OW      5233    5.688187365    4.072012634    5.807959919
 1099 SOLV  HW1     5234    5.764739526    4.046188595    5.866907033
 1099 SOLV  HW2     5235    5.719128778    4.139276449    5.740728589
 1100 SOLV  OW      5236    2.848204109    6.821770236    1.581588535
 1100 SOLV  HW1     5237    2.801288536    6.736458889    1.558763347
 1100 SOLV  HW2     5238    2.947087650    6.807044058    1.579301183
 1101 SOLV  OW      5239    2.072112148    2.799115318    7.482098470
 1101 SOLV  HW1     5240    2.015004429    2.836395743    7.555244854
 1101 SOLV  HW2     5241    2.115796589    2.874120994    7.432426149
 1102 SOLV  OW      5242    6.895890807    4.661930064    2.355833593
 1102 SOLV  HW1     5243    6.825286607    4.725816928    2.386412590
 1102 SOLV  HW2     5244    6.984096728    4.708931450    2.352340394
 1103 SOLV  OW      5245    5.669441561    5.353586851    0.044655378
 1103 SOLV  HW1     5246    5.694016939    5.432683993   -0.011378380
 1103 SOLV  HW2     5247    5.667635520    5.380295959    0.141005825
 1104 SOLV  OW      5248    1.821774592    7.486046770    1.776105642
 1104 SOLV  HW1     5249    1.857738127    7.505969651    1.684947598
 1104 SOLV  HW2     5250    1.845841358    7.392414141    1.801674540
 1105 SOLV  OW      5251    1.726913558    0.797051954    1.127991493
 1105 SOLV  HW1     5252    1.750678040    0.787093714    1.224623904
 1105 SOLV  HW2     5253    1.683254842    0.885837017    1.113400880
 1106 SOLV  OW      5254    4.378922518    4.365737283    0.219837291
 1106 SOLV  HW1     5255    4.374468276    4.380375731    0.121007126
 1106 SOLV  HW2     5256    4.464071122    4.404274696    0.255420138
 1107 SOLV  OW      5257    4.660490464    4.725804995    6.572630888
 1107 SOLV  HW1     5258    4.563707259    4.719308088    6.548294975
 1107 SOLV  HW2     5259    4.694346581    4.635477388    6.599014497
 1108 SOLV  OW      5260    7.193399372    1.009517735    4.655806606
 1108 SOLV  HW1     5261    7.271987467    1.056906486    4.616078696
 1108 SOLV  HW2     5262    7.225453248    0.940177062    4.720339288
 1109 SOLV  OW      5263    4.045160969    6.882882416    4.719488121
 1109 SOLV  HW1     5264    4.050095901    6.784158650    4.734661225
 1109 SOLV  HW2     5265    4.123287015    6.912095813    4.664325220
 1110 SOLV  OW      5266    4.766314650    4.395658106    4.602547450
 1110 SOLV  HW1     5267    4.712560487    4.410677780    4.685534360
 1110 SOLV  HW2     5268    4.704818489    4.386707319    4.524189490
 1111 SOLV  OW      5269    7.019360879    2.446611374    6.592053787
 1111 SOLV  HW1     5270    6.976280137    2.536767225    6.587853146
 1111 SOLV  HW2     5271    7.104933115    2.452940797    6.643424991
 1112 SOLV  OW      5272    6.810934962    3.542184866    6.843698633
 1112 SOLV  HW1     5273    6.781447664    3.636847257    6.856787890
 1112 SOLV  HW2     5274    6.886555694    3.521940670    6.905935289
 1113 SOLV  OW      5275    5.063159383    2.180483253    4.363988940
 1113 SOLV  HW1     5276    5.113309219    2.198107442    4.279275986
 1113 SOLV  HW2     5277    5.120220716    2.126464729    4.425857845
 1114 SOLV  OW      5278    3.169998672    2.588832683    7.338500206
 1114 SOLV  HW1     5279    3.128519109    2.656634064    7.277805734
 1114 SOLV  HW2     5280    3.207360380    2.513762316    7.284002977
 1115 SOLV  OW      5281    1.457777104    4.390437267    1.968632799
 1115 SOLV  HW1     5282    1.550049207    4.384132211    2.006683043
 1115 SOLV  HW2     5283    1.414524547    4.474987589    1.999970700
 1116 SOLV  OW      5284    4.645168992    2.181484458    0.890337750
 1116 SOLV  HW1     5285    4.578433071    2.246215030    0.927192800
 1116 SOLV  HW2     5286    4.736679438    2.221520228    0.895334637
 1117 SOLV  OW      5287    6.900856244    2.027696506    2.060464138
 1117 SOLV  HW1     5288    6.843741078    2.108051770    2.077281278
 1117 SOLV  HW2     5289    6.896505357    2.003429076    1.963541614
 1118 SOLV  OW      5290    5.352328544    1.495156565    6.219090929
 1118 SOLV  HW1     5291    5.413252611    1.415899035    6.221343075
 1118 SOLV  HW2     5292    5.279456208    1.479322304    6.152475812
 1119 SOLV  OW      5293    4.269108668    0.296801705    0.672670365
 1119 SOLV  HW1     5294    4.285225105    0.213625368    0.619534474
 1119 SOLV  HW2     5295    4.180479234    0.290377614    0.718550047
 1120 SOLV  OW      5296    5.840790927    3.038005958    1.031887322
 1120 SOLV  HW1     5297    5.741333920    3.028000582    1.028749561
 1120 SOLV  HW2     5298    5.883322218    2.965007013    0.978372760
 1121 SOLV  OW      5299    6.254010856    7.013347777    5.706140675
 1121 SOLV  HW1     5300    6.287201497    7.083786827    5.768895664
 1121 SOLV  HW2     5301    6.172110191    6.970560807    5.744389577
 1122 SOLV  OW      5302    2.656971728    2.980207101    4.665197047
 1122 SOLV  HW1     5303    2.638347862    3.077675409    4.677638855
 1122 SOLV  HW2     5304    2.755302386    2.966324641    4.653362647
 1123 SOLV  OW      5305    4.644474461    6.950105666    4.512242205
 1123 SOLV  HW1     5306    4.612136991    7.035544031    4.471542664
 1123 SOLV  HW2     5307    4.715622510    6.910411812    4.454240545
 1124 SOLV  OW      5308    4.761431064    2.285887801    2.641538079
 1124 SOLV  HW1     5309    4.701803257    2.297663842    2.562119107
 1124 SOLV  HW2     5310    4.730540497    2.345641126    2.715543485
 1125 SOLV  OW      5311    6.511919786    1.641426203    7.009732322
 1125 SOLV  HW1     5312    6.430668926    1.617807853    6.956422351
 1125 SOLV  HW2     5313    6.517386307    1.582209498    7.090136754
 1126 SOLV  OW      5314    7.438011119    5.151864129    7.413313994
 1126 SOLV  HW1     5315    7.362128898    5.092167851    7.387242014
 1126 SOLV  HW2     5316    7.518991366    5.128192187    7.359617719
 1127 SOLV  OW      5317    4.851146453    1.398693231    1.035968630
 1127 SOLV  HW1     5318    4.908062461    1.403146697    0.953866103
 1127 SOLV  HW2     5319    4.754898921    1.407470998    1.010289646
 1128 SOLV  OW      5320    2.060870105    4.458338836    3.503200626
 1128 SOLV  HW1     5321    2.118557712    4.400191101    3.445818651
 1128 SOLV  HW2     5322    2.118573469    4.512861647    3.564022020
 1129 SOLV  OW      5323    6.635068062    6.423179944    6.426645928
 1129 SOLV  HW1     5324    6.612653180    6.508515589    6.379557842
 1129 SOLV  HW2     5325    6.717386492    6.436259353    6.481913392
 1130 SOLV  OW      5326    3.456300354    4.749755327    4.278078965
 1130 SOLV  HW1     5327    3.532958105    4.771374701    4.217596693
 1130 SOLV  HW2     5328    3.384703774    4.818707751    4.267063088
 1131 SOLV  OW      5329    4.113072582    4.567666399    2.907918589
 1131 SOLV  HW1     5330    4.053554259    4.603716725    2.979747702
 1131 SOLV  HW2     5331    4.057186575    4.533947811    2.832147589
 1132 SOLV  OW      5332    6.185764883    3.118326791    3.195240763
 1132 SOLV  HW1     5333    6.101129204    3.104668670    3.246722264
 1132 SOLV  HW2     5334    6.214535812    3.213770411    3.203165150
 1133 SOLV  OW      5335    2.186542777    1.441687772    1.338023407
 1133 SOLV  HW1     5336    2.168057090    1.385882617    1.257127479
 1133 SOLV  HW2     5337    2.159154272    1.536207873    1.320250756
 1134 SOLV  OW      5338    2.284819941    7.334437895    4.128884553
 1134 SOLV  HW1     5339    2.205043862    7.386695633    4.098802118
 1134 SOLV  HW2     5340    2.368247197    7.381481277    4.100095482
 1135 SOLV  OW      5341    0.124654694    5.197593409    7.535978292
 1135 SOLV  HW1     5342    0.067643385    5.115431153    7.536855512
 1135 SOLV  HW2     5343    0.173091894    5.205463968    7.623119018
 1136 SOLV  OW      5344    1.989226539    1.361526056    3.317785033
 1136 SOLV  HW1     5345    2.003411352    1.447254705    3.268292873
 1136 SOLV  HW2     5346    2.013706659    1.374124278    3.413920642
 1137 SOLV  OW      5347    4.454762848    7.204701498    0.406468996
 1137 SOLV  HW1     5348    4.510510084    7.186311849    0.325502353
 1137 SOLV  HW2     5349    4.512539674    7.242516410    0.478811245
 1138 SOLV  OW      5350    1.891697819    7.005444491    1.394698117
 1138 SOLV  HW1     5351    1.812838822    7.063748991    1.375114924
 1138 SOLV  HW2     5352    1.868572476    6.910255908    1.374547801
 1139 SOLV  OW      5353    5.291708942    5.777114778    1.407453402
 1139 SOLV  HW1     5354    5.204058115    5.732712864    1.426051511
 1139 SOLV  HW2     5355    5.356862643    5.709282749    1.373484918
 1140 SOLV  OW      5356    7.673931588    4.440857712    3.537541775
 1140 SOLV  HW1     5357    7.703717123    4.443833660    3.632956936
 1140 SOLV  HW2     5358    7.641321216    4.531288702    3.509994607
 1141 SOLV  OW      5359    1.362676383    3.590536551    5.062388787
 1141 SOLV  HW1     5360    1.404085468    3.676193885    5.093210150
 1141 SOLV  HW2     5361    1.406760786    3.560809784    4.977685086
 1142 SOLV  OW      5362    5.124673074    6.539112744    2.440703248
 1142 SOLV  HW1     5363    5.192537636    6.468809728    2.419484798
 1142 SOLV  HW2     5364    5.165771128    6.608313719    2.500038377
 1143 SOLV  OW      5365    0.788534216    1.247735414    6.555022433
 1143 SOLV  HW1     5366    0.698103008    1.244719513    6.512424824
 1143 SOLV  HW2     5367    0.857435296    1.217589444    6.489103810
 1144 SOLV  OW      5368    7.184445345    5.035339152    7.131208526
 1144 SOLV  HW1     5369    7.223599610    5.125226697    7.150924269
 1144 SOLV  HW2     5370    7.162206396    5.029304991    7.033891847
 1145 SOLV  OW      5371    5.518716108    6.903042558    7.672946466
 1145 SOLV  HW1     5372    5.587809324    6.830839513    7.676750539
 1145 SOLV  HW2     5373    5.560098454    6.986921278    7.637542393
 1146 SOLV  OW      5374    4.318560456    1.925591660    6.694172387
 1146 SOLV  HW1     5375    4.344530042    1.995026230    6.627056772
 1146 SOLV  HW2     5376    4.400702647    1.889894617    6.738651916
 1147 SOLV  OW      5377    0.779783476    6.317883774    6.572640452
 1147 SOLV  HW1     5378    0.775868192    6.393134203    6.506883934
 1147 SOLV  HW2     5379    0.711014464    6.249269297    6.548878831
 1148 SOLV  OW      5380    7.621477087    2.089893378    4.897274960
 1148 SOLV  HW1     5381    7.542089941    2.081069441    4.837096014
 1148 SOLV  HW2     5382    7.590671469    2.098218978    4.992055418
 1149 SOLV  OW      5383    7.161238684    3.249346827    2.608938994
 1149 SOLV  HW1     5384    7.121967505    3.165749398    2.570589565
 1149 SOLV  HW2     5385    7.260962393    3.241894039    2.609948210
 1150 SOLV  OW      5386    1.996313593    1.546961056    1.016345438
 1150 SOLV  HW1     5387    1.966917705    1.579839160    0.926587072
 1150 SOLV  HW2     5388    2.045598306    1.460595498    1.005688275
 1151 SOLV  OW      5389    7.145013772    4.555390809    1.702172856
 1151 SOLV  HW1     5390    7.216055133    4.572009222    1.633770488
 1151 SOLV  HW2     5391    7.072506159    4.499451975    1.661980884
 1152 SOLV  OW      5392    0.297763003    3.720196023    0.604630885
 1152 SOLV  HW1     5393    0.319579364    3.636728859    0.554044560
 1152 SOLV  HW2     5394    0.281174334    3.697594278    0.700629494
 1153 SOLV  OW      5395    5.159579328    4.923302273    1.882296570
 1153 SOLV  HW1     5396    5.150261735    4.954435680    1.976868978
 1153 SOLV  HW2     5397    5.090485489    4.968081007    1.825525781
 1154 SOLV  OW      5398    2.979132068    5.090115507    0.600171339
 1154 SOLV  HW1     5399    2.986694742    5.188259655    0.617846742
 1154 SOLV  HW2     5400    3.003909752    5.039393815    0.682725812
 1155 SOLV  OW      5401    1.455658688    0.765981410    6.437502277
 1155 SOLV  HW1     5402    1.490821545    0.846547115    6.485190822
 1155 SOLV  HW2     5403    1.518635108    0.689401380    6.450574177
 1156 SOLV  OW      5404    4.149716876    2.052629236    6.901837422
 1156 SOLV  HW1     5405    4.151722318    2.141513786    6.856040243
 1156 SOLV  HW2     5406    4.208299486    1.988371021    6.852433831
 1157 SOLV  OW      5407    1.312146337    5.151465788    6.869574757
 1157 SOLV  HW1     5408    1.261750198    5.237374038    6.878616780
 1157 SOLV  HW2     5409    1.397815620    5.168081876    6.820724761
 1158 SOLV  OW      5410    4.514673536    2.293195724    1.234746041
 1158 SOLV  HW1     5411    4.439676204    2.269569108    1.296545586
 1158 SOLV  HW2     5412    4.596252284    2.241112412    1.259928157
 1159 SOLV  OW      5413    6.694419915    2.880854585    6.974482951
 1159 SOLV  HW1     5414    6.616935915    2.909290202    7.030955788
 1159 SOLV  HW2     5415    6.771353709    2.856227488    7.033442101
 1160 SOLV  OW      5416    1.719261861    1.656329462    4.161960884
 1160 SOLV  HW1     5417    1.817882604    1.672730753    4.159412089
 1160 SOLV  HW2     5418    1.685331916    1.671631570    4.254783967
 1161 SOLV  OW      5419    5.764430323    2.616379951    1.197476501
 1161 SOLV  HW1     5420    5.749815371    2.524327254    1.161244595
 1161 SOLV  HW2     5421    5.693699329    2.637200792    1.265045880
 1162 SOLV  OW      5422    0.298282932    1.048407905    0.151671530
 1162 SOLV  HW1     5423    0.383565943    0.996557094    0.145349751
 1162 SOLV  HW2     5424    0.235910500    1.002371100    0.214853391
 1163 SOLV  OW      5425    3.087516566    3.668973497    1.661635337
 1163 SOLV  HW1     5426    3.026288569    3.590367928    1.653036394
 1163 SOLV  HW2     5427    3.047853875    3.735310306    1.725101179
 1164 SOLV  OW      5428    5.303587386    7.658256547    6.129688119
 1164 SOLV  HW1     5429    5.259965340    7.720564979    6.194621612
 1164 SOLV  HW2     5430    5.262773243    7.670497112    6.039212433
 1165 SOLV  OW      5431    1.540131985    1.611041602    5.857470842
 1165 SOLV  HW1     5432    1.616097938    1.662068424    5.817131711
 1165 SOLV  HW2     5433    1.528978246    1.524178582    5.809179415
 1166 SOLV  OW      5434    2.765601854    2.336432975    4.065522477
 1166 SOLV  HW1     5435    2.744918117    2.238800114    4.071964477
 1166 SOLV  HW2     5436    2.848853696    2.356334830    4.117237804
 1167 SOLV  OW      5437    2.833475515    0.723344775    5.470007376
 1167 SOLV  HW1     5438    2.889850877    0.764460839    5.541640993
 1167 SOLV  HW2     5439    2.738214276    0.751042988    5.482583232
 1168 SOLV  OW      5440    2.231727723    7.645561393    0.958499470
 1168 SOLV  HW1     5441    2.304956245    7.589203611    0.996752754
 1168 SOLV  HW2     5442    2.145742246    7.594543058    0.960848970
 1169 SOLV  OW      5443    0.043188860    3.772988602    1.019746866
 1169 SOLV  HW1     5444    0.068924298    3.852986003    1.073967806
 1169 SOLV  HW2     5445   -0.000569106    3.802901364    0.934939449
 1170 SOLV  OW      5446    2.030563376    2.155794623    0.163020852
 1170 SOLV  HW1     5447    2.036339211    2.229962302    0.096182389
 1170 SOLV  HW2     5448    1.934524108    2.133756305    0.180115573
 1171 SOLV  OW      5449    6.525664472    1.263206701    5.533854603
 1171 SOLV  HW1     5450    6.625229920    1.265597234    5.542938278
 1171 SOLV  HW2     5451    6.499321640    1.302091852    5.445563044
 1172 SOLV  OW      5452    0.872028427    1.379025404    2.060838676
 1172 SOLV  HW1     5453    0.789697246    1.342430961    2.104226598
 1172 SOLV  HW2     5454    0.883149029    1.475110336    2.086217113
 1173 SOLV  OW      5455    5.483929868    3.125780597    7.507611354
 1173 SOLV  HW1     5456    5.555483126    3.187380923    7.474633694
 1173 SOLV  HW2     5457    5.394265054    3.166433909    7.490016948
 1174 SOLV  OW      5458    0.515944068    6.338290682    1.633183634
 1174 SOLV  HW1     5459    0.578823046    6.367063854    1.705433264
 1174 SOLV  HW2     5460    0.565940853    6.285327512    1.564650069
 1175 SOLV  OW      5461    3.833301789    3.696284573    4.128440714
 1175 SOLV  HW1     5462    3.756808988    3.632564775    4.137946846
 1175 SOLV  HW2     5463    3.917619049    3.651876567    4.158776332
 1176 SOLV  OW      5464    2.784386508    5.764806953    7.426354217
 1176 SOLV  HW1     5465    2.731602626    5.693039722    7.471798224
 1176 SOLV  HW2     5466    2.867098330    5.783881672    7.479237492
 1177 SOLV  OW      5467    0.189780847    2.352530186    7.066695487
 1177 SOLV  HW1     5468    0.288479654    2.336528590    7.068690061
 1177 SOLV  HW2     5469    0.150221733    2.327771285    7.155146670
 1178 SOLV  OW      5470    7.585242141    6.803128802    0.302005577
 1178 SOLV  HW1     5471    7.495077616    6.840781842    0.280696765
 1178 SOLV  HW2     5472    7.630398308    6.861140278    0.369806431
 1179 SOLV  OW      5473    6.369395169    2.227407078    5.913288936
 1179 SOLV  HW1     5474    6.426014048    2.155526155    5.953650046
 1179 SOLV  HW2     5475    6.383589310    2.229363859    5.814312960
 1180 SOLV  OW      5476    1.982647471    2.866805852    3.538498699
 1180 SOLV  HW1     5477    1.894386287    2.889129644    3.497108218
 1180 SOLV  HW2     5478    1.981808210    2.893122262    3.634978284
 1181 SOLV  OW      5479    5.838035032    1.932735944    4.735416804
 1181 SOLV  HW1     5480    5.747113622    1.939618322    4.776495720
 1181 SOLV  HW2     5481    5.863313516    1.836397495    4.726398476
 1182 SOLV  OW      5482    5.715607822    0.190640194    5.645817482
 1182 SOLV  HW1     5483    5.778059870    0.145646796    5.709667699
 1182 SOLV  HW2     5484    5.722748791    0.147184180    5.556028480
 1183 SOLV  OW      5485    1.858032433    1.721210561    6.371829713
 1183 SOLV  HW1     5486    1.936701127    1.724038883    6.310144200
 1183 SOLV  HW2     5487    1.784275369    1.668688849    6.329365289
 1184 SOLV  OW      5488    0.462679977    2.505798682    1.400286371
 1184 SOLV  HW1     5489    0.409438530    2.551045810    1.328745257
 1184 SOLV  HW2     5490    0.520594280    2.573092111    1.446303484
 1185 SOLV  OW      5491    7.468366540    3.714313506    6.021215632
 1185 SOLV  HW1     5492    7.401391382    3.644435408    6.046374630
 1185 SOLV  HW2     5493    7.522638208    3.682052433    5.943657275
 1186 SOLV  OW      5494    4.470205267    5.385470626    1.959255923
 1186 SOLV  HW1     5495    4.542346326    5.337953838    2.009651818
 1186 SOLV  HW2     5496    4.414687760    5.438907366    2.023007127
 1187 SOLV  OW      5497    2.451789687    7.297874087    1.934210226
 1187 SOLV  HW1     5498    2.476076435    7.210423505    1.892205988
 1187 SOLV  HW2     5499    2.520527680    7.366500394    1.910393339
 1188 SOLV  OW      5500    4.520707447    3.048101104    5.434392876
 1188 SOLV  HW1     5501    4.560794590    3.023686959    5.346091933
 1188 SOLV  HW2     5502    4.465943069    3.131159823    5.424285509
 1189 SOLV  OW      5503    2.089959576    6.166193101    3.642594597
 1189 SOLV  HW1     5504    2.095520515    6.157887238    3.742101788
 1189 SOLV  HW2     5505    2.149924422    6.240122836    3.611931861
 1190 SOLV  OW      5506    6.809660587    6.898004760    7.450616832
 1190 SOLV  HW1     5507    6.768048904    6.984014704    7.480158272
 1190 SOLV  HW2     5508    6.899446258    6.887977519    7.493510537
 1191 SOLV  OW      5509    1.399177675    1.370431948    5.190673587
 1191 SOLV  HW1     5510    1.462900367    1.443833493    5.214191361
 1191 SOLV  HW2     5511    1.449993964    1.285480557    5.176449331
 1192 SOLV  OW      5512    7.292955884    5.726687516    1.857108974
 1192 SOLV  HW1     5513    7.298950719    5.633873595    1.820348900
 1192 SOLV  HW2     5514    7.331753802    5.728590111    1.949265260
 1193 SOLV  OW      5515    5.596666585    6.295314568    7.451254851
 1193 SOLV  HW1     5516    5.570965888    6.198749230    7.455262000
 1193 SOLV  HW2     5517    5.693636328    6.303047789    7.428050561
 1194 SOLV  OW      5518    1.872513664    5.319296846    1.215065575
 1194 SOLV  HW1     5519    1.958780775    5.350911841    1.175586913
 1194 SOLV  HW2     5520    1.796843966    5.345787568    1.155296141
 1195 SOLV  OW      5521    1.298002166    0.697623235    7.617494134
 1195 SOLV  HW1     5522    1.304629116    0.600092038    7.596390787
 1195 SOLV  HW2     5523    1.213199414    0.734302895    7.579222679
 1196 SOLV  OW      5524    4.664675896    5.596982462    4.610469928
 1196 SOLV  HW1     5525    4.730326320    5.672201998    4.604801356
 1196 SOLV  HW2     5526    4.590559258    5.612469098    4.545148147
 1197 SOLV  OW      5527    1.977604243    1.459238277    1.787328852
 1197 SOLV  HW1     5528    1.948755790    1.460074048    1.883074105
 1197 SOLV  HW2     5529    1.896938852    1.459974308    1.728230629
 1198 SOLV  OW      5530    0.697950402    1.734330615    2.868355546
 1198 SOLV  HW1     5531    0.760994167    1.668399684    2.909327293
 1198 SOLV  HW2     5532    0.614883912    1.687098176    2.838875014
 1199 SOLV  OW      5533    3.762525965    2.833039800    0.926489548
 1199 SOLV  HW1     5534    3.726710816    2.807687357    1.016358330
 1199 SOLV  HW2     5535    3.793972881    2.750953503    0.878794625
 1200 SOLV  OW      5536    7.034128366    5.644925754    7.467427144
 1200 SOLV  HW1     5537    7.039607968    5.554868719    7.510573266
 1200 SOLV  HW2     5538    7.056655128    5.636771252    7.370330412
 1201 SOLV  OW      5539    2.165311406    5.355432092    5.670660548
 1201 SOLV  HW1     5540    2.249250939    5.397024111    5.705678394
 1201 SOLV  HW2     5541    2.087483696    5.414551856    5.691864425
 1202 SOLV  OW      5542    1.915620248    2.799988323    4.306389581
 1202 SOLV  HW1     5543    2.014471699    2.805112112    4.320661047
 1202 SOLV  HW2     5544    1.896781563    2.782243171    4.209788455
 1203 SOLV  OW      5545    0.911592123    0.366895236    3.143566446
 1203 SOLV  HW1     5546    0.936123909    0.451637659    3.190669804
 1203 SOLV  HW2     5547    0.812336385    0.362717105    3.132048371
 1204 SOLV  OW      5548    4.650052514    7.102124187    4.742276505
 1204 SOLV  HW1     5549    4.663505715    7.052187395    4.656676487
 1204 SOLV  HW2     5550    4.713918725    7.178975763    4.746397872
 1205 SOLV  OW      5551    6.194998351    4.917476427    1.820412466
 1205 SOLV  HW1     5552    6.181944605    5.015903500    1.808425833
 1205 SOLV  HW2     5553    6.169518730    4.869990717    1.736164183
 1206 SOLV  OW      5554    4.354178555    7.493386180    7.156528688
 1206 SOLV  HW1     5555    4.453011545    7.488685682    7.171070188
 1206 SOLV  HW2     5556    4.307211096    7.446908784    7.231597937
 1207 SOLV  OW      5557    5.064883617    5.239013934    2.096336326
 1207 SOLV  HW1     5558    5.025912668    5.211379774    2.008476889
 1207 SOLV  HW2     5559    5.086368689    5.157619977    2.150327664
 1208 SOLV  OW      5560    7.097424117    2.589402976    1.789953301
 1208 SOLV  HW1     5561    7.056187621    2.647934862    1.859778049
 1208 SOLV  HW2     5562    7.076974276    2.493668763    1.810416382
 1209 SOLV  OW      5563    4.666815296    3.927889207    4.798094870
 1209 SOLV  HW1     5564    4.671368926    3.874312897    4.713768853
 1209 SOLV  HW2     5565    4.572374335    3.956527031    4.814305394
 1210 SOLV  OW      5566    5.602397418    7.337999012    0.000054131
 1210 SOLV  HW1     5567    5.629120678    7.330223351    0.096113230
 1210 SOLV  HW2     5568    5.638710006    7.260070162   -0.051037249
 1211 SOLV  OW      5569    0.636389540    2.917681304    4.042589145
 1211 SOLV  HW1     5570    0.650080598    2.853251846    4.117843230
 1211 SOLV  HW2     5571    0.715750217    2.915231410    3.981781761
 1212 SOLV  OW      5572    4.490376255    2.959124509    2.652460460
 1212 SOLV  HW1     5573    4.563526960    2.941553435    2.586564940
 1212 SOLV  HW2     5574    4.424682487    2.883751735    2.650187771
 1213 SOLV  OW      5575    6.752256107    5.157309502    1.034780130
 1213 SOLV  HW1     5576    6.691284433    5.236286547    1.041626692
 1213 SOLV  HW2     5577    6.815011980    5.170230817    0.957991633
 1214 SOLV  OW      5578    4.133281172    5.646855311    5.262045130
 1214 SOLV  HW1     5579    4.141534135    5.569777941    5.198856096
 1214 SOLV  HW2     5580    4.119629852    5.612450531    5.354952031
 1215 SOLV  OW      5581    7.537875200    0.166730530    3.679696970
 1215 SOLV  HW1     5582    7.457432386    0.164726679    3.620308715
 1215 SOLV  HW2     5583    7.526890646    0.099521150    3.752937814
 1216 SOLV  OW      5584    1.604003583    0.755217846    3.395815602
 1216 SOLV  HW1     5585    1.662304247    0.681135521    3.429198285
 1216 SOLV  HW2     5586    1.654004098    0.841696796    3.400599809
 1217 SOLV  OW      5587    1.254511510    6.380118491    1.743845768
 1217 SOLV  HW1     5588    1.343982334    6.367663566    1.786740260
 1217 SOLV  HW2     5589    1.185447306    6.329585479    1.795581609
 1218 SOLV  OW      5590    1.410821863    2.168206269    5.493276814
 1218 SOLV  HW1     5591    1.356734031    2.178342423    5.576782953
 1218 SOLV  HW2     5592    1.352711463    2.132671533    5.420051727
 1219 SOLV  OW      5593    2.323168912    1.465866111    6.376425201
 1219 SOLV  HW1     5594    2.370306018    1.553380459    6.387428818
 1219 SOLV  HW2     5595    2.236174820    1.468459467    6.425690226
 1220 SOLV  OW      5596    5.728087285    3.535871922    2.506834395
 1220 SOLV  HW1     5597    5.782813971    3.617064337    2.527199471
 1220 SOLV  HW2     5598    5.726895830    3.520425349    2.408032546
 1221 SOLV  OW      5599    2.269805577    4.712413043    4.129748591
 1221 SOLV  HW1     5600    2.351466873    4.655986721    4.141954483
 1221 SOLV  HW2     5601    2.296766410    4.808074129    4.118631360
 1222 SOLV  OW      5602    1.479493664    1.935512799    7.524566031
 1222 SOLV  HW1     5603    1.424851145    2.008722759    7.483867538
 1222 SOLV  HW2     5604    1.576612969    1.954344330    7.509906426
 1223 SOLV  OW      5605    2.309504249    7.167934299    5.621123822
 1223 SOLV  HW1     5606    2.383780564    7.182207479    5.686555164
 1223 SOLV  HW2     5607    2.284974466    7.255262591    5.579005203
 1224 SOLV  OW      5608    1.481731890    4.878551360    1.799559361
 1224 SOLV  HW1     5609    1.565454366    4.836653591    1.764394070
 1224 SOLV  HW2     5610    1.403452447    4.820506893    1.777096463
 1225 SOLV  OW      5611    2.373582153    7.067984716    2.637578341
 1225 SOLV  HW1     5612    2.342408344    7.161740796    2.653059933
 1225 SOLV  HW2     5613    2.357491188    7.042859966    2.542125067
 1226 SOLV  OW      5614    4.114874434    7.580124096    3.462006316
 1226 SOLV  HW1     5615    4.023053520    7.540729731    3.457872194
 1226 SOLV  HW2     5616    4.168776558    7.547170800    3.384490587
 1227 SOLV  OW      5617    4.737525981    6.908775183    5.324629317
 1227 SOLV  HW1     5618    4.685559559    6.825274060    5.306495829
 1227 SOLV  HW2     5619    4.675329106    6.987078126    5.326027102
 1228 SOLV  OW      5620    4.041060634    4.373629296    1.271754077
 1228 SOLV  HW1     5621    3.996138291    4.460801043    1.291363041
 1228 SOLV  HW2     5622    3.991677827    4.326381175    1.198745053
 1229 SOLV  OW      5623    1.854283936    5.136408365    6.371455663
 1229 SOLV  HW1     5624    1.822430715    5.136325666    6.276655375
 1229 SOLV  HW2     5625    1.775522837    5.134749655    6.433064632
 1230 SOLV  OW      5626    7.087281864    4.619056133    1.121955916
 1230 SOLV  HW1     5627    7.154645028    4.689463778    1.099439072
 1230 SOLV  HW2     5628    7.096992449    4.593189404    1.218073441
 1231 SOLV  OW      5629    3.536103967    5.161879152    0.228160934
 1231 SOLV  HW1     5630    3.542795572    5.102291081    0.148121494
 1231 SOLV  HW2     5631    3.555812310    5.109052955    0.310760757
 1232 SOLV  OW      5632    0.640576466    1.682702101    2.015730473
 1232 SOLV  HW1     5633    0.700841552    1.712867327    2.089623348
 1232 SOLV  HW2     5634    0.690397605    1.685070922    1.929046350
 1233 SOLV  OW      5635    6.078957980    7.574413991    5.687365660
 1233 SOLV  HW1     5636    6.144287565    7.648989896    5.700424244
 1233 SOLV  HW2     5637    6.127192602    7.486875574    5.690889403
 1234 SOLV  OW      5638    3.487175136    5.063949761    1.300823343
 1234 SOLV  HW1     5639    3.439286298    5.007958034    1.368447754
 1234 SOLV  HW2     5640    3.534492904    5.004478147    1.235819398
 1235 SOLV  OW      5641    7.241850479    7.111699335    1.800293070
 1235 SOLV  HW1     5642    7.339324920    7.127698848    1.815874979
 1235 SOLV  HW2     5643    7.192452505    7.198438913    1.806467302
 1236 SOLV  OW      5644    2.427828328    5.569239633    0.846460628
 1236 SOLV  HW1     5645    2.459934840    5.530779780    0.759907377
 1236 SOLV  HW2     5646    2.445456208    5.504230329    0.920382248
 1237 SOLV  OW      5647    1.921184926    0.911887351    7.493487456
 1237 SOLV  HW1     5648    1.841120847    0.952898786    7.537188701
 1237 SOLV  HW2     5649    1.967151111    0.851243175    7.558382991
 1238 SOLV  OW      5650    2.728793413    6.017920809    3.695141855
 1238 SOLV  HW1     5651    2.702472491    6.026031902    3.599001473
 1238 SOLV  HW2     5652    2.819167893    6.058612579    3.708488327
 1239 SOLV  OW      5653    7.585576261    3.106685136    3.722119391
 1239 SOLV  HW1     5654    7.634709725    3.144464358    3.800608152
 1239 SOLV  HW2     5655    7.630967382    3.135010072    3.637625638
 1240 SOLV  OW      5656    3.011419995    4.946721356    7.291400079
 1240 SOLV  HW1     5657    3.054774848    5.028155574    7.330005178
 1240 SOLV  HW2     5658    3.008742770    4.874474506    7.360498876
 1241 SOLV  OW      5659    6.070636111    7.121565013    5.234338441
 1241 SOLV  HW1     5660    5.987709025    7.172114358    5.210477767
 1241 SOLV  HW2     5661    6.098837335    7.145744368    5.327190280
 1242 SOLV  OW      5662    5.019271262    0.246029890    4.304099473
 1242 SOLV  HW1     5663    5.004101476    0.293243869    4.390945060
 1242 SOLV  HW2     5664    4.941199849    0.261677528    4.243589572
 1243 SOLV  OW      5665    3.525368534    1.457940399    2.631766631
 1243 SOLV  HW1     5666    3.548389807    1.509883670    2.549463663
 1243 SOLV  HW2     5667    3.463550873    1.511856563    2.688981231
 1244 SOLV  OW      5668    4.639206812    0.419559024    0.573487800
 1244 SOLV  HW1     5669    4.549383224    0.445525935    0.538001455
 1244 SOLV  HW2     5670    4.637839308    0.423101623    0.673424348
 1245 SOLV  OW      5671    7.494396450    2.309446054    2.653104000
 1245 SOLV  HW1     5672    7.453035703    2.286776169    2.741293491
 1245 SOLV  HW2     5673    7.471323688    2.238672081    2.586315315
 1246 SOLV  OW      5674    5.935205282    2.916926604    3.496966734
 1246 SOLV  HW1     5675    5.958733899    3.007986288    3.462960836
 1246 SOLV  HW2     5676    5.908343040    2.858638725    3.420267095
 1247 SOLV  OW      5677    6.310900284    6.485291721    6.309544476
 1247 SOLV  HW1     5678    6.325450140    6.501500168    6.211937245
 1247 SOLV  HW2     5679    6.282566175    6.390432644    6.323703335
 1248 SOLV  OW      5680    4.311538901    3.876319948    6.827828698
 1248 SOLV  HW1     5681    4.277462737    3.798636000    6.774861948
 1248 SOLV  HW2     5682    4.361412163    3.842822045    6.907778372
 1249 SOLV  OW      5683    6.097457481    3.207733332    2.515008737
 1249 SOLV  HW1     5684    6.149286227    3.289332270    2.489371313
 1249 SOLV  HW2     5685    6.080934226    3.151861705    2.433724785
 1250 SOLV  OW      5686    3.297215585    2.433311288    0.462197415
 1250 SOLV  HW1     5687    3.311311138    2.523169272    0.503771546
 1250 SOLV  HW2     5688    3.300840808    2.441739348    0.362611254
 1251 SOLV  OW      5689    1.473050423    7.450966151    0.217052017
 1251 SOLV  HW1     5690    1.563750731    7.493096729    0.217609232
 1251 SOLV  HW2     5691    1.477758859    7.361174539    0.260836794
 1252 SOLV  OW      5692    4.330981038    5.680927920    3.963473576
 1252 SOLV  HW1     5693    4.426254953    5.709237649    3.974581507
 1252 SOLV  HW2     5694    4.322491028    5.583540967    3.984585524
 1253 SOLV  OW      5695    0.365120022    4.564642496    6.549964961
 1253 SOLV  HW1     5696    0.402615543    4.488893149    6.603425018
 1253 SOLV  HW2     5697    0.285880767    4.532707782    6.497973805
 1254 SOLV  OW      5698    3.714145163    4.324239645    5.554303502
 1254 SOLV  HW1     5699    3.624298822    4.366019326    5.540755311
 1254 SOLV  HW2     5700    3.785131180    4.386390765    5.521142930
 1255 SOLV  OW      5701    1.691059377    3.704852291    0.386008138
 1255 SOLV  HW1     5702    1.719588586    3.652181943    0.466094495
 1255 SOLV  HW2     5703    1.604725217    3.668339590    0.351150920
 1256 SOLV  OW      5704    3.567784255    2.834234300    0.219551050
 1256 SOLV  HW1     5705    3.567586067    2.880026455    0.130651531
 1256 SOLV  HW2     5706    3.659447906    2.838954065    0.259244197
 1257 SOLV  OW      5707    1.218233069    6.907349715    0.372530086
 1257 SOLV  HW1     5708    1.204088546    6.862119332    0.460596965
 1257 SOLV  HW2     5709    1.193039723    6.844909685    0.298583262
 1258 SOLV  OW      5710    5.372544719    2.678106535    7.560729923
 1258 SOLV  HW1     5711    5.434445353    2.751856283    7.587766111
[truncated: 7,221,107 more chars]
