# Supplementary material for: Flexible Gaussian Accelerated Molecular Dynamics to Enhance Biological Sampling
Source: J Chem Theory Comput. 2023 Aug 31;19(18):6521–31. doi: 10.1021/acs.jctc.3c00619 (PMC10536968; doi:10.1021/acs.jctc.3c00619)
Supplement: Supplementary file 2 — ct3c00619_si_002.zip [file ct3c00619_si_002.zip › nglycoprotein/topo/5ngh_54a8.top]

TITLE
MAKE_TOP topology, using:
54a8.mtb
54a8.ifp

Force-field code: 54A8
END
PHYSICALCONSTANTS
# FPEPSI: 1.0/(4.0*PI*EPS0) (EPS0 is the permittivity of vacuum)
138.9354
# HBAR: Planck's constant HBAR = H/(2* PI)
0.0635078
# SPDL: Speed of light (nm/ps)
299792.458
# BOLTZ: Boltzmann's constant kB
0.00831441
END
TOPVERSION
2.0
END
ATOMTYPENAME
# NRATT: number of van der Waals atom types
54
# TYPE: atom type names
O
OM
OA
OE
OW
N
NT
NL
NR
NZ
# 10
NE
C
CH0
CH1
CH2
CH3
CH4
CH2r
CR1
HC
# 20
H
DUM
S
CU1+
CU2+
FE
ZN2+
MG2+
CA2+
P,SI
# 30
AR
F
CL
BR
CMet
OMet
NA+
CL-
CChl
CLChl
# 40
HChl
SDmso
CDmso
ODmso
CCl4
CLCl4
FTFE
CTFE
CHTFE
OTFE
# 50
CUrea
OUrea
NUrea
CH3p
END
RESNAME
# NRAA2: number of residues in a solute molecule
162
# AANM: residue names
GLU
GLY
ASN
ASP
VAL
ARG
ARG
ASN
PHE
ASP
# 10
VAL
SER
LYSH
ILE
SER
GLY
TYR
TRP
TYR
SER
# 20
VAL
LEU
LEU
ALA
SER
ASP
VAL
ARG
GLU
LYSH
# 30
THR
GLU
GLU
ASN
SER
SER
MET
ARG
VAL
PHE
# 40
VAL
ASN
HISB
ILE
GLU
VAL
LEU
SER
ASN
SER
# 50
SER
LEU
LEU
PHE
ASN
MET
HISH
ILE
LYSH
VAL
# 60
ASP
GLY
LYSH
CYS1
THR
GLU
ILE
ALA
LEU
VAL
# 70
SER
ASP
LYSH
THR
GLU
LYSH
ASP
GLY
GLU
TYR
# 80
SER
VAL
GLU
TYR
ASP
GLY
TYR
ASN
VAL
PHE
# 90
ARG
ILE
VAL
GLU
THR
ASP
TYR
THR
ASP
TYR
# 100
ILE
ILE
PHE
HISB
LEU
VAL
ASN
PHE
LYSH
GLU
# 110
LYSH
ASP
SER
PHE
GLN
MET
MET
GLU
LEU
SER
# 120
ALA
ARG
GLU
PRO
ASP
THR
SER
GLU
GLU
VAL
# 130
ARG
LYSH
ARG
PHE
VAL
GLU
TYR
CYSH
GLN
LYSH
# 140
HISA
GLY
ILE
VAL
LYSH
GLU
ASN
ILE
PHE
ASP
# 150
LEU
THR
GLU
VAL
ASP
ARG
CYS2
LEU
GLN
ALA
# 160
ARG
GLY
END
SOLUTEATOM
#   NRP: number of solute atoms
 1729
#  ATNM: atom number
#  MRES: residue number
#  PANM: atom name of solute atom
#   IAC: integer (van der Waals) atom type code
#  MASS: mass of solute atom
#    CG: charge of solute atom
#   CGC: charge group code (0 or 1)
#   INE: number of excluded atoms
# INE14: number of 1-4 interactions
# ATNM MRES PANM IAC     MASS       CG  CGC INE
#                                           INE14
     1    1   H1  21  1.00800  0.25000  0     4     2     3     4     5
                                              2     6    11
     2    1   H2  21  1.00800  0.25000  0     3     3     4     5
                                              2     6    11
     3    1    N   8 14.00670  0.05000  0     4     4     5     6    11
                                              3     7    12    13
     4    1   H3  21  1.00800  0.25000  0     1     5
                                              2     6    11
     5    1   CA  14 13.01900  0.20000  1     5     6     7    11    12    13
                                              3     8    14    15
     6    1   CB  15 14.02700  0.00000  1     3     7     8    11
                                              4     9    10    12    13
     7    1   CG  15 14.02700  0.16000  0     3     8     9    10
                                              1    11
     8    1   CD  12 12.01100  0.27000  0     2     9    10
                                              0
     9    1  OE1   2 15.99940 -0.71500  0     1    10
                                              0
    10    1  OE2   2 15.99940 -0.71500  1     0
                                              0
    11    1    C  12 12.01100  0.45000  0     4    12    13    14    15
                                              1    16
    12    1    O   1 15.99940 -0.45000  1     1    13
                                              2    14    15
    13    2    N   6 14.00670 -0.31000  0     3    14    15    16
                                              2    17    18
    14    2    H  21  1.00800  0.31000  1     1    15
                                              1    16
    15    2   CA  15 14.02700  0.00000  1     3    16    17    18
                                              2    19    20
    16    2    C  12 12.01100  0.45000  0     4    17    18    19    20
                                              2    21    27
    17    2    O   1 15.99940 -0.45000  1     1    18
                                              2    19    20
    18    3    N   6 14.00670 -0.31000  0     4    19    20    21    27
                                              3    22    28    29
    19    3    H  21  1.00800  0.31000  1     1    20
                                              2    21    27
    20    3   CA  14 13.01900  0.00000  0     5    21    22    27    28    29
                                              4    23    24    30    31
    21    3   CB  15 14.02700  0.00000  1     4    22    23    24    27
                                              4    25    26    28    29
    22    3   CG  12 12.01100  0.29000  0     4    23    24    25    26
                                              1    27
    23    3  OD1   1 15.99940 -0.45000  0     1    24
                                              2    25    26
    24    3  ND2   7 14.00670 -0.72000  0     2    25    26
                                              0
    25    3 HD21  21  1.00800  0.44000  0     1    26
                                              0
    26    3 HD22  21  1.00800  0.44000  1     0
                                              0
    27    3    C  12 12.01100  0.45000  0     4    28    29    30    31
                                              2    32    36
    28    3    O   1 15.99940 -0.45000  1     1    29
                                              2    30    31
    29    4    N   6 14.00670 -0.31000  0     4    30    31    32    36
                                              3    33    37    38
    30    4    H  21  1.00800  0.31000  1     1    31
                                              2    32    36
    31    4   CA  14 13.01900  0.00000  1     5    32    33    36    37    38
                                              4    34    35    39    40
    32    4   CB  15 14.02700  0.16000  0     4    33    34    35    36
                                              2    37    38
    33    4   CG  12 12.01100  0.27000  0     2    34    35
                                              1    36
    34    4  OD1   2 15.99940 -0.71500  0     1    35
                                              0
    35    4  OD2   2 15.99940 -0.71500  1     0
                                              0
    36    4    C  12 12.01100  0.45000  0     4    37    38    39    40
                                              2    41    44
    37    4    O   1 15.99940 -0.45000  1     1    38
                                              2    39    40
    38    5    N   6 14.00670 -0.31000  0     4    39    40    41    44
                                              4    42    43    45    46
    39    5    H  21  1.00800  0.31000  1     1    40
                                              2    41    44
    40    5   CA  14 13.01900  0.00000  0     6    41    42    43    44    45    46
                                              2    47    48
    41    5   CB  14 13.01900  0.00000  0     3    42    43    44
                                              2    45    46
    42    5  CG1  16 15.03500  0.00000  0     1    43
                                              1    44
    43    5  CG2  16 15.03500  0.00000  1     0
                                              1    44
    44    5    C  12 12.01100  0.45000  0     4    45    46    47    48
                                              2    49    61
    45    5    O   1 15.99940 -0.45000  1     1    46
                                              2    47    48
    46    6    N   6 14.00670 -0.31000  0     4    47    48    49    61
                                              3    50    62    63
    47    6    H  21  1.00800  0.31000  1     1    48
                                              2    49    61
    48    6   CA  14 13.01900  0.00000  0     5    49    50    61    62    63
                                              3    51    64    65
    49    6   CB  15 14.02700  0.00000  0     3    50    51    61
                                              3    52    62    63
    50    6   CG  15 14.02700  0.00000  1     2    51    52
                                              3    53    54    61
    51    6   CD  15 14.02700  0.09000  0     3    52    53    54
                                              2    55    58
    52    6   NE  11 14.00670 -0.10500  0     4    53    54    55    58
                                              4    56    57    59    60
    53    6   HE  21  1.00800  0.34500  0     1    54
                                              2    55    58
    54    6   CZ  12 12.01100  0.01000  0     6    55    56    57    58    59    60
                                              0
    55    6  NH1  10 14.00670 -0.36000  0     3    56    57    58
                                              2    59    60
    56    6 HH11  21  1.00800  0.34500  0     1    57
                                              1    58
    57    6 HH12  21  1.00800  0.34500  0     0
                                              1    58
    58    6  NH2  10 14.00670 -0.36000  0     2    59    60
                                              0
    59    6 HH21  21  1.00800  0.34500  0     1    60
                                              0
    60    6 HH22  21  1.00800  0.34500  1     0
                                              0
    61    6    C  12 12.01100  0.45000  0     4    62    63    64    65
                                              2    66    78
    62    6    O   1 15.99940 -0.45000  1     1    63
                                              2    64    65
    63    7    N   6 14.00670 -0.31000  0     4    64    65    66    78
                                              3    67    79    80
    64    7    H  21  1.00800  0.31000  1     1    65
                                              2    66    78
    65    7   CA  14 13.01900  0.00000  0     5    66    67    78    79    80
                                              3    68    81    82
    66    7   CB  15 14.02700  0.00000  0     3    67    68    78
                                              3    69    79    80
    67    7   CG  15 14.02700  0.00000  1     2    68    69
                                              3    70    71    78
    68    7   CD  15 14.02700  0.09000  0     3    69    70    71
                                              2    72    75
    69    7   NE  11 14.00670 -0.10500  0     4    70    71    72    75
                                              4    73    74    76    77
    70    7   HE  21  1.00800  0.34500  0     1    71
                                              2    72    75
    71    7   CZ  12 12.01100  0.01000  0     6    72    73    74    75    76    77
                                              0
    72    7  NH1  10 14.00670 -0.36000  0     3    73    74    75
                                              2    76    77
    73    7 HH11  21  1.00800  0.34500  0     1    74
                                              1    75
    74    7 HH12  21  1.00800  0.34500  0     0
                                              1    75
    75    7  NH2  10 14.00670 -0.36000  0     2    76    77
                                              0
    76    7 HH21  21  1.00800  0.34500  0     1    77
                                              0
    77    7 HH22  21  1.00800  0.34500  1     0
                                              0
    78    7    C  12 12.01100  0.45000  0     4    79    80    81    82
                                              2    83    89
    79    7    O   1 15.99940 -0.45000  1     1    80
                                              2    81    82
    80    8    N   6 14.00670 -0.31000  0     4    81    82    83    89
                                              3    84    90    91
    81    8    H  21  1.00800  0.31000  1     1    82
                                              2    83    89
    82    8   CA  14 13.01900  0.00000  0     5    83    84    89    90    91
                                              4    85    86    92    93
    83    8   CB  15 14.02700  0.00000  1     4    84    85    86    89
                                              4    87    88    90    91
    84    8   CG  12 12.01100  0.29000  0     4    85    86    87    88
                                              1    89
    85    8  OD1   1 15.99940 -0.45000  0     1    86
                                              2    87    88
    86    8  ND2   7 14.00670 -0.72000  0     2    87    88
                                              0
    87    8 HD21  21  1.00800  0.44000  0     1    88
                                              0
    88    8 HD22  21  1.00800  0.44000  1     0
                                              0
    89    8    C  12 12.01100  0.45000  0     4    90    91    92    93
                                              2    94   106
    90    8    O   1 15.99940 -0.45000  1     1    91
                                              2    92    93
    91    9    N   6 14.00670 -0.31000  0     4    92    93    94   106
                                              3    95   107   108
    92    9    H  21  1.00800  0.31000  1     1    93
                                              2    94   106
    93    9   CA  14 13.01900  0.00000  0     5    94    95   106   107   108
                                              4    96    98   109   110
    94    9   CB  15 14.02700  0.00000  0     8    95    96    97    98    99   100
                                                  102   106
                                              2   107   108
    95    9   CG  12 12.01100  0.00000  1     9    96    97    98    99   100   101
                                                  102   103   104
                                              1   106
    96    9  CD1  12 12.01100 -0.14000  0     8    97    98    99   100   101   102
                                                  104   105
                                              0
    97    9  HD1  20  1.00800  0.14000  1     4    98   100   101   104
                                              0
    98    9  CD2  12 12.01100 -0.14000  0     6    99   100   102   103   104   105
                                              0
    99    9  HD2  20  1.00800  0.14000  1     3   102   103   104
                                              0
   100    9  CE1  12 12.01100 -0.14000  0     5   101   102   103   104   105
                                              0
   101    9  HE1  20  1.00800  0.14000  1     3   102   104   105
                                              0
   102    9  CE2  12 12.01100 -0.14000  0     3   103   104   105
                                              0
   103    9  HE2  20  1.00800  0.14000  1     2   104   105
                                              0
   104    9   CZ  12 12.01100 -0.14000  0     1   105
                                              0
   105    9   HZ  20  1.00800  0.14000  1     0
                                              0
   106    9    C  12 12.01100  0.45000  0     4   107   108   109   110
                                              2   111   115
   107    9    O   1 15.99940 -0.45000  1     1   108
                                              2   109   110
   108   10    N   6 14.00670 -0.31000  0     4   109   110   111   115
                                              3   112   116   117
   109   10    H  21  1.00800  0.31000  1     1   110
                                              2   111   115
   110   10   CA  14 13.01900  0.00000  1     5   111   112   115   116   117
                                              4   113   114   118   119
   111   10   CB  15 14.02700  0.16000  0     4   112   113   114   115
                                              2   116   117
   112   10   CG  12 12.01100  0.27000  0     2   113   114
                                              1   115
   113   10  OD1   2 15.99940 -0.71500  0     1   114
                                              0
   114   10  OD2   2 15.99940 -0.71500  1     0
                                              0
   115   10    C  12 12.01100  0.45000  0     4   116   117   118   119
                                              2   120   123
   116   10    O   1 15.99940 -0.45000  1     1   117
                                              2   118   119
   117   11    N   6 14.00670 -0.31000  0     4   118   119   120   123
                                              4   121   122   124   125
   118   11    H  21  1.00800  0.31000  1     1   119
                                              2   120   123
   119   11   CA  14 13.01900  0.00000  0     6   120   121   122   123   124   125
                                              2   126   127
   120   11   CB  14 13.01900  0.00000  0     3   121   122   123
                                              2   124   125
   121   11  CG1  16 15.03500  0.00000  0     1   122
                                              1   123
   122   11  CG2  16 15.03500  0.00000  1     0
                                              1   123
   123   11    C  12 12.01100  0.45000  0     4   124   125   126   127
                                              2   128   131
   124   11    O   1 15.99940 -0.45000  1     1   125
                                              2   126   127
   125   12    N   6 14.00670 -0.31000  0     4   126   127   128   131
                                              3   129   132   133
   126   12    H  21  1.00800  0.31000  1     1   127
                                              2   128   131
   127   12   CA  14 13.01900  0.00000  1     5   128   129   131   132   133
                                              3   130   134   135
   128   12   CB  15 14.02700  0.26600  0     3   129   130   131
                                              2   132   133
   129   12   OG   3 15.99940 -0.67400  0     1   130
                                              1   131
   130   12   HG  21  1.00800  0.40800  1     0
                                              0
   131   12    C  12 12.01100  0.45000  0     4   132   133   134   135
                                              2   136   144
   132   12    O   1 15.99940 -0.45000  1     1   133
                                              2   134   135
   133   13    N   6 14.00670 -0.31000  0     4   134   135   136   144
                                              3   137   145   146
   134   13    H  21  1.00800  0.31000  1     1   135
                                              2   136   144
   135   13   CA  14 13.01900  0.00000  0     5   136   137   144   145   146
                                              3   138   147   148
   136   13   CB  15 14.02700  0.00000  1     3   137   138   144
                                              3   139   145   146
   137   13   CG  15 14.02700  0.00000  0     2   138   139
                                              2   140   144
   138   13   CD  15 14.02700  0.00000  1     2   139   140
                                              3   141   142   143
   139   13   CE  15 14.02700  0.20000  0     4   140   141   142   143
                                              0
   140   13   NZ   8 14.00670  0.05000  0     3   141   142   143
                                              0
   141   13  HZ1  21  1.00800  0.25000  0     2   142   143
                                              0
   142   13  HZ2  21  1.00800  0.25000  0     1   143
                                              0
   143   13  HZ3  21  1.00800  0.25000  1     0
                                              0
   144   13    C  12 12.01100  0.45000  0     4   145   146   147   148
                                              2   149   153
   145   13    O   1 15.99940 -0.45000  1     1   146
                                              2   147   148
   146   14    N   6 14.00670 -0.31000  0     4   147   148   149   153
                                              4   150   151   154   155
   147   14    H  21  1.00800  0.31000  1     1   148
                                              2   149   153
   148   14   CA  14 13.01900  0.00000  1     6   149   150   151   153   154   155
                                              3   152   156   157
   149   14   CB  14 13.01900  0.00000  0     4   150   151   152   153
                                              2   154   155
   150   14  CG1  15 14.02700  0.00000  0     2   151   152
                                              1   153
   151   14  CG2  16 15.03500  0.00000  0     0
                                              2   152   153
   152   14   CD  16 15.03500  0.00000  1     0
                                              0
   153   14    C  12 12.01100  0.45000  0     4   154   155   156   157
                                              2   158   161
   154   14    O   1 15.99940 -0.45000  1     1   155
                                              2   156   157
   155   15    N   6 14.00670 -0.31000  0     4   156   157   158   161
                                              3   159   162   163
   156   15    H  21  1.00800  0.31000  1     1   157
                                              2   158   161
   157   15   CA  14 13.01900  0.00000  1     5   158   159   161   162   163
                                              3   160   164   165
   158   15   CB  15 14.02700  0.26600  0     3   159   160   161
                                              2   162   163
   159   15   OG   3 15.99940 -0.67400  0     1   160
                                              1   161
   160   15   HG  21  1.00800  0.40800  1     0
                                              0
   161   15    C  12 12.01100  0.45000  0     4   162   163   164   165
                                              1   166
   162   15    O   1 15.99940 -0.45000  1     1   163
                                              2   164   165
   163   16    N   6 14.00670 -0.31000  0     3   164   165   166
                                              2   167   168
   164   16    H  21  1.00800  0.31000  1     1   165
                                              1   166
   165   16   CA  15 14.02700  0.00000  1     3   166   167   168
                                              2   169   170
   166   16    C  12 12.01100  0.45000  0     4   167   168   169   170
                                              2   171   184
   167   16    O   1 15.99940 -0.45000  1     1   168
                                              2   169   170
   168   17    N   6 14.00670 -0.31000  0     4   169   170   171   184
                                              3   172   185   186
   169   17    H  21  1.00800  0.31000  1     1   170
                                              2   171   184
   170   17   CA  14 13.01900  0.00000  0     5   171   172   184   185   186
                                              4   173   175   187   188
   171   17   CB  15 14.02700  0.00000  0     8   172   173   174   175   176   177
                                                  179   184
                                              2   185   186
   172   17   CG  12 12.01100  0.00000  1     9   173   174   175   176   177   178
                                                  179   180   181
                                              1   184
   173   17  CD1  12 12.01100 -0.14000  0     8   174   175   176   177   178   179
                                                  181   182
                                              0
   174   17  HD1  20  1.00800  0.14000  1     4   175   177   178   181
                                              0
   175   17  CD2  12 12.01100 -0.14000  0     6   176   177   179   180   181   182
                                              0
   176   17  HD2  20  1.00800  0.14000  1     3   179   180   181
                                              0
   177   17  CE1  12 12.01100 -0.14000  0     5   178   179   180   181   182
                                              1   183
   178   17  HE1  20  1.00800  0.14000  1     3   179   181   182
                                              0
   179   17  CE2  12 12.01100 -0.14000  0     3   180   181   182
                                              1   183
   180   17  HE2  20  1.00800  0.14000  1     2   181   182
                                              0
   181   17   CZ  12 12.01100  0.20300  0     2   182   183
                                              0
   182   17   OH   3 15.99940 -0.61100  0     1   183
                                              0
   183   17   HH  21  1.00800  0.40800  1     0
                                              0
   184   17    C  12 12.01100  0.45000  0     4   185   186   187   188
                                              2   189   205
   185   17    O   1 15.99940 -0.45000  1     1   186
                                              2   187   188
   186   18    N   6 14.00670 -0.31000  0     4   187   188   189   205
                                              3   190   206   207
   187   18    H  21  1.00800  0.31000  1     1   188
                                              2   189   205
   188   18   CA  14 13.01900  0.00000  0     5   189   190   205   206   207
                                              4   191   193   208   209
   189   18   CB  15 14.02700  0.00000  1     8   190   191   192   193   194   196
                                                  197   205
                                              2   206   207
   190   18   CG  12 12.01100 -0.21000  0    10   191   192   193   194   195   196
                                                  197   198   199   201
                                              1   205
   191   18  CD1  12 12.01100 -0.14000  0     7   192   193   194   195   196   197
                                                  199
                                              0
   192   18  HD1  20  1.00800  0.14000  0     4   193   194   195   196
                                              0
   193   18  CD2  12 12.01100  0.00000  0    10   194   195   196   197   198   199
                                                  200   201   202   203
                                              0
   194   18  NE1   9 14.00670 -0.10000  0     6   195   196   197   199   200   203
                                              0
   195   18  HE1  21  1.00800  0.31000  0     2   196   199
                                              0
   196   18  CE2  12 12.01100  0.00000  1     7   197   198   199   200   201   203
                                                  204
                                              0
   197   18  CE3  12 12.01100 -0.14000  0     6   198   199   201   202   203   204
                                              0
   198   18  HE3  20  1.00800  0.14000  1     3   201   202   203
                                              0
   199   18  CZ2  12 12.01100 -0.14000  0     5   200   201   202   203   204
                                              0
   200   18  HZ2  20  1.00800  0.14000  1     3   201   203   204
                                              0
   201   18  CZ3  12 12.01100 -0.14000  0     3   202   203   204
                                              0
   202   18  HZ3  20  1.00800  0.14000  1     2   203   204
                                              0
   203   18  CH2  12 12.01100 -0.14000  0     1   204
                                              0
   204   18  HH2  20  1.00800  0.14000  1     0
                                              0
   205   18    C  12 12.01100  0.45000  0     4   206   207   208   209
                                              2   210   223
   206   18    O   1 15.99940 -0.45000  1     1   207
                                              2   208   209
   207   19    N   6 14.00670 -0.31000  0     4   208   209   210   223
                                              3   211   224   225
   208   19    H  21  1.00800  0.31000  1     1   209
                                              2   210   223
   209   19   CA  14 13.01900  0.00000  0     5   210   211   223   224   225
                                              4   212   214   226   227
   210   19   CB  15 14.02700  0.00000  0     8   211   212   213   214   215   216
                                                  218   223
                                              2   224   225
   211   19   CG  12 12.01100  0.00000  1     9   212   213   214   215   216   217
                                                  218   219   220
                                              1   223
   212   19  CD1  12 12.01100 -0.14000  0     8   213   214   215   216   217   218
                                                  220   221
                                              0
   213   19  HD1  20  1.00800  0.14000  1     4   214   216   217   220
                                              0
   214   19  CD2  12 12.01100 -0.14000  0     6   215   216   218   219   220   221
                                              0
   215   19  HD2  20  1.00800  0.14000  1     3   218   219   220
                                              0
   216   19  CE1  12 12.01100 -0.14000  0     5   217   218   219   220   221
                                              1   222
   217   19  HE1  20  1.00800  0.14000  1     3   218   220   221
                                              0
   218   19  CE2  12 12.01100 -0.14000  0     3   219   220   221
                                              1   222
   219   19  HE2  20  1.00800  0.14000  1     2   220   221
                                              0
   220   19   CZ  12 12.01100  0.20300  0     2   221   222
                                              0
   221   19   OH   3 15.99940 -0.61100  0     1   222
                                              0
   222   19   HH  21  1.00800  0.40800  1     0
                                              0
   223   19    C  12 12.01100  0.45000  0     4   224   225   226   227
                                              2   228   231
   224   19    O   1 15.99940 -0.45000  1     1   225
                                              2   226   227
   225   20    N   6 14.00670 -0.31000  0     4   226   227   228   231
                                              3   229   232   233
   226   20    H  21  1.00800  0.31000  1     1   227
                                              2   228   231
   227   20   CA  14 13.01900  0.00000  1     5   228   229   231   232   233
                                              3   230   234   235
   228   20   CB  15 14.02700  0.26600  0     3   229   230   231
                                              2   232   233
   229   20   OG   3 15.99940 -0.67400  0     1   230
                                              1   231
   230   20   HG  21  1.00800  0.40800  1     0
                                              0
   231   20    C  12 12.01100  0.45000  0     4   232   233   234   235
                                              2   236   239
   232   20    O   1 15.99940 -0.45000  1     1   233
                                              2   234   235
   233   21    N   6 14.00670 -0.31000  0     4   234   235   236   239
                                              4   237   238   240   241
   234   21    H  21  1.00800  0.31000  1     1   235
                                              2   236   239
   235   21   CA  14 13.01900  0.00000  0     6   236   237   238   239   240   241
                                              2   242   243
   236   21   CB  14 13.01900  0.00000  0     3   237   238   239
                                              2   240   241
   237   21  CG1  16 15.03500  0.00000  0     1   238
                                              1   239
   238   21  CG2  16 15.03500  0.00000  1     0
                                              1   239
   239   21    C  12 12.01100  0.45000  0     4   240   241   242   243
                                              2   244   248
   240   21    O   1 15.99940 -0.45000  1     1   241
                                              2   242   243
   241   22    N   6 14.00670 -0.31000  0     4   242   243   244   248
                                              3   245   249   250
   242   22    H  21  1.00800  0.31000  1     1   243
                                              2   244   248
   243   22   CA  14 13.01900  0.00000  0     5   244   245   248   249   250
                                              4   246   247   251   252
   244   22   CB  15 14.02700  0.00000  1     4   245   246   247   248
                                              2   249   250
   245   22   CG  14 13.01900  0.00000  0     2   246   247
                                              1   248
   246   22  CD1  16 15.03500  0.00000  0     1   247
                                              0
   247   22  CD2  16 15.03500  0.00000  1     0
                                              0
   248   22    C  12 12.01100  0.45000  0     4   249   250   251   252
                                              2   253   257
   249   22    O   1 15.99940 -0.45000  1     1   250
                                              2   251   252
   250   23    N   6 14.00670 -0.31000  0     4   251   252   253   257
                                              3   254   258   259
   251   23    H  21  1.00800  0.31000  1     1   252
                                              2   253   257
   252   23   CA  14 13.01900  0.00000  0     5   253   254   257   258   259
                                              4   255   256   260   261
   253   23   CB  15 14.02700  0.00000  1     4   254   255   256   257
                                              2   258   259
   254   23   CG  14 13.01900  0.00000  0     2   255   256
                                              1   257
   255   23  CD1  16 15.03500  0.00000  0     1   256
                                              0
   256   23  CD2  16 15.03500  0.00000  1     0
                                              0
   257   23    C  12 12.01100  0.45000  0     4   258   259   260   261
                                              2   262   263
   258   23    O   1 15.99940 -0.45000  1     1   259
                                              2   260   261
   259   24    N   6 14.00670 -0.31000  0     4   260   261   262   263
                                              2   264   265
   260   24    H  21  1.00800  0.31000  1     1   261
                                              2   262   263
   261   24   CA  14 13.01900  0.00000  0     4   262   263   264   265
                                              2   266   267
   262   24   CB  16 15.03500  0.00000  1     1   263
                                              2   264   265
   263   24    C  12 12.01100  0.45000  0     4   264   265   266   267
                                              2   268   271
   264   24    O   1 15.99940 -0.45000  1     1   265
                                              2   266   267
   265   25    N   6 14.00670 -0.31000  0     4   266   267   268   271
                                              3   269   272   273
   266   25    H  21  1.00800  0.31000  1     1   267
                                              2   268   271
   267   25   CA  14 13.01900  0.00000  1     5   268   269   271   272   273
                                              3   270   274   275
   268   25   CB  15 14.02700  0.26600  0     3   269   270   271
                                              2   272   273
   269   25   OG   3 15.99940 -0.67400  0     1   270
                                              1   271
   270   25   HG  21  1.00800  0.40800  1     0
                                              0
   271   25    C  12 12.01100  0.45000  0     4   272   273   274   275
                                              2   276   280
   272   25    O   1 15.99940 -0.45000  1     1   273
                                              2   274   275
   273   26    N   6 14.00670 -0.31000  0     4   274   275   276   280
                                              3   277   281   282
   274   26    H  21  1.00800  0.31000  1     1   275
                                              2   276   280
   275   26   CA  14 13.01900  0.00000  1     5   276   277   280   281   282
                                              4   278   279   283   284
   276   26   CB  15 14.02700  0.16000  0     4   277   278   279   280
                                              2   281   282
   277   26   CG  12 12.01100  0.27000  0     2   278   279
                                              1   280
   278   26  OD1   2 15.99940 -0.71500  0     1   279
                                              0
   279   26  OD2   2 15.99940 -0.71500  1     0
                                              0
   280   26    C  12 12.01100  0.45000  0     4   281   282   283   284
                                              2   285   288
   281   26    O   1 15.99940 -0.45000  1     1   282
                                              2   283   284
   282   27    N   6 14.00670 -0.31000  0     4   283   284   285   288
                                              4   286   287   289   290
   283   27    H  21  1.00800  0.31000  1     1   284
                                              2   285   288
   284   27   CA  14 13.01900  0.00000  0     6   285   286   287   288   289   290
                                              2   291   292
   285   27   CB  14 13.01900  0.00000  0     3   286   287   288
                                              2   289   290
   286   27  CG1  16 15.03500  0.00000  0     1   287
                                              1   288
   287   27  CG2  16 15.03500  0.00000  1     0
                                              1   288
   288   27    C  12 12.01100  0.45000  0     4   289   290   291   292
                                              2   293   305
   289   27    O   1 15.99940 -0.45000  1     1   290
                                              2   291   292
   290   28    N   6 14.00670 -0.31000  0     4   291   292   293   305
                                              3   294   306   307
   291   28    H  21  1.00800  0.31000  1     1   292
                                              2   293   305
   292   28   CA  14 13.01900  0.00000  0     5   293   294   305   306   307
                                              3   295   308   309
   293   28   CB  15 14.02700  0.00000  0     3   294   295   305
                                              3   296   306   307
   294   28   CG  15 14.02700  0.00000  1     2   295   296
                                              3   297   298   305
   295   28   CD  15 14.02700  0.09000  0     3   296   297   298
                                              2   299   302
   296   28   NE  11 14.00670 -0.10500  0     4   297   298   299   302
                                              4   300   301   303   304
   297   28   HE  21  1.00800  0.34500  0     1   298
                                              2   299   302
   298   28   CZ  12 12.01100  0.01000  0     6   299   300   301   302   303   304
                                              0
   299   28  NH1  10 14.00670 -0.36000  0     3   300   301   302
                                              2   303   304
   300   28 HH11  21  1.00800  0.34500  0     1   301
                                              1   302
   301   28 HH12  21  1.00800  0.34500  0     0
                                              1   302
   302   28  NH2  10 14.00670 -0.36000  0     2   303   304
                                              0
   303   28 HH21  21  1.00800  0.34500  0     1   304
                                              0
   304   28 HH22  21  1.00800  0.34500  1     0
                                              0
   305   28    C  12 12.01100  0.45000  0     4   306   307   308   309
                                              2   310   315
   306   28    O   1 15.99940 -0.45000  1     1   307
                                              2   308   309
   307   29    N   6 14.00670 -0.31000  0     4   308   309   310   315
                                              3   311   316   317
   308   29    H  21  1.00800  0.31000  1     1   309
                                              2   310   315
   309   29   CA  14 13.01900  0.00000  0     5   310   311   315   316   317
                                              3   312   318   319
   310   29   CB  15 14.02700  0.00000  1     3   311   312   315
                                              4   313   314   316   317
   311   29   CG  15 14.02700  0.16000  0     3   312   313   314
                                              1   315
   312   29   CD  12 12.01100  0.27000  0     2   313   314
                                              0
   313   29  OE1   2 15.99940 -0.71500  0     1   314
                                              0
   314   29  OE2   2 15.99940 -0.71500  1     0
                                              0
   315   29    C  12 12.01100  0.45000  0     4   316   317   318   319
                                              2   320   328
   316   29    O   1 15.99940 -0.45000  1     1   317
                                              2   318   319
   317   30    N   6 14.00670 -0.31000  0     4   318   319   320   328
                                              3   321   329   330
   318   30    H  21  1.00800  0.31000  1     1   319
                                              2   320   328
   319   30   CA  14 13.01900  0.00000  0     5   320   321   328   329   330
                                              3   322   331   332
   320   30   CB  15 14.02700  0.00000  1     3   321   322   328
                                              3   323   329   330
   321   30   CG  15 14.02700  0.00000  0     2   322   323
                                              2   324   328
   322   30   CD  15 14.02700  0.00000  1     2   323   324
                                              3   325   326   327
   323   30   CE  15 14.02700  0.20000  0     4   324   325   326   327
                                              0
   324   30   NZ   8 14.00670  0.05000  0     3   325   326   327
                                              0
   325   30  HZ1  21  1.00800  0.25000  0     2   326   327
                                              0
   326   30  HZ2  21  1.00800  0.25000  0     1   327
                                              0
   327   30  HZ3  21  1.00800  0.25000  1     0
                                              0
   328   30    C  12 12.01100  0.45000  0     4   329   330   331   332
                                              2   333   337
   329   30    O   1 15.99940 -0.45000  1     1   330
                                              2   331   332
   330   31    N   6 14.00670 -0.31000  0     4   331   332   333   337
                                              4   334   336   338   339
   331   31    H  21  1.00800  0.31000  1     1   332
                                              2   333   337
   332   31   CA  14 13.01900  0.00000  1     6   333   334   336   337   338   339
                                              3   335   340   341
   333   31   CB  14 13.01900  0.26600  0     4   334   335   336   337
                                              2   338   339
   334   31  OG1   3 15.99940 -0.67400  0     2   335   336
                                              1   337
   335   31  HG1  21  1.00800  0.40800  1     0
                                              1   336
   336   31  CG2  16 15.03500  0.00000  1     0
                                              1   337
   337   31    C  12 12.01100  0.45000  0     4   338   339   340   341
                                              2   342   347
   338   31    O   1 15.99940 -0.45000  1     1   339
                                              2   340   341
   339   32    N   6 14.00670 -0.31000  0     4   340   341   342   347
                                              3   343   348   349
   340   32    H  21  1.00800  0.31000  1     1   341
                                              2   342   347
   341   32   CA  14 13.01900  0.00000  0     5   342   343   347   348   349
                                              3   344   350   351
   342   32   CB  15 14.02700  0.00000  1     3   343   344   347
                                              4   345   346   348   349
   343   32   CG  15 14.02700  0.16000  0     3   344   345   346
                                              1   347
   344   32   CD  12 12.01100  0.27000  0     2   345   346
                                              0
   345   32  OE1   2 15.99940 -0.71500  0     1   346
                                              0
   346   32  OE2   2 15.99940 -0.71500  1     0
                                              0
   347   32    C  12 12.01100  0.45000  0     4   348   349   350   351
                                              2   352   357
   348   32    O   1 15.99940 -0.45000  1     1   349
                                              2   350   351
   349   33    N   6 14.00670 -0.31000  0     4   350   351   352   357
                                              3   353   358   359
   350   33    H  21  1.00800  0.31000  1     1   351
                                              2   352   357
   351   33   CA  14 13.01900  0.00000  0     5   352   353   357   358   359
                                              3   354   360   361
   352   33   CB  15 14.02700  0.00000  1     3   353   354   357
                                              4   355   356   358   359
   353   33   CG  15 14.02700  0.16000  0     3   354   355   356
                                              1   357
   354   33   CD  12 12.01100  0.27000  0     2   355   356
                                              0
   355   33  OE1   2 15.99940 -0.71500  0     1   356
                                              0
   356   33  OE2   2 15.99940 -0.71500  1     0
                                              0
   357   33    C  12 12.01100  0.45000  0     4   358   359   360   361
                                              2   362   368
   358   33    O   1 15.99940 -0.45000  1     1   359
                                              2   360   361
   359   34    N   6 14.00670 -0.31000  0     4   360   361   362   368
                                              3   363   369   370
   360   34    H  21  1.00800  0.31000  1     1   361
                                              2   362   368
   361   34   CA  14 13.01900  0.00000  0     5   362   363   368   369   370
                                              4   364   365   371   372
   362   34   CB  15 14.02700  0.00000  1     4   363   364   365   368
                                              4   366   367   369   370
   363   34   CG  12 12.01100  0.29000  0     4   364   365   366   367
                                              1   368
   364   34  OD1   1 15.99940 -0.45000  0     1   365
                                              2   366   367
   365   34  ND2   7 14.00670 -0.72000  0     2   366   367
                                              0
   366   34 HD21  21  1.00800  0.44000  0     1   367
                                              0
   367   34 HD22  21  1.00800  0.44000  1     0
                                              0
   368   34    C  12 12.01100  0.45000  0     4   369   370   371   372
                                              2   373   376
   369   34    O   1 15.99940 -0.45000  1     1   370
                                              2   371   372
   370   35    N   6 14.00670 -0.31000  0     4   371   372   373   376
                                              3   374   377   378
   371   35    H  21  1.00800  0.31000  1     1   372
                                              2   373   376
   372   35   CA  14 13.01900  0.00000  1     5   373   374   376   377   378
                                              3   375   379   380
   373   35   CB  15 14.02700  0.26600  0     3   374   375   376
                                              2   377   378
   374   35   OG   3 15.99940 -0.67400  0     1   375
                                              1   376
   375   35   HG  21  1.00800  0.40800  1     0
                                              0
   376   35    C  12 12.01100  0.45000  0     4   377   378   379   380
                                              2   381   384
   377   35    O   1 15.99940 -0.45000  1     1   378
                                              2   379   380
   378   36    N   6 14.00670 -0.31000  0     4   379   380   381   384
                                              3   382   385   386
   379   36    H  21  1.00800  0.31000  1     1   380
                                              2   381   384
   380   36   CA  14 13.01900  0.00000  1     5   381   382   384   385   386
                                              3   383   387   388
   381   36   CB  15 14.02700  0.26600  0     3   382   383   384
                                              2   385   386
   382   36   OG   3 15.99940 -0.67400  0     1   383
                                              1   384
   383   36   HG  21  1.00800  0.40800  1     0
                                              0
   384   36    C  12 12.01100  0.45000  0     4   385   386   387   388
                                              2   389   393
   385   36    O   1 15.99940 -0.45000  1     1   386
                                              2   387   388
   386   37    N   6 14.00670 -0.31000  0     4   387   388   389   393
                                              3   390   394   395
   387   37    H  21  1.00800  0.31000  1     1   388
                                              2   389   393
   388   37   CA  14 13.01900  0.00000  0     5   389   390   393   394   395
                                              3   391   396   397
   389   37   CB  15 14.02700  0.00000  1     3   390   391   393
                                              3   392   394   395
   390   37   CG  15 14.02700  0.24100  0     2   391   392
                                              1   393
   391   37   SD  23 32.06000 -0.48200  0     1   392
                                              0
   392   37   CE  16 15.03500  0.24100  1     0
                                              0
   393   37    C  12 12.01100  0.45000  0     4   394   395   396   397
                                              2   398   410
   394   37    O   1 15.99940 -0.45000  1     1   395
                                              2   396   397
   395   38    N   6 14.00670 -0.31000  0     4   396   397   398   410
                                              3   399   411   412
   396   38    H  21  1.00800  0.31000  1     1   397
                                              2   398   410
   397   38   CA  14 13.01900  0.00000  0     5   398   399   410   411   412
                                              3   400   413   414
   398   38   CB  15 14.02700  0.00000  0     3   399   400   410
                                              3   401   411   412
   399   38   CG  15 14.02700  0.00000  1     2   400   401
                                              3   402   403   410
   400   38   CD  15 14.02700  0.09000  0     3   401   402   403
                                              2   404   407
   401   38   NE  11 14.00670 -0.10500  0     4   402   403   404   407
                                              4   405   406   408   409
   402   38   HE  21  1.00800  0.34500  0     1   403
                                              2   404   407
   403   38   CZ  12 12.01100  0.01000  0     6   404   405   406   407   408   409
                                              0
   404   38  NH1  10 14.00670 -0.36000  0     3   405   406   407
                                              2   408   409
   405   38 HH11  21  1.00800  0.34500  0     1   406
                                              1   407
   406   38 HH12  21  1.00800  0.34500  0     0
                                              1   407
   407   38  NH2  10 14.00670 -0.36000  0     2   408   409
                                              0
   408   38 HH21  21  1.00800  0.34500  0     1   409
                                              0
   409   38 HH22  21  1.00800  0.34500  1     0
                                              0
   410   38    C  12 12.01100  0.45000  0     4   411   412   413   414
                                              2   415   418
   411   38    O   1 15.99940 -0.45000  1     1   412
                                              2   413   414
   412   39    N   6 14.00670 -0.31000  0     4   413   414   415   418
                                              4   416   417   419   420
   413   39    H  21  1.00800  0.31000  1     1   414
                                              2   415   418
   414   39   CA  14 13.01900  0.00000  0     6   415   416   417   418   419   420
                                              2   421   422
   415   39   CB  14 13.01900  0.00000  0     3   416   417   418
                                              2   419   420
   416   39  CG1  16 15.03500  0.00000  0     1   417
                                              1   418
   417   39  CG2  16 15.03500  0.00000  1     0
                                              1   418
   418   39    C  12 12.01100  0.45000  0     4   419   420   421   422
                                              2   423   435
   419   39    O   1 15.99940 -0.45000  1     1   420
                                              2   421   422
   420   40    N   6 14.00670 -0.31000  0     4   421   422   423   435
                                              3   424   436   437
   421   40    H  21  1.00800  0.31000  1     1   422
                                              2   423   435
   422   40   CA  14 13.01900  0.00000  0     5   423   424   435   436   437
                                              4   425   427   438   439
   423   40   CB  15 14.02700  0.00000  0     8   424   425   426   427   428   429
                                                  431   435
                                              2   436   437
   424   40   CG  12 12.01100  0.00000  1     9   425   426   427   428   429   430
                                                  431   432   433
                                              1   435
   425   40  CD1  12 12.01100 -0.14000  0     8   426   427   428   429   430   431
                                                  433   434
                                              0
   426   40  HD1  20  1.00800  0.14000  1     4   427   429   430   433
                                              0
   427   40  CD2  12 12.01100 -0.14000  0     6   428   429   431   432   433   434
                                              0
   428   40  HD2  20  1.00800  0.14000  1     3   431   432   433
                                              0
   429   40  CE1  12 12.01100 -0.14000  0     5   430   431   432   433   434
                                              0
   430   40  HE1  20  1.00800  0.14000  1     3   431   433   434
                                              0
   431   40  CE2  12 12.01100 -0.14000  0     3   432   433   434
                                              0
   432   40  HE2  20  1.00800  0.14000  1     2   433   434
                                              0
   433   40   CZ  12 12.01100 -0.14000  0     1   434
                                              0
   434   40   HZ  20  1.00800  0.14000  1     0
                                              0
   435   40    C  12 12.01100  0.45000  0     4   436   437   438   439
                                              2   440   443
   436   40    O   1 15.99940 -0.45000  1     1   437
                                              2   438   439
   437   41    N   6 14.00670 -0.31000  0     4   438   439   440   443
                                              4   441   442   444   445
   438   41    H  21  1.00800  0.31000  1     1   439
                                              2   440   443
   439   41   CA  14 13.01900  0.00000  0     6   440   441   442   443   444   445
                                              2   446   447
   440   41   CB  14 13.01900  0.00000  0     3   441   442   443
                                              2   444   445
   441   41  CG1  16 15.03500  0.00000  0     1   442
                                              1   443
   442   41  CG2  16 15.03500  0.00000  1     0
                                              1   443
   443   41    C  12 12.01100  0.45000  0     4   444   445   446   447
                                              2   448   454
   444   41    O   1 15.99940 -0.45000  1     1   445
                                              2   446   447
   445   42    N   6 14.00670 -0.31000  0     4   446   447   448   454
                                              3   449   455   456
   446   42    H  21  1.00800  0.31000  1     1   447
                                              2   448   454
   447   42   CA  14 13.01900  0.00000  0     5   448   449   454   455   456
                                              4   450   451   457   458
   448   42   CB  15 14.02700  0.00000  1     4   449   450   451   454
                                              4   452   453   455   456
   449   42   CG  12 12.01100  0.29000  0     4   450   451   452   453
                                              1   454
   450   42  OD1   1 15.99940 -0.45000  0     1   451
                                              2   452   453
   451   42  ND2   7 14.00670 -0.72000  0     2   452   453
                                              0
   452   42 HD21  21  1.00800  0.44000  0     1   453
                                              0
   453   42 HD22  21  1.00800  0.44000  1     0
                                              0
   454   42    C  12 12.01100  0.45000  0     4   455   456   457   458
                                              2   459   468
   455   42    O   1 15.99940 -0.45000  1     1   456
                                              2   457   458
   456   43    N   6 14.00670 -0.31000  0     4   457   458   459   468
                                              3   460   469   470
   457   43    H  21  1.00800  0.31000  1     1   458
                                              2   459   468
   458   43   CA  14 13.01900  0.00000  0     5   459   460   468   469   470
                                              4   461   462   471   472
   459   43   CB  15 14.02700  0.00000  1     7   460   461   462   463   464   466
                                                  468
                                              2   469   470
   460   43   CG  12 12.01100  0.00000  0     7   461   462   463   464   465   466
                                                  467
                                              1   468
   461   43  ND1   9 14.00670 -0.54000  0     6   462   463   464   465   466   467
                                              0
   462   43  CD2  12 12.01100  0.00000  0     5   463   464   465   466   467
                                              0
   463   43  HD2  20  1.00800  0.14000  0     3   464   466   467
                                              0
   464   43  CE1  12 12.01100  0.00000  0     3   465   466   467
                                              0
   465   43  HE1  20  1.00800  0.14000  0     2   466   467
                                              0
   466   43  NE2   9 14.00670 -0.05000  0     1   467
                                              0
   467   43  HE2  21  1.00800  0.31000  1     0
                                              0
   468   43    C  12 12.01100  0.45000  0     4   469   470   471   472
                                              2   473   477
   469   43    O   1 15.99940 -0.45000  1     1   470
                                              2   471   472
   470   44    N   6 14.00670 -0.31000  0     4   471   472   473   477
                                              4   474   475   478   479
   471   44    H  21  1.00800  0.31000  1     1   472
                                              2   473   477
   472   44   CA  14 13.01900  0.00000  1     6   473   474   475   477   478   479
                                              3   476   480   481
   473   44   CB  14 13.01900  0.00000  0     4   474   475   476   477
                                              2   478   479
   474   44  CG1  15 14.02700  0.00000  0     2   475   476
                                              1   477
   475   44  CG2  16 15.03500  0.00000  0     0
                                              2   476   477
   476   44   CD  16 15.03500  0.00000  1     0
                                              0
   477   44    C  12 12.01100  0.45000  0     4   478   479   480   481
                                              2   482   487
   478   44    O   1 15.99940 -0.45000  1     1   479
                                              2   480   481
   479   45    N   6 14.00670 -0.31000  0     4   480   481   482   487
                                              3   483   488   489
   480   45    H  21  1.00800  0.31000  1     1   481
                                              2   482   487
   481   45   CA  14 13.01900  0.00000  0     5   482   483   487   488   489
                                              3   484   490   491
   482   45   CB  15 14.02700  0.00000  1     3   483   484   487
                                              4   485   486   488   489
   483   45   CG  15 14.02700  0.16000  0     3   484   485   486
                                              1   487
   484   45   CD  12 12.01100  0.27000  0     2   485   486
                                              0
   485   45  OE1   2 15.99940 -0.71500  0     1   486
                                              0
   486   45  OE2   2 15.99940 -0.71500  1     0
                                              0
   487   45    C  12 12.01100  0.45000  0     4   488   489   490   491
                                              2   492   495
   488   45    O   1 15.99940 -0.45000  1     1   489
                                              2   490   491
   489   46    N   6 14.00670 -0.31000  0     4   490   491   492   495
                                              4   493   494   496   497
   490   46    H  21  1.00800  0.31000  1     1   491
                                              2   492   495
   491   46   CA  14 13.01900  0.00000  0     6   492   493   494   495   496   497
                                              2   498   499
   492   46   CB  14 13.01900  0.00000  0     3   493   494   495
                                              2   496   497
   493   46  CG1  16 15.03500  0.00000  0     1   494
                                              1   495
   494   46  CG2  16 15.03500  0.00000  1     0
                                              1   495
   495   46    C  12 12.01100  0.45000  0     4   496   497   498   499
                                              2   500   504
   496   46    O   1 15.99940 -0.45000  1     1   497
                                              2   498   499
   497   47    N   6 14.00670 -0.31000  0     4   498   499   500   504
                                              3   501   505   506
   498   47    H  21  1.00800  0.31000  1     1   499
                                              2   500   504
   499   47   CA  14 13.01900  0.00000  0     5   500   501   504   505   506
                                              4   502   503   507   508
   500   47   CB  15 14.02700  0.00000  1     4   501   502   503   504
                                              2   505   506
   501   47   CG  14 13.01900  0.00000  0     2   502   503
                                              1   504
   502   47  CD1  16 15.03500  0.00000  0     1   503
                                              0
   503   47  CD2  16 15.03500  0.00000  1     0
                                              0
   504   47    C  12 12.01100  0.45000  0     4   505   506   507   508
                                              2   509   512
   505   47    O   1 15.99940 -0.45000  1     1   506
                                              2   507   508
   506   48    N   6 14.00670 -0.31000  0     4   507   508   509   512
                                              3   510   513   514
   507   48    H  21  1.00800  0.31000  1     1   508
                                              2   509   512
   508   48   CA  14 13.01900  0.00000  1     5   509   510   512   513   514
                                              3   511   515   516
   509   48   CB  15 14.02700  0.26600  0     3   510   511   512
                                              2   513   514
   510   48   OG   3 15.99940 -0.67400  0     1   511
                                              1   512
   511   48   HG  21  1.00800  0.40800  1     0
                                              0
   512   48    C  12 12.01100  0.45000  0     4   513   514   515   516
                                              2   517   523
   513   48    O   1 15.99940 -0.45000  1     1   514
                                              2   515   516
   514   49    N   6 14.00670 -0.31000  0     4   515   516   517   523
                                              3   518   524   525
   515   49    H  21  1.00800  0.31000  1     1   516
                                              2   517   523
   516   49   CA  14 13.01900  0.00000  0     5   517   518   523   524   525
                                              4   519   520   526   527
   517   49   CB  15 14.02700  0.00000  1     4   518   519   520   523
                                              4   521   522   524   525
   518   49   CG  12 12.01100  0.29000  0     4   519   520   521   522
                                              1   523
   519   49  OD1   1 15.99940 -0.45000  0     1   520
                                              2   521   522
   520   49  ND2   7 14.00670 -0.72000  0     2   521   522
                                              0
   521   49 HD21  21  1.00800  0.44000  0     1   522
                                              0
   522   49 HD22  21  1.00800  0.44000  1     0
                                              0
   523   49    C  12 12.01100  0.45000  0     4   524   525   526   527
                                              2   528   531
   524   49    O   1 15.99940 -0.45000  1     1   525
                                              2   526   527
   525   50    N   6 14.00670 -0.31000  0     4   526   527   528   531
                                              3   529   532   533
   526   50    H  21  1.00800  0.31000  1     1   527
                                              2   528   531
   527   50   CA  14 13.01900  0.00000  1     5   528   529   531   532   533
                                              3   530   534   535
   528   50   CB  15 14.02700  0.26600  0     3   529   530   531
                                              2   532   533
   529   50   OG   3 15.99940 -0.67400  0     1   530
                                              1   531
   530   50   HG  21  1.00800  0.40800  1     0
                                              0
   531   50    C  12 12.01100  0.45000  0     4   532   533   534   535
                                              2   536   539
   532   50    O   1 15.99940 -0.45000  1     1   533
                                              2   534   535
   533   51    N   6 14.00670 -0.31000  0     4   534   535   536   539
                                              3   537   540   541
   534   51    H  21  1.00800  0.31000  1     1   535
                                              2   536   539
   535   51   CA  14 13.01900  0.00000  1     5   536   537   539   540   541
                                              3   538   542   543
   536   51   CB  15 14.02700  0.26600  0     3   537   538   539
                                              2   540   541
   537   51   OG   3 15.99940 -0.67400  0     1   538
                                              1   539
   538   51   HG  21  1.00800  0.40800  1     0
                                              0
   539   51    C  12 12.01100  0.45000  0     4   540   541   542   543
                                              2   544   548
   540   51    O   1 15.99940 -0.45000  1     1   541
                                              2   542   543
   541   52    N   6 14.00670 -0.31000  0     4   542   543   544   548
                                              3   545   549   550
   542   52    H  21  1.00800  0.31000  1     1   543
                                              2   544   548
   543   52   CA  14 13.01900  0.00000  0     5   544   545   548   549   550
                                              4   546   547   551   552
   544   52   CB  15 14.02700  0.00000  1     4   545   546   547   548
                                              2   549   550
   545   52   CG  14 13.01900  0.00000  0     2   546   547
                                              1   548
   546   52  CD1  16 15.03500  0.00000  0     1   547
                                              0
   547   52  CD2  16 15.03500  0.00000  1     0
                                              0
   548   52    C  12 12.01100  0.45000  0     4   549   550   551   552
                                              2   553   557
   549   52    O   1 15.99940 -0.45000  1     1   550
                                              2   551   552
   550   53    N   6 14.00670 -0.31000  0     4   551   552   553   557
                                              3   554   558   559
   551   53    H  21  1.00800  0.31000  1     1   552
                                              2   553   557
   552   53   CA  14 13.01900  0.00000  0     5   553   554   557   558   559
                                              4   555   556   560   561
   553   53   CB  15 14.02700  0.00000  1     4   554   555   556   557
                                              2   558   559
   554   53   CG  14 13.01900  0.00000  0     2   555   556
                                              1   557
   555   53  CD1  16 15.03500  0.00000  0     1   556
                                              0
   556   53  CD2  16 15.03500  0.00000  1     0
                                              0
   557   53    C  12 12.01100  0.45000  0     4   558   559   560   561
                                              2   562   574
   558   53    O   1 15.99940 -0.45000  1     1   559
                                              2   560   561
   559   54    N   6 14.00670 -0.31000  0     4   560   561   562   574
                                              3   563   575   576
   560   54    H  21  1.00800  0.31000  1     1   561
                                              2   562   574
   561   54   CA  14 13.01900  0.00000  0     5   562   563   574   575   576
                                              4   564   566   577   578
   562   54   CB  15 14.02700  0.00000  0     8   563   564   565   566   567   568
                                                  570   574
                                              2   575   576
   563   54   CG  12 12.01100  0.00000  1     9   564   565   566   567   568   569
                                                  570   571   572
                                              1   574
   564   54  CD1  12 12.01100 -0.14000  0     8   565   566   567   568   569   570
                                                  572   573
                                              0
   565   54  HD1  20  1.00800  0.14000  1     4   566   568   569   572
                                              0
   566   54  CD2  12 12.01100 -0.14000  0     6   567   568   570   571   572   573
                                              0
   567   54  HD2  20  1.00800  0.14000  1     3   570   571   572
                                              0
   568   54  CE1  12 12.01100 -0.14000  0     5   569   570   571   572   573
                                              0
   569   54  HE1  20  1.00800  0.14000  1     3   570   572   573
                                              0
   570   54  CE2  12 12.01100 -0.14000  0     3   571   572   573
                                              0
   571   54  HE2  20  1.00800  0.14000  1     2   572   573
                                              0
   572   54   CZ  12 12.01100 -0.14000  0     1   573
                                              0
   573   54   HZ  20  1.00800  0.14000  1     0
                                              0
   574   54    C  12 12.01100  0.45000  0     4   575   576   577   578
                                              2   579   585
   575   54    O   1 15.99940 -0.45000  1     1   576
                                              2   577   578
   576   55    N   6 14.00670 -0.31000  0     4   577   578   579   585
                                              3   580   586   587
   577   55    H  21  1.00800  0.31000  1     1   578
                                              2   579   585
   578   55   CA  14 13.01900  0.00000  0     5   579   580   585   586   587
                                              4   581   582   588   589
   579   55   CB  15 14.02700  0.00000  1     4   580   581   582   585
                                              4   583   584   586   587
   580   55   CG  12 12.01100  0.29000  0     4   581   582   583   584
                                              1   585
   581   55  OD1   1 15.99940 -0.45000  0     1   582
                                              2   583   584
   582   55  ND2   7 14.00670 -0.72000  0     2   583   584
                                              0
   583   55 HD21  21  1.00800  0.44000  0     1   584
                                              0
   584   55 HD22  21  1.00800  0.44000  1     0
                                              0
   585   55    C  12 12.01100  0.45000  0     4   586   587   588   589
                                              2   590   594
   586   55    O   1 15.99940 -0.45000  1     1   587
                                              2   588   589
   587   56    N   6 14.00670 -0.31000  0     4   588   589   590   594
                                              3   591   595   596
   588   56    H  21  1.00800  0.31000  1     1   589
                                              2   590   594
   589   56   CA  14 13.01900  0.00000  0     5   590   591   594   595   596
                                              3   592   597   598
   590   56   CB  15 14.02700  0.00000  1     3   591   592   594
                                              3   593   595   596
   591   56   CG  15 14.02700  0.24100  0     2   592   593
                                              1   594
   592   56   SD  23 32.06000 -0.48200  0     1   593
                                              0
   593   56   CE  16 15.03500  0.24100  1     0
                                              0
   594   56    C  12 12.01100  0.45000  0     4   595   596   597   598
                                              2   599   609
   595   56    O   1 15.99940 -0.45000  1     1   596
                                              2   597   598
   596   57    N   6 14.00670 -0.31000  0     4   597   598   599   609
                                              3   600   610   611
   597   57    H  21  1.00800  0.31000  1     1   598
                                              2   599   609
   598   57   CA  14 13.01900  0.00000  0     5   599   600   609   610   611
                                              4   601   603   612   613
   599   57   CB  15 14.02700  0.00000  1     8   600   601   602   603   604   605
                                                  607   609
                                              2   610   611
   600   57   CG  12 12.01100  0.14000  0     8   601   602   603   604   605   606
                                                  607   608
                                              1   609
   601   57  ND1   9 14.00670 -0.03000  0     7   602   603   604   605   606   607
                                                  608
                                              0
   602   57  HD1  21  1.00800  0.32000  0     4   603   605   606   607
                                              0
   603   57  CD2  12 12.01100  0.00000  0     5   604   605   606   607   608
                                              0
   604   57  HD2  20  1.00800  0.14000  0     3   605   607   608
                                              0
   605   57  CE1  12 12.01100  0.00000  0     3   606   607   608
                                              0
   606   57  HE1  20  1.00800  0.14000  0     2   607   608
                                              0
   607   57  NE2   9 14.00670 -0.03000  0     1   608
                                              0
   608   57  HE2  21  1.00800  0.32000  1     0
                                              0
   609   57    C  12 12.01100  0.45000  0     4   610   611   612   613
                                              2   614   618
   610   57    O   1 15.99940 -0.45000  1     1   611
                                              2   612   613
   611   58    N   6 14.00670 -0.31000  0     4   612   613   614   618
                                              4   615   616   619   620
   612   58    H  21  1.00800  0.31000  1     1   613
                                              2   614   618
   613   58   CA  14 13.01900  0.00000  1     6   614   615   616   618   619   620
                                              3   617   621   622
   614   58   CB  14 13.01900  0.00000  0     4   615   616   617   618
                                              2   619   620
   615   58  CG1  15 14.02700  0.00000  0     2   616   617
                                              1   618
   616   58  CG2  16 15.03500  0.00000  0     0
                                              2   617   618
   617   58   CD  16 15.03500  0.00000  1     0
                                              0
   618   58    C  12 12.01100  0.45000  0     4   619   620   621   622
                                              2   623   631
   619   58    O   1 15.99940 -0.45000  1     1   620
                                              2   621   622
   620   59    N   6 14.00670 -0.31000  0     4   621   622   623   631
                                              3   624   632   633
   621   59    H  21  1.00800  0.31000  1     1   622
                                              2   623   631
   622   59   CA  14 13.01900  0.00000  0     5   623   624   631   632   633
                                              3   625   634   635
   623   59   CB  15 14.02700  0.00000  1     3   624   625   631
                                              3   626   632   633
   624   59   CG  15 14.02700  0.00000  0     2   625   626
                                              2   627   631
   625   59   CD  15 14.02700  0.00000  1     2   626   627
                                              3   628   629   630
   626   59   CE  15 14.02700  0.20000  0     4   627   628   629   630
                                              0
   627   59   NZ   8 14.00670  0.05000  0     3   628   629   630
                                              0
   628   59  HZ1  21  1.00800  0.25000  0     2   629   630
                                              0
   629   59  HZ2  21  1.00800  0.25000  0     1   630
                                              0
   630   59  HZ3  21  1.00800  0.25000  1     0
                                              0
   631   59    C  12 12.01100  0.45000  0     4   632   633   634   635
                                              2   636   639
   632   59    O   1 15.99940 -0.45000  1     1   633
                                              2   634   635
   633   60    N   6 14.00670 -0.31000  0     4   634   635   636   639
                                              4   637   638   640   641
   634   60    H  21  1.00800  0.31000  1     1   635
                                              2   636   639
   635   60   CA  14 13.01900  0.00000  0     6   636   637   638   639   640   641
                                              2   642   643
   636   60   CB  14 13.01900  0.00000  0     3   637   638   639
                                              2   640   641
   637   60  CG1  16 15.03500  0.00000  0     1   638
                                              1   639
   638   60  CG2  16 15.03500  0.00000  1     0
                                              1   639
   639   60    C  12 12.01100  0.45000  0     4   640   641   642   643
                                              2   644   648
   640   60    O   1 15.99940 -0.45000  1     1   641
                                              2   642   643
   641   61    N   6 14.00670 -0.31000  0     4   642   643   644   648
                                              3   645   649   650
   642   61    H  21  1.00800  0.31000  1     1   643
                                              2   644   648
   643   61   CA  14 13.01900  0.00000  1     5   644   645   648   649   650
                                              4   646   647   651   652
   644   61   CB  15 14.02700  0.16000  0     4   645   646   647   648
                                              2   649   650
   645   61   CG  12 12.01100  0.27000  0     2   646   647
                                              1   648
   646   61  OD1   2 15.99940 -0.71500  0     1   647
                                              0
   647   61  OD2   2 15.99940 -0.71500  1     0
                                              0
   648   61    C  12 12.01100  0.45000  0     4   649   650   651   652
                                              1   653
   649   61    O   1 15.99940 -0.45000  1     1   650
                                              2   651   652
   650   62    N   6 14.00670 -0.31000  0     3   651   652   653
                                              2   654   655
   651   62    H  21  1.00800  0.31000  1     1   652
                                              1   653
   652   62   CA  15 14.02700  0.00000  1     3   653   654   655
                                              2   656   657
   653   62    C  12 12.01100  0.45000  0     4   654   655   656   657
                                              2   658   666
   654   62    O   1 15.99940 -0.45000  1     1   655
                                              2   656   657
   655   63    N   6 14.00670 -0.31000  0     4   656   657   658   666
                                              3   659   667   668
   656   63    H  21  1.00800  0.31000  1     1   657
                                              2   658   666
   657   63   CA  14 13.01900  0.00000  0     5   658   659   666   667   668
                                              3   660   669   670
   658   63   CB  15 14.02700  0.00000  1     3   659   660   666
                                              3   661   667   668
   659   63   CG  15 14.02700  0.00000  0     2   660   661
                                              2   662   666
   660   63   CD  15 14.02700  0.00000  1     2   661   662
                                              3   663   664   665
   661   63   CE  15 14.02700  0.20000  0     4   662   663   664   665
                                              0
   662   63   NZ   8 14.00670  0.05000  0     3   663   664   665
                                              0
   663   63  HZ1  21  1.00800  0.25000  0     2   664   665
                                              0
   664   63  HZ2  21  1.00800  0.25000  0     1   665
                                              0
   665   63  HZ3  21  1.00800  0.25000  1     0
                                              0
   666   63    C  12 12.01100  0.45000  0     4   667   668   669   670
                                              2   671   673
   667   63    O   1 15.99940 -0.45000  1     1   668
                                              2   669   670
   668   64    N   6 14.00670 -0.31000  0     4   669   670   671   673
                                              3   672   674   675
   669   64    H  21  1.00800  0.31000  1     1   670
                                              2   671   673
   670   64   CA  14 13.01900  0.00000  0     5   671   672   673   674   675
                                              3   676   677  1677
   671   64   CB  15 14.02700  0.00000  0     3   672   673  1677
                                              3   674   675  1676
   672   64   SG  23 32.06000  0.00000  1     2  1676  1677
                                              2   673  1675
   673   64    C  12 12.01100  0.45000  0     4   674   675   676   677
                                              2   678   682
   674   64    O   1 15.99940 -0.45000  1     1   675
                                              2   676   677
   675   65    N   6 14.00670 -0.31000  0     4   676   677   678   682
                                              4   679   681   683   684
   676   65    H  21  1.00800  0.31000  1     1   677
                                              2   678   682
   677   65   CA  14 13.01900  0.00000  1     6   678   679   681   682   683   684
                                              3   680   685   686
   678   65   CB  14 13.01900  0.26600  0     4   679   680   681   682
                                              2   683   684
   679   65  OG1   3 15.99940 -0.67400  0     2   680   681
                                              1   682
   680   65  HG1  21  1.00800  0.40800  1     0
                                              1   681
   681   65  CG2  16 15.03500  0.00000  1     0
                                              1   682
   682   65    C  12 12.01100  0.45000  0     4   683   684   685   686
                                              2   687   692
   683   65    O   1 15.99940 -0.45000  1     1   684
                                              2   685   686
   684   66    N   6 14.00670 -0.31000  0     4   685   686   687   692
                                              3   688   693   694
   685   66    H  21  1.00800  0.31000  1     1   686
                                              2   687   692
   686   66   CA  14 13.01900  0.00000  0     5   687   688   692   693   694
                                              3   689   695   696
   687   66   CB  15 14.02700  0.00000  1     3   688   689   692
                                              4   690   691   693   694
   688   66   CG  15 14.02700  0.16000  0     3   689   690   691
                                              1   692
   689   66   CD  12 12.01100  0.27000  0     2   690   691
                                              0
   690   66  OE1   2 15.99940 -0.71500  0     1   691
                                              0
   691   66  OE2   2 15.99940 -0.71500  1     0
                                              0
   692   66    C  12 12.01100  0.45000  0     4   693   694   695   696
                                              2   697   701
   693   66    O   1 15.99940 -0.45000  1     1   694
                                              2   695   696
   694   67    N   6 14.00670 -0.31000  0     4   695   696   697   701
                                              4   698   699   702   703
   695   67    H  21  1.00800  0.31000  1     1   696
                                              2   697   701
   696   67   CA  14 13.01900  0.00000  1     6   697   698   699   701   702   703
                                              3   700   704   705
   697   67   CB  14 13.01900  0.00000  0     4   698   699   700   701
                                              2   702   703
   698   67  CG1  15 14.02700  0.00000  0     2   699   700
                                              1   701
   699   67  CG2  16 15.03500  0.00000  0     0
                                              2   700   701
   700   67   CD  16 15.03500  0.00000  1     0
                                              0
   701   67    C  12 12.01100  0.45000  0     4   702   703   704   705
                                              2   706   707
   702   67    O   1 15.99940 -0.45000  1     1   703
                                              2   704   705
   703   68    N   6 14.00670 -0.31000  0     4   704   705   706   707
                                              2   708   709
   704   68    H  21  1.00800  0.31000  1     1   705
                                              2   706   707
   705   68   CA  14 13.01900  0.00000  0     4   706   707   708   709
                                              2   710   711
   706   68   CB  16 15.03500  0.00000  1     1   707
                                              2   708   709
   707   68    C  12 12.01100  0.45000  0     4   708   709   710   711
                                              2   712   716
   708   68    O   1 15.99940 -0.45000  1     1   709
                                              2   710   711
   709   69    N   6 14.00670 -0.31000  0     4   710   711   712   716
                                              3   713   717   718
   710   69    H  21  1.00800  0.31000  1     1   711
                                              2   712   716
   711   69   CA  14 13.01900  0.00000  0     5   712   713   716   717   718
                                              4   714   715   719   720
   712   69   CB  15 14.02700  0.00000  1     4   713   714   715   716
                                              2   717   718
   713   69   CG  14 13.01900  0.00000  0     2   714   715
                                              1   716
   714   69  CD1  16 15.03500  0.00000  0     1   715
                                              0
   715   69  CD2  16 15.03500  0.00000  1     0
                                              0
   716   69    C  12 12.01100  0.45000  0     4   717   718   719   720
                                              2   721   724
   717   69    O   1 15.99940 -0.45000  1     1   718
                                              2   719   720
   718   70    N   6 14.00670 -0.31000  0     4   719   720   721   724
                                              4   722   723   725   726
   719   70    H  21  1.00800  0.31000  1     1   720
                                              2   721   724
   720   70   CA  14 13.01900  0.00000  0     6   721   722   723   724   725   726
                                              2   727   728
   721   70   CB  14 13.01900  0.00000  0     3   722   723   724
                                              2   725   726
   722   70  CG1  16 15.03500  0.00000  0     1   723
                                              1   724
   723   70  CG2  16 15.03500  0.00000  1     0
                                              1   724
   724   70    C  12 12.01100  0.45000  0     4   725   726   727   728
                                              2   729   732
   725   70    O   1 15.99940 -0.45000  1     1   726
                                              2   727   728
   726   71    N   6 14.00670 -0.31000  0     4   727   728   729   732
                                              3   730   733   734
   727   71    H  21  1.00800  0.31000  1     1   728
                                              2   729   732
   728   71   CA  14 13.01900  0.00000  1     5   729   730   732   733   734
                                              3   731   735   736
   729   71   CB  15 14.02700  0.26600  0     3   730   731   732
                                              2   733   734
   730   71   OG   3 15.99940 -0.67400  0     1   731
                                              1   732
   731   71   HG  21  1.00800  0.40800  1     0
                                              0
   732   71    C  12 12.01100  0.45000  0     4   733   734   735   736
                                              2   737   741
   733   71    O   1 15.99940 -0.45000  1     1   734
                                              2   735   736
   734   72    N   6 14.00670 -0.31000  0     4   735   736   737   741
                                              3   738   742   743
   735   72    H  21  1.00800  0.31000  1     1   736
                                              2   737   741
   736   72   CA  14 13.01900  0.00000  1     5   737   738   741   742   743
                                              4   739   740   744   745
   737   72   CB  15 14.02700  0.16000  0     4   738   739   740   741
                                              2   742   743
   738   72   CG  12 12.01100  0.27000  0     2   739   740
                                              1   741
   739   72  OD1   2 15.99940 -0.71500  0     1   740
                                              0
   740   72  OD2   2 15.99940 -0.71500  1     0
                                              0
   741   72    C  12 12.01100  0.45000  0     4   742   743   744   745
                                              2   746   754
   742   72    O   1 15.99940 -0.45000  1     1   743
                                              2   744   745
   743   73    N   6 14.00670 -0.31000  0     4   744   745   746   754
                                              3   747   755   756
   744   73    H  21  1.00800  0.31000  1     1   745
                                              2   746   754
   745   73   CA  14 13.01900  0.00000  0     5   746   747   754   755   756
                                              3   748   757   758
   746   73   CB  15 14.02700  0.00000  1     3   747   748   754
                                              3   749   755   756
   747   73   CG  15 14.02700  0.00000  0     2   748   749
                                              2   750   754
   748   73   CD  15 14.02700  0.00000  1     2   749   750
                                              3   751   752   753
   749   73   CE  15 14.02700  0.20000  0     4   750   751   752   753
                                              0
   750   73   NZ   8 14.00670  0.05000  0     3   751   752   753
                                              0
   751   73  HZ1  21  1.00800  0.25000  0     2   752   753
                                              0
   752   73  HZ2  21  1.00800  0.25000  0     1   753
                                              0
   753   73  HZ3  21  1.00800  0.25000  1     0
                                              0
   754   73    C  12 12.01100  0.45000  0     4   755   756   757   758
                                              2   759   763
   755   73    O   1 15.99940 -0.45000  1     1   756
                                              2   757   758
   756   74    N   6 14.00670 -0.31000  0     4   757   758   759   763
                                              4   760   762   764   765
   757   74    H  21  1.00800  0.31000  1     1   758
                                              2   759   763
   758   74   CA  14 13.01900  0.00000  1     6   759   760   762   763   764   765
                                              3   761   766   767
   759   74   CB  14 13.01900  0.26600  0     4   760   761   762   763
                                              2   764   765
   760   74  OG1   3 15.99940 -0.67400  0     2   761   762
                                              1   763
   761   74  HG1  21  1.00800  0.40800  1     0
                                              1   762
   762   74  CG2  16 15.03500  0.00000  1     0
                                              1   763
   763   74    C  12 12.01100  0.45000  0     4   764   765   766   767
                                              2   768   773
   764   74    O   1 15.99940 -0.45000  1     1   765
                                              2   766   767
   765   75    N   6 14.00670 -0.31000  0     4   766   767   768   773
                                              3   769   774   775
   766   75    H  21  1.00800  0.31000  1     1   767
                                              2   768   773
   767   75   CA  14 13.01900  0.00000  0     5   768   769   773   774   775
                                              3   770   776   777
   768   75   CB  15 14.02700  0.00000  1     3   769   770   773
                                              4   771   772   774   775
   769   75   CG  15 14.02700  0.16000  0     3   770   771   772
                                              1   773
   770   75   CD  12 12.01100  0.27000  0     2   771   772
                                              0
   771   75  OE1   2 15.99940 -0.71500  0     1   772
                                              0
   772   75  OE2   2 15.99940 -0.71500  1     0
                                              0
   773   75    C  12 12.01100  0.45000  0     4   774   775   776   777
                                              2   778   786
   774   75    O   1 15.99940 -0.45000  1     1   775
                                              2   776   777
   775   76    N   6 14.00670 -0.31000  0     4   776   777   778   786
                                              3   779   787   788
   776   76    H  21  1.00800  0.31000  1     1   777
                                              2   778   786
   777   76   CA  14 13.01900  0.00000  0     5   778   779   786   787   788
                                              3   780   789   790
   778   76   CB  15 14.02700  0.00000  1     3   779   780   786
                                              3   781   787   788
   779   76   CG  15 14.02700  0.00000  0     2   780   781
                                              2   782   786
   780   76   CD  15 14.02700  0.00000  1     2   781   782
                                              3   783   784   785
   781   76   CE  15 14.02700  0.20000  0     4   782   783   784   785
                                              0
   782   76   NZ   8 14.00670  0.05000  0     3   783   784   785
                                              0
   783   76  HZ1  21  1.00800  0.25000  0     2   784   785
                                              0
   784   76  HZ2  21  1.00800  0.25000  0     1   785
                                              0
   785   76  HZ3  21  1.00800  0.25000  1     0
                                              0
   786   76    C  12 12.01100  0.45000  0     4   787   788   789   790
                                              2   791   795
   787   76    O   1 15.99940 -0.45000  1     1   788
                                              2   789   790
   788   77    N   6 14.00670 -0.31000  0     4   789   790   791   795
                                              3   792   796   797
   789   77    H  21  1.00800  0.31000  1     1   790
                                              2   791   795
   790   77   CA  14 13.01900  0.00000  1     5   791   792   795   796   797
                                              4   793   794   798   799
   791   77   CB  15 14.02700  0.16000  0     4   792   793   794   795
                                              2   796   797
   792   77   CG  12 12.01100  0.27000  0     2   793   794
                                              1   795
   793   77  OD1   2 15.99940 -0.71500  0     1   794
                                              0
   794   77  OD2   2 15.99940 -0.71500  1     0
                                              0
   795   77    C  12 12.01100  0.45000  0     4   796   797   798   799
                                              1   800
   796   77    O   1 15.99940 -0.45000  1     1   797
                                              2   798   799
   797   78    N   6 14.00670 -0.31000  0     3   798   799   800
                                              2   801   802
   798   78    H  21  1.00800  0.31000  1     1   799
                                              1   800
   799   78   CA  15 14.02700  0.00000  1     3   800   801   802
                                              2   803   804
   800   78    C  12 12.01100  0.45000  0     4   801   802   803   804
                                              2   805   810
   801   78    O   1 15.99940 -0.45000  1     1   802
                                              2   803   804
   802   79    N   6 14.00670 -0.31000  0     4   803   804   805   810
                                              3   806   811   812
   803   79    H  21  1.00800  0.31000  1     1   804
                                              2   805   810
   804   79   CA  14 13.01900  0.00000  0     5   805   806   810   811   812
                                              3   807   813   814
   805   79   CB  15 14.02700  0.00000  1     3   806   807   810
                                              4   808   809   811   812
   806   79   CG  15 14.02700  0.16000  0     3   807   808   809
                                              1   810
   807   79   CD  12 12.01100  0.27000  0     2   808   809
                                              0
   808   79  OE1   2 15.99940 -0.71500  0     1   809
                                              0
   809   79  OE2   2 15.99940 -0.71500  1     0
                                              0
   810   79    C  12 12.01100  0.45000  0     4   811   812   813   814
                                              2   815   828
   811   79    O   1 15.99940 -0.45000  1     1   812
                                              2   813   814
   812   80    N   6 14.00670 -0.31000  0     4   813   814   815   828
                                              3   816   829   830
   813   80    H  21  1.00800  0.31000  1     1   814
                                              2   815   828
   814   80   CA  14 13.01900  0.00000  0     5   815   816   828   829   830
                                              4   817   819   831   832
   815   80   CB  15 14.02700  0.00000  0     8   816   817   818   819   820   821
                                                  823   828
                                              2   829   830
   816   80   CG  12 12.01100  0.00000  1     9   817   818   819   820   821   822
                                                  823   824   825
                                              1   828
   817   80  CD1  12 12.01100 -0.14000  0     8   818   819   820   821   822   823
                                                  825   826
                                              0
   818   80  HD1  20  1.00800  0.14000  1     4   819   821   822   825
                                              0
   819   80  CD2  12 12.01100 -0.14000  0     6   820   821   823   824   825   826
                                              0
   820   80  HD2  20  1.00800  0.14000  1     3   823   824   825
                                              0
   821   80  CE1  12 12.01100 -0.14000  0     5   822   823   824   825   826
                                              1   827
   822   80  HE1  20  1.00800  0.14000  1     3   823   825   826
                                              0
   823   80  CE2  12 12.01100 -0.14000  0     3   824   825   826
                                              1   827
   824   80  HE2  20  1.00800  0.14000  1     2   825   826
                                              0
   825   80   CZ  12 12.01100  0.20300  0     2   826   827
                                              0
   826   80   OH   3 15.99940 -0.61100  0     1   827
                                              0
   827   80   HH  21  1.00800  0.40800  1     0
                                              0
   828   80    C  12 12.01100  0.45000  0     4   829   830   831   832
                                              2   833   836
   829   80    O   1 15.99940 -0.45000  1     1   830
                                              2   831   832
   830   81    N   6 14.00670 -0.31000  0     4   831   832   833   836
                                              3   834   837   838
   831   81    H  21  1.00800  0.31000  1     1   832
                                              2   833   836
   832   81   CA  14 13.01900  0.00000  1     5   833   834   836   837   838
                                              3   835   839   840
   833   81   CB  15 14.02700  0.26600  0     3   834   835   836
                                              2   837   838
   834   81   OG   3 15.99940 -0.67400  0     1   835
                                              1   836
   835   81   HG  21  1.00800  0.40800  1     0
                                              0
   836   81    C  12 12.01100  0.45000  0     4   837   838   839   840
                                              2   841   844
   837   81    O   1 15.99940 -0.45000  1     1   838
                                              2   839   840
   838   82    N   6 14.00670 -0.31000  0     4   839   840   841   844
                                              4   842   843   845   846
   839   82    H  21  1.00800  0.31000  1     1   840
                                              2   841   844
   840   82   CA  14 13.01900  0.00000  0     6   841   842   843   844   845   846
                                              2   847   848
   841   82   CB  14 13.01900  0.00000  0     3   842   843   844
                                              2   845   846
   842   82  CG1  16 15.03500  0.00000  0     1   843
                                              1   844
   843   82  CG2  16 15.03500  0.00000  1     0
                                              1   844
   844   82    C  12 12.01100  0.45000  0     4   845   846   847   848
                                              2   849   854
   845   82    O   1 15.99940 -0.45000  1     1   846
                                              2   847   848
   846   83    N   6 14.00670 -0.31000  0     4   847   848   849   854
                                              3   850   855   856
   847   83    H  21  1.00800  0.31000  1     1   848
                                              2   849   854
   848   83   CA  14 13.01900  0.00000  0     5   849   850   854   855   856
                                              3   851   857   858
   849   83   CB  15 14.02700  0.00000  1     3   850   851   854
                                              4   852   853   855   856
   850   83   CG  15 14.02700  0.16000  0     3   851   852   853
                                              1   854
   851   83   CD  12 12.01100  0.27000  0     2   852   853
                                              0
   852   83  OE1   2 15.99940 -0.71500  0     1   853
                                              0
   853   83  OE2   2 15.99940 -0.71500  1     0
                                              0
   854   83    C  12 12.01100  0.45000  0     4   855   856   857   858
                                              2   859   872
   855   83    O   1 15.99940 -0.45000  1     1   856
                                              2   857   858
   856   84    N   6 14.00670 -0.31000  0     4   857   858   859   872
                                              3   860   873   874
   857   84    H  21  1.00800  0.31000  1     1   858
                                              2   859   872
   858   84   CA  14 13.01900  0.00000  0     5   859   860   872   873   874
                                              4   861   863   875   876
   859   84   CB  15 14.02700  0.00000  0     8   860   861   862   863   864   865
                                                  867   872
                                              2   873   874
   860   84   CG  12 12.01100  0.00000  1     9   861   862   863   864   865   866
                                                  867   868   869
                                              1   872
   861   84  CD1  12 12.01100 -0.14000  0     8   862   863   864   865   866   867
                                                  869   870
                                              0
   862   84  HD1  20  1.00800  0.14000  1     4   863   865   866   869
                                              0
   863   84  CD2  12 12.01100 -0.14000  0     6   864   865   867   868   869   870
                                              0
   864   84  HD2  20  1.00800  0.14000  1     3   867   868   869
                                              0
   865   84  CE1  12 12.01100 -0.14000  0     5   866   867   868   869   870
                                              1   871
   866   84  HE1  20  1.00800  0.14000  1     3   867   869   870
                                              0
   867   84  CE2  12 12.01100 -0.14000  0     3   868   869   870
                                              1   871
   868   84  HE2  20  1.00800  0.14000  1     2   869   870
                                              0
   869   84   CZ  12 12.01100  0.20300  0     2   870   871
                                              0
   870   84   OH   3 15.99940 -0.61100  0     1   871
                                              0
   871   84   HH  21  1.00800  0.40800  1     0
                                              0
   872   84    C  12 12.01100  0.45000  0     4   873   874   875   876
                                              2   877   881
   873   84    O   1 15.99940 -0.45000  1     1   874
                                              2   875   876
   874   85    N   6 14.00670 -0.31000  0     4   875   876   877   881
                                              3   878   882   883
   875   85    H  21  1.00800  0.31000  1     1   876
                                              2   877   881
   876   85   CA  14 13.01900  0.00000  1     5   877   878   881   882   883
                                              4   879   880   884   885
   877   85   CB  15 14.02700  0.16000  0     4   878   879   880   881
                                              2   882   883
   878   85   CG  12 12.01100  0.27000  0     2   879   880
                                              1   881
   879   85  OD1   2 15.99940 -0.71500  0     1   880
                                              0
   880   85  OD2   2 15.99940 -0.71500  1     0
                                              0
   881   85    C  12 12.01100  0.45000  0     4   882   883   884   885
                                              1   886
   882   85    O   1 15.99940 -0.45000  1     1   883
                                              2   884   885
   883   86    N   6 14.00670 -0.31000  0     3   884   885   886
                                              2   887   888
   884   86    H  21  1.00800  0.31000  1     1   885
                                              1   886
   885   86   CA  15 14.02700  0.00000  1     3   886   887   888
                                              2   889   890
   886   86    C  12 12.01100  0.45000  0     4   887   888   889   890
                                              2   891   904
   887   86    O   1 15.99940 -0.45000  1     1   888
                                              2   889   890
   888   87    N   6 14.00670 -0.31000  0     4   889   890   891   904
                                              3   892   905   906
   889   87    H  21  1.00800  0.31000  1     1   890
                                              2   891   904
   890   87   CA  14 13.01900  0.00000  0     5   891   892   904   905   906
                                              4   893   895   907   908
   891   87   CB  15 14.02700  0.00000  0     8   892   893   894   895   896   897
                                                  899   904
                                              2   905   906
   892   87   CG  12 12.01100  0.00000  1     9   893   894   895   896   897   898
                                                  899   900   901
                                              1   904
   893   87  CD1  12 12.01100 -0.14000  0     8   894   895   896   897   898   899
                                                  901   902
                                              0
   894   87  HD1  20  1.00800  0.14000  1     4   895   897   898   901
                                              0
   895   87  CD2  12 12.01100 -0.14000  0     6   896   897   899   900   901   902
                                              0
   896   87  HD2  20  1.00800  0.14000  1     3   899   900   901
                                              0
   897   87  CE1  12 12.01100 -0.14000  0     5   898   899   900   901   902
                                              1   903
   898   87  HE1  20  1.00800  0.14000  1     3   899   901   902
                                              0
   899   87  CE2  12 12.01100 -0.14000  0     3   900   901   902
                                              1   903
   900   87  HE2  20  1.00800  0.14000  1     2   901   902
                                              0
   901   87   CZ  12 12.01100  0.20300  0     2   902   903
                                              0
   902   87   OH   3 15.99940 -0.61100  0     1   903
                                              0
   903   87   HH  21  1.00800  0.40800  1     0
                                              0
   904   87    C  12 12.01100  0.45000  0     4   905   906   907   908
                                              2   909   915
   905   87    O   1 15.99940 -0.45000  1     1   906
                                              2   907   908
   906   88    N   6 14.00670 -0.31000  0     4   907   908   909   915
                                              3   910   916   917
   907   88    H  21  1.00800  0.31000  1     1   908
                                              2   909   915
   908   88   CA  14 13.01900  0.00000  0     5   909   910   915   916   917
                                              4   911   912   918   919
   909   88   CB  15 14.02700  0.00000  1     4   910   911   912   915
                                              4   913   914   916   917
   910   88   CG  12 12.01100  0.29000  0     4   911   912   913   914
                                              1   915
   911   88  OD1   1 15.99940 -0.45000  0     1   912
                                              2   913   914
   912   88  ND2   7 14.00670 -0.72000  0     2   913   914
                                              0
   913   88 HD21  21  1.00800  0.44000  0     1   914
                                              0
   914   88 HD22  21  1.00800  0.44000  1     0
                                              0
   915   88    C  12 12.01100  0.45000  0     4   916   917   918   919
                                              2   920   923
   916   88    O   1 15.99940 -0.45000  1     1   917
                                              2   918   919
   917   89    N   6 14.00670 -0.31000  0     4   918   919   920   923
                                              4   921   922   924   925
   918   89    H  21  1.00800  0.31000  1     1   919
                                              2   920   923
   919   89   CA  14 13.01900  0.00000  0     6   920   921   922   923   924   925
                                              2   926   927
   920   89   CB  14 13.01900  0.00000  0     3   921   922   923
                                              2   924   925
   921   89  CG1  16 15.03500  0.00000  0     1   922
                                              1   923
   922   89  CG2  16 15.03500  0.00000  1     0
                                              1   923
   923   89    C  12 12.01100  0.45000  0     4   924   925   926   927
                                              2   928   940
   924   89    O   1 15.99940 -0.45000  1     1   925
                                              2   926   927
   925   90    N   6 14.00670 -0.31000  0     4   926   927   928   940
                                              3   929   941   942
   926   90    H  21  1.00800  0.31000  1     1   927
                                              2   928   940
   927   90   CA  14 13.01900  0.00000  0     5   928   929   940   941   942
                                              4   930   932   943   944
   928   90   CB  15 14.02700  0.00000  0     8   929   930   931   932   933   934
                                                  936   940
                                              2   941   942
   929   90   CG  12 12.01100  0.00000  1     9   930   931   932   933   934   935
                                                  936   937   938
                                              1   940
   930   90  CD1  12 12.01100 -0.14000  0     8   931   932   933   934   935   936
                                                  938   939
                                              0
   931   90  HD1  20  1.00800  0.14000  1     4   932   934   935   938
                                              0
   932   90  CD2  12 12.01100 -0.14000  0     6   933   934   936   937   938   939
                                              0
   933   90  HD2  20  1.00800  0.14000  1     3   936   937   938
                                              0
   934   90  CE1  12 12.01100 -0.14000  0     5   935   936   937   938   939
                                              0
   935   90  HE1  20  1.00800  0.14000  1     3   936   938   939
                                              0
   936   90  CE2  12 12.01100 -0.14000  0     3   937   938   939
                                              0
   937   90  HE2  20  1.00800  0.14000  1     2   938   939
                                              0
   938   90   CZ  12 12.01100 -0.14000  0     1   939
                                              0
   939   90   HZ  20  1.00800  0.14000  1     0
                                              0
   940   90    C  12 12.01100  0.45000  0     4   941   942   943   944
                                              2   945   957
   941   90    O   1 15.99940 -0.45000  1     1   942
                                              2   943   944
   942   91    N   6 14.00670 -0.31000  0     4   943   944   945   957
                                              3   946   958   959
   943   91    H  21  1.00800  0.31000  1     1   944
                                              2   945   957
   944   91   CA  14 13.01900  0.00000  0     5   945   946   957   958   959
                                              3   947   960   961
   945   91   CB  15 14.02700  0.00000  0     3   946   947   957
                                              3   948   958   959
   946   91   CG  15 14.02700  0.00000  1     2   947   948
                                              3   949   950   957
   947   91   CD  15 14.02700  0.09000  0     3   948   949   950
                                              2   951   954
   948   91   NE  11 14.00670 -0.10500  0     4   949   950   951   954
                                              4   952   953   955   956
   949   91   HE  21  1.00800  0.34500  0     1   950
                                              2   951   954
   950   91   CZ  12 12.01100  0.01000  0     6   951   952   953   954   955   956
                                              0
   951   91  NH1  10 14.00670 -0.36000  0     3   952   953   954
                                              2   955   956
   952   91 HH11  21  1.00800  0.34500  0     1   953
                                              1   954
   953   91 HH12  21  1.00800  0.34500  0     0
                                              1   954
   954   91  NH2  10 14.00670 -0.36000  0     2   955   956
                                              0
   955   91 HH21  21  1.00800  0.34500  0     1   956
                                              0
   956   91 HH22  21  1.00800  0.34500  1     0
                                              0
   957   91    C  12 12.01100  0.45000  0     4   958   959   960   961
                                              2   962   966
   958   91    O   1 15.99940 -0.45000  1     1   959
                                              2   960   961
   959   92    N   6 14.00670 -0.31000  0     4   960   961   962   966
                                              4   963   964   967   968
   960   92    H  21  1.00800  0.31000  1     1   961
                                              2   962   966
   961   92   CA  14 13.01900  0.00000  1     6   962   963   964   966   967   968
                                              3   965   969   970
   962   92   CB  14 13.01900  0.00000  0     4   963   964   965   966
                                              2   967   968
   963   92  CG1  15 14.02700  0.00000  0     2   964   965
                                              1   966
   964   92  CG2  16 15.03500  0.00000  0     0
                                              2   965   966
   965   92   CD  16 15.03500  0.00000  1     0
                                              0
   966   92    C  12 12.01100  0.45000  0     4   967   968   969   970
                                              2   971   974
   967   92    O   1 15.99940 -0.45000  1     1   968
                                              2   969   970
   968   93    N   6 14.00670 -0.31000  0     4   969   970   971   974
                                              4   972   973   975   976
   969   93    H  21  1.00800  0.31000  1     1   970
                                              2   971   974
   970   93   CA  14 13.01900  0.00000  0     6   971   972   973   974   975   976
                                              2   977   978
   971   93   CB  14 13.01900  0.00000  0     3   972   973   974
                                              2   975   976
   972   93  CG1  16 15.03500  0.00000  0     1   973
                                              1   974
   973   93  CG2  16 15.03500  0.00000  1     0
                                              1   974
   974   93    C  12 12.01100  0.45000  0     4   975   976   977   978
                                              2   979   984
   975   93    O   1 15.99940 -0.45000  1     1   976
                                              2   977   978
   976   94    N   6 14.00670 -0.31000  0     4   977   978   979   984
                                              3   980   985   986
   977   94    H  21  1.00800  0.31000  1     1   978
                                              2   979   984
   978   94   CA  14 13.01900  0.00000  0     5   979   980   984   985   986
                                              3   981   987   988
   979   94   CB  15 14.02700  0.00000  1     3   980   981   984
                                              4   982   983   985   986
   980   94   CG  15 14.02700  0.16000  0     3   981   982   983
                                              1   984
   981   94   CD  12 12.01100  0.27000  0     2   982   983
                                              0
   982   94  OE1   2 15.99940 -0.71500  0     1   983
                                              0
   983   94  OE2   2 15.99940 -0.71500  1     0
                                              0
   984   94    C  12 12.01100  0.45000  0     4   985   986   987   988
                                              2   989   993
   985   94    O   1 15.99940 -0.45000  1     1   986
                                              2   987   988
   986   95    N   6 14.00670 -0.31000  0     4   987   988   989   993
                                              4   990   992   994   995
   987   95    H  21  1.00800  0.31000  1     1   988
                                              2   989   993
   988   95   CA  14 13.01900  0.00000  1     6   989   990   992   993   994   995
                                              3   991   996   997
   989   95   CB  14 13.01900  0.26600  0     4   990   991   992   993
                                              2   994   995
   990   95  OG1   3 15.99940 -0.67400  0     2   991   992
                                              1   993
   991   95  HG1  21  1.00800  0.40800  1     0
                                              1   992
   992   95  CG2  16 15.03500  0.00000  1     0
                                              1   993
   993   95    C  12 12.01100  0.45000  0     4   994   995   996   997
                                              2   998  1002
   994   95    O   1 15.99940 -0.45000  1     1   995
                                              2   996   997
   995   96    N   6 14.00670 -0.31000  0     4   996   997   998  1002
                                              3   999  1003  1004
   996   96    H  21  1.00800  0.31000  1     1   997
                                              2   998  1002
   997   96   CA  14 13.01900  0.00000  1     5   998   999  1002  1003  1004
                                              4  1000  1001  1005  1006
   998   96   CB  15 14.02700  0.16000  0     4   999  1000  1001  1002
                                              2  1003  1004
   999   96   CG  12 12.01100  0.27000  0     2  1000  1001
                                              1  1002
  1000   96  OD1   2 15.99940 -0.71500  0     1  1001
                                              0
  1001   96  OD2   2 15.99940 -0.71500  1     0
                                              0
  1002   96    C  12 12.01100  0.45000  0     4  1003  1004  1005  1006
                                              2  1007  1020
  1003   96    O   1 15.99940 -0.45000  1     1  1004
                                              2  1005  1006
  1004   97    N   6 14.00670 -0.31000  0     4  1005  1006  1007  1020
                                              3  1008  1021  1022
  1005   97    H  21  1.00800  0.31000  1     1  1006
                                              2  1007  1020
  1006   97   CA  14 13.01900  0.00000  0     5  1007  1008  1020  1021  1022
                                              4  1009  1011  1023  1024
  1007   97   CB  15 14.02700  0.00000  0     8  1008  1009  1010  1011  1012  1013
                                                 1015  1020
                                              2  1021  1022
  1008   97   CG  12 12.01100  0.00000  1     9  1009  1010  1011  1012  1013  1014
                                                 1015  1016  1017
                                              1  1020
  1009   97  CD1  12 12.01100 -0.14000  0     8  1010  1011  1012  1013  1014  1015
                                                 1017  1018
                                              0
  1010   97  HD1  20  1.00800  0.14000  1     4  1011  1013  1014  1017
                                              0
  1011   97  CD2  12 12.01100 -0.14000  0     6  1012  1013  1015  1016  1017  1018
                                              0
  1012   97  HD2  20  1.00800  0.14000  1     3  1015  1016  1017
                                              0
  1013   97  CE1  12 12.01100 -0.14000  0     5  1014  1015  1016  1017  1018
                                              1  1019
  1014   97  HE1  20  1.00800  0.14000  1     3  1015  1017  1018
                                              0
  1015   97  CE2  12 12.01100 -0.14000  0     3  1016  1017  1018
                                              1  1019
  1016   97  HE2  20  1.00800  0.14000  1     2  1017  1018
                                              0
  1017   97   CZ  12 12.01100  0.20300  0     2  1018  1019
                                              0
  1018   97   OH   3 15.99940 -0.61100  0     1  1019
                                              0
  1019   97   HH  21  1.00800  0.40800  1     0
                                              0
  1020   97    C  12 12.01100  0.45000  0     4  1021  1022  1023  1024
                                              2  1025  1029
  1021   97    O   1 15.99940 -0.45000  1     1  1022
                                              2  1023  1024
  1022   98    N   6 14.00670 -0.31000  0     4  1023  1024  1025  1029
                                              4  1026  1028  1030  1031
  1023   98    H  21  1.00800  0.31000  1     1  1024
                                              2  1025  1029
  1024   98   CA  14 13.01900  0.00000  1     6  1025  1026  1028  1029  1030  1031
                                              3  1027  1032  1033
  1025   98   CB  14 13.01900  0.26600  0     4  1026  1027  1028  1029
                                              2  1030  1031
  1026   98  OG1   3 15.99940 -0.67400  0     2  1027  1028
                                              1  1029
  1027   98  HG1  21  1.00800  0.40800  1     0
                                              1  1028
  1028   98  CG2  16 15.03500  0.00000  1     0
                                              1  1029
  1029   98    C  12 12.01100  0.45000  0     4  1030  1031  1032  1033
                                              2  1034  1038
  1030   98    O   1 15.99940 -0.45000  1     1  1031
                                              2  1032  1033
  1031   99    N   6 14.00670 -0.31000  0     4  1032  1033  1034  1038
                                              3  1035  1039  1040
  1032   99    H  21  1.00800  0.31000  1     1  1033
                                              2  1034  1038
  1033   99   CA  14 13.01900  0.00000  1     5  1034  1035  1038  1039  1040
                                              4  1036  1037  1041  1042
  1034   99   CB  15 14.02700  0.16000  0     4  1035  1036  1037  1038
                                              2  1039  1040
  1035   99   CG  12 12.01100  0.27000  0     2  1036  1037
                                              1  1038
  1036   99  OD1   2 15.99940 -0.71500  0     1  1037
                                              0
  1037   99  OD2   2 15.99940 -0.71500  1     0
                                              0
  1038   99    C  12 12.01100  0.45000  0     4  1039  1040  1041  1042
                                              2  1043  1056
  1039   99    O   1 15.99940 -0.45000  1     1  1040
                                              2  1041  1042
  1040  100    N   6 14.00670 -0.31000  0     4  1041  1042  1043  1056
                                              3  1044  1057  1058
  1041  100    H  21  1.00800  0.31000  1     1  1042
                                              2  1043  1056
  1042  100   CA  14 13.01900  0.00000  0     5  1043  1044  1056  1057  1058
                                              4  1045  1047  1059  1060
  1043  100   CB  15 14.02700  0.00000  0     8  1044  1045  1046  1047  1048  1049
                                                 1051  1056
                                              2  1057  1058
  1044  100   CG  12 12.01100  0.00000  1     9  1045  1046  1047  1048  1049  1050
                                                 1051  1052  1053
                                              1  1056
  1045  100  CD1  12 12.01100 -0.14000  0     8  1046  1047  1048  1049  1050  1051
                                                 1053  1054
                                              0
  1046  100  HD1  20  1.00800  0.14000  1     4  1047  1049  1050  1053
                                              0
  1047  100  CD2  12 12.01100 -0.14000  0     6  1048  1049  1051  1052  1053  1054
                                              0
  1048  100  HD2  20  1.00800  0.14000  1     3  1051  1052  1053
                                              0
  1049  100  CE1  12 12.01100 -0.14000  0     5  1050  1051  1052  1053  1054
                                              1  1055
  1050  100  HE1  20  1.00800  0.14000  1     3  1051  1053  1054
                                              0
  1051  100  CE2  12 12.01100 -0.14000  0     3  1052  1053  1054
                                              1  1055
  1052  100  HE2  20  1.00800  0.14000  1     2  1053  1054
                                              0
  1053  100   CZ  12 12.01100  0.20300  0     2  1054  1055
                                              0
  1054  100   OH   3 15.99940 -0.61100  0     1  1055
                                              0
  1055  100   HH  21  1.00800  0.40800  1     0
                                              0
  1056  100    C  12 12.01100  0.45000  0     4  1057  1058  1059  1060
                                              2  1061  1065
  1057  100    O   1 15.99940 -0.45000  1     1  1058
                                              2  1059  1060
  1058  101    N   6 14.00670 -0.31000  0     4  1059  1060  1061  1065
                                              4  1062  1063  1066  1067
  1059  101    H  21  1.00800  0.31000  1     1  1060
                                              2  1061  1065
  1060  101   CA  14 13.01900  0.00000  1     6  1061  1062  1063  1065  1066  1067
                                              3  1064  1068  1069
  1061  101   CB  14 13.01900  0.00000  0     4  1062  1063  1064  1065
                                              2  1066  1067
  1062  101  CG1  15 14.02700  0.00000  0     2  1063  1064
                                              1  1065
  1063  101  CG2  16 15.03500  0.00000  0     0
                                              2  1064  1065
  1064  101   CD  16 15.03500  0.00000  1     0
                                              0
  1065  101    C  12 12.01100  0.45000  0     4  1066  1067  1068  1069
                                              2  1070  1074
  1066  101    O   1 15.99940 -0.45000  1     1  1067
                                              2  1068  1069
  1067  102    N   6 14.00670 -0.31000  0     4  1068  1069  1070  1074
                                              4  1071  1072  1075  1076
  1068  102    H  21  1.00800  0.31000  1     1  1069
                                              2  1070  1074
  1069  102   CA  14 13.01900  0.00000  1     6  1070  1071  1072  1074  1075  1076
                                              3  1073  1077  1078
  1070  102   CB  14 13.01900  0.00000  0     4  1071  1072  1073  1074
                                              2  1075  1076
  1071  102  CG1  15 14.02700  0.00000  0     2  1072  1073
                                              1  1074
  1072  102  CG2  16 15.03500  0.00000  0     0
                                              2  1073  1074
  1073  102   CD  16 15.03500  0.00000  1     0
                                              0
  1074  102    C  12 12.01100  0.45000  0     4  1075  1076  1077  1078
                                              2  1079  1091
  1075  102    O   1 15.99940 -0.45000  1     1  1076
                                              2  1077  1078
  1076  103    N   6 14.00670 -0.31000  0     4  1077  1078  1079  1091
                                              3  1080  1092  1093
  1077  103    H  21  1.00800  0.31000  1     1  1078
                                              2  1079  1091
  1078  103   CA  14 13.01900  0.00000  0     5  1079  1080  1091  1092  1093
                                              4  1081  1083  1094  1095
  1079  103   CB  15 14.02700  0.00000  0     8  1080  1081  1082  1083  1084  1085
                                                 1087  1091
                                              2  1092  1093
  1080  103   CG  12 12.01100  0.00000  1     9  1081  1082  1083  1084  1085  1086
                                                 1087  1088  1089
                                              1  1091
  1081  103  CD1  12 12.01100 -0.14000  0     8  1082  1083  1084  1085  1086  1087
                                                 1089  1090
                                              0
  1082  103  HD1  20  1.00800  0.14000  1     4  1083  1085  1086  1089
                                              0
  1083  103  CD2  12 12.01100 -0.14000  0     6  1084  1085  1087  1088  1089  1090
                                              0
  1084  103  HD2  20  1.00800  0.14000  1     3  1087  1088  1089
                                              0
  1085  103  CE1  12 12.01100 -0.14000  0     5  1086  1087  1088  1089  1090
                                              0
  1086  103  HE1  20  1.00800  0.14000  1     3  1087  1089  1090
                                              0
  1087  103  CE2  12 12.01100 -0.14000  0     3  1088  1089  1090
                                              0
  1088  103  HE2  20  1.00800  0.14000  1     2  1089  1090
                                              0
  1089  103   CZ  12 12.01100 -0.14000  0     1  1090
                                              0
  1090  103   HZ  20  1.00800  0.14000  1     0
                                              0
  1091  103    C  12 12.01100  0.45000  0     4  1092  1093  1094  1095
                                              2  1096  1105
  1092  103    O   1 15.99940 -0.45000  1     1  1093
                                              2  1094  1095
  1093  104    N   6 14.00670 -0.31000  0     4  1094  1095  1096  1105
                                              3  1097  1106  1107
  1094  104    H  21  1.00800  0.31000  1     1  1095
                                              2  1096  1105
  1095  104   CA  14 13.01900  0.00000  0     5  1096  1097  1105  1106  1107
                                              4  1098  1099  1108  1109
  1096  104   CB  15 14.02700  0.00000  1     7  1097  1098  1099  1100  1101  1103
                                                 1105
                                              2  1106  1107
  1097  104   CG  12 12.01100  0.00000  0     7  1098  1099  1100  1101  1102  1103
                                                 1104
                                              1  1105
  1098  104  ND1   9 14.00670 -0.54000  0     6  1099  1100  1101  1102  1103  1104
                                              0
  1099  104  CD2  12 12.01100  0.00000  0     5  1100  1101  1102  1103  1104
                                              0
  1100  104  HD2  20  1.00800  0.14000  0     3  1101  1103  1104
                                              0
  1101  104  CE1  12 12.01100  0.00000  0     3  1102  1103  1104
                                              0
  1102  104  HE1  20  1.00800  0.14000  0     2  1103  1104
                                              0
  1103  104  NE2   9 14.00670 -0.05000  0     1  1104
                                              0
  1104  104  HE2  21  1.00800  0.31000  1     0
                                              0
  1105  104    C  12 12.01100  0.45000  0     4  1106  1107  1108  1109
                                              2  1110  1114
  1106  104    O   1 15.99940 -0.45000  1     1  1107
                                              2  1108  1109
  1107  105    N   6 14.00670 -0.31000  0     4  1108  1109  1110  1114
                                              3  1111  1115  1116
  1108  105    H  21  1.00800  0.31000  1     1  1109
                                              2  1110  1114
  1109  105   CA  14 13.01900  0.00000  0     5  1110  1111  1114  1115  1116
                                              4  1112  1113  1117  1118
  1110  105   CB  15 14.02700  0.00000  1     4  1111  1112  1113  1114
                                              2  1115  1116
  1111  105   CG  14 13.01900  0.00000  0     2  1112  1113
                                              1  1114
  1112  105  CD1  16 15.03500  0.00000  0     1  1113
                                              0
  1113  105  CD2  16 15.03500  0.00000  1     0
                                              0
  1114  105    C  12 12.01100  0.45000  0     4  1115  1116  1117  1118
                                              2  1119  1122
  1115  105    O   1 15.99940 -0.45000  1     1  1116
                                              2  1117  1118
  1116  106    N   6 14.00670 -0.31000  0     4  1117  1118  1119  1122
                                              4  1120  1121  1123  1124
  1117  106    H  21  1.00800  0.31000  1     1  1118
                                              2  1119  1122
  1118  106   CA  14 13.01900  0.00000  0     6  1119  1120  1121  1122  1123  1124
                                              2  1125  1126
  1119  106   CB  14 13.01900  0.00000  0     3  1120  1121  1122
                                              2  1123  1124
  1120  106  CG1  16 15.03500  0.00000  0     1  1121
                                              1  1122
  1121  106  CG2  16 15.03500  0.00000  1     0
                                              1  1122
  1122  106    C  12 12.01100  0.45000  0     4  1123  1124  1125  1126
                                              2  1127  1133
  1123  106    O   1 15.99940 -0.45000  1     1  1124
                                              2  1125  1126
  1124  107    N   6 14.00670 -0.31000  0     4  1125  1126  1127  1133
                                              3  1128  1134  1135
  1125  107    H  21  1.00800  0.31000  1     1  1126
                                              2  1127  1133
  1126  107   CA  14 13.01900  0.00000  0     5  1127  1128  1133  1134  1135
                                              4  1129  1130  1136  1137
  1127  107   CB  15 14.02700  0.00000  1     4  1128  1129  1130  1133
                                              4  1131  1132  1134  1135
  1128  107   CG  12 12.01100  0.29000  0     4  1129  1130  1131  1132
                                              1  1133
  1129  107  OD1   1 15.99940 -0.45000  0     1  1130
                                              2  1131  1132
  1130  107  ND2   7 14.00670 -0.72000  0     2  1131  1132
                                              0
  1131  107 HD21  21  1.00800  0.44000  0     1  1132
                                              0
  1132  107 HD22  21  1.00800  0.44000  1     0
                                              0
  1133  107    C  12 12.01100  0.45000  0     4  1134  1135  1136  1137
                                              2  1138  1150
  1134  107    O   1 15.99940 -0.45000  1     1  1135
                                              2  1136  1137
  1135  108    N   6 14.00670 -0.31000  0     4  1136  1137  1138  1150
                                              3  1139  1151  1152
  1136  108    H  21  1.00800  0.31000  1     1  1137
                                              2  1138  1150
  1137  108   CA  14 13.01900  0.00000  0     5  1138  1139  1150  1151  1152
                                              4  1140  1142  1153  1154
  1138  108   CB  15 14.02700  0.00000  0     8  1139  1140  1141  1142  1143  1144
                                                 1146  1150
                                              2  1151  1152
  1139  108   CG  12 12.01100  0.00000  1     9  1140  1141  1142  1143  1144  1145
                                                 1146  1147  1148
                                              1  1150
  1140  108  CD1  12 12.01100 -0.14000  0     8  1141  1142  1143  1144  1145  1146
                                                 1148  1149
                                              0
  1141  108  HD1  20  1.00800  0.14000  1     4  1142  1144  1145  1148
                                              0
  1142  108  CD2  12 12.01100 -0.14000  0     6  1143  1144  1146  1147  1148  1149
                                              0
  1143  108  HD2  20  1.00800  0.14000  1     3  1146  1147  1148
                                              0
  1144  108  CE1  12 12.01100 -0.14000  0     5  1145  1146  1147  1148  1149
                                              0
  1145  108  HE1  20  1.00800  0.14000  1     3  1146  1148  1149
                                              0
  1146  108  CE2  12 12.01100 -0.14000  0     3  1147  1148  1149
                                              0
  1147  108  HE2  20  1.00800  0.14000  1     2  1148  1149
                                              0
  1148  108   CZ  12 12.01100 -0.14000  0     1  1149
                                              0
  1149  108   HZ  20  1.00800  0.14000  1     0
                                              0
  1150  108    C  12 12.01100  0.45000  0     4  1151  1152  1153  1154
                                              2  1155  1163
  1151  108    O   1 15.99940 -0.45000  1     1  1152
                                              2  1153  1154
  1152  109    N   6 14.00670 -0.31000  0     4  1153  1154  1155  1163
                                              3  1156  1164  1165
  1153  109    H  21  1.00800  0.31000  1     1  1154
                                              2  1155  1163
  1154  109   CA  14 13.01900  0.00000  0     5  1155  1156  1163  1164  1165
                                              3  1157  1166  1167
  1155  109   CB  15 14.02700  0.00000  1     3  1156  1157  1163
                                              3  1158  1164  1165
  1156  109   CG  15 14.02700  0.00000  0     2  1157  1158
                                              2  1159  1163
  1157  109   CD  15 14.02700  0.00000  1     2  1158  1159
                                              3  1160  1161  1162
  1158  109   CE  15 14.02700  0.20000  0     4  1159  1160  1161  1162
                                              0
  1159  109   NZ   8 14.00670  0.05000  0     3  1160  1161  1162
                                              0
  1160  109  HZ1  21  1.00800  0.25000  0     2  1161  1162
                                              0
  1161  109  HZ2  21  1.00800  0.25000  0     1  1162
                                              0
  1162  109  HZ3  21  1.00800  0.25000  1     0
                                              0
  1163  109    C  12 12.01100  0.45000  0     4  1164  1165  1166  1167
                                              2  1168  1173
  1164  109    O   1 15.99940 -0.45000  1     1  1165
                                              2  1166  1167
  1165  110    N   6 14.00670 -0.31000  0     4  1166  1167  1168  1173
                                              3  1169  1174  1175
  1166  110    H  21  1.00800  0.31000  1     1  1167
                                              2  1168  1173
  1167  110   CA  14 13.01900  0.00000  0     5  1168  1169  1173  1174  1175
                                              3  1170  1176  1177
  1168  110   CB  15 14.02700  0.00000  1     3  1169  1170  1173
                                              4  1171  1172  1174  1175
  1169  110   CG  15 14.02700  0.16000  0     3  1170  1171  1172
                                              1  1173
  1170  110   CD  12 12.01100  0.27000  0     2  1171  1172
                                              0
  1171  110  OE1   2 15.99940 -0.71500  0     1  1172
                                              0
  1172  110  OE2   2 15.99940 -0.71500  1     0
                                              0
  1173  110    C  12 12.01100  0.45000  0     4  1174  1175  1176  1177
                                              2  1178  1186
  1174  110    O   1 15.99940 -0.45000  1     1  1175
                                              2  1176  1177
  1175  111    N   6 14.00670 -0.31000  0     4  1176  1177  1178  1186
                                              3  1179  1187  1188
  1176  111    H  21  1.00800  0.31000  1     1  1177
                                              2  1178  1186
  1177  111   CA  14 13.01900  0.00000  0     5  1178  1179  1186  1187  1188
                                              3  1180  1189  1190
  1178  111   CB  15 14.02700  0.00000  1     3  1179  1180  1186
                                              3  1181  1187  1188
  1179  111   CG  15 14.02700  0.00000  0     2  1180  1181
                                              2  1182  1186
  1180  111   CD  15 14.02700  0.00000  1     2  1181  1182
                                              3  1183  1184  1185
  1181  111   CE  15 14.02700  0.20000  0     4  1182  1183  1184  1185
                                              0
  1182  111   NZ   8 14.00670  0.05000  0     3  1183  1184  1185
                                              0
  1183  111  HZ1  21  1.00800  0.25000  0     2  1184  1185
                                              0
  1184  111  HZ2  21  1.00800  0.25000  0     1  1185
                                              0
  1185  111  HZ3  21  1.00800  0.25000  1     0
                                              0
  1186  111    C  12 12.01100  0.45000  0     4  1187  1188  1189  1190
                                              2  1191  1195
  1187  111    O   1 15.99940 -0.45000  1     1  1188
                                              2  1189  1190
  1188  112    N   6 14.00670 -0.31000  0     4  1189  1190  1191  1195
                                              3  1192  1196  1197
  1189  112    H  21  1.00800  0.31000  1     1  1190
                                              2  1191  1195
  1190  112   CA  14 13.01900  0.00000  1     5  1191  1192  1195  1196  1197
                                              4  1193  1194  1198  1199
  1191  112   CB  15 14.02700  0.16000  0     4  1192  1193  1194  1195
                                              2  1196  1197
  1192  112   CG  12 12.01100  0.27000  0     2  1193  1194
                                              1  1195
  1193  112  OD1   2 15.99940 -0.71500  0     1  1194
                                              0
  1194  112  OD2   2 15.99940 -0.71500  1     0
                                              0
  1195  112    C  12 12.01100  0.45000  0     4  1196  1197  1198  1199
                                              2  1200  1203
  1196  112    O   1 15.99940 -0.45000  1     1  1197
                                              2  1198  1199
  1197  113    N   6 14.00670 -0.31000  0     4  1198  1199  1200  1203
                                              3  1201  1204  1205
  1198  113    H  21  1.00800  0.31000  1     1  1199
                                              2  1200  1203
  1199  113   CA  14 13.01900  0.00000  1     5  1200  1201  1203  1204  1205
                                              3  1202  1206  1207
  1200  113   CB  15 14.02700  0.26600  0     3  1201  1202  1203
                                              2  1204  1205
  1201  113   OG   3 15.99940 -0.67400  0     1  1202
                                              1  1203
  1202  113   HG  21  1.00800  0.40800  1     0
                                              0
  1203  113    C  12 12.01100  0.45000  0     4  1204  1205  1206  1207
                                              2  1208  1220
  1204  113    O   1 15.99940 -0.45000  1     1  1205
                                              2  1206  1207
  1205  114    N   6 14.00670 -0.31000  0     4  1206  1207  1208  1220
                                              3  1209  1221  1222
  1206  114    H  21  1.00800  0.31000  1     1  1207
                                              2  1208  1220
  1207  114   CA  14 13.01900  0.00000  0     5  1208  1209  1220  1221  1222
                                              4  1210  1212  1223  1224
  1208  114   CB  15 14.02700  0.00000  0     8  1209  1210  1211  1212  1213  1214
                                                 1216  1220
                                              2  1221  1222
  1209  114   CG  12 12.01100  0.00000  1     9  1210  1211  1212  1213  1214  1215
                                                 1216  1217  1218
                                              1  1220
  1210  114  CD1  12 12.01100 -0.14000  0     8  1211  1212  1213  1214  1215  1216
                                                 1218  1219
                                              0
  1211  114  HD1  20  1.00800  0.14000  1     4  1212  1214  1215  1218
                                              0
  1212  114  CD2  12 12.01100 -0.14000  0     6  1213  1214  1216  1217  1218  1219
                                              0
  1213  114  HD2  20  1.00800  0.14000  1     3  1216  1217  1218
                                              0
  1214  114  CE1  12 12.01100 -0.14000  0     5  1215  1216  1217  1218  1219
                                              0
  1215  114  HE1  20  1.00800  0.14000  1     3  1216  1218  1219
                                              0
  1216  114  CE2  12 12.01100 -0.14000  0     3  1217  1218  1219
                                              0
  1217  114  HE2  20  1.00800  0.14000  1     2  1218  1219
                                              0
  1218  114   CZ  12 12.01100 -0.14000  0     1  1219
                                              0
  1219  114   HZ  20  1.00800  0.14000  1     0
                                              0
  1220  114    C  12 12.01100  0.45000  0     4  1221  1222  1223  1224
                                              2  1225  1232
  1221  114    O   1 15.99940 -0.45000  1     1  1222
                                              2  1223  1224
  1222  115    N   6 14.00670 -0.31000  0     4  1223  1224  1225  1232
                                              3  1226  1233  1234
  1223  115    H  21  1.00800  0.31000  1     1  1224
                                              2  1225  1232
  1224  115   CA  14 13.01900  0.00000  0     5  1225  1226  1232  1233  1234
                                              3  1227  1235  1236
  1225  115   CB  15 14.02700  0.00000  0     3  1226  1227  1232
                                              4  1228  1229  1233  1234
  1226  115   CG  15 14.02700  0.00000  1     3  1227  1228  1229
                                              3  1230  1231  1232
  1227  115   CD  12 12.01100  0.29000  0     4  1228  1229  1230  1231
                                              0
  1228  115  OE1   1 15.99940 -0.45000  0     1  1229
                                              2  1230  1231
  1229  115  NE2   7 14.00670 -0.72000  0     2  1230  1231
                                              0
  1230  115 HE21  21  1.00800  0.44000  0     1  1231
                                              0
  1231  115 HE22  21  1.00800  0.44000  1     0
                                              0
  1232  115    C  12 12.01100  0.45000  0     4  1233  1234  1235  1236
                                              2  1237  1241
  1233  115    O   1 15.99940 -0.45000  1     1  1234
                                              2  1235  1236
  1234  116    N   6 14.00670 -0.31000  0     4  1235  1236  1237  1241
                                              3  1238  1242  1243
  1235  116    H  21  1.00800  0.31000  1     1  1236
                                              2  1237  1241
  1236  116   CA  14 13.01900  0.00000  0     5  1237  1238  1241  1242  1243
                                              3  1239  1244  1245
  1237  116   CB  15 14.02700  0.00000  1     3  1238  1239  1241
                                              3  1240  1242  1243
  1238  116   CG  15 14.02700  0.24100  0     2  1239  1240
                                              1  1241
  1239  116   SD  23 32.06000 -0.48200  0     1  1240
                                              0
  1240  116   CE  16 15.03500  0.24100  1     0
                                              0
  1241  116    C  12 12.01100  0.45000  0     4  1242  1243  1244  1245
                                              2  1246  1250
  1242  116    O   1 15.99940 -0.45000  1     1  1243
                                              2  1244  1245
  1243  117    N   6 14.00670 -0.31000  0     4  1244  1245  1246  1250
                                              3  1247  1251  1252
  1244  117    H  21  1.00800  0.31000  1     1  1245
                                              2  1246  1250
  1245  117   CA  14 13.01900  0.00000  0     5  1246  1247  1250  1251  1252
                                              3  1248  1253  1254
  1246  117   CB  15 14.02700  0.00000  1     3  1247  1248  1250
                                              3  1249  1251  1252
  1247  117   CG  15 14.02700  0.24100  0     2  1248  1249
                                              1  1250
  1248  117   SD  23 32.06000 -0.48200  0     1  1249
                                              0
  1249  117   CE  16 15.03500  0.24100  1     0
                                              0
  1250  117    C  12 12.01100  0.45000  0     4  1251  1252  1253  1254
                                              2  1255  1260
  1251  117    O   1 15.99940 -0.45000  1     1  1252
                                              2  1253  1254
  1252  118    N   6 14.00670 -0.31000  0     4  1253  1254  1255  1260
                                              3  1256  1261  1262
  1253  118    H  21  1.00800  0.31000  1     1  1254
                                              2  1255  1260
  1254  118   CA  14 13.01900  0.00000  0     5  1255  1256  1260  1261  1262
                                              3  1257  1263  1264
  1255  118   CB  15 14.02700  0.00000  1     3  1256  1257  1260
                                              4  1258  1259  1261  1262
  1256  118   CG  15 14.02700  0.16000  0     3  1257  1258  1259
                                              1  1260
  1257  118   CD  12 12.01100  0.27000  0     2  1258  1259
                                              0
  1258  118  OE1   2 15.99940 -0.71500  0     1  1259
                                              0
  1259  118  OE2   2 15.99940 -0.71500  1     0
                                              0
  1260  118    C  12 12.01100  0.45000  0     4  1261  1262  1263  1264
                                              2  1265  1269
  1261  118    O   1 15.99940 -0.45000  1     1  1262
                                              2  1263  1264
  1262  119    N   6 14.00670 -0.31000  0     4  1263  1264  1265  1269
                                              3  1266  1270  1271
  1263  119    H  21  1.00800  0.31000  1     1  1264
                                              2  1265  1269
  1264  119   CA  14 13.01900  0.00000  0     5  1265  1266  1269  1270  1271
                                              4  1267  1268  1272  1273
  1265  119   CB  15 14.02700  0.00000  1     4  1266  1267  1268  1269
                                              2  1270  1271
  1266  119   CG  14 13.01900  0.00000  0     2  1267  1268
                                              1  1269
  1267  119  CD1  16 15.03500  0.00000  0     1  1268
                                              0
  1268  119  CD2  16 15.03500  0.00000  1     0
                                              0
  1269  119    C  12 12.01100  0.45000  0     4  1270  1271  1272  1273
                                              2  1274  1277
  1270  119    O   1 15.99940 -0.45000  1     1  1271
                                              2  1272  1273
  1271  120    N   6 14.00670 -0.31000  0     4  1272  1273  1274  1277
                                              3  1275  1278  1279
  1272  120    H  21  1.00800  0.31000  1     1  1273
                                              2  1274  1277
  1273  120   CA  14 13.01900  0.00000  1     5  1274  1275  1277  1278  1279
                                              3  1276  1280  1281
  1274  120   CB  15 14.02700  0.26600  0     3  1275  1276  1277
                                              2  1278  1279
  1275  120   OG   3 15.99940 -0.67400  0     1  1276
                                              1  1277
  1276  120   HG  21  1.00800  0.40800  1     0
                                              0
  1277  120    C  12 12.01100  0.45000  0     4  1278  1279  1280  1281
                                              2  1282  1283
  1278  120    O   1 15.99940 -0.45000  1     1  1279
                                              2  1280  1281
  1279  121    N   6 14.00670 -0.31000  0     4  1280  1281  1282  1283
                                              2  1284  1285
  1280  121    H  21  1.00800  0.31000  1     1  1281
                                              2  1282  1283
  1281  121   CA  14 13.01900  0.00000  0     4  1282  1283  1284  1285
                                              2  1286  1287
  1282  121   CB  16 15.03500  0.00000  1     1  1283
                                              2  1284  1285
  1283  121    C  12 12.01100  0.45000  0     4  1284  1285  1286  1287
                                              2  1288  1300
  1284  121    O   1 15.99940 -0.45000  1     1  1285
                                              2  1286  1287
  1285  122    N   6 14.00670 -0.31000  0     4  1286  1287  1288  1300
                                              3  1289  1301  1302
  1286  122    H  21  1.00800  0.31000  1     1  1287
                                              2  1288  1300
  1287  122   CA  14 13.01900  0.00000  0     5  1288  1289  1300  1301  1302
                                              3  1290  1303  1304
  1288  122   CB  15 14.02700  0.00000  0     3  1289  1290  1300
                                              3  1291  1301  1302
  1289  122   CG  15 14.02700  0.00000  1     2  1290  1291
                                              3  1292  1293  1300
  1290  122   CD  15 14.02700  0.09000  0     3  1291  1292  1293
                                              2  1294  1297
  1291  122   NE  11 14.00670 -0.10500  0     4  1292  1293  1294  1297
                                              4  1295  1296  1298  1299
  1292  122   HE  21  1.00800  0.34500  0     1  1293
                                              2  1294  1297
  1293  122   CZ  12 12.01100  0.01000  0     6  1294  1295  1296  1297  1298  1299
                                              0
  1294  122  NH1  10 14.00670 -0.36000  0     3  1295  1296  1297
                                              2  1298  1299
  1295  122 HH11  21  1.00800  0.34500  0     1  1296
                                              1  1297
  1296  122 HH12  21  1.00800  0.34500  0     0
                                              1  1297
  1297  122  NH2  10 14.00670 -0.36000  0     2  1298  1299
                                              0
  1298  122 HH21  21  1.00800  0.34500  0     1  1299
                                              0
  1299  122 HH22  21  1.00800  0.34500  1     0
                                              0
  1300  122    C  12 12.01100  0.45000  0     4  1301  1302  1303  1304
                                              2  1305  1310
  1301  122    O   1 15.99940 -0.45000  1     1  1302
                                              2  1303  1304
  1302  123    N   6 14.00670 -0.31000  0     4  1303  1304  1305  1310
                                              3  1306  1311  1312
  1303  123    H  21  1.00800  0.31000  1     1  1304
                                              2  1305  1310
  1304  123   CA  14 13.01900  0.00000  0     5  1305  1306  1310  1311  1312
                                              3  1307  1313  1316
  1305  123   CB  15 14.02700  0.00000  1     3  1306  1307  1310
                                              4  1308  1309  1311  1312
  1306  123   CG  15 14.02700  0.16000  0     3  1307  1308  1309
                                              1  1310
  1307  123   CD  12 12.01100  0.27000  0     2  1308  1309
                                              0
  1308  123  OE1   2 15.99940 -0.71500  0     1  1309
                                              0
  1309  123  OE2   2 15.99940 -0.71500  1     0
                                              0
  1310  123    C  12 12.01100  0.45000  0     4  1311  1312  1313  1316
                                              3  1314  1315  1317
  1311  123    O   1 15.99940 -0.45000  1     1  1312
                                              2  1313  1316
  1312  124    N   6 14.00670  0.00000  1     5  1313  1314  1315  1316  1317
                                              2  1318  1319
  1313  124   CA  14 13.01900  0.00000  0     6  1314  1315  1316  1317  1318  1319
                                              2  1320  1321
  1314  124   CB  18 14.02700  0.00000  1     3  1315  1316  1317
                                              2  1318  1319
  1315  124   CG  18 14.02700  0.00000  0     1  1316
                                              1  1317
  1316  124   CD  18 14.02700  0.00000  1     0
                                              1  1317
  1317  124    C  12 12.01100  0.45000  0     4  1318  1319  1320  1321
                                              2  1322  1326
  1318  124    O   1 15.99940 -0.45000  1     1  1319
                                              2  1320  1321
  1319  125    N   6 14.00670 -0.31000  0     4  1320  1321  1322  1326
                                              3  1323  1327  1328
  1320  125    H  21  1.00800  0.31000  1     1  1321
                                              2  1322  1326
  1321  125   CA  14 13.01900  0.00000  1     5  1322  1323  1326  1327  1328
                                              4  1324  1325  1329  1330
  1322  125   CB  15 14.02700  0.16000  0     4  1323  1324  1325  1326
                                              2  1327  1328
  1323  125   CG  12 12.01100  0.27000  0     2  1324  1325
                                              1  1326
  1324  125  OD1   2 15.99940 -0.71500  0     1  1325
                                              0
  1325  125  OD2   2 15.99940 -0.71500  1     0
                                              0
  1326  125    C  12 12.01100  0.45000  0     4  1327  1328  1329  1330
                                              2  1331  1335
  1327  125    O   1 15.99940 -0.45000  1     1  1328
                                              2  1329  1330
  1328  126    N   6 14.00670 -0.31000  0     4  1329  1330  1331  1335
                                              4  1332  1334  1336  1337
  1329  126    H  21  1.00800  0.31000  1     1  1330
                                              2  1331  1335
  1330  126   CA  14 13.01900  0.00000  1     6  1331  1332  1334  1335  1336  1337
                                              3  1333  1338  1339
  1331  126   CB  14 13.01900  0.26600  0     4  1332  1333  1334  1335
                                              2  1336  1337
  1332  126  OG1   3 15.99940 -0.67400  0     2  1333  1334
                                              1  1335
  1333  126  HG1  21  1.00800  0.40800  1     0
                                              1  1334
  1334  126  CG2  16 15.03500  0.00000  1     0
                                              1  1335
  1335  126    C  12 12.01100  0.45000  0     4  1336  1337  1338  1339
                                              2  1340  1343
  1336  126    O   1 15.99940 -0.45000  1     1  1337
                                              2  1338  1339
  1337  127    N   6 14.00670 -0.31000  0     4  1338  1339  1340  1343
                                              3  1341  1344  1345
  1338  127    H  21  1.00800  0.31000  1     1  1339
                                              2  1340  1343
  1339  127   CA  14 13.01900  0.00000  1     5  1340  1341  1343  1344  1345
                                              3  1342  1346  1347
  1340  127   CB  15 14.02700  0.26600  0     3  1341  1342  1343
                                              2  1344  1345
  1341  127   OG   3 15.99940 -0.67400  0     1  1342
                                              1  1343
  1342  127   HG  21  1.00800  0.40800  1     0
                                              0
  1343  127    C  12 12.01100  0.45000  0     4  1344  1345  1346  1347
                                              2  1348  1353
  1344  127    O   1 15.99940 -0.45000  1     1  1345
                                              2  1346  1347
  1345  128    N   6 14.00670 -0.31000  0     4  1346  1347  1348  1353
                                              3  1349  1354  1355
  1346  128    H  21  1.00800  0.31000  1     1  1347
                                              2  1348  1353
  1347  128   CA  14 13.01900  0.00000  0     5  1348  1349  1353  1354  1355
                                              3  1350  1356  1357
  1348  128   CB  15 14.02700  0.00000  1     3  1349  1350  1353
                                              4  1351  1352  1354  1355
  1349  128   CG  15 14.02700  0.16000  0     3  1350  1351  1352
                                              1  1353
  1350  128   CD  12 12.01100  0.27000  0     2  1351  1352
                                              0
  1351  128  OE1   2 15.99940 -0.71500  0     1  1352
                                              0
  1352  128  OE2   2 15.99940 -0.71500  1     0
                                              0
  1353  128    C  12 12.01100  0.45000  0     4  1354  1355  1356  1357
                                              2  1358  1363
  1354  128    O   1 15.99940 -0.45000  1     1  1355
                                              2  1356  1357
  1355  129    N   6 14.00670 -0.31000  0     4  1356  1357  1358  1363
                                              3  1359  1364  1365
  1356  129    H  21  1.00800  0.31000  1     1  1357
                                              2  1358  1363
  1357  129   CA  14 13.01900  0.00000  0     5  1358  1359  1363  1364  1365
                                              3  1360  1366  1367
  1358  129   CB  15 14.02700  0.00000  1     3  1359  1360  1363
                                              4  1361  1362  1364  1365
  1359  129   CG  15 14.02700  0.16000  0     3  1360  1361  1362
                                              1  1363
  1360  129   CD  12 12.01100  0.27000  0     2  1361  1362
                                              0
  1361  129  OE1   2 15.99940 -0.71500  0     1  1362
                                              0
  1362  129  OE2   2 15.99940 -0.71500  1     0
                                              0
  1363  129    C  12 12.01100  0.45000  0     4  1364  1365  1366  1367
                                              2  1368  1371
  1364  129    O   1 15.99940 -0.45000  1     1  1365
                                              2  1366  1367
  1365  130    N   6 14.00670 -0.31000  0     4  1366  1367  1368  1371
                                              4  1369  1370  1372  1373
  1366  130    H  21  1.00800  0.31000  1     1  1367
                                              2  1368  1371
  1367  130   CA  14 13.01900  0.00000  0     6  1368  1369  1370  1371  1372  1373
                                              2  1374  1375
  1368  130   CB  14 13.01900  0.00000  0     3  1369  1370  1371
                                              2  1372  1373
  1369  130  CG1  16 15.03500  0.00000  0     1  1370
                                              1  1371
  1370  130  CG2  16 15.03500  0.00000  1     0
                                              1  1371
  1371  130    C  12 12.01100  0.45000  0     4  1372  1373  1374  1375
                                              2  1376  1388
  1372  130    O   1 15.99940 -0.45000  1     1  1373
                                              2  1374  1375
  1373  131    N   6 14.00670 -0.31000  0     4  1374  1375  1376  1388
                                              3  1377  1389  1390
  1374  131    H  21  1.00800  0.31000  1     1  1375
                                              2  1376  1388
  1375  131   CA  14 13.01900  0.00000  0     5  1376  1377  1388  1389  1390
                                              3  1378  1391  1392
  1376  131   CB  15 14.02700  0.00000  0     3  1377  1378  1388
                                              3  1379  1389  1390
  1377  131   CG  15 14.02700  0.00000  1     2  1378  1379
                                              3  1380  1381  1388
  1378  131   CD  15 14.02700  0.09000  0     3  1379  1380  1381
                                              2  1382  1385
  1379  131   NE  11 14.00670 -0.10500  0     4  1380  1381  1382  1385
                                              4  1383  1384  1386  1387
  1380  131   HE  21  1.00800  0.34500  0     1  1381
                                              2  1382  1385
  1381  131   CZ  12 12.01100  0.01000  0     6  1382  1383  1384  1385  1386  1387
                                              0
  1382  131  NH1  10 14.00670 -0.36000  0     3  1383  1384  1385
                                              2  1386  1387
  1383  131 HH11  21  1.00800  0.34500  0     1  1384
                                              1  1385
  1384  131 HH12  21  1.00800  0.34500  0     0
                                              1  1385
  1385  131  NH2  10 14.00670 -0.36000  0     2  1386  1387
                                              0
  1386  131 HH21  21  1.00800  0.34500  0     1  1387
                                              0
  1387  131 HH22  21  1.00800  0.34500  1     0
                                              0
  1388  131    C  12 12.01100  0.45000  0     4  1389  1390  1391  1392
                                              2  1393  1401
  1389  131    O   1 15.99940 -0.45000  1     1  1390
                                              2  1391  1392
  1390  132    N   6 14.00670 -0.31000  0     4  1391  1392  1393  1401
                                              3  1394  1402  1403
  1391  132    H  21  1.00800  0.31000  1     1  1392
                                              2  1393  1401
  1392  132   CA  14 13.01900  0.00000  0     5  1393  1394  1401  1402  1403
                                              3  1395  1404  1405
  1393  132   CB  15 14.02700  0.00000  1     3  1394  1395  1401
                                              3  1396  1402  1403
  1394  132   CG  15 14.02700  0.00000  0     2  1395  1396
                                              2  1397  1401
  1395  132   CD  15 14.02700  0.00000  1     2  1396  1397
                                              3  1398  1399  1400
  1396  132   CE  15 14.02700  0.20000  0     4  1397  1398  1399  1400
                                              0
  1397  132   NZ   8 14.00670  0.05000  0     3  1398  1399  1400
                                              0
  1398  132  HZ1  21  1.00800  0.25000  0     2  1399  1400
                                              0
  1399  132  HZ2  21  1.00800  0.25000  0     1  1400
                                              0
  1400  132  HZ3  21  1.00800  0.25000  1     0
                                              0
  1401  132    C  12 12.01100  0.45000  0     4  1402  1403  1404  1405
                                              2  1406  1418
  1402  132    O   1 15.99940 -0.45000  1     1  1403
                                              2  1404  1405
  1403  133    N   6 14.00670 -0.31000  0     4  1404  1405  1406  1418
                                              3  1407  1419  1420
  1404  133    H  21  1.00800  0.31000  1     1  1405
                                              2  1406  1418
  1405  133   CA  14 13.01900  0.00000  0     5  1406  1407  1418  1419  1420
                                              3  1408  1421  1422
  1406  133   CB  15 14.02700  0.00000  0     3  1407  1408  1418
                                              3  1409  1419  1420
  1407  133   CG  15 14.02700  0.00000  1     2  1408  1409
                                              3  1410  1411  1418
  1408  133   CD  15 14.02700  0.09000  0     3  1409  1410  1411
                                              2  1412  1415
  1409  133   NE  11 14.00670 -0.10500  0     4  1410  1411  1412  1415
                                              4  1413  1414  1416  1417
  1410  133   HE  21  1.00800  0.34500  0     1  1411
                                              2  1412  1415
  1411  133   CZ  12 12.01100  0.01000  0     6  1412  1413  1414  1415  1416  1417
                                              0
  1412  133  NH1  10 14.00670 -0.36000  0     3  1413  1414  1415
                                              2  1416  1417
  1413  133 HH11  21  1.00800  0.34500  0     1  1414
                                              1  1415
  1414  133 HH12  21  1.00800  0.34500  0     0
                                              1  1415
  1415  133  NH2  10 14.00670 -0.36000  0     2  1416  1417
                                              0
  1416  133 HH21  21  1.00800  0.34500  0     1  1417
                                              0
  1417  133 HH22  21  1.00800  0.34500  1     0
                                              0
  1418  133    C  12 12.01100  0.45000  0     4  1419  1420  1421  1422
                                              2  1423  1435
  1419  133    O   1 15.99940 -0.45000  1     1  1420
                                              2  1421  1422
  1420  134    N   6 14.00670 -0.31000  0     4  1421  1422  1423  1435
                                              3  1424  1436  1437
  1421  134    H  21  1.00800  0.31000  1     1  1422
                                              2  1423  1435
  1422  134   CA  14 13.01900  0.00000  0     5  1423  1424  1435  1436  1437
                                              4  1425  1427  1438  1439
  1423  134   CB  15 14.02700  0.00000  0     8  1424  1425  1426  1427  1428  1429
                                                 1431  1435
                                              2  1436  1437
  1424  134   CG  12 12.01100  0.00000  1     9  1425  1426  1427  1428  1429  1430
                                                 1431  1432  1433
                                              1  1435
  1425  134  CD1  12 12.01100 -0.14000  0     8  1426  1427  1428  1429  1430  1431
                                                 1433  1434
                                              0
  1426  134  HD1  20  1.00800  0.14000  1     4  1427  1429  1430  1433
                                              0
  1427  134  CD2  12 12.01100 -0.14000  0     6  1428  1429  1431  1432  1433  1434
                                              0
  1428  134  HD2  20  1.00800  0.14000  1     3  1431  1432  1433
                                              0
  1429  134  CE1  12 12.01100 -0.14000  0     5  1430  1431  1432  1433  1434
                                              0
  1430  134  HE1  20  1.00800  0.14000  1     3  1431  1433  1434
                                              0
  1431  134  CE2  12 12.01100 -0.14000  0     3  1432  1433  1434
                                              0
  1432  134  HE2  20  1.00800  0.14000  1     2  1433  1434
                                              0
  1433  134   CZ  12 12.01100 -0.14000  0     1  1434
                                              0
  1434  134   HZ  20  1.00800  0.14000  1     0
                                              0
  1435  134    C  12 12.01100  0.45000  0     4  1436  1437  1438  1439
                                              2  1440  1443
  1436  134    O   1 15.99940 -0.45000  1     1  1437
                                              2  1438  1439
  1437  135    N   6 14.00670 -0.31000  0     4  1438  1439  1440  1443
                                              4  1441  1442  1444  1445
  1438  135    H  21  1.00800  0.31000  1     1  1439
                                              2  1440  1443
  1439  135   CA  14 13.01900  0.00000  0     6  1440  1441  1442  1443  1444  1445
                                              2  1446  1447
  1440  135   CB  14 13.01900  0.00000  0     3  1441  1442  1443
                                              2  1444  1445
  1441  135  CG1  16 15.03500  0.00000  0     1  1442
                                              1  1443
  1442  135  CG2  16 15.03500  0.00000  1     0
                                              1  1443
  1443  135    C  12 12.01100  0.45000  0     4  1444  1445  1446  1447
                                              2  1448  1453
  1444  135    O   1 15.99940 -0.45000  1     1  1445
                                              2  1446  1447
  1445  136    N   6 14.00670 -0.31000  0     4  1446  1447  1448  1453
                                              3  1449  1454  1455
  1446  136    H  21  1.00800  0.31000  1     1  1447
                                              2  1448  1453
  1447  136   CA  14 13.01900  0.00000  0     5  1448  1449  1453  1454  1455
                                              3  1450  1456  1457
  1448  136   CB  15 14.02700  0.00000  1     3  1449  1450  1453
                                              4  1451  1452  1454  1455
  1449  136   CG  15 14.02700  0.16000  0     3  1450  1451  1452
                                              1  1453
  1450  136   CD  12 12.01100  0.27000  0     2  1451  1452
                                              0
  1451  136  OE1   2 15.99940 -0.71500  0     1  1452
                                              0
  1452  136  OE2   2 15.99940 -0.71500  1     0
                                              0
  1453  136    C  12 12.01100  0.45000  0     4  1454  1455  1456  1457
                                              2  1458  1471
  1454  136    O   1 15.99940 -0.45000  1     1  1455
                                              2  1456  1457
  1455  137    N   6 14.00670 -0.31000  0     4  1456  1457  1458  1471
                                              3  1459  1472  1473
  1456  137    H  21  1.00800  0.31000  1     1  1457
                                              2  1458  1471
  1457  137   CA  14 13.01900  0.00000  0     5  1458  1459  1471  1472  1473
                                              4  1460  1462  1474  1475
  1458  137   CB  15 14.02700  0.00000  0     8  1459  1460  1461  1462  1463  1464
                                                 1466  1471
                                              2  1472  1473
  1459  137   CG  12 12.01100  0.00000  1     9  1460  1461  1462  1463  1464  1465
                                                 1466  1467  1468
                                              1  1471
  1460  137  CD1  12 12.01100 -0.14000  0     8  1461  1462  1463  1464  1465  1466
                                                 1468  1469
                                              0
  1461  137  HD1  20  1.00800  0.14000  1     4  1462  1464  1465  1468
                                              0
  1462  137  CD2  12 12.01100 -0.14000  0     6  1463  1464  1466  1467  1468  1469
                                              0
  1463  137  HD2  20  1.00800  0.14000  1     3  1466  1467  1468
                                              0
  1464  137  CE1  12 12.01100 -0.14000  0     5  1465  1466  1467  1468  1469
                                              1  1470
  1465  137  HE1  20  1.00800  0.14000  1     3  1466  1468  1469
                                              0
  1466  137  CE2  12 12.01100 -0.14000  0     3  1467  1468  1469
                                              1  1470
  1467  137  HE2  20  1.00800  0.14000  1     2  1468  1469
                                              0
  1468  137   CZ  12 12.01100  0.20300  0     2  1469  1470
                                              0
  1469  137   OH   3 15.99940 -0.61100  0     1  1470
                                              0
  1470  137   HH  21  1.00800  0.40800  1     0
                                              0
  1471  137    C  12 12.01100  0.45000  0     4  1472  1473  1474  1475
                                              2  1476  1479
  1472  137    O   1 15.99940 -0.45000  1     1  1473
                                              2  1474  1475
  1473  138    N   6 14.00670 -0.31000  0     4  1474  1475  1476  1479
                                              3  1477  1480  1481
  1474  138    H  21  1.00800  0.31000  1     1  1475
                                              2  1476  1479
  1475  138   CA  14 13.01900  0.00000  1     5  1476  1477  1479  1480  1481
                                              3  1478  1482  1483
  1476  138   CB  15 14.02700  0.15000  0     3  1477  1478  1479
                                              2  1480  1481
  1477  138   SG  23 32.06000 -0.37000  0     1  1478
                                              1  1479
  1478  138   HG  21  1.00800  0.22000  1     0
                                              0
  1479  138    C  12 12.01100  0.45000  0     4  1480  1481  1482  1483
                                              2  1484  1491
  1480  138    O   1 15.99940 -0.45000  1     1  1481
                                              2  1482  1483
  1481  139    N   6 14.00670 -0.31000  0     4  1482  1483  1484  1491
                                              3  1485  1492  1493
  1482  139    H  21  1.00800  0.31000  1     1  1483
                                              2  1484  1491
  1483  139   CA  14 13.01900  0.00000  0     5  1484  1485  1491  1492  1493
                                              3  1486  1494  1495
  1484  139   CB  15 14.02700  0.00000  0     3  1485  1486  1491
                                              4  1487  1488  1492  1493
  1485  139   CG  15 14.02700  0.00000  1     3  1486  1487  1488
                                              3  1489  1490  1491
  1486  139   CD  12 12.01100  0.29000  0     4  1487  1488  1489  1490
                                              0
  1487  139  OE1   1 15.99940 -0.45000  0     1  1488
                                              2  1489  1490
  1488  139  NE2   7 14.00670 -0.72000  0     2  1489  1490
                                              0
  1489  139 HE21  21  1.00800  0.44000  0     1  1490
                                              0
  1490  139 HE22  21  1.00800  0.44000  1     0
                                              0
  1491  139    C  12 12.01100  0.45000  0     4  1492  1493  1494  1495
                                              2  1496  1504
  1492  139    O   1 15.99940 -0.45000  1     1  1493
                                              2  1494  1495
  1493  140    N   6 14.00670 -0.31000  0     4  1494  1495  1496  1504
                                              3  1497  1505  1506
  1494  140    H  21  1.00800  0.31000  1     1  1495
                                              2  1496  1504
  1495  140   CA  14 13.01900  0.00000  0     5  1496  1497  1504  1505  1506
                                              3  1498  1507  1508
  1496  140   CB  15 14.02700  0.00000  1     3  1497  1498  1504
                                              3  1499  1505  1506
  1497  140   CG  15 14.02700  0.00000  0     2  1498  1499
                                              2  1500  1504
  1498  140   CD  15 14.02700  0.00000  1     2  1499  1500
                                              3  1501  1502  1503
  1499  140   CE  15 14.02700  0.20000  0     4  1500  1501  1502  1503
                                              0
  1500  140   NZ   8 14.00670  0.05000  0     3  1501  1502  1503
                                              0
  1501  140  HZ1  21  1.00800  0.25000  0     2  1502  1503
                                              0
  1502  140  HZ2  21  1.00800  0.25000  0     1  1503
                                              0
  1503  140  HZ3  21  1.00800  0.25000  1     0
                                              0
  1504  140    C  12 12.01100  0.45000  0     4  1505  1506  1507  1508
                                              2  1509  1518
  1505  140    O   1 15.99940 -0.45000  1     1  1506
                                              2  1507  1508
  1506  141    N   6 14.00670 -0.31000  0     4  1507  1508  1509  1518
                                              3  1510  1519  1520
  1507  141    H  21  1.00800  0.31000  1     1  1508
                                              2  1509  1518
  1508  141   CA  14 13.01900  0.00000  0     5  1509  1510  1518  1519  1520
                                              4  1511  1513  1521  1522
  1509  141   CB  15 14.02700  0.00000  1     8  1510  1511  1512  1513  1514  1515
                                                 1517  1518
                                              2  1519  1520
  1510  141   CG  12 12.01100  0.00000  0     7  1511  1512  1513  1514  1515  1516
                                                 1517
                                              1  1518
  1511  141  ND1   9 14.00670 -0.05000  0     6  1512  1513  1514  1515  1516  1517
                                              0
  1512  141  HD1  21  1.00800  0.31000  0     4  1513  1515  1516  1517
                                              0
  1513  141  CD2  12 12.01100  0.00000  0     4  1514  1515  1516  1517
                                              0
  1514  141  HD2  20  1.00800  0.14000  0     2  1515  1517
                                              0
  1515  141  CE1  12 12.01100  0.00000  0     2  1516  1517
                                              0
  1516  141  HE1  20  1.00800  0.14000  0     1  1517
                                              0
  1517  141  NE2   9 14.00670 -0.54000  1     0
                                              0
  1518  141    C  12 12.01100  0.45000  0     4  1519  1520  1521  1522
                                              1  1523
  1519  141    O   1 15.99940 -0.45000  1     1  1520
                                              2  1521  1522
  1520  142    N   6 14.00670 -0.31000  0     3  1521  1522  1523
                                              2  1524  1525
  1521  142    H  21  1.00800  0.31000  1     1  1522
                                              1  1523
  1522  142   CA  15 14.02700  0.00000  1     3  1523  1524  1525
                                              2  1526  1527
  1523  142    C  12 12.01100  0.45000  0     4  1524  1525  1526  1527
                                              2  1528  1532
  1524  142    O   1 15.99940 -0.45000  1     1  1525
                                              2  1526  1527
  1525  143    N   6 14.00670 -0.31000  0     4  1526  1527  1528  1532
                                              4  1529  1530  1533  1534
  1526  143    H  21  1.00800  0.31000  1     1  1527
                                              2  1528  1532
  1527  143   CA  14 13.01900  0.00000  1     6  1528  1529  1530  1532  1533  1534
                                              3  1531  1535  1536
  1528  143   CB  14 13.01900  0.00000  0     4  1529  1530  1531  1532
                                              2  1533  1534
  1529  143  CG1  15 14.02700  0.00000  0     2  1530  1531
                                              1  1532
  1530  143  CG2  16 15.03500  0.00000  0     0
                                              2  1531  1532
  1531  143   CD  16 15.03500  0.00000  1     0
                                              0
  1532  143    C  12 12.01100  0.45000  0     4  1533  1534  1535  1536
                                              2  1537  1540
  1533  143    O   1 15.99940 -0.45000  1     1  1534
                                              2  1535  1536
  1534  144    N   6 14.00670 -0.31000  0     4  1535  1536  1537  1540
                                              4  1538  1539  1541  1542
  1535  144    H  21  1.00800  0.31000  1     1  1536
                                              2  1537  1540
  1536  144   CA  14 13.01900  0.00000  0     6  1537  1538  1539  1540  1541  1542
                                              2  1543  1544
  1537  144   CB  14 13.01900  0.00000  0     3  1538  1539  1540
                                              2  1541  1542
  1538  144  CG1  16 15.03500  0.00000  0     1  1539
                                              1  1540
  1539  144  CG2  16 15.03500  0.00000  1     0
                                              1  1540
  1540  144    C  12 12.01100  0.45000  0     4  1541  1542  1543  1544
                                              2  1545  1553
  1541  144    O   1 15.99940 -0.45000  1     1  1542
                                              2  1543  1544
  1542  145    N   6 14.00670 -0.31000  0     4  1543  1544  1545  1553
                                              3  1546  1554  1555
  1543  145    H  21  1.00800  0.31000  1     1  1544
                                              2  1545  1553
  1544  145   CA  14 13.01900  0.00000  0     5  1545  1546  1553  1554  1555
                                              3  1547  1556  1557
  1545  145   CB  15 14.02700  0.00000  1     3  1546  1547  1553
                                              3  1548  1554  1555
  1546  145   CG  15 14.02700  0.00000  0     2  1547  1548
                                              2  1549  1553
  1547  145   CD  15 14.02700  0.00000  1     2  1548  1549
                                              3  1550  1551  1552
  1548  145   CE  15 14.02700  0.20000  0     4  1549  1550  1551  1552
                                              0
  1549  145   NZ   8 14.00670  0.05000  0     3  1550  1551  1552
                                              0
  1550  145  HZ1  21  1.00800  0.25000  0     2  1551  1552
                                              0
  1551  145  HZ2  21  1.00800  0.25000  0     1  1552
                                              0
  1552  145  HZ3  21  1.00800  0.25000  1     0
                                              0
  1553  145    C  12 12.01100  0.45000  0     4  1554  1555  1556  1557
                                              2  1558  1563
  1554  145    O   1 15.99940 -0.45000  1     1  1555
                                              2  1556  1557
  1555  146    N   6 14.00670 -0.31000  0     4  1556  1557  1558  1563
                                              3  1559  1564  1565
  1556  146    H  21  1.00800  0.31000  1     1  1557
                                              2  1558  1563
  1557  146   CA  14 13.01900  0.00000  0     5  1558  1559  1563  1564  1565
                                              3  1560  1566  1567
  1558  146   CB  15 14.02700  0.00000  1     3  1559  1560  1563
                                              4  1561  1562  1564  1565
  1559  146   CG  15 14.02700  0.16000  0     3  1560  1561  1562
                                              1  1563
  1560  146   CD  12 12.01100  0.27000  0     2  1561  1562
                                              0
  1561  146  OE1   2 15.99940 -0.71500  0     1  1562
                                              0
  1562  146  OE2   2 15.99940 -0.71500  1     0
                                              0
  1563  146    C  12 12.01100  0.45000  0     4  1564  1565  1566  1567
                                              2  1568  1574
  1564  146    O   1 15.99940 -0.45000  1     1  1565
                                              2  1566  1567
  1565  147    N   6 14.00670 -0.31000  0     4  1566  1567  1568  1574
                                              3  1569  1575  1576
  1566  147    H  21  1.00800  0.31000  1     1  1567
                                              2  1568  1574
  1567  147   CA  14 13.01900  0.00000  0     5  1568  1569  1574  1575  1576
                                              4  1570  1571  1577  1578
  1568  147   CB  15 14.02700  0.00000  1     4  1569  1570  1571  1574
                                              4  1572  1573  1575  1576
  1569  147   CG  12 12.01100  0.29000  0     4  1570  1571  1572  1573
                                              1  1574
  1570  147  OD1   1 15.99940 -0.45000  0     1  1571
                                              2  1572  1573
  1571  147  ND2   7 14.00670 -0.72000  0     2  1572  1573
                                              0
  1572  147 HD21  21  1.00800  0.44000  0     1  1573
                                              0
  1573  147 HD22  21  1.00800  0.44000  1     0
                                              0
  1574  147    C  12 12.01100  0.45000  0     4  1575  1576  1577  1578
                                              2  1579  1583
  1575  147    O   1 15.99940 -0.45000  1     1  1576
                                              2  1577  1578
  1576  148    N   6 14.00670 -0.31000  0     4  1577  1578  1579  1583
                                              4  1580  1581  1584  1585
  1577  148    H  21  1.00800  0.31000  1     1  1578
                                              2  1579  1583
  1578  148   CA  14 13.01900  0.00000  1     6  1579  1580  1581  1583  1584  1585
                                              3  1582  1586  1587
  1579  148   CB  14 13.01900  0.00000  0     4  1580  1581  1582  1583
                                              2  1584  1585
  1580  148  CG1  15 14.02700  0.00000  0     2  1581  1582
                                              1  1583
  1581  148  CG2  16 15.03500  0.00000  0     0
                                              2  1582  1583
  1582  148   CD  16 15.03500  0.00000  1     0
                                              0
  1583  148    C  12 12.01100  0.45000  0     4  1584  1585  1586  1587
                                              2  1588  1600
  1584  148    O   1 15.99940 -0.45000  1     1  1585
                                              2  1586  1587
  1585  149    N   6 14.00670 -0.31000  0     4  1586  1587  1588  1600
                                              3  1589  1601  1602
  1586  149    H  21  1.00800  0.31000  1     1  1587
                                              2  1588  1600
  1587  149   CA  14 13.01900  0.00000  0     5  1588  1589  1600  1601  1602
                                              4  1590  1592  1603  1604
  1588  149   CB  15 14.02700  0.00000  0     8  1589  1590  1591  1592  1593  1594
                                                 1596  1600
                                              2  1601  1602
  1589  149   CG  12 12.01100  0.00000  1     9  1590  1591  1592  1593  1594  1595
                                                 1596  1597  1598
                                              1  1600
  1590  149  CD1  12 12.01100 -0.14000  0     8  1591  1592  1593  1594  1595  1596
                                                 1598  1599
                                              0
  1591  149  HD1  20  1.00800  0.14000  1     4  1592  1594  1595  1598
                                              0
  1592  149  CD2  12 12.01100 -0.14000  0     6  1593  1594  1596  1597  1598  1599
                                              0
  1593  149  HD2  20  1.00800  0.14000  1     3  1596  1597  1598
                                              0
  1594  149  CE1  12 12.01100 -0.14000  0     5  1595  1596  1597  1598  1599
                                              0
  1595  149  HE1  20  1.00800  0.14000  1     3  1596  1598  1599
                                              0
  1596  149  CE2  12 12.01100 -0.14000  0     3  1597  1598  1599
                                              0
  1597  149  HE2  20  1.00800  0.14000  1     2  1598  1599
                                              0
  1598  149   CZ  12 12.01100 -0.14000  0     1  1599
                                              0
  1599  149   HZ  20  1.00800  0.14000  1     0
                                              0
  1600  149    C  12 12.01100  0.45000  0     4  1601  1602  1603  1604
                                              2  1605  1609
  1601  149    O   1 15.99940 -0.45000  1     1  1602
                                              2  1603  1604
  1602  150    N   6 14.00670 -0.31000  0     4  1603  1604  1605  1609
                                              3  1606  1610  1611
  1603  150    H  21  1.00800  0.31000  1     1  1604
                                              2  1605  1609
  1604  150   CA  14 13.01900  0.00000  1     5  1605  1606  1609  1610  1611
                                              4  1607  1608  1612  1613
  1605  150   CB  15 14.02700  0.16000  0     4  1606  1607  1608  1609
                                              2  1610  1611
  1606  150   CG  12 12.01100  0.27000  0     2  1607  1608
                                              1  1609
  1607  150  OD1   2 15.99940 -0.71500  0     1  1608
                                              0
  1608  150  OD2   2 15.99940 -0.71500  1     0
                                              0
  1609  150    C  12 12.01100  0.45000  0     4  1610  1611  1612  1613
                                              2  1614  1618
  1610  150    O   1 15.99940 -0.45000  1     1  1611
                                              2  1612  1613
  1611  151    N   6 14.00670 -0.31000  0     4  1612  1613  1614  1618
                                              3  1615  1619  1620
  1612  151    H  21  1.00800  0.31000  1     1  1613
                                              2  1614  1618
  1613  151   CA  14 13.01900  0.00000  0     5  1614  1615  1618  1619  1620
                                              4  1616  1617  1621  1622
  1614  151   CB  15 14.02700  0.00000  1     4  1615  1616  1617  1618
                                              2  1619  1620
  1615  151   CG  14 13.01900  0.00000  0     2  1616  1617
                                              1  1618
  1616  151  CD1  16 15.03500  0.00000  0     1  1617
                                              0
  1617  151  CD2  16 15.03500  0.00000  1     0
                                              0
  1618  151    C  12 12.01100  0.45000  0     4  1619  1620  1621  1622
                                              2  1623  1627
  1619  151    O   1 15.99940 -0.45000  1     1  1620
                                              2  1621  1622
  1620  152    N   6 14.00670 -0.31000  0     4  1621  1622  1623  1627
                                              4  1624  1626  1628  1629
  1621  152    H  21  1.00800  0.31000  1     1  1622
                                              2  1623  1627
  1622  152   CA  14 13.01900  0.00000  1     6  1623  1624  1626  1627  1628  1629
                                              3  1625  1630  1631
  1623  152   CB  14 13.01900  0.26600  0     4  1624  1625  1626  1627
                                              2  1628  1629
  1624  152  OG1   3 15.99940 -0.67400  0     2  1625  1626
                                              1  1627
  1625  152  HG1  21  1.00800  0.40800  1     0
                                              1  1626
  1626  152  CG2  16 15.03500  0.00000  1     0
                                              1  1627
  1627  152    C  12 12.01100  0.45000  0     4  1628  1629  1630  1631
                                              2  1632  1637
  1628  152    O   1 15.99940 -0.45000  1     1  1629
                                              2  1630  1631
  1629  153    N   6 14.00670 -0.31000  0     4  1630  1631  1632  1637
                                              3  1633  1638  1639
  1630  153    H  21  1.00800  0.31000  1     1  1631
                                              2  1632  1637
  1631  153   CA  14 13.01900  0.00000  0     5  1632  1633  1637  1638  1639
                                              3  1634  1640  1641
  1632  153   CB  15 14.02700  0.00000  1     3  1633  1634  1637
                                              4  1635  1636  1638  1639
  1633  153   CG  15 14.02700  0.16000  0     3  1634  1635  1636
                                              1  1637
  1634  153   CD  12 12.01100  0.27000  0     2  1635  1636
                                              0
  1635  153  OE1   2 15.99940 -0.71500  0     1  1636
                                              0
  1636  153  OE2   2 15.99940 -0.71500  1     0
                                              0
  1637  153    C  12 12.01100  0.45000  0     4  1638  1639  1640  1641
                                              2  1642  1645
  1638  153    O   1 15.99940 -0.45000  1     1  1639
                                              2  1640  1641
  1639  154    N   6 14.00670 -0.31000  0     4  1640  1641  1642  1645
                                              4  1643  1644  1646  1647
  1640  154    H  21  1.00800  0.31000  1     1  1641
                                              2  1642  1645
  1641  154   CA  14 13.01900  0.00000  0     6  1642  1643  1644  1645  1646  1647
                                              2  1648  1649
  1642  154   CB  14 13.01900  0.00000  0     3  1643  1644  1645
                                              2  1646  1647
  1643  154  CG1  16 15.03500  0.00000  0     1  1644
                                              1  1645
  1644  154  CG2  16 15.03500  0.00000  1     0
                                              1  1645
  1645  154    C  12 12.01100  0.45000  0     4  1646  1647  1648  1649
                                              2  1650  1654
  1646  154    O   1 15.99940 -0.45000  1     1  1647
                                              2  1648  1649
  1647  155    N   6 14.00670 -0.31000  0     4  1648  1649  1650  1654
                                              3  1651  1655  1656
  1648  155    H  21  1.00800  0.31000  1     1  1649
                                              2  1650  1654
  1649  155   CA  14 13.01900  0.00000  1     5  1650  1651  1654  1655  1656
                                              4  1652  1653  1657  1658
  1650  155   CB  15 14.02700  0.16000  0     4  1651  1652  1653  1654
                                              2  1655  1656
  1651  155   CG  12 12.01100  0.27000  0     2  1652  1653
                                              1  1654
  1652  155  OD1   2 15.99940 -0.71500  0     1  1653
                                              0
  1653  155  OD2   2 15.99940 -0.71500  1     0
                                              0
  1654  155    C  12 12.01100  0.45000  0     4  1655  1656  1657  1658
                                              2  1659  1671
  1655  155    O   1 15.99940 -0.45000  1     1  1656
                                              2  1657  1658
  1656  156    N   6 14.00670 -0.31000  0     4  1657  1658  1659  1671
                                              3  1660  1672  1673
  1657  156    H  21  1.00800  0.31000  1     1  1658
                                              2  1659  1671
  1658  156   CA  14 13.01900  0.00000  0     5  1659  1660  1671  1672  1673
                                              3  1661  1674  1675
  1659  156   CB  15 14.02700  0.00000  0     3  1660  1661  1671
                                              3  1662  1672  1673
  1660  156   CG  15 14.02700  0.00000  1     2  1661  1662
                                              3  1663  1664  1671
  1661  156   CD  15 14.02700  0.09000  0     3  1662  1663  1664
                                              2  1665  1668
  1662  156   NE  11 14.00670 -0.10500  0     4  1663  1664  1665  1668
                                              4  1666  1667  1669  1670
  1663  156   HE  21  1.00800  0.34500  0     1  1664
                                              2  1665  1668
  1664  156   CZ  12 12.01100  0.01000  0     6  1665  1666  1667  1668  1669  1670
                                              0
  1665  156  NH1  10 14.00670 -0.36000  0     3  1666  1667  1668
                                              2  1669  1670
  1666  156 HH11  21  1.00800  0.34500  0     1  1667
                                              1  1668
  1667  156 HH12  21  1.00800  0.34500  0     0
                                              1  1668
  1668  156  NH2  10 14.00670 -0.36000  0     2  1669  1670
                                              0
  1669  156 HH21  21  1.00800  0.34500  0     1  1670
                                              0
  1670  156 HH22  21  1.00800  0.34500  1     0
                                              0
  1671  156    C  12 12.01100  0.45000  0     4  1672  1673  1674  1675
                                              2  1676  1678
  1672  156    O   1 15.99940 -0.45000  1     1  1673
                                              2  1674  1675
  1673  157    N   6 14.00670 -0.31000  0     4  1674  1675  1676  1678
                                              3  1677  1679  1680
  1674  157    H  21  1.00800  0.31000  1     1  1675
                                              2  1676  1678
  1675  157   CA  14 13.01900  0.00000  0     5  1676  1677  1678  1679  1680
                                              2  1681  1682
  1676  157   CB  15 14.02700  0.00000  0     2  1677  1678
                                              2  1679  1680
  1677  157   SG  23 32.06000  0.00000  1     0
                                              1  1678
  1678  157    C  12 12.01100  0.45000  0     4  1679  1680  1681  1682
                                              2  1683  1687
  1679  157    O   1 15.99940 -0.45000  1     1  1680
                                              2  1681  1682
  1680  158    N   6 14.00670 -0.31000  0     4  1681  1682  1683  1687
                                              3  1684  1688  1689
  1681  158    H  21  1.00800  0.31000  1     1  1682
                                              2  1683  1687
  1682  158   CA  14 13.01900  0.00000  0     5  1683  1684  1687  1688  1689
                                              4  1685  1686  1690  1691
  1683  158   CB  15 14.02700  0.00000  1     4  1684  1685  1686  1687
                                              2  1688  1689
  1684  158   CG  14 13.01900  0.00000  0     2  1685  1686
                                              1  1687
  1685  158  CD1  16 15.03500  0.00000  0     1  1686
                                              0
  1686  158  CD2  16 15.03500  0.00000  1     0
                                              0
  1687  158    C  12 12.01100  0.45000  0     4  1688  1689  1690  1691
                                              2  1692  1699
  1688  158    O   1 15.99940 -0.45000  1     1  1689
                                              2  1690  1691
  1689  159    N   6 14.00670 -0.31000  0     4  1690  1691  1692  1699
                                              3  1693  1700  1701
  1690  159    H  21  1.00800  0.31000  1     1  1691
                                              2  1692  1699
  1691  159   CA  14 13.01900  0.00000  0     5  1692  1693  1699  1700  1701
                                              3  1694  1702  1703
  1692  159   CB  15 14.02700  0.00000  0     3  1693  1694  1699
                                              4  1695  1696  1700  1701
  1693  159   CG  15 14.02700  0.00000  1     3  1694  1695  1696
                                              3  1697  1698  1699
  1694  159   CD  12 12.01100  0.29000  0     4  1695  1696  1697  1698
                                              0
  1695  159  OE1   1 15.99940 -0.45000  0     1  1696
                                              2  1697  1698
  1696  159  NE2   7 14.00670 -0.72000  0     2  1697  1698
                                              0
  1697  159 HE21  21  1.00800  0.44000  0     1  1698
                                              0
  1698  159 HE22  21  1.00800  0.44000  1     0
                                              0
  1699  159    C  12 12.01100  0.45000  0     4  1700  1701  1702  1703
                                              2  1704  1705
  1700  159    O   1 15.99940 -0.45000  1     1  1701
                                              2  1702  1703
  1701  160    N   6 14.00670 -0.31000  0     4  1702  1703  1704  1705
                                              2  1706  1707
  1702  160    H  21  1.00800  0.31000  1     1  1703
                                              2  1704  1705
  1703  160   CA  14 13.01900  0.00000  0     4  1704  1705  1706  1707
                                              2  1708  1709
  1704  160   CB  16 15.03500  0.00000  1     1  1705
                                              2  1706  1707
  1705  160    C  12 12.01100  0.45000  0     4  1706  1707  1708  1709
                                              2  1710  1722
  1706  160    O   1 15.99940 -0.45000  1     1  1707
                                              2  1708  1709
  1707  161    N   6 14.00670 -0.31000  0     4  1708  1709  1710  1722
                                              3  1711  1723  1724
  1708  161    H  21  1.00800  0.31000  1     1  1709
                                              2  1710  1722
  1709  161   CA  14 13.01900  0.00000  0     5  1710  1711  1722  1723  1724
                                              3  1712  1725  1726
  1710  161   CB  15 14.02700  0.00000  0     3  1711  1712  1722
                                              3  1713  1723  1724
  1711  161   CG  15 14.02700  0.00000  1     2  1712  1713
                                              3  1714  1715  1722
  1712  161   CD  15 14.02700  0.09000  0     3  1713  1714  1715
                                              2  1716  1719
  1713  161   NE  11 14.00670 -0.10500  0     4  1714  1715  1716  1719
                                              4  1717  1718  1720  1721
  1714  161   HE  21  1.00800  0.34500  0     1  1715
                                              2  1716  1719
  1715  161   CZ  12 12.01100  0.01000  0     6  1716  1717  1718  1719  1720  1721
                                              0
  1716  161  NH1  10 14.00670 -0.36000  0     3  1717  1718  1719
                                              2  1720  1721
  1717  161 HH11  21  1.00800  0.34500  0     1  1718
                                              1  1719
  1718  161 HH12  21  1.00800  0.34500  0     0
                                              1  1719
  1719  161  NH2  10 14.00670 -0.36000  0     2  1720  1721
                                              0
  1720  161 HH21  21  1.00800  0.34500  0     1  1721
                                              0
  1721  161 HH22  21  1.00800  0.34500  1     0
                                              0
  1722  161    C  12 12.01100  0.45000  0     4  1723  1724  1725  1726
                                              1  1727
  1723  161    O   1 15.99940 -0.45000  1     1  1724
                                              2  1725  1726
  1724  162    N   6 14.00670 -0.31000  0     3  1725  1726  1727
                                              2  1728  1729
  1725  162    H  21  1.00800  0.31000  1     1  1726
                                              1  1727
  1726  162   CA  15 14.02700  0.16000  1     3  1727  1728  1729
                                              0
  1727  162    C  12 12.01100  0.27000  0     2  1728  1729
                                              0
  1728  162   O1   2 15.99940 -0.71500  0     1  1729
                                              0
  1729  162   O2   2 15.99940 -0.71500  1     0
                                              0
END
BONDSTRETCHTYPE
#  NBTY: number of covalent bond types
52
#  CB:  quartic force constant
#  CHB: harmonic force constant
#  B0:  bond length at minimum energy
#         CB         CHB         B0
     1.57000e+07     3.14000e+05     1.00000e-01
     1.87000e+07     3.74000e+05     1.00000e-01
     1.23000e+07     2.92273e+05     1.09000e-01
     3.70000e+07     9.28256e+05     1.12000e-01
     1.66000e+07     5.02283e+05     1.23000e-01
     1.34000e+07     4.18750e+05     1.25000e-01
     1.20000e+07     4.18176e+05     1.32000e-01
     8.87000e+06     3.13803e+05     1.33000e-01
     1.06000e+07     3.75007e+05     1.33000e-01
     1.18000e+07     4.17460e+05     1.33000e-01
# 10
     1.05000e+07     3.77076e+05     1.34000e-01
     1.17000e+07     4.20170e+05     1.34000e-01
     1.02000e+07     3.77318e+05     1.36000e-01
     1.10000e+07     4.18968e+05     1.38000e-01
     8.66000e+06     3.34640e+05     1.39000e-01
     1.08000e+07     4.17334e+05     1.39000e-01
     8.54000e+06     3.34768e+05     1.40000e-01
     8.18000e+06     3.34546e+05     1.43000e-01
     9.21000e+06     3.76671e+05     1.43000e-01
     6.10000e+06     2.51225e+05     1.43500e-01
# 20
     8.71000e+06     3.76429e+05     1.47000e-01
     5.73000e+06     2.51020e+05     1.48000e-01
     7.64000e+06     3.34693e+05     1.48000e-01
     8.60000e+06     3.76749e+05     1.48000e-01
     8.37000e+06     3.76650e+05     1.50000e-01
     5.43000e+06     2.50909e+05     1.52000e-01
     7.15000e+06     3.34749e+05     1.53000e-01
     4.84000e+06     2.50915e+05     1.61000e-01
     4.72000e+06     2.50811e+05     1.63000e-01
     2.72000e+06     1.72361e+05     1.78000e-01
# 30
     5.94000e+06     3.76406e+05     1.78000e-01
     5.62000e+06     3.76416e+05     1.83000e-01
     3.59000e+06     2.51077e+05     1.87000e-01
     6.40000e+05     5.01811e+04     1.98000e-01
     6.28000e+05     5.02400e+04     2.00000e-01
     5.03000e+06     4.18657e+05     2.04000e-01
     5.40000e+05     5.27483e+04     2.21000e-01
     2.32000e+07     4.64000e+05     1.00000e-01
     1.21000e+07     2.92820e+05     1.10000e-01
     8.12000e+06     5.01908e+05     1.75800e-01
# 40
     8.04000e+06     3.76417e+05     1.53000e-01
     4.95000e+06     3.71825e+05     1.93799e-01
     8.10000e+06     5.01811e+05     1.76000e-01
     1.31000e+07     4.19259e+05     1.26500e-01
     1.03000e+07     3.75435e+05     1.35000e-01
     8.71000e+06     4.64532e+05     1.63299e-01
     2.68000e+06     2.93088e+05     2.33839e-01
     2.98000e+06     5.02215e+05     2.90283e-01
     2.39000e+06     3.73116e+05     2.79388e-01
     2.19000e+06     3.71385e+05     2.91189e-01
# 50
     3.97000e+06     3.42526e+05     2.07700e-01
     3.04000e+06     5.02225e+05     2.87407e-01
END
BONDH
#  NBONH: number of bonds involving H atoms in solute
396
#  IBH, JBH: atom sequence numbers of atoms forming a bond
#  ICBH: bond type code
#   IBH    JBH ICBH
      1      3    2
      2      3    2
      3      4    2
     13     14    2
     18     19    2
     24     25    2
     24     26    2
     29     30    2
     38     39    2
     46     47    2
# 10
     52     53    2
     55     56    2
     55     57    2
     58     59    2
     58     60    2
     63     64    2
     69     70    2
     72     73    2
     72     74    2
     75     76    2
# 20
     75     77    2
     80     81    2
     86     87    2
     86     88    2
     91     92    2
     96     97    3
     98     99    3
    100    101    3
    102    103    3
    104    105    3
# 30
    108    109    2
    117    118    2
    125    126    2
    129    130    1
    133    134    2
    140    141    2
    140    142    2
    140    143    2
    146    147    2
    155    156    2
# 40
    159    160    1
    163    164    2
    168    169    2
    173    174    3
    175    176    3
    177    178    3
    179    180    3
    182    183    1
    186    187    2
    191    192    3
# 50
    194    195    2
    197    198    3
    199    200    3
    201    202    3
    203    204    3
    207    208    2
    212    213    3
    214    215    3
    216    217    3
    218    219    3
# 60
    221    222    1
    225    226    2
    229    230    1
    233    234    2
    241    242    2
    250    251    2
    259    260    2
    265    266    2
    269    270    1
    273    274    2
# 70
    282    283    2
    290    291    2
    296    297    2
    299    300    2
    299    301    2
    302    303    2
    302    304    2
    307    308    2
    317    318    2
    324    325    2
# 80
    324    326    2
    324    327    2
    330    331    2
    334    335    1
    339    340    2
    349    350    2
    359    360    2
    365    366    2
    365    367    2
    370    371    2
# 90
    374    375    1
    378    379    2
    382    383    1
    386    387    2
    395    396    2
    401    402    2
    404    405    2
    404    406    2
    407    408    2
    407    409    2
# 100
    412    413    2
    420    421    2
    425    426    3
    427    428    3
    429    430    3
    431    432    3
    433    434    3
    437    438    2
    445    446    2
    451    452    2
# 110
    451    453    2
    456    457    2
    462    463    3
    464    465    3
    466    467    2
    470    471    2
    479    480    2
    489    490    2
    497    498    2
    506    507    2
# 120
    510    511    1
    514    515    2
    520    521    2
    520    522    2
    525    526    2
    529    530    1
    533    534    2
    537    538    1
    541    542    2
    550    551    2
# 130
    559    560    2
    564    565    3
    566    567    3
    568    569    3
    570    571    3
    572    573    3
    576    577    2
    582    583    2
    582    584    2
    587    588    2
# 140
    596    597    2
    601    602    2
    603    604    3
    605    606    3
    607    608    2
    611    612    2
    620    621    2
    627    628    2
    627    629    2
    627    630    2
# 150
    633    634    2
    641    642    2
    650    651    2
    655    656    2
    662    663    2
    662    664    2
    662    665    2
    668    669    2
    675    676    2
    679    680    1
# 160
    684    685    2
    694    695    2
    703    704    2
    709    710    2
    718    719    2
    726    727    2
    730    731    1
    734    735    2
    743    744    2
    750    751    2
# 170
    750    752    2
    750    753    2
    756    757    2
    760    761    1
    765    766    2
    775    776    2
    782    783    2
    782    784    2
    782    785    2
    788    789    2
# 180
    797    798    2
    802    803    2
    812    813    2
    817    818    3
    819    820    3
    821    822    3
    823    824    3
    826    827    1
    830    831    2
    834    835    1
# 190
    838    839    2
    846    847    2
    856    857    2
    861    862    3
    863    864    3
    865    866    3
    867    868    3
    870    871    1
    874    875    2
    883    884    2
# 200
    888    889    2
    893    894    3
    895    896    3
    897    898    3
    899    900    3
    902    903    1
    906    907    2
    912    913    2
    912    914    2
    917    918    2
# 210
    925    926    2
    930    931    3
    932    933    3
    934    935    3
    936    937    3
    938    939    3
    942    943    2
    948    949    2
    951    952    2
    951    953    2
# 220
    954    955    2
    954    956    2
    959    960    2
    968    969    2
    976    977    2
    986    987    2
    990    991    1
    995    996    2
   1004   1005    2
   1009   1010    3
# 230
   1011   1012    3
   1013   1014    3
   1015   1016    3
   1018   1019    1
   1022   1023    2
   1026   1027    1
   1031   1032    2
   1040   1041    2
   1045   1046    3
   1047   1048    3
# 240
   1049   1050    3
   1051   1052    3
   1054   1055    1
   1058   1059    2
   1067   1068    2
   1076   1077    2
   1081   1082    3
   1083   1084    3
   1085   1086    3
   1087   1088    3
# 250
   1089   1090    3
   1093   1094    2
   1099   1100    3
   1101   1102    3
   1103   1104    2
   1107   1108    2
   1116   1117    2
   1124   1125    2
   1130   1131    2
   1130   1132    2
# 260
   1135   1136    2
   1140   1141    3
   1142   1143    3
   1144   1145    3
   1146   1147    3
   1148   1149    3
   1152   1153    2
   1159   1160    2
   1159   1161    2
   1159   1162    2
# 270
   1165   1166    2
   1175   1176    2
   1182   1183    2
   1182   1184    2
   1182   1185    2
   1188   1189    2
   1197   1198    2
   1201   1202    1
   1205   1206    2
   1210   1211    3
# 280
   1212   1213    3
   1214   1215    3
   1216   1217    3
   1218   1219    3
   1222   1223    2
   1229   1230    2
   1229   1231    2
   1234   1235    2
   1243   1244    2
   1252   1253    2
# 290
   1262   1263    2
   1271   1272    2
   1275   1276    1
   1279   1280    2
   1285   1286    2
   1291   1292    2
   1294   1295    2
   1294   1296    2
   1297   1298    2
   1297   1299    2
# 300
   1302   1303    2
   1319   1320    2
   1328   1329    2
   1332   1333    1
   1337   1338    2
   1341   1342    1
   1345   1346    2
   1355   1356    2
   1365   1366    2
   1373   1374    2
# 310
   1379   1380    2
   1382   1383    2
   1382   1384    2
   1385   1386    2
   1385   1387    2
   1390   1391    2
   1397   1398    2
   1397   1399    2
   1397   1400    2
   1403   1404    2
# 320
   1409   1410    2
   1412   1413    2
   1412   1414    2
   1415   1416    2
   1415   1417    2
   1420   1421    2
   1425   1426    3
   1427   1428    3
   1429   1430    3
   1431   1432    3
# 330
   1433   1434    3
   1437   1438    2
   1445   1446    2
   1455   1456    2
   1460   1461    3
   1462   1463    3
   1464   1465    3
   1466   1467    3
   1469   1470    1
   1473   1474    2
# 340
   1477   1478    8
   1481   1482    2
   1488   1489    2
   1488   1490    2
   1493   1494    2
   1500   1501    2
   1500   1502    2
   1500   1503    2
   1506   1507    2
   1511   1512    2
# 350
   1513   1514    3
   1515   1516    3
   1520   1521    2
   1525   1526    2
   1534   1535    2
   1542   1543    2
   1549   1550    2
   1549   1551    2
   1549   1552    2
   1555   1556    2
# 360
   1565   1566    2
   1571   1572    2
   1571   1573    2
   1576   1577    2
   1585   1586    2
   1590   1591    3
   1592   1593    3
   1594   1595    3
   1596   1597    3
   1598   1599    3
# 370
   1602   1603    2
   1611   1612    2
   1620   1621    2
   1624   1625    1
   1629   1630    2
   1639   1640    2
   1647   1648    2
   1656   1657    2
   1662   1663    2
   1665   1666    2
# 380
   1665   1667    2
   1668   1669    2
   1668   1670    2
   1673   1674    2
   1680   1681    2
   1689   1690    2
   1696   1697    2
   1696   1698    2
   1701   1702    2
   1707   1708    2
# 390
   1713   1714    2
   1716   1717    2
   1716   1718    2
   1719   1720    2
   1719   1721    2
   1724   1725    2
END
BOND
#  NBON: number of bonds NOT involving H atoms in solute
1357
#  IB, JB: atom sequence numbers of atoms forming a bond
#  ICB: bond type code
#    IB     JB  ICB
      3      5   21
      5      6   27
      5     11   27
      6      7   27
      7      8   27
      8      9    6
      8     10    6
     11     12    5
     11     13   10
     13     15   21
# 10
     15     16   27
     16     17    5
     16     18   10
     18     20   21
     20     21   27
     20     27   27
     21     22   27
     22     23    5
     22     24    9
     27     28    5
# 20
     27     29   10
     29     31   21
     31     32   27
     31     36   27
     32     33   27
     33     34    6
     33     35    6
     36     37    5
     36     38   10
     38     40   21
# 30
     40     41   27
     40     44   27
     41     42   27
     41     43   27
     44     45    5
     44     46   10
     46     48   21
     48     49   27
     48     61   27
     49     50   27
# 40
     50     51   27
     51     52   21
     52     54   11
     54     55   11
     54     58   11
     61     62    5
     61     63   10
     63     65   21
     65     66   27
     65     78   27
# 50
     66     67   27
     67     68   27
     68     69   21
     69     71   11
     71     72   11
     71     75   11
     78     79    5
     78     80   10
     80     82   21
     82     83   27
# 60
     82     89   27
     83     84   27
     84     85    5
     84     86    9
     89     90    5
     89     91   10
     91     93   21
     93     94   27
     93    106   27
     94     95   27
# 70
     95     96   16
     95     98   16
     96    100   16
     98    102   16
    100    104   16
    102    104   16
    106    107    5
    106    108   10
    108    110   21
    110    111   27
# 80
    110    115   27
    111    112   27
    112    113    6
    112    114    6
    115    116    5
    115    117   10
    117    119   21
    119    120   27
    119    123   27
    120    121   27
# 90
    120    122   27
    123    124    5
    123    125   10
    125    127   21
    127    128   27
    127    131   27
    128    129   18
    131    132    5
    131    133   10
    133    135   21
# 100
    135    136   27
    135    144   27
    136    137   27
    137    138   27
    138    139   27
    139    140   21
    144    145    5
    144    146   10
    146    148   21
    148    149   27
# 110
    148    153   27
    149    150   27
    149    151   27
    150    152   27
    153    154    5
    153    155   10
    155    157   21
    157    158   27
    157    161   27
    158    159   18
# 120
    161    162    5
    161    163   10
    163    165   21
    165    166   27
    166    167    5
    166    168   10
    168    170   21
    170    171   27
    170    184   27
    171    172   27
# 130
    172    173   16
    172    175   16
    173    177   16
    175    179   16
    177    181   16
    179    181   16
    181    182   13
    184    185    5
    184    186   10
    186    188   21
# 140
    188    189   27
    188    205   27
    189    190   27
    190    191   10
    190    193   16
    191    194   10
    193    196   16
    193    197   16
    194    196   10
    196    199   16
# 150
    197    201   16
    199    203   16
    201    203   16
    205    206    5
    205    207   10
    207    209   21
    209    210   27
    209    223   27
    210    211   27
    211    212   16
# 160
    211    214   16
    212    216   16
    214    218   16
    216    220   16
    218    220   16
    220    221   13
    223    224    5
    223    225   10
    225    227   21
    227    228   27
# 170
    227    231   27
    228    229   18
    231    232    5
    231    233   10
    233    235   21
    235    236   27
    235    239   27
    236    237   27
    236    238   27
    239    240    5
# 180
    239    241   10
    241    243   21
    243    244   27
    243    248   27
    244    245   27
    245    246   27
    245    247   27
    248    249    5
    248    250   10
    250    252   21
# 190
    252    253   27
    252    257   27
    253    254   27
    254    255   27
    254    256   27
    257    258    5
    257    259   10
    259    261   21
    261    262   27
    261    263   27
# 200
    263    264    5
    263    265   10
    265    267   21
    267    268   27
    267    271   27
    268    269   18
    271    272    5
    271    273   10
    273    275   21
    275    276   27
# 210
    275    280   27
    276    277   27
    277    278    6
    277    279    6
    280    281    5
    280    282   10
    282    284   21
    284    285   27
    284    288   27
    285    286   27
# 220
    285    287   27
    288    289    5
    288    290   10
    290    292   21
    292    293   27
    292    305   27
    293    294   27
    294    295   27
    295    296   21
    296    298   11
# 230
    298    299   11
    298    302   11
    305    306    5
    305    307   10
    307    309   21
    309    310   27
    309    315   27
    310    311   27
    311    312   27
    312    313    6
# 240
    312    314    6
    315    316    5
    315    317   10
    317    319   21
    319    320   27
    319    328   27
    320    321   27
    321    322   27
    322    323   27
    323    324   21
# 250
    328    329    5
    328    330   10
    330    332   21
    332    333   27
    332    337   27
    333    334   18
    333    336   27
    337    338    5
    337    339   10
    339    341   21
# 260
    341    342   27
    341    347   27
    342    343   27
    343    344   27
    344    345    6
    344    346    6
    347    348    5
    347    349   10
    349    351   21
    351    352   27
# 270
    351    357   27
    352    353   27
    353    354   27
    354    355    6
    354    356    6
    357    358    5
    357    359   10
    359    361   21
    361    362   27
    361    368   27
# 280
    362    363   27
    363    364    5
    363    365    9
    368    369    5
    368    370   10
    370    372   21
    372    373   27
    372    376   27
    373    374   18
    376    377    5
# 290
    376    378   10
    378    380   21
    380    381   27
    380    384   27
    381    382   18
    384    385    5
    384    386   10
    386    388   21
    388    389   27
    388    393   27
# 300
    389    390   27
    390    391   32
    391    392   31
    393    394    5
    393    395   10
    395    397   21
    397    398   27
    397    410   27
    398    399   27
    399    400   27
# 310
    400    401   21
    401    403   11
    403    404   11
    403    407   11
    410    411    5
    410    412   10
    412    414   21
    414    415   27
    414    418   27
    415    416   27
# 320
    415    417   27
    418    419    5
    418    420   10
    420    422   21
    422    423   27
    422    435   27
    423    424   27
    424    425   16
    424    427   16
    425    429   16
# 330
    427    431   16
    429    433   16
    431    433   16
    435    436    5
    435    437   10
    437    439   21
    439    440   27
    439    443   27
    440    441   27
    440    442   27
# 340
    443    444    5
    443    445   10
    445    447   21
    447    448   27
    447    454   27
    448    449   27
    449    450    5
    449    451    9
    454    455    5
    454    456   10
# 350
    456    458   21
    458    459   27
    458    468   27
    459    460   27
    460    461   10
    460    462   10
    461    464   10
    462    466   10
    464    466   10
    468    469    5
# 360
    468    470   10
    470    472   21
    472    473   27
    472    477   27
    473    474   27
    473    475   27
    474    476   27
    477    478    5
    477    479   10
    479    481   21
# 370
    481    482   27
    481    487   27
    482    483   27
    483    484   27
    484    485    6
    484    486    6
    487    488    5
    487    489   10
    489    491   21
    491    492   27
# 380
    491    495   27
    492    493   27
    492    494   27
    495    496    5
    495    497   10
    497    499   21
    499    500   27
    499    504   27
    500    501   27
    501    502   27
# 390
    501    503   27
    504    505    5
    504    506   10
    506    508   21
    508    509   27
    508    512   27
    509    510   18
    512    513    5
    512    514   10
    514    516   21
# 400
    516    517   27
    516    523   27
    517    518   27
    518    519    5
    518    520    9
    523    524    5
    523    525   10
    525    527   21
    527    528   27
    527    531   27
# 410
    528    529   18
    531    532    5
    531    533   10
    533    535   21
    535    536   27
    535    539   27
    536    537   18
    539    540    5
    539    541   10
    541    543   21
# 420
    543    544   27
    543    548   27
    544    545   27
    545    546   27
    545    547   27
    548    549    5
    548    550   10
    550    552   21
    552    553   27
    552    557   27
# 430
    553    554   27
    554    555   27
    554    556   27
    557    558    5
    557    559   10
    559    561   21
    561    562   27
    561    574   27
    562    563   27
    563    564   16
# 440
    563    566   16
    564    568   16
    566    570   16
    568    572   16
    570    572   16
    574    575    5
    574    576   10
    576    578   21
    578    579   27
    578    585   27
# 450
    579    580   27
    580    581    5
    580    582    9
    585    586    5
    585    587   10
    587    589   21
    589    590   27
    589    594   27
    590    591   27
    591    592   32
# 460
    592    593   31
    594    595    5
    594    596   10
    596    598   21
    598    599   27
    598    609   27
    599    600   27
    600    601   10
    600    603   10
    601    605   10
# 470
    603    607   10
    605    607   10
    609    610    5
    609    611   10
    611    613   21
    613    614   27
    613    618   27
    614    615   27
    614    616   27
    615    617   27
# 480
    618    619    5
    618    620   10
    620    622   21
    622    623   27
    622    631   27
    623    624   27
    624    625   27
    625    626   27
    626    627   21
    631    632    5
# 490
    631    633   10
    633    635   21
    635    636   27
    635    639   27
    636    637   27
    636    638   27
    639    640    5
    639    641   10
    641    643   21
    643    644   27
# 500
    643    648   27
    644    645   27
    645    646    6
    645    647    6
    648    649    5
    648    650   10
    650    652   21
    652    653   27
    653    654    5
    653    655   10
# 510
    655    657   21
    657    658   27
    657    666   27
    658    659   27
    659    660   27
    660    661   27
    661    662   21
    666    667    5
    666    668   10
    668    670   21
# 520
    670    671   27
    670    673   27
    671    672   32
    672   1677   36
    673    674    5
    673    675   10
    675    677   21
    677    678   27
    677    682   27
    678    679   18
# 530
    678    681   27
    682    683    5
    682    684   10
    684    686   21
    686    687   27
    686    692   27
    687    688   27
    688    689   27
    689    690    6
    689    691    6
# 540
    692    693    5
    692    694   10
    694    696   21
    696    697   27
    696    701   27
    697    698   27
    697    699   27
    698    700   27
    701    702    5
    701    703   10
# 550
    703    705   21
    705    706   27
    705    707   27
    707    708    5
    707    709   10
    709    711   21
    711    712   27
    711    716   27
    712    713   27
    713    714   27
# 560
    713    715   27
    716    717    5
    716    718   10
    718    720   21
    720    721   27
    720    724   27
    721    722   27
    721    723   27
    724    725    5
    724    726   10
# 570
    726    728   21
    728    729   27
    728    732   27
    729    730   18
    732    733    5
    732    734   10
    734    736   21
    736    737   27
    736    741   27
    737    738   27
# 580
    738    739    6
    738    740    6
    741    742    5
    741    743   10
    743    745   21
    745    746   27
    745    754   27
    746    747   27
    747    748   27
    748    749   27
# 590
    749    750   21
    754    755    5
    754    756   10
    756    758   21
    758    759   27
    758    763   27
    759    760   18
    759    762   27
    763    764    5
    763    765   10
# 600
    765    767   21
    767    768   27
    767    773   27
    768    769   27
    769    770   27
    770    771    6
    770    772    6
    773    774    5
    773    775   10
    775    777   21
# 610
    777    778   27
    777    786   27
    778    779   27
    779    780   27
    780    781   27
    781    782   21
    786    787    5
    786    788   10
    788    790   21
    790    791   27
# 620
    790    795   27
    791    792   27
    792    793    6
    792    794    6
    795    796    5
    795    797   10
    797    799   21
    799    800   27
    800    801    5
    800    802   10
# 630
    802    804   21
    804    805   27
    804    810   27
    805    806   27
    806    807   27
    807    808    6
    807    809    6
    810    811    5
    810    812   10
    812    814   21
# 640
    814    815   27
    814    828   27
    815    816   27
    816    817   16
    816    819   16
    817    821   16
    819    823   16
    821    825   16
    823    825   16
    825    826   13
# 650
    828    829    5
    828    830   10
    830    832   21
    832    833   27
    832    836   27
    833    834   18
    836    837    5
    836    838   10
    838    840   21
    840    841   27
# 660
    840    844   27
    841    842   27
    841    843   27
    844    845    5
    844    846   10
    846    848   21
    848    849   27
    848    854   27
    849    850   27
    850    851   27
# 670
    851    852    6
    851    853    6
    854    855    5
    854    856   10
    856    858   21
    858    859   27
    858    872   27
    859    860   27
    860    861   16
    860    863   16
# 680
    861    865   16
    863    867   16
    865    869   16
    867    869   16
    869    870   13
    872    873    5
    872    874   10
    874    876   21
    876    877   27
    876    881   27
# 690
    877    878   27
    878    879    6
    878    880    6
    881    882    5
    881    883   10
    883    885   21
    885    886   27
    886    887    5
    886    888   10
    888    890   21
# 700
    890    891   27
    890    904   27
    891    892   27
    892    893   16
    892    895   16
    893    897   16
    895    899   16
    897    901   16
    899    901   16
    901    902   13
# 710
    904    905    5
    904    906   10
    906    908   21
    908    909   27
    908    915   27
    909    910   27
    910    911    5
    910    912    9
    915    916    5
    915    917   10
# 720
    917    919   21
    919    920   27
    919    923   27
    920    921   27
    920    922   27
    923    924    5
    923    925   10
    925    927   21
    927    928   27
    927    940   27
# 730
    928    929   27
    929    930   16
    929    932   16
    930    934   16
    932    936   16
    934    938   16
    936    938   16
    940    941    5
    940    942   10
    942    944   21
# 740
    944    945   27
    944    957   27
    945    946   27
    946    947   27
    947    948   21
    948    950   11
    950    951   11
    950    954   11
    957    958    5
    957    959   10
# 750
    959    961   21
    961    962   27
    961    966   27
    962    963   27
    962    964   27
    963    965   27
    966    967    5
    966    968   10
    968    970   21
    970    971   27
# 760
    970    974   27
    971    972   27
    971    973   27
    974    975    5
    974    976   10
    976    978   21
    978    979   27
    978    984   27
    979    980   27
    980    981   27
# 770
    981    982    6
    981    983    6
    984    985    5
    984    986   10
    986    988   21
    988    989   27
    988    993   27
    989    990   18
    989    992   27
    993    994    5
# 780
    993    995   10
    995    997   21
    997    998   27
    997   1002   27
    998    999   27
    999   1000    6
    999   1001    6
   1002   1003    5
   1002   1004   10
   1004   1006   21
# 790
   1006   1007   27
   1006   1020   27
   1007   1008   27
   1008   1009   16
   1008   1011   16
   1009   1013   16
   1011   1015   16
   1013   1017   16
   1015   1017   16
   1017   1018   13
# 800
   1020   1021    5
   1020   1022   10
   1022   1024   21
   1024   1025   27
   1024   1029   27
   1025   1026   18
   1025   1028   27
   1029   1030    5
   1029   1031   10
   1031   1033   21
# 810
   1033   1034   27
   1033   1038   27
   1034   1035   27
   1035   1036    6
   1035   1037    6
   1038   1039    5
   1038   1040   10
   1040   1042   21
   1042   1043   27
   1042   1056   27
# 820
   1043   1044   27
   1044   1045   16
   1044   1047   16
   1045   1049   16
   1047   1051   16
   1049   1053   16
   1051   1053   16
   1053   1054   13
   1056   1057    5
   1056   1058   10
# 830
   1058   1060   21
   1060   1061   27
   1060   1065   27
   1061   1062   27
   1061   1063   27
   1062   1064   27
   1065   1066    5
   1065   1067   10
   1067   1069   21
   1069   1070   27
# 840
   1069   1074   27
   1070   1071   27
   1070   1072   27
   1071   1073   27
   1074   1075    5
   1074   1076   10
   1076   1078   21
   1078   1079   27
   1078   1091   27
   1079   1080   27
# 850
   1080   1081   16
   1080   1083   16
   1081   1085   16
   1083   1087   16
   1085   1089   16
   1087   1089   16
   1091   1092    5
   1091   1093   10
   1093   1095   21
   1095   1096   27
# 860
   1095   1105   27
   1096   1097   27
   1097   1098   10
   1097   1099   10
   1098   1101   10
   1099   1103   10
   1101   1103   10
   1105   1106    5
   1105   1107   10
   1107   1109   21
# 870
   1109   1110   27
   1109   1114   27
   1110   1111   27
   1111   1112   27
   1111   1113   27
   1114   1115    5
   1114   1116   10
   1116   1118   21
   1118   1119   27
   1118   1122   27
# 880
   1119   1120   27
   1119   1121   27
   1122   1123    5
   1122   1124   10
   1124   1126   21
   1126   1127   27
   1126   1133   27
   1127   1128   27
   1128   1129    5
   1128   1130    9
# 890
   1133   1134    5
   1133   1135   10
   1135   1137   21
   1137   1138   27
   1137   1150   27
   1138   1139   27
   1139   1140   16
   1139   1142   16
   1140   1144   16
   1142   1146   16
# 900
   1144   1148   16
   1146   1148   16
   1150   1151    5
   1150   1152   10
   1152   1154   21
   1154   1155   27
   1154   1163   27
   1155   1156   27
   1156   1157   27
   1157   1158   27
# 910
   1158   1159   21
   1163   1164    5
   1163   1165   10
   1165   1167   21
   1167   1168   27
   1167   1173   27
   1168   1169   27
   1169   1170   27
   1170   1171    6
   1170   1172    6
# 920
   1173   1174    5
   1173   1175   10
   1175   1177   21
   1177   1178   27
   1177   1186   27
   1178   1179   27
   1179   1180   27
   1180   1181   27
   1181   1182   21
   1186   1187    5
# 930
   1186   1188   10
   1188   1190   21
   1190   1191   27
   1190   1195   27
   1191   1192   27
   1192   1193    6
   1192   1194    6
   1195   1196    5
   1195   1197   10
   1197   1199   21
# 940
   1199   1200   27
   1199   1203   27
   1200   1201   18
   1203   1204    5
   1203   1205   10
   1205   1207   21
   1207   1208   27
   1207   1220   27
   1208   1209   27
   1209   1210   16
# 950
   1209   1212   16
   1210   1214   16
   1212   1216   16
   1214   1218   16
   1216   1218   16
   1220   1221    5
   1220   1222   10
   1222   1224   21
   1224   1225   27
   1224   1232   27
# 960
   1225   1226   27
   1226   1227   27
   1227   1228    5
   1227   1229    9
   1232   1233    5
   1232   1234   10
   1234   1236   21
   1236   1237   27
   1236   1241   27
   1237   1238   27
# 970
   1238   1239   32
   1239   1240   31
   1241   1242    5
   1241   1243   10
   1243   1245   21
   1245   1246   27
   1245   1250   27
   1246   1247   27
   1247   1248   32
   1248   1249   31
# 980
   1250   1251    5
   1250   1252   10
   1252   1254   21
   1254   1255   27
   1254   1260   27
   1255   1256   27
   1256   1257   27
   1257   1258    6
   1257   1259    6
   1260   1261    5
# 990
   1260   1262   10
   1262   1264   21
   1264   1265   27
   1264   1269   27
   1265   1266   27
   1266   1267   27
   1266   1268   27
   1269   1270    5
   1269   1271   10
   1271   1273   21
# 1000
   1273   1274   27
   1273   1277   27
   1274   1275   18
   1277   1278    5
   1277   1279   10
   1279   1281   21
   1281   1282   27
   1281   1283   27
   1283   1284    5
   1283   1285   10
# 1010
   1285   1287   21
   1287   1288   27
   1287   1300   27
   1288   1289   27
   1289   1290   27
   1290   1291   21
   1291   1293   11
   1293   1294   11
   1293   1297   11
   1300   1301    5
# 1020
   1300   1302   10
   1302   1304   21
   1304   1305   27
   1304   1310   27
   1305   1306   27
   1306   1307   27
   1307   1308    6
   1307   1309    6
   1310   1311    5
   1310   1312   10
# 1030
   1312   1313   21
   1312   1316   21
   1313   1314   27
   1313   1317   27
   1314   1315   27
   1315   1316   27
   1317   1318    5
   1317   1319   10
   1319   1321   21
   1321   1322   27
# 1040
   1321   1326   27
   1322   1323   27
   1323   1324    6
   1323   1325    6
   1326   1327    5
   1326   1328   10
   1328   1330   21
   1330   1331   27
   1330   1335   27
   1331   1332   18
# 1050
   1331   1334   27
   1335   1336    5
   1335   1337   10
   1337   1339   21
   1339   1340   27
   1339   1343   27
   1340   1341   18
   1343   1344    5
   1343   1345   10
   1345   1347   21
# 1060
   1347   1348   27
   1347   1353   27
   1348   1349   27
   1349   1350   27
   1350   1351    6
   1350   1352    6
   1353   1354    5
   1353   1355   10
   1355   1357   21
   1357   1358   27
# 1070
   1357   1363   27
   1358   1359   27
   1359   1360   27
   1360   1361    6
   1360   1362    6
   1363   1364    5
   1363   1365   10
   1365   1367   21
   1367   1368   27
   1367   1371   27
# 1080
   1368   1369   27
   1368   1370   27
   1371   1372    5
   1371   1373   10
   1373   1375   21
   1375   1376   27
   1375   1388   27
   1376   1377   27
   1377   1378   27
   1378   1379   21
# 1090
   1379   1381   11
   1381   1382   11
   1381   1385   11
   1388   1389    5
   1388   1390   10
   1390   1392   21
   1392   1393   27
   1392   1401   27
   1393   1394   27
   1394   1395   27
# 1100
   1395   1396   27
   1396   1397   21
   1401   1402    5
   1401   1403   10
   1403   1405   21
   1405   1406   27
   1405   1418   27
   1406   1407   27
   1407   1408   27
   1408   1409   21
# 1110
   1409   1411   11
   1411   1412   11
   1411   1415   11
   1418   1419    5
   1418   1420   10
   1420   1422   21
   1422   1423   27
   1422   1435   27
   1423   1424   27
   1424   1425   16
# 1120
   1424   1427   16
   1425   1429   16
   1427   1431   16
   1429   1433   16
   1431   1433   16
   1435   1436    5
   1435   1437   10
   1437   1439   21
   1439   1440   27
   1439   1443   27
# 1130
   1440   1441   27
   1440   1442   27
   1443   1444    5
   1443   1445   10
   1445   1447   21
   1447   1448   27
   1447   1453   27
   1448   1449   27
   1449   1450   27
   1450   1451    6
# 1140
   1450   1452    6
   1453   1454    5
   1453   1455   10
   1455   1457   21
   1457   1458   27
   1457   1471   27
   1458   1459   27
   1459   1460   16
   1459   1462   16
   1460   1464   16
# 1150
   1462   1466   16
   1464   1468   16
   1466   1468   16
   1468   1469   13
   1471   1472    5
   1471   1473   10
   1473   1475   21
   1475   1476   27
   1475   1479   27
   1476   1477   32
# 1160
   1479   1480    5
   1479   1481   10
   1481   1483   21
   1483   1484   27
   1483   1491   27
   1484   1485   27
   1485   1486   27
   1486   1487    5
   1486   1488    9
   1491   1492    5
# 1170
   1491   1493   10
   1493   1495   21
   1495   1496   27
   1495   1504   27
   1496   1497   27
   1497   1498   27
   1498   1499   27
   1499   1500   21
   1504   1505    5
   1504   1506   10
# 1180
   1506   1508   21
   1508   1509   27
   1508   1518   27
   1509   1510   27
   1510   1511   10
   1510   1513   10
   1511   1515   10
   1513   1517   10
   1515   1517   10
   1518   1519    5
# 1190
   1518   1520   10
   1520   1522   21
   1522   1523   27
   1523   1524    5
   1523   1525   10
   1525   1527   21
   1527   1528   27
   1527   1532   27
   1528   1529   27
   1528   1530   27
# 1200
   1529   1531   27
   1532   1533    5
   1532   1534   10
   1534   1536   21
   1536   1537   27
   1536   1540   27
   1537   1538   27
   1537   1539   27
   1540   1541    5
   1540   1542   10
# 1210
   1542   1544   21
   1544   1545   27
   1544   1553   27
   1545   1546   27
   1546   1547   27
   1547   1548   27
   1548   1549   21
   1553   1554    5
   1553   1555   10
   1555   1557   21
# 1220
   1557   1558   27
   1557   1563   27
   1558   1559   27
   1559   1560   27
   1560   1561    6
   1560   1562    6
   1563   1564    5
   1563   1565   10
   1565   1567   21
   1567   1568   27
# 1230
   1567   1574   27
   1568   1569   27
   1569   1570    5
   1569   1571    9
   1574   1575    5
   1574   1576   10
   1576   1578   21
   1578   1579   27
   1578   1583   27
   1579   1580   27
# 1240
   1579   1581   27
   1580   1582   27
   1583   1584    5
   1583   1585   10
   1585   1587   21
   1587   1588   27
   1587   1600   27
   1588   1589   27
   1589   1590   16
   1589   1592   16
# 1250
   1590   1594   16
   1592   1596   16
   1594   1598   16
   1596   1598   16
   1600   1601    5
   1600   1602   10
   1602   1604   21
   1604   1605   27
   1604   1609   27
   1605   1606   27
# 1260
   1606   1607    6
   1606   1608    6
   1609   1610    5
   1609   1611   10
   1611   1613   21
   1613   1614   27
   1613   1618   27
   1614   1615   27
   1615   1616   27
   1615   1617   27
# 1270
   1618   1619    5
   1618   1620   10
   1620   1622   21
   1622   1623   27
   1622   1627   27
   1623   1624   18
   1623   1626   27
   1627   1628    5
   1627   1629   10
   1629   1631   21
# 1280
   1631   1632   27
   1631   1637   27
   1632   1633   27
   1633   1634   27
   1634   1635    6
   1634   1636    6
   1637   1638    5
   1637   1639   10
   1639   1641   21
   1641   1642   27
# 1290
   1641   1645   27
   1642   1643   27
   1642   1644   27
   1645   1646    5
   1645   1647   10
   1647   1649   21
   1649   1650   27
   1649   1654   27
   1650   1651   27
   1651   1652    6
# 1300
   1651   1653    6
   1654   1655    5
   1654   1656   10
   1656   1658   21
   1658   1659   27
   1658   1671   27
   1659   1660   27
   1660   1661   27
   1661   1662   21
   1662   1664   11
# 1310
   1664   1665   11
   1664   1668   11
   1671   1672    5
   1671   1673   10
   1673   1675   21
   1675   1676   27
   1675   1678   27
   1676   1677   32
   1678   1679    5
   1678   1680   10
# 1320
   1680   1682   21
   1682   1683   27
   1682   1687   27
   1683   1684   27
   1684   1685   27
   1684   1686   27
   1687   1688    5
   1687   1689   10
   1689   1691   21
   1691   1692   27
# 1330
   1691   1699   27
   1692   1693   27
   1693   1694   27
   1694   1695    5
   1694   1696    9
   1699   1700    5
   1699   1701   10
   1701   1703   21
   1703   1704   27
   1703   1705   27
# 1340
   1705   1706    5
   1705   1707   10
   1707   1709   21
   1709   1710   27
   1709   1722   27
   1710   1711   27
   1711   1712   27
   1712   1713   21
   1713   1715   11
   1715   1716   11
# 1350
   1715   1719   11
   1722   1723    5
   1722   1724   10
   1724   1726   21
   1726   1727   27
   1727   1728    6
   1727   1729    6
END
BONDANGLEBENDTYPE
#  NTTY: number of bond angle types
54
#  CT:  force constant (based on potential
#       harmonic in the angle cosine)
#  CHT: force constant (based on potential
#       harmonic in the angle)
#  T0:  bond angle at minimum energy in degrees
#         CT         CHT          T0
     3.80000e+02     1.15501e-01     9.00000e+01
     4.20000e+02     1.27686e-01     9.00000e+01
     4.05000e+02     1.21771e-01     9.60000e+01
     4.75000e+02     1.40083e-01     1.00000e+02
     4.20000e+02     1.21222e-01     1.03000e+02
     4.90000e+02     1.40285e-01     1.04000e+02
     4.65000e+02     1.27888e-01     1.08000e+02
     2.85000e+02     7.69125e-02     1.09500e+02
     3.20000e+02     8.63861e-02     1.09500e+02
     3.80000e+02     1.02627e-01     1.09500e+02
# 10
     4.25000e+02     1.14807e-01     1.09500e+02
     4.50000e+02     1.21574e-01     1.09500e+02
     5.20000e+02     1.40521e-01     1.09500e+02
     4.50000e+02     1.21423e-01     1.09600e+02
     5.30000e+02     1.40487e-01     1.11000e+02
     5.45000e+02     1.40451e-01     1.13000e+02
     5.00000e+01     1.22966e-02     1.15000e+02
     4.60000e+02     1.14885e-01     1.15000e+02
     6.10000e+02     1.52417e-01     1.15000e+02
     4.65000e+02     1.14219e-01     1.16000e+02
# 20
     6.20000e+02     1.52361e-01     1.16000e+02
     6.35000e+02     1.53360e-01     1.17000e+02
     3.90000e+02     8.89104e-02     1.20000e+02
     4.45000e+02     1.01476e-01     1.20000e+02
     5.05000e+02     1.15184e-01     1.20000e+02
     5.30000e+02     1.20895e-01     1.20000e+02
     5.60000e+02     1.27749e-01     1.20000e+02
     6.70000e+02     1.52880e-01     1.20000e+02
     7.80000e+02     1.78011e-01     1.20000e+02
     6.85000e+02     1.53127e-01     1.21000e+02
# 30
     7.00000e+02     1.53174e-01     1.22000e+02
     4.15000e+02     8.87438e-02     1.23000e+02
     7.30000e+02     1.52669e-01     1.24000e+02
     3.75000e+02     7.64902e-02     1.25000e+02
     7.50000e+02     1.53141e-01     1.25000e+02
     5.75000e+02     1.14487e-01     1.26000e+02
     6.40000e+02     1.27447e-01     1.26000e+02
     7.70000e+02     1.53365e-01     1.26000e+02
     7.60000e+02     1.27755e-01     1.32000e+02
     2.21500e+03     1.21127e-01     1.55000e+02
# 40
     9.13500e+04     7.26402e-02     1.80000e+02
     4.34000e+02     1.17243e-01     1.09500e+02
     4.84000e+02     1.33765e-01     1.07570e+02
     6.32000e+02     1.66891e-01     1.11300e+02
     4.69000e+02     1.40245e-01     9.74000e+01
     5.03000e+02     1.40260e-01     1.06750e+02
     4.43000e+02     1.21084e-01     1.08530e+02
     6.18000e+02     1.67047e-01     1.09500e+02
     5.07000e+02     1.40086e-01     1.07600e+02
     4.48000e+02     1.21033e-01     1.09500e+02
# 50
     5.24000e+02     1.40180e-01     1.10300e+02
     5.32000e+02     1.40257e-01     1.11400e+02
     6.36000e+02     1.53054e-01     1.17200e+02
     6.90000e+02     1.52948e-01     1.21400e+02
END
BONDANGLEH
#  NTHEH: number of bond angles involving H atoms in solute
730
#  ITH, JTH, KTH: atom sequence numbers
#    of atoms forming a bond angle in solute
#  ICTH: bond angle type code
#   ITH    JTH    KTH ICTH
      1      3      2   10
      1      3      4   10
      1      3      5   11
      2      3      4   10
      2      3      5   11
      4      3      5   11
     11     13     14   32
     14     13     15   18
     16     18     19   32
     19     18     20   18
# 10
     22     24     25   23
     22     24     26   23
     25     24     26   24
     27     29     30   32
     30     29     31   18
     36     38     39   32
     39     38     40   18
     44     46     47   32
     47     46     48   18
     51     52     53   20
# 20
     53     52     54   23
     54     55     56   23
     54     55     57   23
     56     55     57   24
     54     58     59   23
     54     58     60   23
     59     58     60   24
     61     63     64   32
     64     63     65   18
     68     69     70   20
# 30
     70     69     71   23
     71     72     73   23
     71     72     74   23
     73     72     74   24
     71     75     76   23
     71     75     77   23
     76     75     77   24
     78     80     81   32
     81     80     82   18
     84     86     87   23
# 40
     84     86     88   23
     87     86     88   24
     89     91     92   32
     92     91     93   18
     95     96     97   25
     97     96    100   25
     95     98     99   25
     99     98    102   25
     96    100    101   25
    101    100    104   25
# 50
     98    102    103   25
    103    102    104   25
    100    104    105   25
    102    104    105   25
    106    108    109   32
    109    108    110   18
    115    117    118   32
    118    117    119   18
    123    125    126   32
    126    125    127   18
# 60
    128    129    130   12
    131    133    134   32
    134    133    135   18
    139    140    141   11
    139    140    142   11
    139    140    143   11
    141    140    142   10
    141    140    143   10
    142    140    143   10
    144    146    147   32
# 70
    147    146    148   18
    153    155    156   32
    156    155    157   18
    158    159    160   12
    161    163    164   32
    164    163    165   18
    166    168    169   32
    169    168    170   18
    172    173    174   25
    174    173    177   25
# 80
    172    175    176   25
    176    175    179   25
    173    177    178   25
    178    177    181   25
    175    179    180   25
    180    179    181   25
    181    182    183   12
    184    186    187   32
    187    186    188   18
    190    191    192   36
# 90
    192    191    194   36
    191    194    195   36
    195    194    196   36
    193    197    198   25
    198    197    201   25
    196    199    200   25
    200    199    203   25
    197    201    202   25
    202    201    203   25
    199    203    204   25
# 100
    201    203    204   25
    205    207    208   32
    208    207    209   18
    211    212    213   25
    213    212    216   25
    211    214    215   25
    215    214    218   25
    212    216    217   25
    217    216    220   25
    214    218    219   25
# 110
    219    218    220   25
    220    221    222   12
    223    225    226   32
    226    225    227   18
    228    229    230   12
    231    233    234   32
    234    233    235   18
    239    241    242   32
    242    241    243   18
    248    250    251   32
# 120
    251    250    252   18
    257    259    260   32
    260    259    261   18
    263    265    266   32
    266    265    267   18
    268    269    270   12
    271    273    274   32
    274    273    275   18
    280    282    283   32
    283    282    284   18
# 130
    288    290    291   32
    291    290    292   18
    295    296    297   20
    297    296    298   23
    298    299    300   23
    298    299    301   23
    300    299    301   24
    298    302    303   23
    298    302    304   23
    303    302    304   24
# 140
    305    307    308   32
    308    307    309   18
    315    317    318   32
    318    317    319   18
    323    324    325   11
    323    324    326   11
    323    324    327   11
    325    324    326   10
    325    324    327   10
    326    324    327   10
# 150
    328    330    331   32
    331    330    332   18
    333    334    335   12
    337    339    340   32
    340    339    341   18
    347    349    350   32
    350    349    351   18
    357    359    360   32
    360    359    361   18
    363    365    366   23
# 160
    363    365    367   23
    366    365    367   24
    368    370    371   32
    371    370    372   18
    373    374    375   12
    376    378    379   32
    379    378    380   18
    381    382    383   12
    384    386    387   32
    387    386    388   18
# 170
    393    395    396   32
    396    395    397   18
    400    401    402   20
    402    401    403   23
    403    404    405   23
    403    404    406   23
    405    404    406   24
    403    407    408   23
    403    407    409   23
    408    407    409   24
# 180
    410    412    413   32
    413    412    414   18
    418    420    421   32
    421    420    422   18
    424    425    426   25
    426    425    429   25
    424    427    428   25
    428    427    431   25
    425    429    430   25
    430    429    433   25
# 190
    427    431    432   25
    432    431    433   25
    429    433    434   25
    431    433    434   25
    435    437    438   32
    438    437    439   18
    443    445    446   32
    446    445    447   18
    449    451    452   23
    449    451    453   23
# 200
    452    451    453   24
    454    456    457   32
    457    456    458   18
    460    462    463   36
    463    462    466   36
    461    464    465   36
    465    464    466   36
    462    466    467   36
    464    466    467   36
    468    470    471   32
# 210
    471    470    472   18
    477    479    480   32
    480    479    481   18
    487    489    490   32
    490    489    491   18
    495    497    498   32
    498    497    499   18
    504    506    507   32
    507    506    508   18
    509    510    511   12
# 220
    512    514    515   32
    515    514    516   18
    518    520    521   23
    518    520    522   23
    521    520    522   24
    523    525    526   32
    526    525    527   18
    528    529    530   12
    531    533    534   32
    534    533    535   18
# 230
    536    537    538   12
    539    541    542   32
    542    541    543   18
    548    550    551   32
    551    550    552   18
    557    559    560   32
    560    559    561   18
    563    564    565   25
    565    564    568   25
    563    566    567   25
# 240
    567    566    570   25
    564    568    569   25
    569    568    572   25
    566    570    571   25
    571    570    572   25
    568    572    573   25
    570    572    573   25
    574    576    577   32
    577    576    578   18
    580    582    583   23
# 250
    580    582    584   23
    583    582    584   24
    585    587    588   32
    588    587    589   18
    594    596    597   32
    597    596    598   18
    600    601    602   36
    602    601    605   36
    600    603    604   36
    604    603    607   36
# 260
    601    605    606   36
    606    605    607   36
    603    607    608   36
    605    607    608   36
    609    611    612   32
    612    611    613   18
    618    620    621   32
    621    620    622   18
    626    627    628   11
    626    627    629   11
# 270
    626    627    630   11
    628    627    629   10
    628    627    630   10
    629    627    630   10
    631    633    634   32
    634    633    635   18
    639    641    642   32
    642    641    643   18
    648    650    651   32
    651    650    652   18
# 280
    653    655    656   32
    656    655    657   18
    661    662    663   11
    661    662    664   11
    661    662    665   11
    663    662    664   10
    663    662    665   10
    664    662    665   10
    666    668    669   32
    669    668    670   18
# 290
    673    675    676   32
    676    675    677   18
    678    679    680   12
    682    684    685   32
    685    684    686   18
    692    694    695   32
    695    694    696   18
    701    703    704   32
    704    703    705   18
    707    709    710   32
# 300
    710    709    711   18
    716    718    719   32
    719    718    720   18
    724    726    727   32
    727    726    728   18
    729    730    731   12
    732    734    735   32
    735    734    736   18
    741    743    744   32
    744    743    745   18
# 310
    749    750    751   11
    749    750    752   11
    749    750    753   11
    751    750    752   10
    751    750    753   10
    752    750    753   10
    754    756    757   32
    757    756    758   18
    759    760    761   12
    763    765    766   32
# 320
    766    765    767   18
    773    775    776   32
    776    775    777   18
    781    782    783   11
    781    782    784   11
    781    782    785   11
    783    782    784   10
    783    782    785   10
    784    782    785   10
    786    788    789   32
# 330
    789    788    790   18
    795    797    798   32
    798    797    799   18
    800    802    803   32
    803    802    804   18
    810    812    813   32
    813    812    814   18
    816    817    818   25
    818    817    821   25
    816    819    820   25
# 340
    820    819    823   25
    817    821    822   25
    822    821    825   25
    819    823    824   25
    824    823    825   25
    825    826    827   12
    828    830    831   32
    831    830    832   18
    833    834    835   12
    836    838    839   32
# 350
    839    838    840   18
    844    846    847   32
    847    846    848   18
    854    856    857   32
    857    856    858   18
    860    861    862   25
    862    861    865   25
    860    863    864   25
    864    863    867   25
    861    865    866   25
# 360
    866    865    869   25
    863    867    868   25
    868    867    869   25
    869    870    871   12
    872    874    875   32
    875    874    876   18
    881    883    884   32
    884    883    885   18
    886    888    889   32
    889    888    890   18
# 370
    892    893    894   25
    894    893    897   25
    892    895    896   25
    896    895    899   25
    893    897    898   25
    898    897    901   25
    895    899    900   25
    900    899    901   25
    901    902    903   12
    904    906    907   32
# 380
    907    906    908   18
    910    912    913   23
    910    912    914   23
    913    912    914   24
    915    917    918   32
    918    917    919   18
    923    925    926   32
    926    925    927   18
    929    930    931   25
    931    930    934   25
# 390
    929    932    933   25
    933    932    936   25
    930    934    935   25
    935    934    938   25
    932    936    937   25
    937    936    938   25
    934    938    939   25
    936    938    939   25
    940    942    943   32
    943    942    944   18
# 400
    947    948    949   20
    949    948    950   23
    950    951    952   23
    950    951    953   23
    952    951    953   24
    950    954    955   23
    950    954    956   23
    955    954    956   24
    957    959    960   32
    960    959    961   18
# 410
    966    968    969   32
    969    968    970   18
    974    976    977   32
    977    976    978   18
    984    986    987   32
    987    986    988   18
    989    990    991   12
    993    995    996   32
    996    995    997   18
   1002   1004   1005   32
# 420
   1005   1004   1006   18
   1008   1009   1010   25
   1010   1009   1013   25
   1008   1011   1012   25
   1012   1011   1015   25
   1009   1013   1014   25
   1014   1013   1017   25
   1011   1015   1016   25
   1016   1015   1017   25
   1017   1018   1019   12
# 430
   1020   1022   1023   32
   1023   1022   1024   18
   1025   1026   1027   12
   1029   1031   1032   32
   1032   1031   1033   18
   1038   1040   1041   32
   1041   1040   1042   18
   1044   1045   1046   25
   1046   1045   1049   25
   1044   1047   1048   25
# 440
   1048   1047   1051   25
   1045   1049   1050   25
   1050   1049   1053   25
   1047   1051   1052   25
   1052   1051   1053   25
   1053   1054   1055   12
   1056   1058   1059   32
   1059   1058   1060   18
   1065   1067   1068   32
   1068   1067   1069   18
# 450
   1074   1076   1077   32
   1077   1076   1078   18
   1080   1081   1082   25
   1082   1081   1085   25
   1080   1083   1084   25
   1084   1083   1087   25
   1081   1085   1086   25
   1086   1085   1089   25
   1083   1087   1088   25
   1088   1087   1089   25
# 460
   1085   1089   1090   25
   1087   1089   1090   25
   1091   1093   1094   32
   1094   1093   1095   18
   1097   1099   1100   36
   1100   1099   1103   36
   1098   1101   1102   36
   1102   1101   1103   36
   1099   1103   1104   36
   1101   1103   1104   36
# 470
   1105   1107   1108   32
   1108   1107   1109   18
   1114   1116   1117   32
   1117   1116   1118   18
   1122   1124   1125   32
   1125   1124   1126   18
   1128   1130   1131   23
   1128   1130   1132   23
   1131   1130   1132   24
   1133   1135   1136   32
# 480
   1136   1135   1137   18
   1139   1140   1141   25
   1141   1140   1144   25
   1139   1142   1143   25
   1143   1142   1146   25
   1140   1144   1145   25
   1145   1144   1148   25
   1142   1146   1147   25
   1147   1146   1148   25
   1144   1148   1149   25
# 490
   1146   1148   1149   25
   1150   1152   1153   32
   1153   1152   1154   18
   1158   1159   1160   11
   1158   1159   1161   11
   1158   1159   1162   11
   1160   1159   1161   10
   1160   1159   1162   10
   1161   1159   1162   10
   1163   1165   1166   32
# 500
   1166   1165   1167   18
   1173   1175   1176   32
   1176   1175   1177   18
   1181   1182   1183   11
   1181   1182   1184   11
   1181   1182   1185   11
   1183   1182   1184   10
   1183   1182   1185   10
   1184   1182   1185   10
   1186   1188   1189   32
# 510
   1189   1188   1190   18
   1195   1197   1198   32
   1198   1197   1199   18
   1200   1201   1202   12
   1203   1205   1206   32
   1206   1205   1207   18
   1209   1210   1211   25
   1211   1210   1214   25
   1209   1212   1213   25
   1213   1212   1216   25
# 520
   1210   1214   1215   25
   1215   1214   1218   25
   1212   1216   1217   25
   1217   1216   1218   25
   1214   1218   1219   25
   1216   1218   1219   25
   1220   1222   1223   32
   1223   1222   1224   18
   1227   1229   1230   23
   1227   1229   1231   23
# 530
   1230   1229   1231   24
   1232   1234   1235   32
   1235   1234   1236   18
   1241   1243   1244   32
   1244   1243   1245   18
   1250   1252   1253   32
   1253   1252   1254   18
   1260   1262   1263   32
   1263   1262   1264   18
   1269   1271   1272   32
# 540
   1272   1271   1273   18
   1274   1275   1276   12
   1277   1279   1280   32
   1280   1279   1281   18
   1283   1285   1286   32
   1286   1285   1287   18
   1290   1291   1292   20
   1292   1291   1293   23
   1293   1294   1295   23
   1293   1294   1296   23
# 550
   1295   1294   1296   24
   1293   1297   1298   23
   1293   1297   1299   23
   1298   1297   1299   24
   1300   1302   1303   32
   1303   1302   1304   18
   1317   1319   1320   32
   1320   1319   1321   18
   1326   1328   1329   32
   1329   1328   1330   18
# 560
   1331   1332   1333   12
   1335   1337   1338   32
   1338   1337   1339   18
   1340   1341   1342   12
   1343   1345   1346   32
   1346   1345   1347   18
   1353   1355   1356   32
   1356   1355   1357   18
   1363   1365   1366   32
   1366   1365   1367   18
# 570
   1371   1373   1374   32
   1374   1373   1375   18
   1378   1379   1380   20
   1380   1379   1381   23
   1381   1382   1383   23
   1381   1382   1384   23
   1383   1382   1384   24
   1381   1385   1386   23
   1381   1385   1387   23
   1386   1385   1387   24
# 580
   1388   1390   1391   32
   1391   1390   1392   18
   1396   1397   1398   11
   1396   1397   1399   11
   1396   1397   1400   11
   1398   1397   1399   10
   1398   1397   1400   10
   1399   1397   1400   10
   1401   1403   1404   32
   1404   1403   1405   18
# 590
   1408   1409   1410   20
   1410   1409   1411   23
   1411   1412   1413   23
   1411   1412   1414   23
   1413   1412   1414   24
   1411   1415   1416   23
   1411   1415   1417   23
   1416   1415   1417   24
   1418   1420   1421   32
   1421   1420   1422   18
# 600
   1424   1425   1426   25
   1426   1425   1429   25
   1424   1427   1428   25
   1428   1427   1431   25
   1425   1429   1430   25
   1430   1429   1433   25
   1427   1431   1432   25
   1432   1431   1433   25
   1429   1433   1434   25
   1431   1433   1434   25
# 610
   1435   1437   1438   32
   1438   1437   1439   18
   1443   1445   1446   32
   1446   1445   1447   18
   1453   1455   1456   32
   1456   1455   1457   18
   1459   1460   1461   25
   1461   1460   1464   25
   1459   1462   1463   25
   1463   1462   1466   25
# 620
   1460   1464   1465   25
   1465   1464   1468   25
   1462   1466   1467   25
   1467   1466   1468   25
   1468   1469   1470   12
   1471   1473   1474   32
   1474   1473   1475   18
   1476   1477   1478    3
   1479   1481   1482   32
   1482   1481   1483   18
# 630
   1486   1488   1489   23
   1486   1488   1490   23
   1489   1488   1490   24
   1491   1493   1494   32
   1494   1493   1495   18
   1499   1500   1501   11
   1499   1500   1502   11
   1499   1500   1503   11
   1501   1500   1502   10
   1501   1500   1503   10
# 640
   1502   1500   1503   10
   1504   1506   1507   32
   1507   1506   1508   18
   1510   1511   1512   36
   1512   1511   1515   36
   1510   1513   1514   36
   1514   1513   1517   36
   1511   1515   1516   36
   1516   1515   1517   36
   1518   1520   1521   32
# 650
   1521   1520   1522   18
   1523   1525   1526   32
   1526   1525   1527   18
   1532   1534   1535   32
   1535   1534   1536   18
   1540   1542   1543   32
   1543   1542   1544   18
   1548   1549   1550   11
   1548   1549   1551   11
   1548   1549   1552   11
# 660
   1550   1549   1551   10
   1550   1549   1552   10
   1551   1549   1552   10
   1553   1555   1556   32
   1556   1555   1557   18
   1563   1565   1566   32
   1566   1565   1567   18
   1569   1571   1572   23
   1569   1571   1573   23
   1572   1571   1573   24
# 670
   1574   1576   1577   32
   1577   1576   1578   18
   1583   1585   1586   32
   1586   1585   1587   18
   1589   1590   1591   25
   1591   1590   1594   25
   1589   1592   1593   25
   1593   1592   1596   25
   1590   1594   1595   25
   1595   1594   1598   25
# 680
   1592   1596   1597   25
   1597   1596   1598   25
   1594   1598   1599   25
   1596   1598   1599   25
   1600   1602   1603   32
   1603   1602   1604   18
   1609   1611   1612   32
   1612   1611   1613   18
   1618   1620   1621   32
   1621   1620   1622   18
# 690
   1623   1624   1625   12
   1627   1629   1630   32
   1630   1629   1631   18
   1637   1639   1640   32
   1640   1639   1641   18
   1645   1647   1648   32
   1648   1647   1649   18
   1654   1656   1657   32
   1657   1656   1658   18
   1661   1662   1663   20
# 700
   1663   1662   1664   23
   1664   1665   1666   23
   1664   1665   1667   23
   1666   1665   1667   24
   1664   1668   1669   23
   1664   1668   1670   23
   1669   1668   1670   24
   1671   1673   1674   32
   1674   1673   1675   18
   1678   1680   1681   32
# 710
   1681   1680   1682   18
   1687   1689   1690   32
   1690   1689   1691   18
   1694   1696   1697   23
   1694   1696   1698   23
   1697   1696   1698   24
   1699   1701   1702   32
   1702   1701   1703   18
   1705   1707   1708   32
   1708   1707   1709   18
# 720
   1712   1713   1714   20
   1714   1713   1715   23
   1715   1716   1717   23
   1715   1716   1718   23
   1717   1716   1718   24
   1715   1719   1720   23
   1715   1719   1721   23
   1720   1719   1721   24
   1722   1724   1725   32
   1725   1724   1726   18
END
BONDANGLE
#  NTHE: number of bond angles NOT
#        involving H atoms in solute
1827
#  IT, JT, KT: atom sequence numbers of atoms
#     forming a bond angle
#  ICT: bond angle type code
#    IT     JT     KT  ICT
      3      5      6   13
      3      5     11   13
      6      5     11   13
      5      6      7   15
      6      7      8   15
      7      8      9   22
      7      8     10   22
      9      8     10   38
      5     11     12   30
      5     11     13   19
# 10
     12     11     13   33
     11     13     15   31
     13     15     16   13
     15     16     17   30
     15     16     18   19
     17     16     18   33
     16     18     20   31
     18     20     21   13
     18     20     27   13
     21     20     27   13
# 20
     20     21     22   15
     21     22     23   30
     21     22     24   19
     23     22     24   33
     20     27     28   30
     20     27     29   19
     28     27     29   33
     27     29     31   31
     29     31     32   13
     29     31     36   13
# 30
     32     31     36   13
     31     32     33   15
     32     33     34   22
     32     33     35   22
     34     33     35   38
     31     36     37   30
     31     36     38   19
     37     36     38   33
     36     38     40   31
     38     40     41   13
# 40
     38     40     44   13
     41     40     44   13
     40     41     42   15
     40     41     43   15
     42     41     43   15
     40     44     45   30
     40     44     46   19
     45     44     46   33
     44     46     48   31
     46     48     49   13
# 50
     46     48     61   13
     49     48     61   13
     48     49     50   15
     49     50     51   15
     50     51     52   13
     51     52     54   33
     52     54     55   28
     52     54     58   28
     55     54     58   28
     48     61     62   30
# 60
     48     61     63   19
     62     61     63   33
     61     63     65   31
     63     65     66   13
     63     65     78   13
     66     65     78   13
     65     66     67   15
     66     67     68   15
     67     68     69   13
     68     69     71   33
# 70
     69     71     72   28
     69     71     75   28
     72     71     75   28
     65     78     79   30
     65     78     80   19
     79     78     80   33
     78     80     82   31
     80     82     83   13
     80     82     89   13
     83     82     89   13
# 80
     82     83     84   15
     83     84     85   30
     83     84     86   19
     85     84     86   33
     82     89     90   30
     82     89     91   19
     90     89     91   33
     89     91     93   31
     91     93     94   13
     91     93    106   13
# 90
     94     93    106   13
     93     94     95   15
     94     95     96   27
     94     95     98   27
     96     95     98   27
     95     96    100   27
     95     98    102   27
     96    100    104   27
     98    102    104   27
    100    104    102   27
# 100
     93    106    107   30
     93    106    108   19
    107    106    108   33
    106    108    110   31
    108    110    111   13
    108    110    115   13
    111    110    115   13
    110    111    112   15
    111    112    113   22
    111    112    114   22
# 110
    113    112    114   38
    110    115    116   30
    110    115    117   19
    116    115    117   33
    115    117    119   31
    117    119    120   13
    117    119    123   13
    120    119    123   13
    119    120    121   15
    119    120    122   15
# 120
    121    120    122   15
    119    123    124   30
    119    123    125   19
    124    123    125   33
    123    125    127   31
    125    127    128   13
    125    127    131   13
    128    127    131   13
    127    128    129   13
    127    131    132   30
# 130
    127    131    133   19
    132    131    133   33
    131    133    135   31
    133    135    136   13
    133    135    144   13
    136    135    144   13
    135    136    137   15
    136    137    138   15
    137    138    139   15
    138    139    140   15
# 140
    135    144    145   30
    135    144    146   19
    145    144    146   33
    144    146    148   31
    146    148    149   13
    146    148    153   13
    149    148    153   13
    148    149    150   15
    148    149    151   15
    150    149    151   15
# 150
    149    150    152   15
    148    153    154   30
    148    153    155   19
    154    153    155   33
    153    155    157   31
    155    157    158   13
    155    157    161   13
    158    157    161   13
    157    158    159   13
    157    161    162   30
# 160
    157    161    163   19
    162    161    163   33
    161    163    165   31
    163    165    166   13
    165    166    167   30
    165    166    168   19
    167    166    168   33
    166    168    170   31
    168    170    171   13
    168    170    184   13
# 170
    171    170    184   13
    170    171    172   15
    171    172    173   27
    171    172    175   27
    173    172    175   27
    172    173    177   27
    172    175    179   27
    173    177    181   27
    175    179    181   27
    177    181    179   27
# 180
    177    181    182   27
    179    181    182   27
    170    184    185   30
    170    184    186   19
    185    184    186   33
    184    186    188   31
    186    188    189   13
    186    188    205   13
    189    188    205   13
    188    189    190   15
# 190
    189    190    191   37
    189    190    193   37
    191    190    193    7
    190    191    194    7
    190    193    196    7
    190    193    197   39
    196    193    197   27
    191    194    196    7
    193    196    194    7
    193    196    199   27
# 200
    194    196    199   39
    193    197    201   27
    196    199    203   27
    197    201    203   27
    199    203    201   27
    188    205    206   30
    188    205    207   19
    206    205    207   33
    205    207    209   31
    207    209    210   13
# 210
    207    209    223   13
    210    209    223   13
    209    210    211   15
    210    211    212   27
    210    211    214   27
    212    211    214   27
    211    212    216   27
    211    214    218   27
    212    216    220   27
    214    218    220   27
# 220
    216    220    218   27
    216    220    221   27
    218    220    221   27
    209    223    224   30
    209    223    225   19
    224    223    225   33
    223    225    227   31
    225    227    228   13
    225    227    231   13
    228    227    231   13
# 230
    227    228    229   13
    227    231    232   30
    227    231    233   19
    232    231    233   33
    231    233    235   31
    233    235    236   13
    233    235    239   13
    236    235    239   13
    235    236    237   15
    235    236    238   15
# 240
    237    236    238   15
    235    239    240   30
    235    239    241   19
    240    239    241   33
    239    241    243   31
    241    243    244   13
    241    243    248   13
    244    243    248   13
    243    244    245   15
    244    245    246   15
# 250
    244    245    247   15
    246    245    247   15
    243    248    249   30
    243    248    250   19
    249    248    250   33
    248    250    252   31
    250    252    253   13
    250    252    257   13
    253    252    257   13
    252    253    254   15
# 260
    253    254    255   15
    253    254    256   15
    255    254    256   15
    252    257    258   30
    252    257    259   19
    258    257    259   33
    257    259    261   31
    259    261    262   13
    259    261    263   13
    262    261    263   13
# 270
    261    263    264   30
    261    263    265   19
    264    263    265   33
    263    265    267   31
    265    267    268   13
    265    267    271   13
    268    267    271   13
    267    268    269   13
    267    271    272   30
    267    271    273   19
# 280
    272    271    273   33
    271    273    275   31
    273    275    276   13
    273    275    280   13
    276    275    280   13
    275    276    277   15
    276    277    278   22
    276    277    279   22
    278    277    279   38
    275    280    281   30
# 290
    275    280    282   19
    281    280    282   33
    280    282    284   31
    282    284    285   13
    282    284    288   13
    285    284    288   13
    284    285    286   15
    284    285    287   15
    286    285    287   15
    284    288    289   30
# 300
    284    288    290   19
    289    288    290   33
    288    290    292   31
    290    292    293   13
    290    292    305   13
    293    292    305   13
    292    293    294   15
    293    294    295   15
    294    295    296   13
    295    296    298   33
# 310
    296    298    299   28
    296    298    302   28
    299    298    302   28
    292    305    306   30
    292    305    307   19
    306    305    307   33
    305    307    309   31
    307    309    310   13
    307    309    315   13
    310    309    315   13
# 320
    309    310    311   15
    310    311    312   15
    311    312    313   22
    311    312    314   22
    313    312    314   38
    309    315    316   30
    309    315    317   19
    316    315    317   33
    315    317    319   31
    317    319    320   13
# 330
    317    319    328   13
    320    319    328   13
    319    320    321   15
    320    321    322   15
    321    322    323   15
    322    323    324   15
    319    328    329   30
    319    328    330   19
    329    328    330   33
    328    330    332   31
# 340
    330    332    333   13
    330    332    337   13
    333    332    337   13
    332    333    334   13
    332    333    336   15
    334    333    336   15
    332    337    338   30
    332    337    339   19
    338    337    339   33
    337    339    341   31
# 350
    339    341    342   13
    339    341    347   13
    342    341    347   13
    341    342    343   15
    342    343    344   15
    343    344    345   22
    343    344    346   22
    345    344    346   38
    341    347    348   30
    341    347    349   19
# 360
    348    347    349   33
    347    349    351   31
    349    351    352   13
    349    351    357   13
    352    351    357   13
    351    352    353   15
    352    353    354   15
    353    354    355   22
    353    354    356   22
    355    354    356   38
# 370
    351    357    358   30
    351    357    359   19
    358    357    359   33
    357    359    361   31
    359    361    362   13
    359    361    368   13
    362    361    368   13
    361    362    363   15
    362    363    364   30
    362    363    365   19
# 380
    364    363    365   33
    361    368    369   30
    361    368    370   19
    369    368    370   33
    368    370    372   31
    370    372    373   13
    370    372    376   13
    373    372    376   13
    372    373    374   13
    372    376    377   30
# 390
    372    376    378   19
    377    376    378   33
    376    378    380   31
    378    380    381   13
    378    380    384   13
    381    380    384   13
    380    381    382   13
    380    384    385   30
    380    384    386   19
    385    384    386   33
# 400
    384    386    388   31
    386    388    389   13
    386    388    393   13
    389    388    393   13
    388    389    390   15
    389    390    391   16
    390    391    392    4
    388    393    394   30
    388    393    395   19
    394    393    395   33
# 410
    393    395    397   31
    395    397    398   13
    395    397    410   13
    398    397    410   13
    397    398    399   15
    398    399    400   15
    399    400    401   13
    400    401    403   33
    401    403    404   28
    401    403    407   28
# 420
    404    403    407   28
    397    410    411   30
    397    410    412   19
    411    410    412   33
    410    412    414   31
    412    414    415   13
    412    414    418   13
    415    414    418   13
    414    415    416   15
    414    415    417   15
# 430
    416    415    417   15
    414    418    419   30
    414    418    420   19
    419    418    420   33
    418    420    422   31
    420    422    423   13
    420    422    435   13
    423    422    435   13
    422    423    424   15
    423    424    425   27
# 440
    423    424    427   27
    425    424    427   27
    424    425    429   27
    424    427    431   27
    425    429    433   27
    427    431    433   27
    429    433    431   27
    422    435    436   30
    422    435    437   19
    436    435    437   33
# 450
    435    437    439   31
    437    439    440   13
    437    439    443   13
    440    439    443   13
    439    440    441   15
    439    440    442   15
    441    440    442   15
    439    443    444   30
    439    443    445   19
    444    443    445   33
# 460
    443    445    447   31
    445    447    448   13
    445    447    454   13
    448    447    454   13
    447    448    449   15
    448    449    450   30
    448    449    451   19
    450    449    451   33
    447    454    455   30
    447    454    456   19
# 470
    455    454    456   33
    454    456    458   31
    456    458    459   13
    456    458    468   13
    459    458    468   13
    458    459    460   15
    459    460    461   37
    459    460    462   37
    461    460    462    7
    460    461    464    7
# 480
    460    462    466    7
    461    464    466    7
    462    466    464    7
    458    468    469   30
    458    468    470   19
    469    468    470   33
    468    470    472   31
    470    472    473   13
    470    472    477   13
    473    472    477   13
# 490
    472    473    474   15
    472    473    475   15
    474    473    475   15
    473    474    476   15
    472    477    478   30
    472    477    479   19
    478    477    479   33
    477    479    481   31
    479    481    482   13
    479    481    487   13
# 500
    482    481    487   13
    481    482    483   15
    482    483    484   15
    483    484    485   22
    483    484    486   22
    485    484    486   38
    481    487    488   30
    481    487    489   19
    488    487    489   33
    487    489    491   31
# 510
    489    491    492   13
    489    491    495   13
    492    491    495   13
    491    492    493   15
    491    492    494   15
    493    492    494   15
    491    495    496   30
    491    495    497   19
    496    495    497   33
    495    497    499   31
# 520
    497    499    500   13
    497    499    504   13
    500    499    504   13
    499    500    501   15
    500    501    502   15
    500    501    503   15
    502    501    503   15
    499    504    505   30
    499    504    506   19
    505    504    506   33
# 530
    504    506    508   31
    506    508    509   13
    506    508    512   13
    509    508    512   13
    508    509    510   13
    508    512    513   30
    508    512    514   19
    513    512    514   33
    512    514    516   31
    514    516    517   13
# 540
    514    516    523   13
    517    516    523   13
    516    517    518   15
    517    518    519   30
    517    518    520   19
    519    518    520   33
    516    523    524   30
    516    523    525   19
    524    523    525   33
    523    525    527   31
# 550
    525    527    528   13
    525    527    531   13
    528    527    531   13
    527    528    529   13
    527    531    532   30
    527    531    533   19
    532    531    533   33
    531    533    535   31
    533    535    536   13
    533    535    539   13
# 560
    536    535    539   13
    535    536    537   13
    535    539    540   30
    535    539    541   19
    540    539    541   33
    539    541    543   31
    541    543    544   13
    541    543    548   13
    544    543    548   13
    543    544    545   15
# 570
    544    545    546   15
    544    545    547   15
    546    545    547   15
    543    548    549   30
    543    548    550   19
    549    548    550   33
    548    550    552   31
    550    552    553   13
    550    552    557   13
    553    552    557   13
# 580
    552    553    554   15
    553    554    555   15
    553    554    556   15
    555    554    556   15
    552    557    558   30
    552    557    559   19
    558    557    559   33
    557    559    561   31
    559    561    562   13
    559    561    574   13
# 590
    562    561    574   13
    561    562    563   15
    562    563    564   27
    562    563    566   27
    564    563    566   27
    563    564    568   27
    563    566    570   27
    564    568    572   27
    566    570    572   27
    568    572    570   27
# 600
    561    574    575   30
    561    574    576   19
    575    574    576   33
    574    576    578   31
    576    578    579   13
    576    578    585   13
    579    578    585   13
    578    579    580   15
    579    580    581   30
    579    580    582   19
# 610
    581    580    582   33
    578    585    586   30
    578    585    587   19
    586    585    587   33
    585    587    589   31
    587    589    590   13
    587    589    594   13
    590    589    594   13
    589    590    591   15
    590    591    592   16
# 620
    591    592    593    4
    589    594    595   30
    589    594    596   19
    595    594    596   33
    594    596    598   31
    596    598    599   13
    596    598    609   13
    599    598    609   13
    598    599    600   15
    599    600    601   37
# 630
    599    600    603   37
    601    600    603    7
    600    601    605    7
    600    603    607    7
    601    605    607    7
    603    607    605    7
    598    609    610   30
    598    609    611   19
    610    609    611   33
    609    611    613   31
# 640
    611    613    614   13
    611    613    618   13
    614    613    618   13
    613    614    615   15
    613    614    616   15
    615    614    616   15
    614    615    617   15
    613    618    619   30
    613    618    620   19
    619    618    620   33
# 650
    618    620    622   31
    620    622    623   13
    620    622    631   13
    623    622    631   13
    622    623    624   15
    623    624    625   15
    624    625    626   15
    625    626    627   15
    622    631    632   30
    622    631    633   19
# 660
    632    631    633   33
    631    633    635   31
    633    635    636   13
    633    635    639   13
    636    635    639   13
    635    636    637   15
    635    636    638   15
    637    636    638   15
    635    639    640   30
    635    639    641   19
# 670
    640    639    641   33
    639    641    643   31
    641    643    644   13
    641    643    648   13
    644    643    648   13
    643    644    645   15
    644    645    646   22
    644    645    647   22
    646    645    647   38
    643    648    649   30
# 680
    643    648    650   19
    649    648    650   33
    648    650    652   31
    650    652    653   13
    652    653    654   30
    652    653    655   19
    654    653    655   33
    653    655    657   31
    655    657    658   13
    655    657    666   13
# 690
    658    657    666   13
    657    658    659   15
    658    659    660   15
    659    660    661   15
    660    661    662   15
    657    666    667   30
    657    666    668   19
    667    666    668   33
    666    668    670   31
    668    670    671   13
# 700
    668    670    673   13
    671    670    673   13
    670    671    672   16
    671    672   1677    6
    670    673    674   30
    670    673    675   19
    674    673    675   33
    673    675    677   31
    675    677    678   13
    675    677    682   13
# 710
    678    677    682   13
    677    678    679   13
    677    678    681   15
    679    678    681   15
    677    682    683   30
    677    682    684   19
    683    682    684   33
    682    684    686   31
    684    686    687   13
    684    686    692   13
# 720
    687    686    692   13
    686    687    688   15
    687    688    689   15
    688    689    690   22
    688    689    691   22
    690    689    691   38
    686    692    693   30
    686    692    694   19
    693    692    694   33
    692    694    696   31
# 730
    694    696    697   13
    694    696    701   13
    697    696    701   13
    696    697    698   15
    696    697    699   15
    698    697    699   15
    697    698    700   15
    696    701    702   30
    696    701    703   19
    702    701    703   33
# 740
    701    703    705   31
    703    705    706   13
    703    705    707   13
    706    705    707   13
    705    707    708   30
    705    707    709   19
    708    707    709   33
    707    709    711   31
    709    711    712   13
    709    711    716   13
# 750
    712    711    716   13
    711    712    713   15
    712    713    714   15
    712    713    715   15
    714    713    715   15
    711    716    717   30
    711    716    718   19
    717    716    718   33
    716    718    720   31
    718    720    721   13
# 760
    718    720    724   13
    721    720    724   13
    720    721    722   15
    720    721    723   15
    722    721    723   15
    720    724    725   30
    720    724    726   19
    725    724    726   33
    724    726    728   31
    726    728    729   13
# 770
    726    728    732   13
    729    728    732   13
    728    729    730   13
    728    732    733   30
    728    732    734   19
    733    732    734   33
    732    734    736   31
    734    736    737   13
    734    736    741   13
    737    736    741   13
# 780
    736    737    738   15
    737    738    739   22
    737    738    740   22
    739    738    740   38
    736    741    742   30
    736    741    743   19
    742    741    743   33
    741    743    745   31
    743    745    746   13
    743    745    754   13
# 790
    746    745    754   13
    745    746    747   15
    746    747    748   15
    747    748    749   15
    748    749    750   15
    745    754    755   30
    745    754    756   19
    755    754    756   33
    754    756    758   31
    756    758    759   13
# 800
    756    758    763   13
    759    758    763   13
    758    759    760   13
    758    759    762   15
    760    759    762   15
    758    763    764   30
    758    763    765   19
    764    763    765   33
    763    765    767   31
    765    767    768   13
# 810
    765    767    773   13
    768    767    773   13
    767    768    769   15
    768    769    770   15
    769    770    771   22
    769    770    772   22
    771    770    772   38
    767    773    774   30
    767    773    775   19
    774    773    775   33
# 820
    773    775    777   31
    775    777    778   13
    775    777    786   13
    778    777    786   13
    777    778    779   15
    778    779    780   15
    779    780    781   15
    780    781    782   15
    777    786    787   30
    777    786    788   19
# 830
    787    786    788   33
    786    788    790   31
    788    790    791   13
    788    790    795   13
    791    790    795   13
    790    791    792   15
    791    792    793   22
    791    792    794   22
    793    792    794   38
    790    795    796   30
# 840
    790    795    797   19
    796    795    797   33
    795    797    799   31
    797    799    800   13
    799    800    801   30
    799    800    802   19
    801    800    802   33
    800    802    804   31
    802    804    805   13
    802    804    810   13
# 850
    805    804    810   13
    804    805    806   15
    805    806    807   15
    806    807    808   22
    806    807    809   22
    808    807    809   38
    804    810    811   30
    804    810    812   19
    811    810    812   33
    810    812    814   31
# 860
    812    814    815   13
    812    814    828   13
    815    814    828   13
    814    815    816   15
    815    816    817   27
    815    816    819   27
    817    816    819   27
    816    817    821   27
    816    819    823   27
    817    821    825   27
# 870
    819    823    825   27
    821    825    823   27
    821    825    826   27
    823    825    826   27
    814    828    829   30
    814    828    830   19
    829    828    830   33
    828    830    832   31
    830    832    833   13
    830    832    836   13
# 880
    833    832    836   13
    832    833    834   13
    832    836    837   30
    832    836    838   19
    837    836    838   33
    836    838    840   31
    838    840    841   13
    838    840    844   13
    841    840    844   13
    840    841    842   15
# 890
    840    841    843   15
    842    841    843   15
    840    844    845   30
    840    844    846   19
    845    844    846   33
    844    846    848   31
    846    848    849   13
    846    848    854   13
    849    848    854   13
    848    849    850   15
# 900
    849    850    851   15
    850    851    852   22
    850    851    853   22
    852    851    853   38
    848    854    855   30
    848    854    856   19
    855    854    856   33
    854    856    858   31
    856    858    859   13
    856    858    872   13
# 910
    859    858    872   13
    858    859    860   15
    859    860    861   27
    859    860    863   27
    861    860    863   27
    860    861    865   27
    860    863    867   27
    861    865    869   27
    863    867    869   27
    865    869    867   27
# 920
    865    869    870   27
    867    869    870   27
    858    872    873   30
    858    872    874   19
    873    872    874   33
    872    874    876   31
    874    876    877   13
    874    876    881   13
    877    876    881   13
    876    877    878   15
# 930
    877    878    879   22
    877    878    880   22
    879    878    880   38
    876    881    882   30
    876    881    883   19
    882    881    883   33
    881    883    885   31
    883    885    886   13
    885    886    887   30
    885    886    888   19
# 940
    887    886    888   33
    886    888    890   31
    888    890    891   13
    888    890    904   13
    891    890    904   13
    890    891    892   15
    891    892    893   27
    891    892    895   27
    893    892    895   27
    892    893    897   27
# 950
    892    895    899   27
    893    897    901   27
    895    899    901   27
    897    901    899   27
    897    901    902   27
    899    901    902   27
    890    904    905   30
    890    904    906   19
    905    904    906   33
    904    906    908   31
# 960
    906    908    909   13
    906    908    915   13
    909    908    915   13
    908    909    910   15
    909    910    911   30
    909    910    912   19
    911    910    912   33
    908    915    916   30
    908    915    917   19
    916    915    917   33
# 970
    915    917    919   31
    917    919    920   13
    917    919    923   13
    920    919    923   13
    919    920    921   15
    919    920    922   15
    921    920    922   15
    919    923    924   30
    919    923    925   19
    924    923    925   33
# 980
    923    925    927   31
    925    927    928   13
    925    927    940   13
    928    927    940   13
    927    928    929   15
    928    929    930   27
    928    929    932   27
    930    929    932   27
    929    930    934   27
    929    932    936   27
# 990
    930    934    938   27
    932    936    938   27
    934    938    936   27
    927    940    941   30
    927    940    942   19
    941    940    942   33
    940    942    944   31
    942    944    945   13
    942    944    957   13
    945    944    957   13
# 1000
    944    945    946   15
    945    946    947   15
    946    947    948   13
    947    948    950   33
    948    950    951   28
    948    950    954   28
    951    950    954   28
    944    957    958   30
    944    957    959   19
    958    957    959   33
# 1010
    957    959    961   31
    959    961    962   13
    959    961    966   13
    962    961    966   13
    961    962    963   15
    961    962    964   15
    963    962    964   15
    962    963    965   15
    961    966    967   30
    961    966    968   19
# 1020
    967    966    968   33
    966    968    970   31
    968    970    971   13
    968    970    974   13
    971    970    974   13
    970    971    972   15
    970    971    973   15
    972    971    973   15
    970    974    975   30
    970    974    976   19
# 1030
    975    974    976   33
    974    976    978   31
    976    978    979   13
    976    978    984   13
    979    978    984   13
    978    979    980   15
    979    980    981   15
    980    981    982   22
    980    981    983   22
    982    981    983   38
# 1040
    978    984    985   30
    978    984    986   19
    985    984    986   33
    984    986    988   31
    986    988    989   13
    986    988    993   13
    989    988    993   13
    988    989    990   13
    988    989    992   15
    990    989    992   15
# 1050
    988    993    994   30
    988    993    995   19
    994    993    995   33
    993    995    997   31
    995    997    998   13
    995    997   1002   13
    998    997   1002   13
    997    998    999   15
    998    999   1000   22
    998    999   1001   22
# 1060
   1000    999   1001   38
    997   1002   1003   30
    997   1002   1004   19
   1003   1002   1004   33
   1002   1004   1006   31
   1004   1006   1007   13
   1004   1006   1020   13
   1007   1006   1020   13
   1006   1007   1008   15
   1007   1008   1009   27
# 1070
   1007   1008   1011   27
   1009   1008   1011   27
   1008   1009   1013   27
   1008   1011   1015   27
   1009   1013   1017   27
   1011   1015   1017   27
   1013   1017   1015   27
   1013   1017   1018   27
   1015   1017   1018   27
   1006   1020   1021   30
# 1080
   1006   1020   1022   19
   1021   1020   1022   33
   1020   1022   1024   31
   1022   1024   1025   13
   1022   1024   1029   13
   1025   1024   1029   13
   1024   1025   1026   13
   1024   1025   1028   15
   1026   1025   1028   15
   1024   1029   1030   30
# 1090
   1024   1029   1031   19
   1030   1029   1031   33
   1029   1031   1033   31
   1031   1033   1034   13
   1031   1033   1038   13
   1034   1033   1038   13
   1033   1034   1035   15
   1034   1035   1036   22
   1034   1035   1037   22
   1036   1035   1037   38
# 1100
   1033   1038   1039   30
   1033   1038   1040   19
   1039   1038   1040   33
   1038   1040   1042   31
   1040   1042   1043   13
   1040   1042   1056   13
   1043   1042   1056   13
   1042   1043   1044   15
   1043   1044   1045   27
   1043   1044   1047   27
# 1110
   1045   1044   1047   27
   1044   1045   1049   27
   1044   1047   1051   27
   1045   1049   1053   27
   1047   1051   1053   27
   1049   1053   1051   27
   1049   1053   1054   27
   1051   1053   1054   27
   1042   1056   1057   30
   1042   1056   1058   19
# 1120
   1057   1056   1058   33
   1056   1058   1060   31
   1058   1060   1061   13
   1058   1060   1065   13
   1061   1060   1065   13
   1060   1061   1062   15
   1060   1061   1063   15
   1062   1061   1063   15
   1061   1062   1064   15
   1060   1065   1066   30
# 1130
   1060   1065   1067   19
   1066   1065   1067   33
   1065   1067   1069   31
   1067   1069   1070   13
   1067   1069   1074   13
   1070   1069   1074   13
   1069   1070   1071   15
   1069   1070   1072   15
   1071   1070   1072   15
   1070   1071   1073   15
# 1140
   1069   1074   1075   30
   1069   1074   1076   19
   1075   1074   1076   33
   1074   1076   1078   31
   1076   1078   1079   13
   1076   1078   1091   13
   1079   1078   1091   13
   1078   1079   1080   15
   1079   1080   1081   27
   1079   1080   1083   27
# 1150
   1081   1080   1083   27
   1080   1081   1085   27
   1080   1083   1087   27
   1081   1085   1089   27
   1083   1087   1089   27
   1085   1089   1087   27
   1078   1091   1092   30
   1078   1091   1093   19
   1092   1091   1093   33
   1091   1093   1095   31
# 1160
   1093   1095   1096   13
   1093   1095   1105   13
   1096   1095   1105   13
   1095   1096   1097   15
   1096   1097   1098   37
   1096   1097   1099   37
   1098   1097   1099    7
   1097   1098   1101    7
   1097   1099   1103    7
   1098   1101   1103    7
# 1170
   1099   1103   1101    7
   1095   1105   1106   30
   1095   1105   1107   19
   1106   1105   1107   33
   1105   1107   1109   31
   1107   1109   1110   13
   1107   1109   1114   13
   1110   1109   1114   13
   1109   1110   1111   15
   1110   1111   1112   15
# 1180
   1110   1111   1113   15
   1112   1111   1113   15
   1109   1114   1115   30
   1109   1114   1116   19
   1115   1114   1116   33
   1114   1116   1118   31
   1116   1118   1119   13
   1116   1118   1122   13
   1119   1118   1122   13
   1118   1119   1120   15
# 1190
   1118   1119   1121   15
   1120   1119   1121   15
   1118   1122   1123   30
   1118   1122   1124   19
   1123   1122   1124   33
   1122   1124   1126   31
   1124   1126   1127   13
   1124   1126   1133   13
   1127   1126   1133   13
   1126   1127   1128   15
# 1200
   1127   1128   1129   30
   1127   1128   1130   19
   1129   1128   1130   33
   1126   1133   1134   30
   1126   1133   1135   19
   1134   1133   1135   33
   1133   1135   1137   31
   1135   1137   1138   13
   1135   1137   1150   13
   1138   1137   1150   13
# 1210
   1137   1138   1139   15
   1138   1139   1140   27
   1138   1139   1142   27
   1140   1139   1142   27
   1139   1140   1144   27
   1139   1142   1146   27
   1140   1144   1148   27
   1142   1146   1148   27
   1144   1148   1146   27
   1137   1150   1151   30
# 1220
   1137   1150   1152   19
   1151   1150   1152   33
   1150   1152   1154   31
   1152   1154   1155   13
   1152   1154   1163   13
   1155   1154   1163   13
   1154   1155   1156   15
   1155   1156   1157   15
   1156   1157   1158   15
   1157   1158   1159   15
# 1230
   1154   1163   1164   30
   1154   1163   1165   19
   1164   1163   1165   33
   1163   1165   1167   31
   1165   1167   1168   13
   1165   1167   1173   13
   1168   1167   1173   13
   1167   1168   1169   15
   1168   1169   1170   15
   1169   1170   1171   22
# 1240
   1169   1170   1172   22
   1171   1170   1172   38
   1167   1173   1174   30
   1167   1173   1175   19
   1174   1173   1175   33
   1173   1175   1177   31
   1175   1177   1178   13
   1175   1177   1186   13
   1178   1177   1186   13
   1177   1178   1179   15
# 1250
   1178   1179   1180   15
   1179   1180   1181   15
   1180   1181   1182   15
   1177   1186   1187   30
   1177   1186   1188   19
   1187   1186   1188   33
   1186   1188   1190   31
   1188   1190   1191   13
   1188   1190   1195   13
   1191   1190   1195   13
# 1260
   1190   1191   1192   15
   1191   1192   1193   22
   1191   1192   1194   22
   1193   1192   1194   38
   1190   1195   1196   30
   1190   1195   1197   19
   1196   1195   1197   33
   1195   1197   1199   31
   1197   1199   1200   13
   1197   1199   1203   13
# 1270
   1200   1199   1203   13
   1199   1200   1201   13
   1199   1203   1204   30
   1199   1203   1205   19
   1204   1203   1205   33
   1203   1205   1207   31
   1205   1207   1208   13
   1205   1207   1220   13
   1208   1207   1220   13
   1207   1208   1209   15
# 1280
   1208   1209   1210   27
   1208   1209   1212   27
   1210   1209   1212   27
   1209   1210   1214   27
   1209   1212   1216   27
   1210   1214   1218   27
   1212   1216   1218   27
   1214   1218   1216   27
   1207   1220   1221   30
   1207   1220   1222   19
# 1290
   1221   1220   1222   33
   1220   1222   1224   31
   1222   1224   1225   13
   1222   1224   1232   13
   1225   1224   1232   13
   1224   1225   1226   15
   1225   1226   1227   15
   1226   1227   1228   30
   1226   1227   1229   19
   1228   1227   1229   33
# 1300
   1224   1232   1233   30
   1224   1232   1234   19
   1233   1232   1234   33
   1232   1234   1236   31
   1234   1236   1237   13
   1234   1236   1241   13
   1237   1236   1241   13
   1236   1237   1238   15
   1237   1238   1239   16
   1238   1239   1240    4
# 1310
   1236   1241   1242   30
   1236   1241   1243   19
   1242   1241   1243   33
   1241   1243   1245   31
   1243   1245   1246   13
   1243   1245   1250   13
   1246   1245   1250   13
   1245   1246   1247   15
   1246   1247   1248   16
   1247   1248   1249    4
# 1320
   1245   1250   1251   30
   1245   1250   1252   19
   1251   1250   1252   33
   1250   1252   1254   31
   1252   1254   1255   13
   1252   1254   1260   13
   1255   1254   1260   13
   1254   1255   1256   15
   1255   1256   1257   15
   1256   1257   1258   22
# 1330
   1256   1257   1259   22
   1258   1257   1259   38
   1254   1260   1261   30
   1254   1260   1262   19
   1261   1260   1262   33
   1260   1262   1264   31
   1262   1264   1265   13
   1262   1264   1269   13
   1265   1264   1269   13
   1264   1265   1266   15
# 1340
   1265   1266   1267   15
   1265   1266   1268   15
   1267   1266   1268   15
   1264   1269   1270   30
   1264   1269   1271   19
   1270   1269   1271   33
   1269   1271   1273   31
   1271   1273   1274   13
   1271   1273   1277   13
   1274   1273   1277   13
# 1350
   1273   1274   1275   13
   1273   1277   1278   30
   1273   1277   1279   19
   1278   1277   1279   33
   1277   1279   1281   31
   1279   1281   1282   13
   1279   1281   1283   13
   1282   1281   1283   13
   1281   1283   1284   30
   1281   1283   1285   19
# 1360
   1284   1283   1285   33
   1283   1285   1287   31
   1285   1287   1288   13
   1285   1287   1300   13
   1288   1287   1300   13
   1287   1288   1289   15
   1288   1289   1290   15
   1289   1290   1291   13
   1290   1291   1293   33
   1291   1293   1294   28
# 1370
   1291   1293   1297   28
   1294   1293   1297   28
   1287   1300   1301   30
   1287   1300   1302   19
   1301   1300   1302   33
   1300   1302   1304   31
   1302   1304   1305   13
   1302   1304   1310   13
   1305   1304   1310   13
   1304   1305   1306   15
# 1380
   1305   1306   1307   15
   1306   1307   1308   22
   1306   1307   1309   22
   1308   1307   1309   38
   1304   1310   1311   30
   1304   1310   1312   19
   1311   1310   1312   33
   1310   1312   1313   31
   1310   1312   1316   31
   1313   1312   1316   21
# 1390
   1312   1313   1314   13
   1312   1313   1317   13
   1314   1313   1317   13
   1313   1314   1315   13
   1314   1315   1316   13
   1312   1316   1315   13
   1313   1317   1318   30
   1313   1317   1319   19
   1318   1317   1319   33
   1317   1319   1321   31
# 1400
   1319   1321   1322   13
   1319   1321   1326   13
   1322   1321   1326   13
   1321   1322   1323   15
   1322   1323   1324   22
   1322   1323   1325   22
   1324   1323   1325   38
   1321   1326   1327   30
   1321   1326   1328   19
   1327   1326   1328   33
# 1410
   1326   1328   1330   31
   1328   1330   1331   13
   1328   1330   1335   13
   1331   1330   1335   13
   1330   1331   1332   13
   1330   1331   1334   15
   1332   1331   1334   15
   1330   1335   1336   30
   1330   1335   1337   19
   1336   1335   1337   33
# 1420
   1335   1337   1339   31
   1337   1339   1340   13
   1337   1339   1343   13
   1340   1339   1343   13
   1339   1340   1341   13
   1339   1343   1344   30
   1339   1343   1345   19
   1344   1343   1345   33
   1343   1345   1347   31
   1345   1347   1348   13
# 1430
   1345   1347   1353   13
   1348   1347   1353   13
   1347   1348   1349   15
   1348   1349   1350   15
   1349   1350   1351   22
   1349   1350   1352   22
   1351   1350   1352   38
   1347   1353   1354   30
   1347   1353   1355   19
   1354   1353   1355   33
# 1440
   1353   1355   1357   31
   1355   1357   1358   13
   1355   1357   1363   13
   1358   1357   1363   13
   1357   1358   1359   15
   1358   1359   1360   15
   1359   1360   1361   22
   1359   1360   1362   22
   1361   1360   1362   38
   1357   1363   1364   30
# 1450
   1357   1363   1365   19
   1364   1363   1365   33
   1363   1365   1367   31
   1365   1367   1368   13
   1365   1367   1371   13
   1368   1367   1371   13
   1367   1368   1369   15
   1367   1368   1370   15
   1369   1368   1370   15
   1367   1371   1372   30
# 1460
   1367   1371   1373   19
   1372   1371   1373   33
   1371   1373   1375   31
   1373   1375   1376   13
   1373   1375   1388   13
   1376   1375   1388   13
   1375   1376   1377   15
   1376   1377   1378   15
   1377   1378   1379   13
   1378   1379   1381   33
# 1470
   1379   1381   1382   28
   1379   1381   1385   28
   1382   1381   1385   28
   1375   1388   1389   30
   1375   1388   1390   19
   1389   1388   1390   33
   1388   1390   1392   31
   1390   1392   1393   13
   1390   1392   1401   13
   1393   1392   1401   13
# 1480
   1392   1393   1394   15
   1393   1394   1395   15
   1394   1395   1396   15
   1395   1396   1397   15
   1392   1401   1402   30
   1392   1401   1403   19
   1402   1401   1403   33
   1401   1403   1405   31
   1403   1405   1406   13
   1403   1405   1418   13
# 1490
   1406   1405   1418   13
   1405   1406   1407   15
   1406   1407   1408   15
   1407   1408   1409   13
   1408   1409   1411   33
   1409   1411   1412   28
   1409   1411   1415   28
   1412   1411   1415   28
   1405   1418   1419   30
   1405   1418   1420   19
# 1500
   1419   1418   1420   33
   1418   1420   1422   31
   1420   1422   1423   13
   1420   1422   1435   13
   1423   1422   1435   13
   1422   1423   1424   15
   1423   1424   1425   27
   1423   1424   1427   27
   1425   1424   1427   27
   1424   1425   1429   27
# 1510
   1424   1427   1431   27
   1425   1429   1433   27
   1427   1431   1433   27
   1429   1433   1431   27
   1422   1435   1436   30
   1422   1435   1437   19
   1436   1435   1437   33
   1435   1437   1439   31
   1437   1439   1440   13
   1437   1439   1443   13
# 1520
   1440   1439   1443   13
   1439   1440   1441   15
   1439   1440   1442   15
   1441   1440   1442   15
   1439   1443   1444   30
   1439   1443   1445   19
   1444   1443   1445   33
   1443   1445   1447   31
   1445   1447   1448   13
   1445   1447   1453   13
# 1530
   1448   1447   1453   13
   1447   1448   1449   15
   1448   1449   1450   15
   1449   1450   1451   22
   1449   1450   1452   22
   1451   1450   1452   38
   1447   1453   1454   30
   1447   1453   1455   19
   1454   1453   1455   33
   1453   1455   1457   31
# 1540
   1455   1457   1458   13
   1455   1457   1471   13
   1458   1457   1471   13
   1457   1458   1459   15
   1458   1459   1460   27
   1458   1459   1462   27
   1460   1459   1462   27
   1459   1460   1464   27
   1459   1462   1466   27
   1460   1464   1468   27
# 1550
   1462   1466   1468   27
   1464   1468   1466   27
   1464   1468   1469   27
   1466   1468   1469   27
   1457   1471   1472   30
   1457   1471   1473   19
   1472   1471   1473   33
   1471   1473   1475   31
   1473   1475   1476   13
   1473   1475   1479   13
# 1560
   1476   1475   1479   13
   1475   1476   1477   16
   1475   1479   1480   30
   1475   1479   1481   19
   1480   1479   1481   33
   1479   1481   1483   31
   1481   1483   1484   13
   1481   1483   1491   13
   1484   1483   1491   13
   1483   1484   1485   15
# 1570
   1484   1485   1486   15
   1485   1486   1487   30
   1485   1486   1488   19
   1487   1486   1488   33
   1483   1491   1492   30
   1483   1491   1493   19
   1492   1491   1493   33
   1491   1493   1495   31
   1493   1495   1496   13
   1493   1495   1504   13
# 1580
   1496   1495   1504   13
   1495   1496   1497   15
   1496   1497   1498   15
   1497   1498   1499   15
   1498   1499   1500   15
   1495   1504   1505   30
   1495   1504   1506   19
   1505   1504   1506   33
   1504   1506   1508   31
   1506   1508   1509   13
# 1590
   1506   1508   1518   13
   1509   1508   1518   13
   1508   1509   1510   15
   1509   1510   1511   37
   1509   1510   1513   37
   1511   1510   1513    7
   1510   1511   1515    7
   1510   1513   1517    7
   1511   1515   1517    7
   1513   1517   1515    7
# 1600
   1508   1518   1519   30
   1508   1518   1520   19
   1519   1518   1520   33
   1518   1520   1522   31
   1520   1522   1523   13
   1522   1523   1524   30
   1522   1523   1525   19
   1524   1523   1525   33
   1523   1525   1527   31
   1525   1527   1528   13
# 1610
   1525   1527   1532   13
   1528   1527   1532   13
   1527   1528   1529   15
   1527   1528   1530   15
   1529   1528   1530   15
   1528   1529   1531   15
   1527   1532   1533   30
   1527   1532   1534   19
   1533   1532   1534   33
   1532   1534   1536   31
# 1620
   1534   1536   1537   13
   1534   1536   1540   13
   1537   1536   1540   13
   1536   1537   1538   15
   1536   1537   1539   15
   1538   1537   1539   15
   1536   1540   1541   30
   1536   1540   1542   19
   1541   1540   1542   33
   1540   1542   1544   31
# 1630
   1542   1544   1545   13
   1542   1544   1553   13
   1545   1544   1553   13
   1544   1545   1546   15
   1545   1546   1547   15
   1546   1547   1548   15
   1547   1548   1549   15
   1544   1553   1554   30
   1544   1553   1555   19
   1554   1553   1555   33
# 1640
   1553   1555   1557   31
   1555   1557   1558   13
   1555   1557   1563   13
   1558   1557   1563   13
   1557   1558   1559   15
   1558   1559   1560   15
   1559   1560   1561   22
   1559   1560   1562   22
   1561   1560   1562   38
   1557   1563   1564   30
# 1650
   1557   1563   1565   19
   1564   1563   1565   33
   1563   1565   1567   31
   1565   1567   1568   13
   1565   1567   1574   13
   1568   1567   1574   13
   1567   1568   1569   15
   1568   1569   1570   30
   1568   1569   1571   19
   1570   1569   1571   33
# 1660
   1567   1574   1575   30
   1567   1574   1576   19
   1575   1574   1576   33
   1574   1576   1578   31
   1576   1578   1579   13
   1576   1578   1583   13
   1579   1578   1583   13
   1578   1579   1580   15
   1578   1579   1581   15
   1580   1579   1581   15
# 1670
   1579   1580   1582   15
   1578   1583   1584   30
   1578   1583   1585   19
   1584   1583   1585   33
   1583   1585   1587   31
   1585   1587   1588   13
   1585   1587   1600   13
   1588   1587   1600   13
   1587   1588   1589   15
   1588   1589   1590   27
# 1680
   1588   1589   1592   27
   1590   1589   1592   27
   1589   1590   1594   27
   1589   1592   1596   27
   1590   1594   1598   27
   1592   1596   1598   27
   1594   1598   1596   27
   1587   1600   1601   30
   1587   1600   1602   19
   1601   1600   1602   33
# 1690
   1600   1602   1604   31
   1602   1604   1605   13
   1602   1604   1609   13
   1605   1604   1609   13
   1604   1605   1606   15
   1605   1606   1607   22
   1605   1606   1608   22
   1607   1606   1608   38
   1604   1609   1610   30
   1604   1609   1611   19
# 1700
   1610   1609   1611   33
   1609   1611   1613   31
   1611   1613   1614   13
   1611   1613   1618   13
   1614   1613   1618   13
   1613   1614   1615   15
   1614   1615   1616   15
   1614   1615   1617   15
   1616   1615   1617   15
   1613   1618   1619   30
# 1710
   1613   1618   1620   19
   1619   1618   1620   33
   1618   1620   1622   31
   1620   1622   1623   13
   1620   1622   1627   13
   1623   1622   1627   13
   1622   1623   1624   13
   1622   1623   1626   15
   1624   1623   1626   15
   1622   1627   1628   30
# 1720
   1622   1627   1629   19
   1628   1627   1629   33
   1627   1629   1631   31
   1629   1631   1632   13
   1629   1631   1637   13
   1632   1631   1637   13
   1631   1632   1633   15
   1632   1633   1634   15
   1633   1634   1635   22
   1633   1634   1636   22
# 1730
   1635   1634   1636   38
   1631   1637   1638   30
   1631   1637   1639   19
   1638   1637   1639   33
   1637   1639   1641   31
   1639   1641   1642   13
   1639   1641   1645   13
   1642   1641   1645   13
   1641   1642   1643   15
   1641   1642   1644   15
# 1740
   1643   1642   1644   15
   1641   1645   1646   30
   1641   1645   1647   19
   1646   1645   1647   33
   1645   1647   1649   31
   1647   1649   1650   13
   1647   1649   1654   13
   1650   1649   1654   13
   1649   1650   1651   15
   1650   1651   1652   22
# 1750
   1650   1651   1653   22
   1652   1651   1653   38
   1649   1654   1655   30
   1649   1654   1656   19
   1655   1654   1656   33
   1654   1656   1658   31
   1656   1658   1659   13
   1656   1658   1671   13
   1659   1658   1671   13
   1658   1659   1660   15
# 1760
   1659   1660   1661   15
   1660   1661   1662   13
   1661   1662   1664   33
   1662   1664   1665   28
   1662   1664   1668   28
   1665   1664   1668   28
   1658   1671   1672   30
   1658   1671   1673   19
   1672   1671   1673   33
   1671   1673   1675   31
# 1770
   1673   1675   1676   13
   1673   1675   1678   13
   1676   1675   1678   13
   1675   1676   1677   16
    672   1677   1676    6
   1675   1678   1679   30
   1675   1678   1680   19
   1679   1678   1680   33
   1678   1680   1682   31
   1680   1682   1683   13
# 1780
   1680   1682   1687   13
   1683   1682   1687   13
   1682   1683   1684   15
   1683   1684   1685   15
   1683   1684   1686   15
   1685   1684   1686   15
   1682   1687   1688   30
   1682   1687   1689   19
   1688   1687   1689   33
   1687   1689   1691   31
# 1790
   1689   1691   1692   13
   1689   1691   1699   13
   1692   1691   1699   13
   1691   1692   1693   15
   1692   1693   1694   15
   1693   1694   1695   30
   1693   1694   1696   19
   1695   1694   1696   33
   1691   1699   1700   30
   1691   1699   1701   19
# 1800
   1700   1699   1701   33
   1699   1701   1703   31
   1701   1703   1704   13
   1701   1703   1705   13
   1704   1703   1705   13
   1703   1705   1706   30
   1703   1705   1707   19
   1706   1705   1707   33
   1705   1707   1709   31
   1707   1709   1710   13
# 1810
   1707   1709   1722   13
   1710   1709   1722   13
   1709   1710   1711   15
   1710   1711   1712   15
   1711   1712   1713   13
   1712   1713   1715   33
   1713   1715   1716   28
   1713   1715   1719   28
   1716   1715   1719   28
   1709   1722   1723   30
# 1820
   1709   1722   1724   19
   1723   1722   1724   33
   1722   1724   1726   31
   1724   1726   1727   13
   1726   1727   1728   22
   1726   1727   1729   22
   1728   1727   1729   38
END
IMPDIHEDRALTYPE
#  NQTY: number of improper dihedrals
5
#  CQ: force constant of improper dihedral per degrees square
#  Q0: improper dihedral angle at minimum energy in degrees
#            CQ             Q0
    5.10000e-02    0.00000e+00
    1.02000e-01    3.52644e+01
    2.04000e-01    0.00000e+00
    5.10000e-02    1.80000e+02
    1.02000e-01   -3.52644e+01
END
IMPDIHEDRALH
#  NQHIH: number of improper dihedrals
#         involving H atoms in the solute
298
#  IQH,JQH,KQH,LQH: atom sequence numbers
#     of atoms forming an improper dihedral
#  ICQH: improper dihedral type code
#   IQH    JQH    KQH    LQH ICQH
     13     11     15     14    1
     18     16     20     19    1
     24     25     26     22    1
     29     27     31     30    1
     38     36     40     39    1
     46     44     48     47    1
     52     51     54     53    1
     55     56     57     54    1
     58     59     60     54    1
     63     61     65     64    1
# 10
     69     68     71     70    1
     72     73     74     71    1
     75     76     77     71    1
     80     78     82     81    1
     86     87     88     84    1
     91     89     93     92    1
     96     95    100     97    1
     98     95    102     99    1
    101     96    104    100    1
    103     98    104    102    1
# 20
    104    100    102    105    1
    108    106    110    109    1
    117    115    119    118    1
    125    123    127    126    1
    133    131    135    134    1
    146    144    148    147    1
    155    153    157    156    1
    163    161    165    164    1
    168    166    170    169    1
    173    172    177    174    1
# 30
    175    172    179    176    1
    178    173    181    177    1
    180    175    181    179    1
    186    184    188    187    1
    191    190    194    192    1
    194    191    196    195    1
    197    193    201    198    1
    199    196    203    200    1
    201    197    203    202    1
    203    199    201    204    1
# 40
    207    205    209    208    1
    212    211    216    213    1
    214    211    218    215    1
    217    212    220    216    1
    219    214    220    218    1
    225    223    227    226    1
    233    231    235    234    1
    241    239    243    242    1
    250    248    252    251    1
    259    257    261    260    1
# 50
    265    263    267    266    1
    273    271    275    274    1
    282    280    284    283    1
    290    288    292    291    1
    296    295    298    297    1
    299    300    301    298    1
    302    303    304    298    1
    307    305    309    308    1
    317    315    319    318    1
    330    328    332    331    1
# 60
    339    337    341    340    1
    349    347    351    350    1
    359    357    361    360    1
    365    366    367    363    1
    370    368    372    371    1
    378    376    380    379    1
    386    384    388    387    1
    395    393    397    396    1
    401    400    403    402    1
    404    405    406    403    1
# 70
    407    408    409    403    1
    412    410    414    413    1
    420    418    422    421    1
    425    424    429    426    1
    427    424    431    428    1
    430    425    433    429    1
    432    427    433    431    1
    433    429    431    434    1
    437    435    439    438    1
    445    443    447    446    1
# 80
    451    452    453    449    1
    456    454    458    457    1
    462    460    466    463    1
    464    461    466    465    1
    466    462    464    467    1
    470    468    472    471    1
    479    477    481    480    1
    489    487    491    490    1
    497    495    499    498    1
    506    504    508    507    1
# 90
    514    512    516    515    1
    520    521    522    518    1
    525    523    527    526    1
    533    531    535    534    1
    541    539    543    542    1
    550    548    552    551    1
    559    557    561    560    1
    564    563    568    565    1
    566    563    570    567    1
    569    564    572    568    1
# 100
    571    566    572    570    1
    572    568    570    573    1
    576    574    578    577    1
    582    583    584    580    1
    587    585    589    588    1
    596    594    598    597    1
    601    600    605    602    1
    603    600    607    604    1
    605    601    607    606    1
    607    603    605    608    1
# 110
    611    609    613    612    1
    620    618    622    621    1
    633    631    635    634    1
    641    639    643    642    1
    650    648    652    651    1
    655    653    657    656    1
    668    666    670    669    1
    675    673    677    676    1
    684    682    686    685    1
    694    692    696    695    1
# 120
    703    701    705    704    1
    709    707    711    710    1
    718    716    720    719    1
    726    724    728    727    1
    734    732    736    735    1
    743    741    745    744    1
    756    754    758    757    1
    765    763    767    766    1
    775    773    777    776    1
    788    786    790    789    1
# 130
    797    795    799    798    1
    802    800    804    803    1
    812    810    814    813    1
    817    816    821    818    1
    819    816    823    820    1
    822    817    825    821    1
    824    819    825    823    1
    830    828    832    831    1
    838    836    840    839    1
    846    844    848    847    1
# 140
    856    854    858    857    1
    861    860    865    862    1
    863    860    867    864    1
    866    861    869    865    1
    868    863    869    867    1
    874    872    876    875    1
    883    881    885    884    1
    888    886    890    889    1
    893    892    897    894    1
    895    892    899    896    1
# 150
    898    893    901    897    1
    900    895    901    899    1
    906    904    908    907    1
    912    913    914    910    1
    917    915    919    918    1
    925    923    927    926    1
    930    929    934    931    1
    932    929    936    933    1
    935    930    938    934    1
    937    932    938    936    1
# 160
    938    934    936    939    1
    942    940    944    943    1
    948    947    950    949    1
    951    952    953    950    1
    954    955    956    950    1
    959    957    961    960    1
    968    966    970    969    1
    976    974    978    977    1
    986    984    988    987    1
    995    993    997    996    1
# 170
   1004   1002   1006   1005    1
   1009   1008   1013   1010    1
   1011   1008   1015   1012    1
   1014   1009   1017   1013    1
   1016   1011   1017   1015    1
   1022   1020   1024   1023    1
   1031   1029   1033   1032    1
   1040   1038   1042   1041    1
   1045   1044   1049   1046    1
   1047   1044   1051   1048    1
# 180
   1050   1045   1053   1049    1
   1052   1047   1053   1051    1
   1058   1056   1060   1059    1
   1067   1065   1069   1068    1
   1076   1074   1078   1077    1
   1081   1080   1085   1082    1
   1083   1080   1087   1084    1
   1086   1081   1089   1085    1
   1088   1083   1089   1087    1
   1089   1085   1087   1090    1
# 190
   1093   1091   1095   1094    1
   1099   1097   1103   1100    1
   1101   1098   1103   1102    1
   1103   1099   1101   1104    1
   1107   1105   1109   1108    1
   1116   1114   1118   1117    1
   1124   1122   1126   1125    1
   1130   1131   1132   1128    1
   1135   1133   1137   1136    1
   1140   1139   1144   1141    1
# 200
   1142   1139   1146   1143    1
   1145   1140   1148   1144    1
   1147   1142   1148   1146    1
   1148   1144   1146   1149    1
   1152   1150   1154   1153    1
   1165   1163   1167   1166    1
   1175   1173   1177   1176    1
   1188   1186   1190   1189    1
   1197   1195   1199   1198    1
   1205   1203   1207   1206    1
# 210
   1210   1209   1214   1211    1
   1212   1209   1216   1213    1
   1215   1210   1218   1214    1
   1217   1212   1218   1216    1
   1218   1214   1216   1219    1
   1222   1220   1224   1223    1
   1229   1230   1231   1227    1
   1234   1232   1236   1235    1
   1243   1241   1245   1244    1
   1252   1250   1254   1253    1
# 220
   1262   1260   1264   1263    1
   1271   1269   1273   1272    1
   1279   1277   1281   1280    1
   1285   1283   1287   1286    1
   1291   1290   1293   1292    1
   1294   1295   1296   1293    1
   1297   1298   1299   1293    1
   1302   1300   1304   1303    1
   1319   1317   1321   1320    1
   1328   1326   1330   1329    1
# 230
   1337   1335   1339   1338    1
   1345   1343   1347   1346    1
   1355   1353   1357   1356    1
   1365   1363   1367   1366    1
   1373   1371   1375   1374    1
   1379   1378   1381   1380    1
   1382   1383   1384   1381    1
   1385   1386   1387   1381    1
   1390   1388   1392   1391    1
   1403   1401   1405   1404    1
# 240
   1409   1408   1411   1410    1
   1412   1413   1414   1411    1
   1415   1416   1417   1411    1
   1420   1418   1422   1421    1
   1425   1424   1429   1426    1
   1427   1424   1431   1428    1
   1430   1425   1433   1429    1
   1432   1427   1433   1431    1
   1433   1429   1431   1434    1
   1437   1435   1439   1438    1
# 250
   1445   1443   1447   1446    1
   1455   1453   1457   1456    1
   1460   1459   1464   1461    1
   1462   1459   1466   1463    1
   1465   1460   1468   1464    1
   1467   1462   1468   1466    1
   1473   1471   1475   1474    1
   1481   1479   1483   1482    1
   1488   1489   1490   1486    1
   1493   1491   1495   1494    1
# 260
   1506   1504   1508   1507    1
   1511   1510   1515   1512    1
   1513   1510   1517   1514    1
   1515   1511   1517   1516    1
   1520   1518   1522   1521    1
   1525   1523   1527   1526    1
   1534   1532   1536   1535    1
   1542   1540   1544   1543    1
   1555   1553   1557   1556    1
   1565   1563   1567   1566    1
# 270
   1571   1572   1573   1569    1
   1576   1574   1578   1577    1
   1585   1583   1587   1586    1
   1590   1589   1594   1591    1
   1592   1589   1596   1593    1
   1595   1590   1598   1594    1
   1597   1592   1598   1596    1
   1598   1594   1596   1599    1
   1602   1600   1604   1603    1
   1611   1609   1613   1612    1
# 280
   1620   1618   1622   1621    1
   1629   1627   1631   1630    1
   1639   1637   1641   1640    1
   1647   1645   1649   1648    1
   1656   1654   1658   1657    1
   1662   1661   1664   1663    1
   1665   1666   1667   1664    1
   1668   1669   1670   1664    1
   1673   1671   1675   1674    1
   1680   1678   1682   1681    1
# 290
   1689   1687   1691   1690    1
   1696   1697   1698   1694    1
   1701   1699   1703   1702    1
   1707   1705   1709   1708    1
   1713   1712   1715   1714    1
   1716   1717   1718   1715    1
   1719   1720   1721   1715    1
   1724   1722   1726   1725    1
END
IMPDIHEDRAL
#  NQHI: number of improper dihedrals NOT
#    involving H atoms in solute
579
#  IQ,JQ,KQ,LQ: atom sequence numbers of atoms
#    forming an improper dihedral
#  ICQ: improper dihedral type code
#    IQ     JQ     KQ     LQ  ICQ
      5      3     11      6    2
      8      9     10      7    1
     11      5     13     12    1
     16     15     18     17    1
     20     18     27     21    2
     22     23     24     21    1
     27     20     29     28    1
     31     29     36     32    2
     33     34     35     32    1
     36     31     38     37    1
# 10
     40     38     44     41    2
     40     42     43     41    2
     44     40     46     45    1
     48     46     61     49    2
     54     55     58     52    1
     61     48     63     62    1
     65     63     78     66    2
     71     72     75     69    1
     78     65     80     79    1
     82     80     89     83    2
# 20
     84     85     86     83    1
     89     82     91     90    1
     93     91    106     94    2
     95     96     98     94    1
     95     96    100    104    1
     95     98    102    104    1
     96     95     98    102    1
     96    100    104    102    1
     98     95     96    100    1
     98    102    104    100    1
# 30
    106     93    108    107    1
    110    108    115    111    2
    112    113    114    111    1
    115    110    117    116    1
    119    117    123    120    2
    119    121    122    120    2
    123    119    125    124    1
    127    125    131    128    2
    131    127    133    132    1
    135    133    144    136    2
# 40
    144    135    146    145    1
    148    146    153    149    2
    149    150    151    148    2
    153    148    155    154    1
    157    155    161    158    2
    161    157    163    162    1
    166    165    168    167    1
    170    168    184    171    2
    172    173    175    171    1
    172    173    177    181    1
# 50
    172    175    179    181    1
    173    172    175    179    1
    173    177    181    179    1
    175    172    173    177    1
    175    179    181    177    1
    181    177    179    182    1
    184    170    186    185    1
    188    186    205    189    2
    190    191    193    189    1
    190    191    194    196    1
# 60
    190    193    196    194    1
    191    190    193    196    1
    191    194    196    193    1
    193    190    191    194    1
    193    196    197    190    1
    193    196    199    203    1
    193    197    201    203    1
    196    193    197    201    1
    196    193    199    194    1
    196    199    203    201    1
# 70
    197    193    196    199    1
    197    201    203    199    1
    205    188    207    206    1
    209    207    223    210    2
    211    212    214    210    1
    211    212    216    220    1
    211    214    218    220    1
    212    211    214    218    1
    212    216    220    218    1
    214    211    212    216    1
# 80
    214    218    220    216    1
    220    216    218    221    1
    223    209    225    224    1
    227    225    231    228    2
    231    227    233    232    1
    235    233    239    236    2
    235    237    238    236    2
    239    235    241    240    1
    243    241    248    244    2
    244    246    247    245    2
# 90
    248    243    250    249    1
    252    250    257    253    2
    253    255    256    254    2
    257    252    259    258    1
    261    259    263    262    2
    263    261    265    264    1
    267    265    271    268    2
    271    267    273    272    1
    275    273    280    276    2
    277    278    279    276    1
# 100
    280    275    282    281    1
    284    282    288    285    2
    284    286    287    285    2
    288    284    290    289    1
    292    290    305    293    2
    298    299    302    296    1
    305    292    307    306    1
    309    307    315    310    2
    312    313    314    311    1
    315    309    317    316    1
# 110
    319    317    328    320    2
    328    319    330    329    1
    332    330    337    333    2
    333    334    336    332    2
    337    332    339    338    1
    341    339    347    342    2
    344    345    346    343    1
    347    341    349    348    1
    351    349    357    352    2
    354    355    356    353    1
# 120
    357    351    359    358    1
    361    359    368    362    2
    363    364    365    362    1
    368    361    370    369    1
    372    370    376    373    2
    376    372    378    377    1
    380    378    384    381    2
    384    380    386    385    1
    388    386    393    389    2
    393    388    395    394    1
# 130
    397    395    410    398    2
    403    404    407    401    1
    410    397    412    411    1
    414    412    418    415    2
    414    416    417    415    2
    418    414    420    419    1
    422    420    435    423    2
    424    425    427    423    1
    424    425    429    433    1
    424    427    431    433    1
# 140
    425    424    427    431    1
    425    429    433    431    1
    427    424    425    429    1
    427    431    433    429    1
    435    422    437    436    1
    439    437    443    440    2
    439    441    442    440    2
    443    439    445    444    1
    447    445    454    448    2
    449    450    451    448    1
# 150
    454    447    456    455    1
    458    456    468    459    2
    460    461    462    459    1
    460    461    464    466    1
    460    462    466    464    1
    461    460    462    466    1
    461    464    466    462    1
    462    460    461    464    1
    468    458    470    469    1
    472    470    477    473    2
# 160
    473    474    475    472    2
    477    472    479    478    1
    481    479    487    482    2
    484    485    486    483    1
    487    481    489    488    1
    491    489    495    492    2
    491    493    494    492    2
    495    491    497    496    1
    499    497    504    500    2
    500    502    503    501    2
# 170
    504    499    506    505    1
    508    506    512    509    2
    512    508    514    513    1
    516    514    523    517    2
    518    519    520    517    1
    523    516    525    524    1
    527    525    531    528    2
    531    527    533    532    1
    535    533    539    536    2
    539    535    541    540    1
# 180
    543    541    548    544    2
    544    546    547    545    2
    548    543    550    549    1
    552    550    557    553    2
    553    555    556    554    2
    557    552    559    558    1
    561    559    574    562    2
    563    564    566    562    1
    563    564    568    572    1
    563    566    570    572    1
# 190
    564    563    566    570    1
    564    568    572    570    1
    566    563    564    568    1
    566    570    572    568    1
    574    561    576    575    1
    578    576    585    579    2
    580    581    582    579    1
    585    578    587    586    1
    589    587    594    590    2
    594    589    596    595    1
# 200
    598    596    609    599    2
    600    601    603    599    1
    600    601    605    607    1
    600    603    607    605    1
    601    600    603    607    1
    601    605    607    603    1
    603    600    601    605    1
    609    598    611    610    1
    613    611    618    614    2
    614    615    616    613    2
# 210
    618    613    620    619    1
    622    620    631    623    2
    631    622    633    632    1
    635    633    639    636    2
    635    637    638    636    2
    639    635    641    640    1
    643    641    648    644    2
    645    646    647    644    1
    648    643    650    649    1
    653    652    655    654    1
# 220
    657    655    666    658    2
    666    657    668    667    1
    670    668    673    671    2
    673    670    675    674    1
    677    675    682    678    2
    678    679    681    677    2
    682    677    684    683    1
    686    684    692    687    2
    689    690    691    688    1
    692    686    694    693    1
# 230
    696    694    701    697    2
    697    698    699    696    2
    701    696    703    702    1
    705    703    707    706    2
    707    705    709    708    1
    711    709    716    712    2
    712    714    715    713    2
    716    711    718    717    1
    720    718    724    721    2
    720    722    723    721    2
# 240
    724    720    726    725    1
    728    726    732    729    2
    732    728    734    733    1
    736    734    741    737    2
    738    739    740    737    1
    741    736    743    742    1
    745    743    754    746    2
    754    745    756    755    1
    758    756    763    759    2
    759    760    762    758    2
# 250
    763    758    765    764    1
    767    765    773    768    2
    770    771    772    769    1
    773    767    775    774    1
    777    775    786    778    2
    786    777    788    787    1
    790    788    795    791    2
    792    793    794    791    1
    795    790    797    796    1
    800    799    802    801    1
# 260
    804    802    810    805    2
    807    808    809    806    1
    810    804    812    811    1
    814    812    828    815    2
    816    817    819    815    1
    816    817    821    825    1
    816    819    823    825    1
    817    816    819    823    1
    817    821    825    823    1
    819    816    817    821    1
# 270
    819    823    825    821    1
    825    821    823    826    1
    828    814    830    829    1
    832    830    836    833    2
    836    832    838    837    1
    840    838    844    841    2
    840    842    843    841    2
    844    840    846    845    1
    848    846    854    849    2
    851    852    853    850    1
# 280
    854    848    856    855    1
    858    856    872    859    2
    860    861    863    859    1
    860    861    865    869    1
    860    863    867    869    1
    861    860    863    867    1
    861    865    869    867    1
    863    860    861    865    1
    863    867    869    865    1
    869    865    867    870    1
# 290
    872    858    874    873    1
    876    874    881    877    2
    878    879    880    877    1
    881    876    883    882    1
    886    885    888    887    1
    890    888    904    891    2
    892    893    895    891    1
    892    893    897    901    1
    892    895    899    901    1
    893    892    895    899    1
# 300
    893    897    901    899    1
    895    892    893    897    1
    895    899    901    897    1
    901    897    899    902    1
    904    890    906    905    1
    908    906    915    909    2
    910    911    912    909    1
    915    908    917    916    1
    919    917    923    920    2
    919    921    922    920    2
# 310
    923    919    925    924    1
    927    925    940    928    2
    929    930    932    928    1
    929    930    934    938    1
    929    932    936    938    1
    930    929    932    936    1
    930    934    938    936    1
    932    929    930    934    1
    932    936    938    934    1
    940    927    942    941    1
# 320
    944    942    957    945    2
    950    951    954    948    1
    957    944    959    958    1
    961    959    966    962    2
    962    963    964    961    2
    966    961    968    967    1
    970    968    974    971    2
    970    972    973    971    2
    974    970    976    975    1
    978    976    984    979    2
# 330
    981    982    983    980    1
    984    978    986    985    1
    988    986    993    989    2
    989    990    992    988    2
    993    988    995    994    1
    997    995   1002    998    2
    999   1000   1001    998    1
   1002    997   1004   1003    1
   1006   1004   1020   1007    2
   1008   1009   1011   1007    1
# 340
   1008   1009   1013   1017    1
   1008   1011   1015   1017    1
   1009   1008   1011   1015    1
   1009   1013   1017   1015    1
   1011   1008   1009   1013    1
   1011   1015   1017   1013    1
   1017   1013   1015   1018    1
   1020   1006   1022   1021    1
   1024   1022   1029   1025    2
   1025   1026   1028   1024    2
# 350
   1029   1024   1031   1030    1
   1033   1031   1038   1034    2
   1035   1036   1037   1034    1
   1038   1033   1040   1039    1
   1042   1040   1056   1043    2
   1044   1045   1047   1043    1
   1044   1045   1049   1053    1
   1044   1047   1051   1053    1
   1045   1044   1047   1051    1
   1045   1049   1053   1051    1
# 360
   1047   1044   1045   1049    1
   1047   1051   1053   1049    1
   1053   1049   1051   1054    1
   1056   1042   1058   1057    1
   1060   1058   1065   1061    2
   1061   1062   1063   1060    2
   1065   1060   1067   1066    1
   1069   1067   1074   1070    2
   1070   1071   1072   1069    2
   1074   1069   1076   1075    1
# 370
   1078   1076   1091   1079    2
   1080   1081   1083   1079    1
   1080   1081   1085   1089    1
   1080   1083   1087   1089    1
   1081   1080   1083   1087    1
   1081   1085   1089   1087    1
   1083   1080   1081   1085    1
   1083   1087   1089   1085    1
   1091   1078   1093   1092    1
   1095   1093   1105   1096    2
# 380
   1097   1098   1099   1096    1
   1097   1098   1101   1103    1
   1097   1099   1103   1101    1
   1098   1097   1099   1103    1
   1098   1101   1103   1099    1
   1099   1097   1098   1101    1
   1105   1095   1107   1106    1
   1109   1107   1114   1110    2
   1110   1112   1113   1111    2
   1114   1109   1116   1115    1
# 390
   1118   1116   1122   1119    2
   1118   1120   1121   1119    2
   1122   1118   1124   1123    1
   1126   1124   1133   1127    2
   1128   1129   1130   1127    1
   1133   1126   1135   1134    1
   1137   1135   1150   1138    2
   1139   1140   1142   1138    1
   1139   1140   1144   1148    1
   1139   1142   1146   1148    1
# 400
   1140   1139   1142   1146    1
   1140   1144   1148   1146    1
   1142   1139   1140   1144    1
   1142   1146   1148   1144    1
   1150   1137   1152   1151    1
   1154   1152   1163   1155    2
   1163   1154   1165   1164    1
   1167   1165   1173   1168    2
   1170   1171   1172   1169    1
   1173   1167   1175   1174    1
# 410
   1177   1175   1186   1178    2
   1186   1177   1188   1187    1
   1190   1188   1195   1191    2
   1192   1193   1194   1191    1
   1195   1190   1197   1196    1
   1199   1197   1203   1200    2
   1203   1199   1205   1204    1
   1207   1205   1220   1208    2
   1209   1210   1212   1208    1
   1209   1210   1214   1218    1
# 420
   1209   1212   1216   1218    1
   1210   1209   1212   1216    1
   1210   1214   1218   1216    1
   1212   1209   1210   1214    1
   1212   1216   1218   1214    1
   1220   1207   1222   1221    1
   1224   1222   1232   1225    2
   1227   1228   1229   1226    1
   1232   1224   1234   1233    1
   1236   1234   1241   1237    2
# 430
   1241   1236   1243   1242    1
   1245   1243   1250   1246    2
   1250   1245   1252   1251    1
   1254   1252   1260   1255    2
   1257   1258   1259   1256    1
   1260   1254   1262   1261    1
   1264   1262   1269   1265    2
   1265   1267   1268   1266    2
   1269   1264   1271   1270    1
   1273   1271   1277   1274    2
# 440
   1277   1273   1279   1278    1
   1281   1279   1283   1282    2
   1283   1281   1285   1284    1
   1287   1285   1300   1288    2
   1293   1294   1297   1291    1
   1300   1287   1302   1301    1
   1304   1302   1310   1305    2
   1307   1308   1309   1306    1
   1310   1304   1312   1311    1
   1312   1310   1313   1316    1
# 450
   1313   1312   1317   1314    2
   1317   1313   1319   1318    1
   1321   1319   1326   1322    2
   1323   1324   1325   1322    1
   1326   1321   1328   1327    1
   1330   1328   1335   1331    2
   1331   1332   1334   1330    2
   1335   1330   1337   1336    1
   1339   1337   1343   1340    2
   1343   1339   1345   1344    1
# 460
   1347   1345   1353   1348    2
   1350   1351   1352   1349    1
   1353   1347   1355   1354    1
   1357   1355   1363   1358    2
   1360   1361   1362   1359    1
   1363   1357   1365   1364    1
   1367   1365   1371   1368    2
   1367   1369   1370   1368    2
   1371   1367   1373   1372    1
   1375   1373   1388   1376    2
# 470
   1381   1382   1385   1379    1
   1388   1375   1390   1389    1
   1392   1390   1401   1393    2
   1401   1392   1403   1402    1
   1405   1403   1418   1406    2
   1411   1412   1415   1409    1
   1418   1405   1420   1419    1
   1422   1420   1435   1423    2
   1424   1425   1427   1423    1
   1424   1425   1429   1433    1
# 480
   1424   1427   1431   1433    1
   1425   1424   1427   1431    1
   1425   1429   1433   1431    1
   1427   1424   1425   1429    1
   1427   1431   1433   1429    1
   1435   1422   1437   1436    1
   1439   1437   1443   1440    2
   1439   1441   1442   1440    2
   1443   1439   1445   1444    1
   1447   1445   1453   1448    2
# 490
   1450   1451   1452   1449    1
   1453   1447   1455   1454    1
   1457   1455   1471   1458    2
   1459   1460   1462   1458    1
   1459   1460   1464   1468    1
   1459   1462   1466   1468    1
   1460   1459   1462   1466    1
   1460   1464   1468   1466    1
   1462   1459   1460   1464    1
   1462   1466   1468   1464    1
# 500
   1468   1464   1466   1469    1
   1471   1457   1473   1472    1
   1475   1473   1479   1476    2
   1479   1475   1481   1480    1
   1483   1481   1491   1484    2
   1486   1487   1488   1485    1
   1491   1483   1493   1492    1
   1495   1493   1504   1496    2
   1504   1495   1506   1505    1
   1508   1506   1518   1509    2
# 510
   1510   1511   1513   1509    1
   1510   1511   1515   1517    1
   1510   1513   1517   1515    1
   1511   1510   1513   1517    1
   1511   1515   1517   1513    1
   1513   1510   1511   1515    1
   1518   1508   1520   1519    1
   1523   1522   1525   1524    1
   1527   1525   1532   1528    2
   1528   1529   1530   1527    2
# 520
   1532   1527   1534   1533    1
   1536   1534   1540   1537    2
   1536   1538   1539   1537    2
   1540   1536   1542   1541    1
   1544   1542   1553   1545    2
   1553   1544   1555   1554    1
   1557   1555   1563   1558    2
   1560   1561   1562   1559    1
   1563   1557   1565   1564    1
   1567   1565   1574   1568    2
# 530
   1569   1570   1571   1568    1
   1574   1567   1576   1575    1
   1578   1576   1583   1579    2
   1579   1580   1581   1578    2
   1583   1578   1585   1584    1
   1587   1585   1600   1588    2
   1589   1590   1592   1588    1
   1589   1590   1594   1598    1
   1589   1592   1596   1598    1
   1590   1589   1592   1596    1
# 540
   1590   1594   1598   1596    1
   1592   1589   1590   1594    1
   1592   1596   1598   1594    1
   1600   1587   1602   1601    1
   1604   1602   1609   1605    2
   1606   1607   1608   1605    1
   1609   1604   1611   1610    1
   1613   1611   1618   1614    2
   1614   1616   1617   1615    2
   1618   1613   1620   1619    1
# 550
   1622   1620   1627   1623    2
   1623   1624   1626   1622    2
   1627   1622   1629   1628    1
   1631   1629   1637   1632    2
   1634   1635   1636   1633    1
   1637   1631   1639   1638    1
   1641   1639   1645   1642    2
   1641   1643   1644   1642    2
   1645   1641   1647   1646    1
   1649   1647   1654   1650    2
# 560
   1651   1652   1653   1650    1
   1654   1649   1656   1655    1
   1658   1656   1671   1659    2
   1664   1665   1668   1662    1
   1671   1658   1673   1672    1
   1675   1673   1678   1676    2
   1678   1675   1680   1679    1
   1682   1680   1687   1683    2
   1683   1685   1686   1684    2
   1687   1682   1689   1688    1
# 570
   1691   1689   1699   1692    2
   1694   1695   1696   1693    1
   1699   1691   1701   1700    1
   1703   1701   1705   1704    2
   1705   1703   1707   1706    1
   1709   1707   1722   1710    2
   1715   1716   1719   1713    1
   1722   1709   1724   1723    1
   1727   1726   1729   1728    1
END
TORSDIHEDRALTYPE
#  NPTY: number of dihedral types
45
#  CP: force constant
#  PD: phase-shift angle
#  NP: multiplicity
#       CP         PD  NP
   2.67000  180.00000   1
   3.41000  180.00000   1
   6.66000  180.00000   1
   5.86000  180.00000   1
   9.35000  180.00000   1
   9.45000  180.00000   1
   2.79000    0.00000   1
   5.35000    0.00000   1
   1.53000  180.00000   2
   5.86000  180.00000   2
# 10
   7.11000  180.00000   2
  16.70000  180.00000   2
  24.00000  180.00000   2
  33.50000  180.00000   2
  41.80000  180.00000   2
   0.00000    0.00000   2
   0.41800    0.00000   2
   2.09000    0.00000   2
   3.14000    0.00000   2
   5.09000    0.00000   2
# 20
  16.70000    0.00000   2
   1.05000    0.00000   3
   1.26000    0.00000   3
   1.30000    0.00000   3
   2.53000    0.00000   3
   2.93000    0.00000   3
   3.19000    0.00000   3
   3.65000    0.00000   3
   3.77000    0.00000   3
   3.90000    0.00000   3
# 30
   4.18000    0.00000   3
   4.69000    0.00000   3
   5.44000    0.00000   3
   5.92000    0.00000   3
   7.69000    0.00000   3
   8.62000    0.00000   3
   9.50000    0.00000   3
   0.00000    0.00000   4
   1.00000  180.00000   6
   1.00000    0.00000   6
# 40
   3.77000    0.00000   6
   3.50000  180.00000   2
   2.80000    0.00000   3
   0.70000  180.00000   6
   0.40000    0.00000   6
END
DIHEDRALH
#  NPHIH: number of dihedrals involving H atoms in solute
74
#  IPH, JPH, KPH, LPH: atom sequence numbers
#    of atoms forming a dihedral
#  ICPH: dihedral type code
#   IPH    JPH    KPH    LPH ICPH
      2      3      5     11   29
     21     22     24     25   14
     52     54     55     56   14
     52     54     58     59   14
     69     71     72     73   14
     69     71     75     76   14
     83     84     86     87   14
    127    128    129    130   23
    138    139    140    141   29
    157    158    159    160   23
# 10
    177    181    182    183   11
    216    220    221    222   11
    227    228    229    230   23
    267    268    269    270   23
    296    298    299    300   14
    296    298    302    303   14
    322    323    324    325   29
    332    333    334    335   23
    362    363    365    366   14
    372    373    374    375   23
# 20
    380    381    382    383   23
    401    403    404    405   14
    401    403    407    408   14
    448    449    451    452   14
    508    509    510    511   23
    517    518    520    521   14
    527    528    529    530   23
    535    536    537    538   23
    579    580    582    583   14
    625    626    627    628   29
# 30
    660    661    662    663   29
    677    678    679    680   23
    728    729    730    731   23
    748    749    750    751   29
    758    759    760    761   23
    780    781    782    783   29
    821    825    826    827   11
    832    833    834    835   23
    865    869    870    871   11
    897    901    902    903   11
# 40
    909    910    912    913   14
    948    950    951    952   14
    948    950    954    955   14
    988    989    990    991   23
   1013   1017   1018   1019   11
   1024   1025   1026   1027   23
   1049   1053   1054   1055   11
   1127   1128   1130   1131   14
   1157   1158   1159   1160   29
   1180   1181   1182   1183   29
# 50
   1199   1200   1201   1202   23
   1226   1227   1229   1230   14
   1273   1274   1275   1276   23
   1291   1293   1294   1295   14
   1291   1293   1297   1298   14
   1330   1331   1332   1333   23
   1339   1340   1341   1342   23
   1379   1381   1382   1383   14
   1379   1381   1385   1386   14
   1395   1396   1397   1398   29
# 60
   1409   1411   1412   1413   14
   1409   1411   1415   1416   14
   1464   1468   1469   1470   11
   1475   1476   1477   1478   26
   1485   1486   1488   1489   14
   1498   1499   1500   1501   29
   1547   1548   1549   1550   29
   1568   1569   1571   1572   14
   1622   1623   1624   1625   23
   1662   1664   1665   1666   14
# 70
   1662   1664   1668   1669   14
   1693   1694   1696   1697   14
   1713   1715   1716   1717   14
   1713   1715   1719   1720   14
END
DIHEDRAL
#  NPHI: number of dihedrals NOT involving H atoms in solute
1150
#  IP, JP, KP, LP: atom sequence numbers
#     of atoms forming a dihedral
#  ICP: dihedral type code
#    IP     JP     KP     LP  ICP
      3      5      6      7   34
      3      5     11     13   42
      3      5     11     13   45
      5      6      7      8   34
      6      7      8     10   40
      5     11     13     15   14
     11     13     15     16   43
     11     13     15     16   44
     13     15     16     18   42
     13     15     16     18   45
# 10
     15     16     18     20   14
     16     18     20     27   43
     16     18     20     27   44
     18     20     21     22   34
     18     20     27     29   42
     18     20     27     29   45
     20     21     22     24   40
     20     27     29     31   14
     27     29     31     36   43
     27     29     31     36   44
# 20
     29     31     32     33   34
     29     31     36     38   42
     29     31     36     38   45
     31     32     33     34   40
     31     36     38     40   14
     36     38     40     44   43
     36     38     40     44   44
     38     40     41     42   34
     38     40     44     46   42
     38     40     44     46   45
# 30
     40     44     46     48   14
     44     46     48     61   43
     44     46     48     61   44
     46     48     49     50   34
     46     48     61     63   42
     46     48     61     63   45
     48     49     50     51   34
     49     50     51     52   34
     50     51     52     54   39
     51     52     54     55   14
# 40
     48     61     63     65   14
     61     63     65     78   43
     61     63     65     78   44
     63     65     66     67   34
     63     65     78     80   42
     63     65     78     80   45
     65     66     67     68   34
     66     67     68     69   34
     67     68     69     71   39
     68     69     71     72   14
# 50
     65     78     80     82   14
     78     80     82     89   43
     78     80     82     89   44
     80     82     83     84   34
     80     82     89     91   42
     80     82     89     91   45
     82     83     84     86   40
     82     89     91     93   14
     89     91     93    106   43
     89     91     93    106   44
# 60
     91     93     94     95   34
     91     93    106    108   42
     91     93    106    108   45
     93     94     95     96   40
     93    106    108    110   14
    106    108    110    115   43
    106    108    110    115   44
    108    110    111    112   34
    108    110    115    117   42
    108    110    115    117   45
# 70
    110    111    112    113   40
    110    115    117    119   14
    115    117    119    123   43
    115    117    119    123   44
    117    119    120    121   34
    117    119    123    125   42
    117    119    123    125   45
    119    123    125    127   14
    123    125    127    131   43
    123    125    127    131   44
# 80
    125    127    128    129   34
    125    127    131    133   42
    125    127    131    133   45
    127    131    133    135   14
    131    133    135    144   43
    131    133    135    144   44
    133    135    136    137   34
    133    135    144    146   42
    133    135    144    146   45
    135    136    137    138   34
# 90
    136    137    138    139   34
    137    138    139    140   34
    135    144    146    148   14
    144    146    148    153   43
    144    146    148    153   44
    146    148    149    150   34
    146    148    153    155   42
    146    148    153    155   45
    148    149    150    152   34
    148    153    155    157   14
# 100
    153    155    157    161   43
    153    155    157    161   44
    155    157    158    159   34
    155    157    161    163   42
    155    157    161    163   45
    157    161    163    165   14
    161    163    165    166   43
    161    163    165    166   44
    163    165    166    168   42
    163    165    166    168   45
# 110
    165    166    168    170   14
    166    168    170    184   43
    166    168    170    184   44
    168    170    171    172   34
    168    170    184    186   42
    168    170    184    186   45
    170    171    172    173   40
    170    184    186    188   14
    184    186    188    205   43
    184    186    188    205   44
# 120
    186    188    189    190   34
    186    188    205    207   42
    186    188    205    207   45
    188    189    190    193   40
    188    205    207    209   14
    205    207    209    223   43
    205    207    209    223   44
    207    209    210    211   34
    207    209    223    225   42
    207    209    223    225   45
# 130
    209    210    211    212   40
    209    223    225    227   14
    223    225    227    231   43
    223    225    227    231   44
    225    227    228    229   34
    225    227    231    233   42
    225    227    231    233   45
    227    231    233    235   14
    231    233    235    239   43
    231    233    235    239   44
# 140
    233    235    236    237   34
    233    235    239    241   42
    233    235    239    241   45
    235    239    241    243   14
    239    241    243    248   43
    239    241    243    248   44
    241    243    244    245   34
    241    243    248    250   42
    241    243    248    250   45
    243    244    245    246   34
# 150
    243    248    250    252   14
    248    250    252    257   43
    248    250    252    257   44
    250    252    253    254   34
    250    252    257    259   42
    250    252    257    259   45
    252    253    254    255   34
    252    257    259    261   14
    257    259    261    263   43
    257    259    261    263   44
# 160
    259    261    263    265   42
    259    261    263    265   45
    261    263    265    267   14
    263    265    267    271   43
    263    265    267    271   44
    265    267    268    269   34
    265    267    271    273   42
    265    267    271    273   45
    267    271    273    275   14
    271    273    275    280   43
# 170
    271    273    275    280   44
    273    275    276    277   34
    273    275    280    282   42
    273    275    280    282   45
    275    276    277    278   40
    275    280    282    284   14
    280    282    284    288   43
    280    282    284    288   44
    282    284    285    286   34
    282    284    288    290   42
# 180
    282    284    288    290   45
    284    288    290    292   14
    288    290    292    305   43
    288    290    292    305   44
    290    292    293    294   34
    290    292    305    307   42
    290    292    305    307   45
    292    293    294    295   34
    293    294    295    296   34
    294    295    296    298   39
# 190
    295    296    298    299   14
    292    305    307    309   14
    305    307    309    315   43
    305    307    309    315   44
    307    309    310    311   34
    307    309    315    317   42
    307    309    315    317   45
    309    310    311    312   34
    310    311    312    314   40
    309    315    317    319   14
# 200
    315    317    319    328   43
    315    317    319    328   44
    317    319    320    321   34
    317    319    328    330   42
    317    319    328    330   45
    319    320    321    322   34
    320    321    322    323   34
    321    322    323    324   34
    319    328    330    332   14
    328    330    332    337   43
# 210
    328    330    332    337   44
    330    332    333    334   34
    330    332    337    339   42
    330    332    337    339   45
    332    337    339    341   14
    337    339    341    347   43
    337    339    341    347   44
    339    341    342    343   34
    339    341    347    349   42
    339    341    347    349   45
# 220
    341    342    343    344   34
    342    343    344    346   40
    341    347    349    351   14
    347    349    351    357   43
    347    349    351    357   44
    349    351    352    353   34
    349    351    357    359   42
    349    351    357    359   45
    351    352    353    354   34
    352    353    354    356   40
# 230
    351    357    359    361   14
    357    359    361    368   43
    357    359    361    368   44
    359    361    362    363   34
    359    361    368    370   42
    359    361    368    370   45
    361    362    363    365   40
    361    368    370    372   14
    368    370    372    376   43
    368    370    372    376   44
# 240
    370    372    373    374   34
    370    372    376    378   42
    370    372    376    378   45
    372    376    378    380   14
    376    378    380    384   43
    376    378    380    384   44
    378    380    381    382   34
    378    380    384    386   42
    378    380    384    386   45
    380    384    386    388   14
# 250
    384    386    388    393   43
    384    386    388    393   44
    386    388    389    390   34
    386    388    393    395   42
    386    388    393    395   45
    388    389    390    391   34
    389    390    391    392   26
    388    393    395    397   14
    393    395    397    410   43
    393    395    397    410   44
# 260
    395    397    398    399   34
    395    397    410    412   42
    395    397    410    412   45
    397    398    399    400   34
    398    399    400    401   34
    399    400    401    403   39
    400    401    403    404   14
    397    410    412    414   14
    410    412    414    418   43
    410    412    414    418   44
# 270
    412    414    415    416   34
    412    414    418    420   42
    412    414    418    420   45
    414    418    420    422   14
    418    420    422    435   43
    418    420    422    435   44
    420    422    423    424   34
    420    422    435    437   42
    420    422    435    437   45
    422    423    424    425   40
# 280
    422    435    437    439   14
    435    437    439    443   43
    435    437    439    443   44
    437    439    440    441   34
    437    439    443    445   42
    437    439    443    445   45
    439    443    445    447   14
    443    445    447    454   43
    443    445    447    454   44
    445    447    448    449   34
# 290
    445    447    454    456   42
    445    447    454    456   45
    447    448    449    451   40
    447    454    456    458   14
    454    456    458    468   43
    454    456    458    468   44
    456    458    459    460   34
    456    458    468    470   42
    456    458    468    470   45
    458    459    460    461   40
# 300
    458    468    470    472   14
    468    470    472    477   43
    468    470    472    477   44
    470    472    473    474   34
    470    472    477    479   42
    470    472    477    479   45
    472    473    474    476   34
    472    477    479    481   14
    477    479    481    487   43
    477    479    481    487   44
# 310
    479    481    482    483   34
    479    481    487    489   42
    479    481    487    489   45
    481    482    483    484   34
    482    483    484    486   40
    481    487    489    491   14
    487    489    491    495   43
    487    489    491    495   44
    489    491    492    493   34
    489    491    495    497   42
# 320
    489    491    495    497   45
    491    495    497    499   14
    495    497    499    504   43
    495    497    499    504   44
    497    499    500    501   34
    497    499    504    506   42
    497    499    504    506   45
    499    500    501    502   34
    499    504    506    508   14
    504    506    508    512   43
# 330
    504    506    508    512   44
    506    508    509    510   34
    506    508    512    514   42
    506    508    512    514   45
    508    512    514    516   14
    512    514    516    523   43
    512    514    516    523   44
    514    516    517    518   34
    514    516    523    525   42
    514    516    523    525   45
# 340
    516    517    518    520   40
    516    523    525    527   14
    523    525    527    531   43
    523    525    527    531   44
    525    527    528    529   34
    525    527    531    533   42
    525    527    531    533   45
    527    531    533    535   14
    531    533    535    539   43
    531    533    535    539   44
# 350
    533    535    536    537   34
    533    535    539    541   42
    533    535    539    541   45
    535    539    541    543   14
    539    541    543    548   43
    539    541    543    548   44
    541    543    544    545   34
    541    543    548    550   42
    541    543    548    550   45
    543    544    545    546   34
# 360
    543    548    550    552   14
    548    550    552    557   43
    548    550    552    557   44
    550    552    553    554   34
    550    552    557    559   42
    550    552    557    559   45
    552    553    554    555   34
    552    557    559    561   14
    557    559    561    574   43
    557    559    561    574   44
# 370
    559    561    562    563   34
    559    561    574    576   42
    559    561    574    576   45
    561    562    563    564   40
    561    574    576    578   14
    574    576    578    585   43
    574    576    578    585   44
    576    578    579    580   34
    576    578    585    587   42
    576    578    585    587   45
# 380
    578    579    580    582   40
    578    585    587    589   14
    585    587    589    594   43
    585    587    589    594   44
    587    589    590    591   34
    587    589    594    596   42
    587    589    594    596   45
    589    590    591    592   34
    590    591    592    593   26
    589    594    596    598   14
# 390
    594    596    598    609   43
    594    596    598    609   44
    596    598    599    600   34
    596    598    609    611   42
    596    598    609    611   45
    598    599    600    601   40
    598    609    611    613   14
    609    611    613    618   43
    609    611    613    618   44
    611    613    614    615   34
# 400
    611    613    618    620   42
    611    613    618    620   45
    613    614    615    617   34
    613    618    620    622   14
    618    620    622    631   43
    618    620    622    631   44
    620    622    623    624   34
    620    622    631    633   42
    620    622    631    633   45
    622    623    624    625   34
# 410
    623    624    625    626   34
    624    625    626    627   34
    622    631    633    635   14
    631    633    635    639   43
    631    633    635    639   44
    633    635    636    637   34
    633    635    639    641   42
    633    635    639    641   45
    635    639    641    643   14
    639    641    643    648   43
# 420
    639    641    643    648   44
    641    643    644    645   34
    641    643    648    650   42
    641    643    648    650   45
    643    644    645    646   40
    643    648    650    652   14
    648    650    652    653   43
    648    650    652    653   44
    650    652    653    655   42
    650    652    653    655   45
# 430
    652    653    655    657   14
    653    655    657    666   43
    653    655    657    666   44
    655    657    658    659   34
    655    657    666    668   42
    655    657    666    668   45
    657    658    659    660   34
    658    659    660    661   34
    659    660    661    662   34
    657    666    668    670   14
# 440
    666    668    670    673   43
    666    668    670    673   44
    668    670    671    672   34
    668    670    673    675   42
    668    670    673    675   45
    670    671    672   1677   26
    671    672   1677   1676   21
    670    673    675    677   14
    673    675    677    682   43
    673    675    677    682   44
# 450
    675    677    678    679   34
    675    677    682    684   42
    675    677    682    684   45
    677    682    684    686   14
    682    684    686    692   43
    682    684    686    692   44
    684    686    687    688   34
    684    686    692    694   42
    684    686    692    694   45
    686    687    688    689   34
# 460
    687    688    689    691   40
    686    692    694    696   14
    692    694    696    701   43
    692    694    696    701   44
    694    696    697    698   34
    694    696    701    703   42
    694    696    701    703   45
    696    697    698    700   34
    696    701    703    705   14
    701    703    705    707   43
# 470
    701    703    705    707   44
    703    705    707    709   42
    703    705    707    709   45
    705    707    709    711   14
    707    709    711    716   43
    707    709    711    716   44
    709    711    712    713   34
    709    711    716    718   42
    709    711    716    718   45
    711    712    713    714   34
# 480
    711    716    718    720   14
    716    718    720    724   43
    716    718    720    724   44
    718    720    721    722   34
    718    720    724    726   42
    718    720    724    726   45
    720    724    726    728   14
    724    726    728    732   43
    724    726    728    732   44
    726    728    729    730   34
# 490
    726    728    732    734   42
    726    728    732    734   45
    728    732    734    736   14
    732    734    736    741   43
    732    734    736    741   44
    734    736    737    738   34
    734    736    741    743   42
    734    736    741    743   45
    736    737    738    739   40
    736    741    743    745   14
# 500
    741    743    745    754   43
    741    743    745    754   44
    743    745    746    747   34
    743    745    754    756   42
    743    745    754    756   45
    745    746    747    748   34
    746    747    748    749   34
    747    748    749    750   34
    745    754    756    758   14
    754    756    758    763   43
# 510
    754    756    758    763   44
    756    758    759    760   34
    756    758    763    765   42
    756    758    763    765   45
    758    763    765    767   14
    763    765    767    773   43
    763    765    767    773   44
    765    767    768    769   34
    765    767    773    775   42
    765    767    773    775   45
# 520
    767    768    769    770   34
    768    769    770    772   40
    767    773    775    777   14
    773    775    777    786   43
    773    775    777    786   44
    775    777    778    779   34
    775    777    786    788   42
    775    777    786    788   45
    777    778    779    780   34
    778    779    780    781   34
# 530
    779    780    781    782   34
    777    786    788    790   14
    786    788    790    795   43
    786    788    790    795   44
    788    790    791    792   34
    788    790    795    797   42
    788    790    795    797   45
    790    791    792    793   40
    790    795    797    799   14
    795    797    799    800   43
# 540
    795    797    799    800   44
    797    799    800    802   42
    797    799    800    802   45
    799    800    802    804   14
    800    802    804    810   43
    800    802    804    810   44
    802    804    805    806   34
    802    804    810    812   42
    802    804    810    812   45
    804    805    806    807   34
# 550
    805    806    807    809   40
    804    810    812    814   14
    810    812    814    828   43
    810    812    814    828   44
    812    814    815    816   34
    812    814    828    830   42
    812    814    828    830   45
    814    815    816    817   40
    814    828    830    832   14
    828    830    832    836   43
# 560
    828    830    832    836   44
    830    832    833    834   34
    830    832    836    838   42
    830    832    836    838   45
    832    836    838    840   14
    836    838    840    844   43
    836    838    840    844   44
    838    840    841    842   34
    838    840    844    846   42
    838    840    844    846   45
# 570
    840    844    846    848   14
    844    846    848    854   43
    844    846    848    854   44
    846    848    849    850   34
    846    848    854    856   42
    846    848    854    856   45
    848    849    850    851   34
    849    850    851    853   40
    848    854    856    858   14
    854    856    858    872   43
# 580
    854    856    858    872   44
    856    858    859    860   34
    856    858    872    874   42
    856    858    872    874   45
    858    859    860    861   40
    858    872    874    876   14
    872    874    876    881   43
    872    874    876    881   44
    874    876    877    878   34
    874    876    881    883   42
# 590
    874    876    881    883   45
    876    877    878    879   40
    876    881    883    885   14
    881    883    885    886   43
    881    883    885    886   44
    883    885    886    888   42
    883    885    886    888   45
    885    886    888    890   14
    886    888    890    904   43
    886    888    890    904   44
# 600
    888    890    891    892   34
    888    890    904    906   42
    888    890    904    906   45
    890    891    892    893   40
    890    904    906    908   14
    904    906    908    915   43
    904    906    908    915   44
    906    908    909    910   34
    906    908    915    917   42
    906    908    915    917   45
# 610
    908    909    910    912   40
    908    915    917    919   14
    915    917    919    923   43
    915    917    919    923   44
    917    919    920    921   34
    917    919    923    925   42
    917    919    923    925   45
    919    923    925    927   14
    923    925    927    940   43
    923    925    927    940   44
# 620
    925    927    928    929   34
    925    927    940    942   42
    925    927    940    942   45
    927    928    929    930   40
    927    940    942    944   14
    940    942    944    957   43
    940    942    944    957   44
    942    944    945    946   34
    942    944    957    959   42
    942    944    957    959   45
# 630
    944    945    946    947   34
    945    946    947    948   34
    946    947    948    950   39
    947    948    950    951   14
    944    957    959    961   14
    957    959    961    966   43
    957    959    961    966   44
    959    961    962    963   34
    959    961    966    968   42
    959    961    966    968   45
# 640
    961    962    963    965   34
    961    966    968    970   14
    966    968    970    974   43
    966    968    970    974   44
    968    970    971    972   34
    968    970    974    976   42
    968    970    974    976   45
    970    974    976    978   14
    974    976    978    984   43
    974    976    978    984   44
# 650
    976    978    979    980   34
    976    978    984    986   42
    976    978    984    986   45
    978    979    980    981   34
    979    980    981    983   40
    978    984    986    988   14
    984    986    988    993   43
    984    986    988    993   44
    986    988    989    990   34
    986    988    993    995   42
# 660
    986    988    993    995   45
    988    993    995    997   14
    993    995    997   1002   43
    993    995    997   1002   44
    995    997    998    999   34
    995    997   1002   1004   42
    995    997   1002   1004   45
    997    998    999   1000   40
    997   1002   1004   1006   14
   1002   1004   1006   1020   43
# 670
   1002   1004   1006   1020   44
   1004   1006   1007   1008   34
   1004   1006   1020   1022   42
   1004   1006   1020   1022   45
   1006   1007   1008   1009   40
   1006   1020   1022   1024   14
   1020   1022   1024   1029   43
   1020   1022   1024   1029   44
   1022   1024   1025   1026   34
   1022   1024   1029   1031   42
# 680
   1022   1024   1029   1031   45
   1024   1029   1031   1033   14
   1029   1031   1033   1038   43
   1029   1031   1033   1038   44
   1031   1033   1034   1035   34
   1031   1033   1038   1040   42
   1031   1033   1038   1040   45
   1033   1034   1035   1036   40
   1033   1038   1040   1042   14
   1038   1040   1042   1056   43
# 690
   1038   1040   1042   1056   44
   1040   1042   1043   1044   34
   1040   1042   1056   1058   42
   1040   1042   1056   1058   45
   1042   1043   1044   1045   40
   1042   1056   1058   1060   14
   1056   1058   1060   1065   43
   1056   1058   1060   1065   44
   1058   1060   1061   1062   34
   1058   1060   1065   1067   42
# 700
   1058   1060   1065   1067   45
   1060   1061   1062   1064   34
   1060   1065   1067   1069   14
   1065   1067   1069   1074   43
   1065   1067   1069   1074   44
   1067   1069   1070   1071   34
   1067   1069   1074   1076   42
   1067   1069   1074   1076   45
   1069   1070   1071   1073   34
   1069   1074   1076   1078   14
# 710
   1074   1076   1078   1091   43
   1074   1076   1078   1091   44
   1076   1078   1079   1080   34
   1076   1078   1091   1093   42
   1076   1078   1091   1093   45
   1078   1079   1080   1081   40
   1078   1091   1093   1095   14
   1091   1093   1095   1105   43
   1091   1093   1095   1105   44
   1093   1095   1096   1097   34
# 720
   1093   1095   1105   1107   42
   1093   1095   1105   1107   45
   1095   1096   1097   1098   40
   1095   1105   1107   1109   14
   1105   1107   1109   1114   43
   1105   1107   1109   1114   44
   1107   1109   1110   1111   34
   1107   1109   1114   1116   42
   1107   1109   1114   1116   45
   1109   1110   1111   1112   34
# 730
   1109   1114   1116   1118   14
   1114   1116   1118   1122   43
   1114   1116   1118   1122   44
   1116   1118   1119   1120   34
   1116   1118   1122   1124   42
   1116   1118   1122   1124   45
   1118   1122   1124   1126   14
   1122   1124   1126   1133   43
   1122   1124   1126   1133   44
   1124   1126   1127   1128   34
# 740
   1124   1126   1133   1135   42
   1124   1126   1133   1135   45
   1126   1127   1128   1130   40
   1126   1133   1135   1137   14
   1133   1135   1137   1150   43
   1133   1135   1137   1150   44
   1135   1137   1138   1139   34
   1135   1137   1150   1152   42
   1135   1137   1150   1152   45
   1137   1138   1139   1140   40
# 750
   1137   1150   1152   1154   14
   1150   1152   1154   1163   43
   1150   1152   1154   1163   44
   1152   1154   1155   1156   34
   1152   1154   1163   1165   42
   1152   1154   1163   1165   45
   1154   1155   1156   1157   34
   1155   1156   1157   1158   34
   1156   1157   1158   1159   34
   1154   1163   1165   1167   14
# 760
   1163   1165   1167   1173   43
   1163   1165   1167   1173   44
   1165   1167   1168   1169   34
   1165   1167   1173   1175   42
   1165   1167   1173   1175   45
   1167   1168   1169   1170   34
   1168   1169   1170   1172   40
   1167   1173   1175   1177   14
   1173   1175   1177   1186   43
   1173   1175   1177   1186   44
# 770
   1175   1177   1178   1179   34
   1175   1177   1186   1188   42
   1175   1177   1186   1188   45
   1177   1178   1179   1180   34
   1178   1179   1180   1181   34
   1179   1180   1181   1182   34
   1177   1186   1188   1190   14
   1186   1188   1190   1195   43
   1186   1188   1190   1195   44
   1188   1190   1191   1192   34
# 780
   1188   1190   1195   1197   42
   1188   1190   1195   1197   45
   1190   1191   1192   1193   40
   1190   1195   1197   1199   14
   1195   1197   1199   1203   43
   1195   1197   1199   1203   44
   1197   1199   1200   1201   34
   1197   1199   1203   1205   42
   1197   1199   1203   1205   45
   1199   1203   1205   1207   14
# 790
   1203   1205   1207   1220   43
   1203   1205   1207   1220   44
   1205   1207   1208   1209   34
   1205   1207   1220   1222   42
   1205   1207   1220   1222   45
   1207   1208   1209   1210   40
   1207   1220   1222   1224   14
   1220   1222   1224   1232   43
   1220   1222   1224   1232   44
   1222   1224   1225   1226   34
# 800
   1222   1224   1232   1234   42
   1222   1224   1232   1234   45
   1224   1225   1226   1227   34
   1225   1226   1227   1229   40
   1224   1232   1234   1236   14
   1232   1234   1236   1241   43
   1232   1234   1236   1241   44
   1234   1236   1237   1238   34
   1234   1236   1241   1243   42
   1234   1236   1241   1243   45
# 810
   1236   1237   1238   1239   34
   1237   1238   1239   1240   26
   1236   1241   1243   1245   14
   1241   1243   1245   1250   43
   1241   1243   1245   1250   44
   1243   1245   1246   1247   34
   1243   1245   1250   1252   42
   1243   1245   1250   1252   45
   1245   1246   1247   1248   34
   1246   1247   1248   1249   26
# 820
   1245   1250   1252   1254   14
   1250   1252   1254   1260   43
   1250   1252   1254   1260   44
   1252   1254   1255   1256   34
   1252   1254   1260   1262   42
   1252   1254   1260   1262   45
   1254   1255   1256   1257   34
   1255   1256   1257   1259   40
   1254   1260   1262   1264   14
   1260   1262   1264   1269   43
# 830
   1260   1262   1264   1269   44
   1262   1264   1265   1266   34
   1262   1264   1269   1271   42
   1262   1264   1269   1271   45
   1264   1265   1266   1267   34
   1264   1269   1271   1273   14
   1269   1271   1273   1277   43
   1269   1271   1273   1277   44
   1271   1273   1274   1275   34
   1271   1273   1277   1279   42
# 840
   1271   1273   1277   1279   45
   1273   1277   1279   1281   14
   1277   1279   1281   1283   43
   1277   1279   1281   1283   44
   1279   1281   1283   1285   42
   1279   1281   1283   1285   45
   1281   1283   1285   1287   14
   1283   1285   1287   1300   43
   1283   1285   1287   1300   44
   1285   1287   1288   1289   34
# 850
   1285   1287   1300   1302   42
   1285   1287   1300   1302   45
   1287   1288   1289   1290   34
   1288   1289   1290   1291   34
   1289   1290   1291   1293   39
   1290   1291   1293   1294   14
   1287   1300   1302   1304   14
   1300   1302   1304   1310   43
   1300   1302   1304   1310   44
   1302   1304   1305   1306   34
# 860
   1302   1304   1310   1312   42
   1302   1304   1310   1312   45
   1304   1305   1306   1307   34
   1305   1306   1307   1309   40
   1304   1310   1312   1313   14
   1310   1312   1313   1317   43
   1310   1312   1313   1317   44
   1313   1312   1316   1315   39
   1312   1313   1314   1315   34
   1312   1313   1317   1319   42
# 870
   1312   1313   1317   1319   45
   1313   1314   1315   1316   34
   1314   1315   1316   1312   34
   1313   1317   1319   1321   14
   1317   1319   1321   1326   43
   1317   1319   1321   1326   44
   1319   1321   1322   1323   34
   1319   1321   1326   1328   42
   1319   1321   1326   1328   45
   1321   1322   1323   1324   40
# 880
   1321   1326   1328   1330   14
   1326   1328   1330   1335   43
   1326   1328   1330   1335   44
   1328   1330   1331   1332   34
   1328   1330   1335   1337   42
   1328   1330   1335   1337   45
   1330   1335   1337   1339   14
   1335   1337   1339   1343   43
   1335   1337   1339   1343   44
   1337   1339   1340   1341   34
# 890
   1337   1339   1343   1345   42
   1337   1339   1343   1345   45
   1339   1343   1345   1347   14
   1343   1345   1347   1353   43
   1343   1345   1347   1353   44
   1345   1347   1348   1349   34
   1345   1347   1353   1355   42
   1345   1347   1353   1355   45
   1347   1348   1349   1350   34
   1348   1349   1350   1352   40
# 900
   1347   1353   1355   1357   14
   1353   1355   1357   1363   43
   1353   1355   1357   1363   44
   1355   1357   1358   1359   34
   1355   1357   1363   1365   42
   1355   1357   1363   1365   45
   1357   1358   1359   1360   34
   1358   1359   1360   1362   40
   1357   1363   1365   1367   14
   1363   1365   1367   1371   43
# 910
   1363   1365   1367   1371   44
   1365   1367   1368   1369   34
   1365   1367   1371   1373   42
   1365   1367   1371   1373   45
   1367   1371   1373   1375   14
   1371   1373   1375   1388   43
   1371   1373   1375   1388   44
   1373   1375   1376   1377   34
   1373   1375   1388   1390   42
   1373   1375   1388   1390   45
# 920
   1375   1376   1377   1378   34
   1376   1377   1378   1379   34
   1377   1378   1379   1381   39
   1378   1379   1381   1382   14
   1375   1388   1390   1392   14
   1388   1390   1392   1401   43
   1388   1390   1392   1401   44
   1390   1392   1393   1394   34
   1390   1392   1401   1403   42
   1390   1392   1401   1403   45
# 930
   1392   1393   1394   1395   34
   1393   1394   1395   1396   34
   1394   1395   1396   1397   34
   1392   1401   1403   1405   14
   1401   1403   1405   1418   43
   1401   1403   1405   1418   44
   1403   1405   1406   1407   34
   1403   1405   1418   1420   42
   1403   1405   1418   1420   45
   1405   1406   1407   1408   34
# 940
   1406   1407   1408   1409   34
   1407   1408   1409   1411   39
   1408   1409   1411   1412   14
   1405   1418   1420   1422   14
   1418   1420   1422   1435   43
   1418   1420   1422   1435   44
   1420   1422   1423   1424   34
   1420   1422   1435   1437   42
   1420   1422   1435   1437   45
   1422   1423   1424   1425   40
# 950
   1422   1435   1437   1439   14
   1435   1437   1439   1443   43
   1435   1437   1439   1443   44
   1437   1439   1440   1441   34
   1437   1439   1443   1445   42
   1437   1439   1443   1445   45
   1439   1443   1445   1447   14
   1443   1445   1447   1453   43
   1443   1445   1447   1453   44
   1445   1447   1448   1449   34
# 960
   1445   1447   1453   1455   42
   1445   1447   1453   1455   45
   1447   1448   1449   1450   34
   1448   1449   1450   1452   40
   1447   1453   1455   1457   14
   1453   1455   1457   1471   43
   1453   1455   1457   1471   44
   1455   1457   1458   1459   34
   1455   1457   1471   1473   42
   1455   1457   1471   1473   45
# 970
   1457   1458   1459   1460   40
   1457   1471   1473   1475   14
   1471   1473   1475   1479   43
   1471   1473   1475   1479   44
   1473   1475   1476   1477   34
   1473   1475   1479   1481   42
   1473   1475   1479   1481   45
   1475   1479   1481   1483   14
   1479   1481   1483   1491   43
   1479   1481   1483   1491   44
# 980
   1481   1483   1484   1485   34
   1481   1483   1491   1493   42
   1481   1483   1491   1493   45
   1483   1484   1485   1486   34
   1484   1485   1486   1488   40
   1483   1491   1493   1495   14
   1491   1493   1495   1504   43
   1491   1493   1495   1504   44
   1493   1495   1496   1497   34
   1493   1495   1504   1506   42
# 990
   1493   1495   1504   1506   45
   1495   1496   1497   1498   34
   1496   1497   1498   1499   34
   1497   1498   1499   1500   34
   1495   1504   1506   1508   14
   1504   1506   1508   1518   43
   1504   1506   1508   1518   44
   1506   1508   1509   1510   34
   1506   1508   1518   1520   42
   1506   1508   1518   1520   45
# 1000
   1508   1509   1510   1511   40
   1508   1518   1520   1522   14
   1518   1520   1522   1523   43
   1518   1520   1522   1523   44
   1520   1522   1523   1525   42
   1520   1522   1523   1525   45
   1522   1523   1525   1527   14
   1523   1525   1527   1532   43
[truncated: 107,003 more chars]
