# Supplementary material for: Flexible Gaussian Accelerated Molecular Dynamics to Enhance Biological Sampling
Source: J Chem Theory Comput. 2023 Aug 31;19(18):6521–31. doi: 10.1021/acs.jctc.3c00619 (PMC10536968; doi:10.1021/acs.jctc.3c00619)
Supplement: Supplementary file 2 — ct3c00619_si_002.zip [file ct3c00619_si_002.zip › nglycoprotein/topo/glyco_5ngh_ions_54a8.top]

TITLE
COM_TOP: Combined topology using:
           1 : glyco_5ngh_54a8.top
   2 ..   12 : Na.top
Parameters from 1, solvent from 1
END
PHYSICALCONSTANTS
# FPEPSI: 1.0/(4.0*PI*EPS0) (EPS0 is the permittivity of vacuum)
138.9354
# HBAR: Planck's constant HBAR = H/(2* PI)
0.0635078
# SPDL: Speed of light (nm/ps)
299792.458
# BOLTZ: Boltzmann's constant kB
0.00831441
END
TOPVERSION
2.0
END
ATOMTYPENAME
# NRATT: number of van der Waals atom types
54
# TYPE: atom type names
O
OM
OA
OE
OW
N
NT
NL
NR
NZ
# 10
NE
C
CH0
CH1
CH2
CH3
CH4
CH2r
CR1
HC
# 20
H
DUM
S
CU1+
CU2+
FE
ZN2+
MG2+
CA2+
P,SI
# 30
AR
F
CL
BR
CMet
OMet
NA+
CL-
CChl
CLChl
# 40
HChl
SDmso
CDmso
ODmso
CCl4
CLCl4
FTFE
CTFE
CHTFE
OTFE
# 50
CUrea
OUrea
NUrea
CH3p
END
RESNAME
# NRAA2: number of residues in a solute molecule
185
# AANM: residue names
GLU
GLY
ASN
ASP
VAL
ARG
ARG
ASN
PHE
ASP
# 10
VAL
SER
LYSH
ILE
SER
GLY
TYR
TRP
TYR
SER
# 20
VAL
LEU
LEU
ALA
SER
ASP
VAL
ARG
GLU
LYSH
# 30
THR
GLU
GLU
ASN
SER
SER
MET
ARG
VAL
PHE
# 40
VAL
ASN
HISB
ILE
GLU
VAL
LEU
SER
ASN
SER
# 50
SER
LEU
LEU
PHE
ASN
MET
HISH
ILE
LYSH
VAL
# 60
ASP
GLY
LYSH
CYS1
THR
GLU
ILE
ALA
LEU
VAL
# 70
SER
ASP
LYSH
THR
GLU
LYSH
ASP
GLY
GLU
TYR
# 80
SER
VAL
GLU
TYR
ASP
GLY
TYR
ASN
VAL
PHE
# 90
ARG
ILE
VAL
GLU
THR
ASP
TYR
THR
ASP
TYR
# 100
ILE
ILE
PHE
HISB
LEU
VAL
ASN
PHE
LYSH
GLU
# 110
LYSH
ASP
SER
PHE
GLN
MET
MET
GLU
LEU
SER
# 120
ALA
ARG
GLU
PRO
ASP
THR
SER
GLU
GLU
VAL
# 130
ARG
LYSH
ARG
PHE
VAL
GLU
TYR
CYSH
GLN
LYSH
# 140
HISA
GLY
ILE
VAL
LYSH
GLU
ASN
ILE
PHE
ASP
# 150
LEU
THR
GLU
VAL
ASP
ARG
CYS2
LEU
GLN
ALA
# 160
ARG
GLY
fA4P
SIA
LB6P
NAG
MA2P
SIA
LB6P
NAG
# 170
MA2P
MB6P
NAG
NAG
NA+
NA+
NA+
NA+
NA+
NA+
# 180
NA+
NA+
NA+
NA+
NA+
END
SOLUTEATOM
#   NRP: number of solute atoms
 1938
#  ATNM: atom number
#  MRES: residue number
#  PANM: atom name of solute atom
#   IAC: integer (van der Waals) atom type code
#  MASS: mass of solute atom
#    CG: charge of solute atom
#   CGC: charge group code (0 or 1)
#   INE: number of excluded atoms
# INE14: number of 1-4 interactions
# ATNM MRES PANM IAC     MASS       CG  CGC INE
#                                           INE14
     1    1   H1  21  1.00800  0.25000  0     4     2     3     4     5
                                              2     6    11
     2    1   H2  21  1.00800  0.25000  0     3     3     4     5
                                              2     6    11
     3    1    N   8 14.00670  0.05000  0     4     4     5     6    11
                                              3     7    12    13
     4    1   H3  21  1.00800  0.25000  0     1     5
                                              2     6    11
     5    1   CA  14 13.01900  0.20000  1     5     6     7    11    12    13
                                              3     8    14    15
     6    1   CB  15 14.02700  0.00000  1     3     7     8    11
                                              4     9    10    12    13
     7    1   CG  15 14.02700  0.16000  0     3     8     9    10
                                              1    11
     8    1   CD  12 12.01100  0.27000  0     2     9    10
                                              0
     9    1  OE1   2 15.99940 -0.71500  0     1    10
                                              0
    10    1  OE2   2 15.99940 -0.71500  1     0
                                              0
    11    1    C  12 12.01100  0.45000  0     4    12    13    14    15
                                              1    16
    12    1    O   1 15.99940 -0.45000  1     1    13
                                              2    14    15
    13    2    N   6 14.00670 -0.31000  0     3    14    15    16
                                              2    17    18
    14    2    H  21  1.00800  0.31000  1     1    15
                                              1    16
    15    2   CA  15 14.02700  0.00000  1     3    16    17    18
                                              2    19    20
    16    2    C  12 12.01100  0.45000  0     4    17    18    19    20
                                              2    21    27
    17    2    O   1 15.99940 -0.45000  1     1    18
                                              2    19    20
    18    3    N   6 14.00670 -0.31000  0     4    19    20    21    27
                                              3    22    28    29
    19    3    H  21  1.00800  0.31000  1     1    20
                                              2    21    27
    20    3   CA  14 13.01900  0.00000  0     5    21    22    27    28    29
                                              4    23    24    30    31
    21    3   CB  15 14.02700  0.00000  1     4    22    23    24    27
                                              4    25    26    28    29
    22    3   CG  12 12.01100  0.29000  0     4    23    24    25    26
                                              1    27
    23    3  OD1   1 15.99940 -0.45000  0     1    24
                                              2    25    26
    24    3  ND2   7 14.00670 -0.72000  0     2    25    26
                                              0
    25    3 HD21  21  1.00800  0.44000  0     1    26
                                              0
    26    3 HD22  21  1.00800  0.44000  1     0
                                              0
    27    3    C  12 12.01100  0.45000  0     4    28    29    30    31
                                              2    32    36
    28    3    O   1 15.99940 -0.45000  1     1    29
                                              2    30    31
    29    4    N   6 14.00670 -0.31000  0     4    30    31    32    36
                                              3    33    37    38
    30    4    H  21  1.00800  0.31000  1     1    31
                                              2    32    36
    31    4   CA  14 13.01900  0.00000  1     5    32    33    36    37    38
                                              4    34    35    39    40
    32    4   CB  15 14.02700  0.16000  0     4    33    34    35    36
                                              2    37    38
    33    4   CG  12 12.01100  0.27000  0     2    34    35
                                              1    36
    34    4  OD1   2 15.99940 -0.71500  0     1    35
                                              0
    35    4  OD2   2 15.99940 -0.71500  1     0
                                              0
    36    4    C  12 12.01100  0.45000  0     4    37    38    39    40
                                              2    41    44
    37    4    O   1 15.99940 -0.45000  1     1    38
                                              2    39    40
    38    5    N   6 14.00670 -0.31000  0     4    39    40    41    44
                                              4    42    43    45    46
    39    5    H  21  1.00800  0.31000  1     1    40
                                              2    41    44
    40    5   CA  14 13.01900  0.00000  0     6    41    42    43    44    45    46
                                              2    47    48
    41    5   CB  14 13.01900  0.00000  0     3    42    43    44
                                              2    45    46
    42    5  CG1  16 15.03500  0.00000  0     1    43
                                              1    44
    43    5  CG2  16 15.03500  0.00000  1     0
                                              1    44
    44    5    C  12 12.01100  0.45000  0     4    45    46    47    48
                                              2    49    61
    45    5    O   1 15.99940 -0.45000  1     1    46
                                              2    47    48
    46    6    N   6 14.00670 -0.31000  0     4    47    48    49    61
                                              3    50    62    63
    47    6    H  21  1.00800  0.31000  1     1    48
                                              2    49    61
    48    6   CA  14 13.01900  0.00000  0     5    49    50    61    62    63
                                              3    51    64    65
    49    6   CB  15 14.02700  0.00000  0     3    50    51    61
                                              3    52    62    63
    50    6   CG  15 14.02700  0.00000  1     2    51    52
                                              3    53    54    61
    51    6   CD  15 14.02700  0.09000  0     3    52    53    54
                                              2    55    58
    52    6   NE  11 14.00670 -0.10500  0     4    53    54    55    58
                                              4    56    57    59    60
    53    6   HE  21  1.00800  0.34500  0     1    54
                                              2    55    58
    54    6   CZ  12 12.01100  0.01000  0     6    55    56    57    58    59    60
                                              0
    55    6  NH1  10 14.00670 -0.36000  0     3    56    57    58
                                              2    59    60
    56    6 HH11  21  1.00800  0.34500  0     1    57
                                              1    58
    57    6 HH12  21  1.00800  0.34500  0     0
                                              1    58
    58    6  NH2  10 14.00670 -0.36000  0     2    59    60
                                              0
    59    6 HH21  21  1.00800  0.34500  0     1    60
                                              0
    60    6 HH22  21  1.00800  0.34500  1     0
                                              0
    61    6    C  12 12.01100  0.45000  0     4    62    63    64    65
                                              2    66    78
    62    6    O   1 15.99940 -0.45000  1     1    63
                                              2    64    65
    63    7    N   6 14.00670 -0.31000  0     4    64    65    66    78
                                              3    67    79    80
    64    7    H  21  1.00800  0.31000  1     1    65
                                              2    66    78
    65    7   CA  14 13.01900  0.00000  0     5    66    67    78    79    80
                                              3    68    81    82
    66    7   CB  15 14.02700  0.00000  0     3    67    68    78
                                              3    69    79    80
    67    7   CG  15 14.02700  0.00000  1     2    68    69
                                              3    70    71    78
    68    7   CD  15 14.02700  0.09000  0     3    69    70    71
                                              2    72    75
    69    7   NE  11 14.00670 -0.10500  0     4    70    71    72    75
                                              4    73    74    76    77
    70    7   HE  21  1.00800  0.34500  0     1    71
                                              2    72    75
    71    7   CZ  12 12.01100  0.01000  0     6    72    73    74    75    76    77
                                              0
    72    7  NH1  10 14.00670 -0.36000  0     3    73    74    75
                                              2    76    77
    73    7 HH11  21  1.00800  0.34500  0     1    74
                                              1    75
    74    7 HH12  21  1.00800  0.34500  0     0
                                              1    75
    75    7  NH2  10 14.00670 -0.36000  0     2    76    77
                                              0
    76    7 HH21  21  1.00800  0.34500  0     1    77
                                              0
    77    7 HH22  21  1.00800  0.34500  1     0
                                              0
    78    7    C  12 12.01100  0.45000  0     4    79    80    81    82
                                              2    83    89
    79    7    O   1 15.99940 -0.45000  1     1    80
                                              2    81    82
    80    8    N   6 14.00670 -0.31000  0     4    81    82    83    89
                                              3    84    90    91
    81    8    H  21  1.00800  0.31000  1     1    82
                                              2    83    89
    82    8   CA  14 13.01900  0.00000  0     5    83    84    89    90    91
                                              4    85    86    92    93
    83    8   CB  15 14.02700  0.00000  1     4    84    85    86    89
                                              4    87    88    90    91
    84    8   CG  12 12.01100  0.29000  0     4    85    86    87    88
                                              1    89
    85    8  OD1   1 15.99940 -0.45000  0     1    86
                                              2    87    88
    86    8  ND2   7 14.00670 -0.72000  0     2    87    88
                                              0
    87    8 HD21  21  1.00800  0.44000  0     1    88
                                              0
    88    8 HD22  21  1.00800  0.44000  1     0
                                              0
    89    8    C  12 12.01100  0.45000  0     4    90    91    92    93
                                              2    94   106
    90    8    O   1 15.99940 -0.45000  1     1    91
                                              2    92    93
    91    9    N   6 14.00670 -0.31000  0     4    92    93    94   106
                                              3    95   107   108
    92    9    H  21  1.00800  0.31000  1     1    93
                                              2    94   106
    93    9   CA  14 13.01900  0.00000  0     5    94    95   106   107   108
                                              4    96    98   109   110
    94    9   CB  15 14.02700  0.00000  0     8    95    96    97    98    99   100
                                                  102   106
                                              2   107   108
    95    9   CG  12 12.01100  0.00000  1     9    96    97    98    99   100   101
                                                  102   103   104
                                              1   106
    96    9  CD1  12 12.01100 -0.14000  0     8    97    98    99   100   101   102
                                                  104   105
                                              0
    97    9  HD1  20  1.00800  0.14000  1     4    98   100   101   104
                                              0
    98    9  CD2  12 12.01100 -0.14000  0     6    99   100   102   103   104   105
                                              0
    99    9  HD2  20  1.00800  0.14000  1     3   102   103   104
                                              0
   100    9  CE1  12 12.01100 -0.14000  0     5   101   102   103   104   105
                                              0
   101    9  HE1  20  1.00800  0.14000  1     3   102   104   105
                                              0
   102    9  CE2  12 12.01100 -0.14000  0     3   103   104   105
                                              0
   103    9  HE2  20  1.00800  0.14000  1     2   104   105
                                              0
   104    9   CZ  12 12.01100 -0.14000  0     1   105
                                              0
   105    9   HZ  20  1.00800  0.14000  1     0
                                              0
   106    9    C  12 12.01100  0.45000  0     4   107   108   109   110
                                              2   111   115
   107    9    O   1 15.99940 -0.45000  1     1   108
                                              2   109   110
   108   10    N   6 14.00670 -0.31000  0     4   109   110   111   115
                                              3   112   116   117
   109   10    H  21  1.00800  0.31000  1     1   110
                                              2   111   115
   110   10   CA  14 13.01900  0.00000  1     5   111   112   115   116   117
                                              4   113   114   118   119
   111   10   CB  15 14.02700  0.16000  0     4   112   113   114   115
                                              2   116   117
   112   10   CG  12 12.01100  0.27000  0     2   113   114
                                              1   115
   113   10  OD1   2 15.99940 -0.71500  0     1   114
                                              0
   114   10  OD2   2 15.99940 -0.71500  1     0
                                              0
   115   10    C  12 12.01100  0.45000  0     4   116   117   118   119
                                              2   120   123
   116   10    O   1 15.99940 -0.45000  1     1   117
                                              2   118   119
   117   11    N   6 14.00670 -0.31000  0     4   118   119   120   123
                                              4   121   122   124   125
   118   11    H  21  1.00800  0.31000  1     1   119
                                              2   120   123
   119   11   CA  14 13.01900  0.00000  0     6   120   121   122   123   124   125
                                              2   126   127
   120   11   CB  14 13.01900  0.00000  0     3   121   122   123
                                              2   124   125
   121   11  CG1  16 15.03500  0.00000  0     1   122
                                              1   123
   122   11  CG2  16 15.03500  0.00000  1     0
                                              1   123
   123   11    C  12 12.01100  0.45000  0     4   124   125   126   127
                                              2   128   131
   124   11    O   1 15.99940 -0.45000  1     1   125
                                              2   126   127
   125   12    N   6 14.00670 -0.31000  0     4   126   127   128   131
                                              3   129   132   133
   126   12    H  21  1.00800  0.31000  1     1   127
                                              2   128   131
   127   12   CA  14 13.01900  0.00000  1     5   128   129   131   132   133
                                              3   130   134   135
   128   12   CB  15 14.02700  0.26600  0     3   129   130   131
                                              2   132   133
   129   12   OG   3 15.99940 -0.67400  0     1   130
                                              1   131
   130   12   HG  21  1.00800  0.40800  1     0
                                              0
   131   12    C  12 12.01100  0.45000  0     4   132   133   134   135
                                              2   136   144
   132   12    O   1 15.99940 -0.45000  1     1   133
                                              2   134   135
   133   13    N   6 14.00670 -0.31000  0     4   134   135   136   144
                                              3   137   145   146
   134   13    H  21  1.00800  0.31000  1     1   135
                                              2   136   144
   135   13   CA  14 13.01900  0.00000  0     5   136   137   144   145   146
                                              3   138   147   148
   136   13   CB  15 14.02700  0.00000  1     3   137   138   144
                                              3   139   145   146
   137   13   CG  15 14.02700  0.00000  0     2   138   139
                                              2   140   144
   138   13   CD  15 14.02700  0.00000  1     2   139   140
                                              3   141   142   143
   139   13   CE  15 14.02700  0.20000  0     4   140   141   142   143
                                              0
   140   13   NZ   8 14.00670  0.05000  0     3   141   142   143
                                              0
   141   13  HZ1  21  1.00800  0.25000  0     2   142   143
                                              0
   142   13  HZ2  21  1.00800  0.25000  0     1   143
                                              0
   143   13  HZ3  21  1.00800  0.25000  1     0
                                              0
   144   13    C  12 12.01100  0.45000  0     4   145   146   147   148
                                              2   149   153
   145   13    O   1 15.99940 -0.45000  1     1   146
                                              2   147   148
   146   14    N   6 14.00670 -0.31000  0     4   147   148   149   153
                                              4   150   151   154   155
   147   14    H  21  1.00800  0.31000  1     1   148
                                              2   149   153
   148   14   CA  14 13.01900  0.00000  1     6   149   150   151   153   154   155
                                              3   152   156   157
   149   14   CB  14 13.01900  0.00000  0     4   150   151   152   153
                                              2   154   155
   150   14  CG1  15 14.02700  0.00000  0     2   151   152
                                              1   153
   151   14  CG2  16 15.03500  0.00000  0     0
                                              2   152   153
   152   14   CD  16 15.03500  0.00000  1     0
                                              0
   153   14    C  12 12.01100  0.45000  0     4   154   155   156   157
                                              2   158   161
   154   14    O   1 15.99940 -0.45000  1     1   155
                                              2   156   157
   155   15    N   6 14.00670 -0.31000  0     4   156   157   158   161
                                              3   159   162   163
   156   15    H  21  1.00800  0.31000  1     1   157
                                              2   158   161
   157   15   CA  14 13.01900  0.00000  1     5   158   159   161   162   163
                                              3   160   164   165
   158   15   CB  15 14.02700  0.26600  0     3   159   160   161
                                              2   162   163
   159   15   OG   3 15.99940 -0.67400  0     1   160
                                              1   161
   160   15   HG  21  1.00800  0.40800  1     0
                                              0
   161   15    C  12 12.01100  0.45000  0     4   162   163   164   165
                                              1   166
   162   15    O   1 15.99940 -0.45000  1     1   163
                                              2   164   165
   163   16    N   6 14.00670 -0.31000  0     3   164   165   166
                                              2   167   168
   164   16    H  21  1.00800  0.31000  1     1   165
                                              1   166
   165   16   CA  15 14.02700  0.00000  1     3   166   167   168
                                              2   169   170
   166   16    C  12 12.01100  0.45000  0     4   167   168   169   170
                                              2   171   184
   167   16    O   1 15.99940 -0.45000  1     1   168
                                              2   169   170
   168   17    N   6 14.00670 -0.31000  0     4   169   170   171   184
                                              3   172   185   186
   169   17    H  21  1.00800  0.31000  1     1   170
                                              2   171   184
   170   17   CA  14 13.01900  0.00000  0     5   171   172   184   185   186
                                              4   173   175   187   188
   171   17   CB  15 14.02700  0.00000  0     8   172   173   174   175   176   177
                                                  179   184
                                              2   185   186
   172   17   CG  12 12.01100  0.00000  1     9   173   174   175   176   177   178
                                                  179   180   181
                                              1   184
   173   17  CD1  12 12.01100 -0.14000  0     8   174   175   176   177   178   179
                                                  181   182
                                              0
   174   17  HD1  20  1.00800  0.14000  1     4   175   177   178   181
                                              0
   175   17  CD2  12 12.01100 -0.14000  0     6   176   177   179   180   181   182
                                              0
   176   17  HD2  20  1.00800  0.14000  1     3   179   180   181
                                              0
   177   17  CE1  12 12.01100 -0.14000  0     5   178   179   180   181   182
                                              1   183
   178   17  HE1  20  1.00800  0.14000  1     3   179   181   182
                                              0
   179   17  CE2  12 12.01100 -0.14000  0     3   180   181   182
                                              1   183
   180   17  HE2  20  1.00800  0.14000  1     2   181   182
                                              0
   181   17   CZ  12 12.01100  0.20300  0     2   182   183
                                              0
   182   17   OH   3 15.99940 -0.61100  0     1   183
                                              0
   183   17   HH  21  1.00800  0.40800  1     0
                                              0
   184   17    C  12 12.01100  0.45000  0     4   185   186   187   188
                                              2   189   205
   185   17    O   1 15.99940 -0.45000  1     1   186
                                              2   187   188
   186   18    N   6 14.00670 -0.31000  0     4   187   188   189   205
                                              3   190   206   207
   187   18    H  21  1.00800  0.31000  1     1   188
                                              2   189   205
   188   18   CA  14 13.01900  0.00000  0     5   189   190   205   206   207
                                              4   191   193   208   209
   189   18   CB  15 14.02700  0.00000  1     8   190   191   192   193   194   196
                                                  197   205
                                              2   206   207
   190   18   CG  12 12.01100 -0.21000  0    10   191   192   193   194   195   196
                                                  197   198   199   201
                                              1   205
   191   18  CD1  12 12.01100 -0.14000  0     7   192   193   194   195   196   197
                                                  199
                                              0
   192   18  HD1  20  1.00800  0.14000  0     4   193   194   195   196
                                              0
   193   18  CD2  12 12.01100  0.00000  0    10   194   195   196   197   198   199
                                                  200   201   202   203
                                              0
   194   18  NE1   9 14.00670 -0.10000  0     6   195   196   197   199   200   203
                                              0
   195   18  HE1  21  1.00800  0.31000  0     2   196   199
                                              0
   196   18  CE2  12 12.01100  0.00000  1     7   197   198   199   200   201   203
                                                  204
                                              0
   197   18  CE3  12 12.01100 -0.14000  0     6   198   199   201   202   203   204
                                              0
   198   18  HE3  20  1.00800  0.14000  1     3   201   202   203
                                              0
   199   18  CZ2  12 12.01100 -0.14000  0     5   200   201   202   203   204
                                              0
   200   18  HZ2  20  1.00800  0.14000  1     3   201   203   204
                                              0
   201   18  CZ3  12 12.01100 -0.14000  0     3   202   203   204
                                              0
   202   18  HZ3  20  1.00800  0.14000  1     2   203   204
                                              0
   203   18  CH2  12 12.01100 -0.14000  0     1   204
                                              0
   204   18  HH2  20  1.00800  0.14000  1     0
                                              0
   205   18    C  12 12.01100  0.45000  0     4   206   207   208   209
                                              2   210   223
   206   18    O   1 15.99940 -0.45000  1     1   207
                                              2   208   209
   207   19    N   6 14.00670 -0.31000  0     4   208   209   210   223
                                              3   211   224   225
   208   19    H  21  1.00800  0.31000  1     1   209
                                              2   210   223
   209   19   CA  14 13.01900  0.00000  0     5   210   211   223   224   225
                                              4   212   214   226   227
   210   19   CB  15 14.02700  0.00000  0     8   211   212   213   214   215   216
                                                  218   223
                                              2   224   225
   211   19   CG  12 12.01100  0.00000  1     9   212   213   214   215   216   217
                                                  218   219   220
                                              1   223
   212   19  CD1  12 12.01100 -0.14000  0     8   213   214   215   216   217   218
                                                  220   221
                                              0
   213   19  HD1  20  1.00800  0.14000  1     4   214   216   217   220
                                              0
   214   19  CD2  12 12.01100 -0.14000  0     6   215   216   218   219   220   221
                                              0
   215   19  HD2  20  1.00800  0.14000  1     3   218   219   220
                                              0
   216   19  CE1  12 12.01100 -0.14000  0     5   217   218   219   220   221
                                              1   222
   217   19  HE1  20  1.00800  0.14000  1     3   218   220   221
                                              0
   218   19  CE2  12 12.01100 -0.14000  0     3   219   220   221
                                              1   222
   219   19  HE2  20  1.00800  0.14000  1     2   220   221
                                              0
   220   19   CZ  12 12.01100  0.20300  0     2   221   222
                                              0
   221   19   OH   3 15.99940 -0.61100  0     1   222
                                              0
   222   19   HH  21  1.00800  0.40800  1     0
                                              0
   223   19    C  12 12.01100  0.45000  0     4   224   225   226   227
                                              2   228   231
   224   19    O   1 15.99940 -0.45000  1     1   225
                                              2   226   227
   225   20    N   6 14.00670 -0.31000  0     4   226   227   228   231
                                              3   229   232   233
   226   20    H  21  1.00800  0.31000  1     1   227
                                              2   228   231
   227   20   CA  14 13.01900  0.00000  1     5   228   229   231   232   233
                                              3   230   234   235
   228   20   CB  15 14.02700  0.26600  0     3   229   230   231
                                              2   232   233
   229   20   OG   3 15.99940 -0.67400  0     1   230
                                              1   231
   230   20   HG  21  1.00800  0.40800  1     0
                                              0
   231   20    C  12 12.01100  0.45000  0     4   232   233   234   235
                                              2   236   239
   232   20    O   1 15.99940 -0.45000  1     1   233
                                              2   234   235
   233   21    N   6 14.00670 -0.31000  0     4   234   235   236   239
                                              4   237   238   240   241
   234   21    H  21  1.00800  0.31000  1     1   235
                                              2   236   239
   235   21   CA  14 13.01900  0.00000  0     6   236   237   238   239   240   241
                                              2   242   243
   236   21   CB  14 13.01900  0.00000  0     3   237   238   239
                                              2   240   241
   237   21  CG1  16 15.03500  0.00000  0     1   238
                                              1   239
   238   21  CG2  16 15.03500  0.00000  1     0
                                              1   239
   239   21    C  12 12.01100  0.45000  0     4   240   241   242   243
                                              2   244   248
   240   21    O   1 15.99940 -0.45000  1     1   241
                                              2   242   243
   241   22    N   6 14.00670 -0.31000  0     4   242   243   244   248
                                              3   245   249   250
   242   22    H  21  1.00800  0.31000  1     1   243
                                              2   244   248
   243   22   CA  14 13.01900  0.00000  0     5   244   245   248   249   250
                                              4   246   247   251   252
   244   22   CB  15 14.02700  0.00000  1     4   245   246   247   248
                                              2   249   250
   245   22   CG  14 13.01900  0.00000  0     2   246   247
                                              1   248
   246   22  CD1  16 15.03500  0.00000  0     1   247
                                              0
   247   22  CD2  16 15.03500  0.00000  1     0
                                              0
   248   22    C  12 12.01100  0.45000  0     4   249   250   251   252
                                              2   253   257
   249   22    O   1 15.99940 -0.45000  1     1   250
                                              2   251   252
   250   23    N   6 14.00670 -0.31000  0     4   251   252   253   257
                                              3   254   258   259
   251   23    H  21  1.00800  0.31000  1     1   252
                                              2   253   257
   252   23   CA  14 13.01900  0.00000  0     5   253   254   257   258   259
                                              4   255   256   260   261
   253   23   CB  15 14.02700  0.00000  1     4   254   255   256   257
                                              2   258   259
   254   23   CG  14 13.01900  0.00000  0     2   255   256
                                              1   257
   255   23  CD1  16 15.03500  0.00000  0     1   256
                                              0
   256   23  CD2  16 15.03500  0.00000  1     0
                                              0
   257   23    C  12 12.01100  0.45000  0     4   258   259   260   261
                                              2   262   263
   258   23    O   1 15.99940 -0.45000  1     1   259
                                              2   260   261
   259   24    N   6 14.00670 -0.31000  0     4   260   261   262   263
                                              2   264   265
   260   24    H  21  1.00800  0.31000  1     1   261
                                              2   262   263
   261   24   CA  14 13.01900  0.00000  0     4   262   263   264   265
                                              2   266   267
   262   24   CB  16 15.03500  0.00000  1     1   263
                                              2   264   265
   263   24    C  12 12.01100  0.45000  0     4   264   265   266   267
                                              2   268   271
   264   24    O   1 15.99940 -0.45000  1     1   265
                                              2   266   267
   265   25    N   6 14.00670 -0.31000  0     4   266   267   268   271
                                              3   269   272   273
   266   25    H  21  1.00800  0.31000  1     1   267
                                              2   268   271
   267   25   CA  14 13.01900  0.00000  1     5   268   269   271   272   273
                                              3   270   274   275
   268   25   CB  15 14.02700  0.26600  0     3   269   270   271
                                              2   272   273
   269   25   OG   3 15.99940 -0.67400  0     1   270
                                              1   271
   270   25   HG  21  1.00800  0.40800  1     0
                                              0
   271   25    C  12 12.01100  0.45000  0     4   272   273   274   275
                                              2   276   280
   272   25    O   1 15.99940 -0.45000  1     1   273
                                              2   274   275
   273   26    N   6 14.00670 -0.31000  0     4   274   275   276   280
                                              3   277   281   282
   274   26    H  21  1.00800  0.31000  1     1   275
                                              2   276   280
   275   26   CA  14 13.01900  0.00000  1     5   276   277   280   281   282
                                              4   278   279   283   284
   276   26   CB  15 14.02700  0.16000  0     4   277   278   279   280
                                              2   281   282
   277   26   CG  12 12.01100  0.27000  0     2   278   279
                                              1   280
   278   26  OD1   2 15.99940 -0.71500  0     1   279
                                              0
   279   26  OD2   2 15.99940 -0.71500  1     0
                                              0
   280   26    C  12 12.01100  0.45000  0     4   281   282   283   284
                                              2   285   288
   281   26    O   1 15.99940 -0.45000  1     1   282
                                              2   283   284
   282   27    N   6 14.00670 -0.31000  0     4   283   284   285   288
                                              4   286   287   289   290
   283   27    H  21  1.00800  0.31000  1     1   284
                                              2   285   288
   284   27   CA  14 13.01900  0.00000  0     6   285   286   287   288   289   290
                                              2   291   292
   285   27   CB  14 13.01900  0.00000  0     3   286   287   288
                                              2   289   290
   286   27  CG1  16 15.03500  0.00000  0     1   287
                                              1   288
   287   27  CG2  16 15.03500  0.00000  1     0
                                              1   288
   288   27    C  12 12.01100  0.45000  0     4   289   290   291   292
                                              2   293   305
   289   27    O   1 15.99940 -0.45000  1     1   290
                                              2   291   292
   290   28    N   6 14.00670 -0.31000  0     4   291   292   293   305
                                              3   294   306   307
   291   28    H  21  1.00800  0.31000  1     1   292
                                              2   293   305
   292   28   CA  14 13.01900  0.00000  0     5   293   294   305   306   307
                                              3   295   308   309
   293   28   CB  15 14.02700  0.00000  0     3   294   295   305
                                              3   296   306   307
   294   28   CG  15 14.02700  0.00000  1     2   295   296
                                              3   297   298   305
   295   28   CD  15 14.02700  0.09000  0     3   296   297   298
                                              2   299   302
   296   28   NE  11 14.00670 -0.10500  0     4   297   298   299   302
                                              4   300   301   303   304
   297   28   HE  21  1.00800  0.34500  0     1   298
                                              2   299   302
   298   28   CZ  12 12.01100  0.01000  0     6   299   300   301   302   303   304
                                              0
   299   28  NH1  10 14.00670 -0.36000  0     3   300   301   302
                                              2   303   304
   300   28 HH11  21  1.00800  0.34500  0     1   301
                                              1   302
   301   28 HH12  21  1.00800  0.34500  0     0
                                              1   302
   302   28  NH2  10 14.00670 -0.36000  0     2   303   304
                                              0
   303   28 HH21  21  1.00800  0.34500  0     1   304
                                              0
   304   28 HH22  21  1.00800  0.34500  1     0
                                              0
   305   28    C  12 12.01100  0.45000  0     4   306   307   308   309
                                              2   310   315
   306   28    O   1 15.99940 -0.45000  1     1   307
                                              2   308   309
   307   29    N   6 14.00670 -0.31000  0     4   308   309   310   315
                                              3   311   316   317
   308   29    H  21  1.00800  0.31000  1     1   309
                                              2   310   315
   309   29   CA  14 13.01900  0.00000  0     5   310   311   315   316   317
                                              3   312   318   319
   310   29   CB  15 14.02700  0.00000  1     3   311   312   315
                                              4   313   314   316   317
   311   29   CG  15 14.02700  0.16000  0     3   312   313   314
                                              1   315
   312   29   CD  12 12.01100  0.27000  0     2   313   314
                                              0
   313   29  OE1   2 15.99940 -0.71500  0     1   314
                                              0
   314   29  OE2   2 15.99940 -0.71500  1     0
                                              0
   315   29    C  12 12.01100  0.45000  0     4   316   317   318   319
                                              2   320   328
   316   29    O   1 15.99940 -0.45000  1     1   317
                                              2   318   319
   317   30    N   6 14.00670 -0.31000  0     4   318   319   320   328
                                              3   321   329   330
   318   30    H  21  1.00800  0.31000  1     1   319
                                              2   320   328
   319   30   CA  14 13.01900  0.00000  0     5   320   321   328   329   330
                                              3   322   331   332
   320   30   CB  15 14.02700  0.00000  1     3   321   322   328
                                              3   323   329   330
   321   30   CG  15 14.02700  0.00000  0     2   322   323
                                              2   324   328
   322   30   CD  15 14.02700  0.00000  1     2   323   324
                                              3   325   326   327
   323   30   CE  15 14.02700  0.20000  0     4   324   325   326   327
                                              0
   324   30   NZ   8 14.00670  0.05000  0     3   325   326   327
                                              0
   325   30  HZ1  21  1.00800  0.25000  0     2   326   327
                                              0
   326   30  HZ2  21  1.00800  0.25000  0     1   327
                                              0
   327   30  HZ3  21  1.00800  0.25000  1     0
                                              0
   328   30    C  12 12.01100  0.45000  0     4   329   330   331   332
                                              2   333   337
   329   30    O   1 15.99940 -0.45000  1     1   330
                                              2   331   332
   330   31    N   6 14.00670 -0.31000  0     4   331   332   333   337
                                              4   334   336   338   339
   331   31    H  21  1.00800  0.31000  1     1   332
                                              2   333   337
   332   31   CA  14 13.01900  0.00000  1     6   333   334   336   337   338   339
                                              3   335   340   341
   333   31   CB  14 13.01900  0.26600  0     4   334   335   336   337
                                              2   338   339
   334   31  OG1   3 15.99940 -0.67400  0     2   335   336
                                              1   337
   335   31  HG1  21  1.00800  0.40800  1     0
                                              1   336
   336   31  CG2  16 15.03500  0.00000  1     0
                                              1   337
   337   31    C  12 12.01100  0.45000  0     4   338   339   340   341
                                              2   342   347
   338   31    O   1 15.99940 -0.45000  1     1   339
                                              2   340   341
   339   32    N   6 14.00670 -0.31000  0     4   340   341   342   347
                                              3   343   348   349
   340   32    H  21  1.00800  0.31000  1     1   341
                                              2   342   347
   341   32   CA  14 13.01900  0.00000  0     5   342   343   347   348   349
                                              3   344   350   351
   342   32   CB  15 14.02700  0.00000  1     3   343   344   347
                                              4   345   346   348   349
   343   32   CG  15 14.02700  0.16000  0     3   344   345   346
                                              1   347
   344   32   CD  12 12.01100  0.27000  0     2   345   346
                                              0
   345   32  OE1   2 15.99940 -0.71500  0     1   346
                                              0
   346   32  OE2   2 15.99940 -0.71500  1     0
                                              0
   347   32    C  12 12.01100  0.45000  0     4   348   349   350   351
                                              2   352   357
   348   32    O   1 15.99940 -0.45000  1     1   349
                                              2   350   351
   349   33    N   6 14.00670 -0.31000  0     4   350   351   352   357
                                              3   353   358   359
   350   33    H  21  1.00800  0.31000  1     1   351
                                              2   352   357
   351   33   CA  14 13.01900  0.00000  0     5   352   353   357   358   359
                                              3   354   360   361
   352   33   CB  15 14.02700  0.00000  1     3   353   354   357
                                              4   355   356   358   359
   353   33   CG  15 14.02700  0.16000  0     3   354   355   356
                                              1   357
   354   33   CD  12 12.01100  0.27000  0     2   355   356
                                              0
   355   33  OE1   2 15.99940 -0.71500  0     1   356
                                              0
   356   33  OE2   2 15.99940 -0.71500  1     0
                                              0
   357   33    C  12 12.01100  0.45000  0     4   358   359   360   361
                                              2   362   368
   358   33    O   1 15.99940 -0.45000  1     1   359
                                              2   360   361
   359   34    N   6 14.00670 -0.31000  0     4   360   361   362   368
                                              3   363   369   370
   360   34    H  21  1.00800  0.31000  1     1   361
                                              2   362   368
   361   34   CA  14 13.01900  0.00000  0     5   362   363   368   369   370
                                              4   364   365   371   372
   362   34   CB  15 14.02700  0.00000  1     4   363   364   365   368
                                              4   366   367   369   370
   363   34   CG  12 12.01100  0.29000  0     4   364   365   366   367
                                              1   368
   364   34  OD1   1 15.99940 -0.45000  0     1   365
                                              2   366   367
   365   34  ND2   7 14.00670 -0.72000  0     2   366   367
                                              0
   366   34 HD21  21  1.00800  0.44000  0     1   367
                                              0
   367   34 HD22  21  1.00800  0.44000  1     0
                                              0
   368   34    C  12 12.01100  0.45000  0     4   369   370   371   372
                                              2   373   376
   369   34    O   1 15.99940 -0.45000  1     1   370
                                              2   371   372
   370   35    N   6 14.00670 -0.31000  0     4   371   372   373   376
                                              3   374   377   378
   371   35    H  21  1.00800  0.31000  1     1   372
                                              2   373   376
   372   35   CA  14 13.01900  0.00000  1     5   373   374   376   377   378
                                              3   375   379   380
   373   35   CB  15 14.02700  0.26600  0     3   374   375   376
                                              2   377   378
   374   35   OG   3 15.99940 -0.67400  0     1   375
                                              1   376
   375   35   HG  21  1.00800  0.40800  1     0
                                              0
   376   35    C  12 12.01100  0.45000  0     4   377   378   379   380
                                              2   381   384
   377   35    O   1 15.99940 -0.45000  1     1   378
                                              2   379   380
   378   36    N   6 14.00670 -0.31000  0     4   379   380   381   384
                                              3   382   385   386
   379   36    H  21  1.00800  0.31000  1     1   380
                                              2   381   384
   380   36   CA  14 13.01900  0.00000  1     5   381   382   384   385   386
                                              3   383   387   388
   381   36   CB  15 14.02700  0.26600  0     3   382   383   384
                                              2   385   386
   382   36   OG   3 15.99940 -0.67400  0     1   383
                                              1   384
   383   36   HG  21  1.00800  0.40800  1     0
                                              0
   384   36    C  12 12.01100  0.45000  0     4   385   386   387   388
                                              2   389   393
   385   36    O   1 15.99940 -0.45000  1     1   386
                                              2   387   388
   386   37    N   6 14.00670 -0.31000  0     4   387   388   389   393
                                              3   390   394   395
   387   37    H  21  1.00800  0.31000  1     1   388
                                              2   389   393
   388   37   CA  14 13.01900  0.00000  0     5   389   390   393   394   395
                                              3   391   396   397
   389   37   CB  15 14.02700  0.00000  1     3   390   391   393
                                              3   392   394   395
   390   37   CG  15 14.02700  0.24100  0     2   391   392
                                              1   393
   391   37   SD  23 32.06000 -0.48200  0     1   392
                                              0
   392   37   CE  16 15.03500  0.24100  1     0
                                              0
   393   37    C  12 12.01100  0.45000  0     4   394   395   396   397
                                              2   398   410
   394   37    O   1 15.99940 -0.45000  1     1   395
                                              2   396   397
   395   38    N   6 14.00670 -0.31000  0     4   396   397   398   410
                                              3   399   411   412
   396   38    H  21  1.00800  0.31000  1     1   397
                                              2   398   410
   397   38   CA  14 13.01900  0.00000  0     5   398   399   410   411   412
                                              3   400   413   414
   398   38   CB  15 14.02700  0.00000  0     3   399   400   410
                                              3   401   411   412
   399   38   CG  15 14.02700  0.00000  1     2   400   401
                                              3   402   403   410
   400   38   CD  15 14.02700  0.09000  0     3   401   402   403
                                              2   404   407
   401   38   NE  11 14.00670 -0.10500  0     4   402   403   404   407
                                              4   405   406   408   409
   402   38   HE  21  1.00800  0.34500  0     1   403
                                              2   404   407
   403   38   CZ  12 12.01100  0.01000  0     6   404   405   406   407   408   409
                                              0
   404   38  NH1  10 14.00670 -0.36000  0     3   405   406   407
                                              2   408   409
   405   38 HH11  21  1.00800  0.34500  0     1   406
                                              1   407
   406   38 HH12  21  1.00800  0.34500  0     0
                                              1   407
   407   38  NH2  10 14.00670 -0.36000  0     2   408   409
                                              0
   408   38 HH21  21  1.00800  0.34500  0     1   409
                                              0
   409   38 HH22  21  1.00800  0.34500  1     0
                                              0
   410   38    C  12 12.01100  0.45000  0     4   411   412   413   414
                                              2   415   418
   411   38    O   1 15.99940 -0.45000  1     1   412
                                              2   413   414
   412   39    N   6 14.00670 -0.31000  0     4   413   414   415   418
                                              4   416   417   419   420
   413   39    H  21  1.00800  0.31000  1     1   414
                                              2   415   418
   414   39   CA  14 13.01900  0.00000  0     6   415   416   417   418   419   420
                                              2   421   422
   415   39   CB  14 13.01900  0.00000  0     3   416   417   418
                                              2   419   420
   416   39  CG1  16 15.03500  0.00000  0     1   417
                                              1   418
   417   39  CG2  16 15.03500  0.00000  1     0
                                              1   418
   418   39    C  12 12.01100  0.45000  0     4   419   420   421   422
                                              2   423   435
   419   39    O   1 15.99940 -0.45000  1     1   420
                                              2   421   422
   420   40    N   6 14.00670 -0.31000  0     4   421   422   423   435
                                              3   424   436   437
   421   40    H  21  1.00800  0.31000  1     1   422
                                              2   423   435
   422   40   CA  14 13.01900  0.00000  0     5   423   424   435   436   437
                                              4   425   427   438   439
   423   40   CB  15 14.02700  0.00000  0     8   424   425   426   427   428   429
                                                  431   435
                                              2   436   437
   424   40   CG  12 12.01100  0.00000  1     9   425   426   427   428   429   430
                                                  431   432   433
                                              1   435
   425   40  CD1  12 12.01100 -0.14000  0     8   426   427   428   429   430   431
                                                  433   434
                                              0
   426   40  HD1  20  1.00800  0.14000  1     4   427   429   430   433
                                              0
   427   40  CD2  12 12.01100 -0.14000  0     6   428   429   431   432   433   434
                                              0
   428   40  HD2  20  1.00800  0.14000  1     3   431   432   433
                                              0
   429   40  CE1  12 12.01100 -0.14000  0     5   430   431   432   433   434
                                              0
   430   40  HE1  20  1.00800  0.14000  1     3   431   433   434
                                              0
   431   40  CE2  12 12.01100 -0.14000  0     3   432   433   434
                                              0
   432   40  HE2  20  1.00800  0.14000  1     2   433   434
                                              0
   433   40   CZ  12 12.01100 -0.14000  0     1   434
                                              0
   434   40   HZ  20  1.00800  0.14000  1     0
                                              0
   435   40    C  12 12.01100  0.45000  0     4   436   437   438   439
                                              2   440   443
   436   40    O   1 15.99940 -0.45000  1     1   437
                                              2   438   439
   437   41    N   6 14.00670 -0.31000  0     4   438   439   440   443
                                              4   441   442   444   445
   438   41    H  21  1.00800  0.31000  1     1   439
                                              2   440   443
   439   41   CA  14 13.01900  0.00000  0     6   440   441   442   443   444   445
                                              2   446   447
   440   41   CB  14 13.01900  0.00000  0     3   441   442   443
                                              2   444   445
   441   41  CG1  16 15.03500  0.00000  0     1   442
                                              1   443
   442   41  CG2  16 15.03500  0.00000  1     0
                                              1   443
   443   41    C  12 12.01100  0.45000  0     4   444   445   446   447
                                              2   448   454
   444   41    O   1 15.99940 -0.45000  1     1   445
                                              2   446   447
   445   42    N   6 14.00670 -0.31000  0     4   446   447   448   454
                                              3   449   455   456
   446   42    H  21  1.00800  0.31000  1     1   447
                                              2   448   454
   447   42   CA  14 13.01900  0.00000  0     5   448   449   454   455   456
                                              4   450   451   457   458
   448   42   CB  15 14.02700  0.00000  1     4   449   450   451   454
                                              4   452   453   455   456
   449   42   CG  12 12.01100  0.29000  0     4   450   451   452   453
                                              1   454
   450   42  OD1   1 15.99940 -0.45000  0     1   451
                                              2   452   453
   451   42  ND2   7 14.00670 -0.72000  0     2   452   453
                                              0
   452   42 HD21  21  1.00800  0.44000  0     1   453
                                              0
   453   42 HD22  21  1.00800  0.44000  1     0
                                              0
   454   42    C  12 12.01100  0.45000  0     4   455   456   457   458
                                              2   459   468
   455   42    O   1 15.99940 -0.45000  1     1   456
                                              2   457   458
   456   43    N   6 14.00670 -0.31000  0     4   457   458   459   468
                                              3   460   469   470
   457   43    H  21  1.00800  0.31000  1     1   458
                                              2   459   468
   458   43   CA  14 13.01900  0.00000  0     5   459   460   468   469   470
                                              4   461   462   471   472
   459   43   CB  15 14.02700  0.00000  1     7   460   461   462   463   464   466
                                                  468
                                              2   469   470
   460   43   CG  12 12.01100  0.00000  0     7   461   462   463   464   465   466
                                                  467
                                              1   468
   461   43  ND1   9 14.00670 -0.54000  0     6   462   463   464   465   466   467
                                              0
   462   43  CD2  12 12.01100  0.00000  0     5   463   464   465   466   467
                                              0
   463   43  HD2  20  1.00800  0.14000  0     3   464   466   467
                                              0
   464   43  CE1  12 12.01100  0.00000  0     3   465   466   467
                                              0
   465   43  HE1  20  1.00800  0.14000  0     2   466   467
                                              0
   466   43  NE2   9 14.00670 -0.05000  0     1   467
                                              0
   467   43  HE2  21  1.00800  0.31000  1     0
                                              0
   468   43    C  12 12.01100  0.45000  0     4   469   470   471   472
                                              2   473   477
   469   43    O   1 15.99940 -0.45000  1     1   470
                                              2   471   472
   470   44    N   6 14.00670 -0.31000  0     4   471   472   473   477
                                              4   474   475   478   479
   471   44    H  21  1.00800  0.31000  1     1   472
                                              2   473   477
   472   44   CA  14 13.01900  0.00000  1     6   473   474   475   477   478   479
                                              3   476   480   481
   473   44   CB  14 13.01900  0.00000  0     4   474   475   476   477
                                              2   478   479
   474   44  CG1  15 14.02700  0.00000  0     2   475   476
                                              1   477
   475   44  CG2  16 15.03500  0.00000  0     0
                                              2   476   477
   476   44   CD  16 15.03500  0.00000  1     0
                                              0
   477   44    C  12 12.01100  0.45000  0     4   478   479   480   481
                                              2   482   487
   478   44    O   1 15.99940 -0.45000  1     1   479
                                              2   480   481
   479   45    N   6 14.00670 -0.31000  0     4   480   481   482   487
                                              3   483   488   489
   480   45    H  21  1.00800  0.31000  1     1   481
                                              2   482   487
   481   45   CA  14 13.01900  0.00000  0     5   482   483   487   488   489
                                              3   484   490   491
   482   45   CB  15 14.02700  0.00000  1     3   483   484   487
                                              4   485   486   488   489
   483   45   CG  15 14.02700  0.16000  0     3   484   485   486
                                              1   487
   484   45   CD  12 12.01100  0.27000  0     2   485   486
                                              0
   485   45  OE1   2 15.99940 -0.71500  0     1   486
                                              0
   486   45  OE2   2 15.99940 -0.71500  1     0
                                              0
   487   45    C  12 12.01100  0.45000  0     4   488   489   490   491
                                              2   492   495
   488   45    O   1 15.99940 -0.45000  1     1   489
                                              2   490   491
   489   46    N   6 14.00670 -0.31000  0     4   490   491   492   495
                                              4   493   494   496   497
   490   46    H  21  1.00800  0.31000  1     1   491
                                              2   492   495
   491   46   CA  14 13.01900  0.00000  0     6   492   493   494   495   496   497
                                              2   498   499
   492   46   CB  14 13.01900  0.00000  0     3   493   494   495
                                              2   496   497
   493   46  CG1  16 15.03500  0.00000  0     1   494
                                              1   495
   494   46  CG2  16 15.03500  0.00000  1     0
                                              1   495
   495   46    C  12 12.01100  0.45000  0     4   496   497   498   499
                                              2   500   504
   496   46    O   1 15.99940 -0.45000  1     1   497
                                              2   498   499
   497   47    N   6 14.00670 -0.31000  0     4   498   499   500   504
                                              3   501   505   506
   498   47    H  21  1.00800  0.31000  1     1   499
                                              2   500   504
   499   47   CA  14 13.01900  0.00000  0     5   500   501   504   505   506
                                              4   502   503   507   508
   500   47   CB  15 14.02700  0.00000  1     4   501   502   503   504
                                              2   505   506
   501   47   CG  14 13.01900  0.00000  0     2   502   503
                                              1   504
   502   47  CD1  16 15.03500  0.00000  0     1   503
                                              0
   503   47  CD2  16 15.03500  0.00000  1     0
                                              0
   504   47    C  12 12.01100  0.45000  0     4   505   506   507   508
                                              2   509   512
   505   47    O   1 15.99940 -0.45000  1     1   506
                                              2   507   508
   506   48    N   6 14.00670 -0.31000  0     4   507   508   509   512
                                              3   510   513   514
   507   48    H  21  1.00800  0.31000  1     1   508
                                              2   509   512
   508   48   CA  14 13.01900  0.00000  1     5   509   510   512   513   514
                                              3   511   515   516
   509   48   CB  15 14.02700  0.26600  0     3   510   511   512
                                              2   513   514
   510   48   OG   3 15.99940 -0.67400  0     1   511
                                              1   512
   511   48   HG  21  1.00800  0.40800  1     0
                                              0
   512   48    C  12 12.01100  0.45000  0     4   513   514   515   516
                                              2   517   522
   513   48    O   1 15.99940 -0.45000  1     1   514
                                              2   515   516
   514   49    N   6 14.00670 -0.31000  0     4   515   516   517   522
                                              3   518   523   524
   515   49    H  21  1.00800  0.31000  1     1   516
                                              2   517   522
   516   49   CA  14 13.01900  0.00000  1     5   517   518   522   523   524
                                              4   519   520   525   526
   517   49   CB  15 14.02700  0.00000  1     4   518   519   520   522
                                              4   521   523   524  1927
   518   49   CG  12 12.01100  0.45000  0     4   519   520   521  1927
                                              3   522  1917  1926
   519   49  OD1   1 15.99940 -0.45000  1     1   520
                                              2   521  1927
   520   49  ND2   6 14.00670 -0.31000  0     4   521  1917  1926  1927
                                              3  1914  1918  1925
   521   49 HD21  21  1.00800  0.31000  1     2  1926  1927
                                              1  1917
   522   49    C  12 12.01100  0.45000  0     4   523   524   525   526
                                              2   527   530
   523   49    O   1 15.99940 -0.45000  1     1   524
                                              2   525   526
   524   50    N   6 14.00670 -0.31000  0     4   525   526   527   530
                                              3   528   531   532
   525   50    H  21  1.00800  0.31000  1     1   526
                                              2   527   530
   526   50   CA  14 13.01900  0.00000  1     5   527   528   530   531   532
                                              3   529   533   534
   527   50   CB  15 14.02700  0.26600  0     3   528   529   530
                                              2   531   532
   528   50   OG   3 15.99940 -0.67400  0     1   529
                                              1   530
   529   50   HG  21  1.00800  0.40800  1     0
                                              0
   530   50    C  12 12.01100  0.45000  0     4   531   532   533   534
                                              2   535   538
   531   50    O   1 15.99940 -0.45000  1     1   532
                                              2   533   534
   532   51    N   6 14.00670 -0.31000  0     4   533   534   535   538
                                              3   536   539   540
   533   51    H  21  1.00800  0.31000  1     1   534
                                              2   535   538
   534   51   CA  14 13.01900  0.00000  1     5   535   536   538   539   540
                                              3   537   541   542
   535   51   CB  15 14.02700  0.26600  0     3   536   537   538
                                              2   539   540
   536   51   OG   3 15.99940 -0.67400  0     1   537
                                              1   538
   537   51   HG  21  1.00800  0.40800  1     0
                                              0
   538   51    C  12 12.01100  0.45000  0     4   539   540   541   542
                                              2   543   547
   539   51    O   1 15.99940 -0.45000  1     1   540
                                              2   541   542
   540   52    N   6 14.00670 -0.31000  0     4   541   542   543   547
                                              3   544   548   549
   541   52    H  21  1.00800  0.31000  1     1   542
                                              2   543   547
   542   52   CA  14 13.01900  0.00000  0     5   543   544   547   548   549
                                              4   545   546   550   551
   543   52   CB  15 14.02700  0.00000  1     4   544   545   546   547
                                              2   548   549
   544   52   CG  14 13.01900  0.00000  0     2   545   546
                                              1   547
   545   52  CD1  16 15.03500  0.00000  0     1   546
                                              0
   546   52  CD2  16 15.03500  0.00000  1     0
                                              0
   547   52    C  12 12.01100  0.45000  0     4   548   549   550   551
                                              2   552   556
   548   52    O   1 15.99940 -0.45000  1     1   549
                                              2   550   551
   549   53    N   6 14.00670 -0.31000  0     4   550   551   552   556
                                              3   553   557   558
   550   53    H  21  1.00800  0.31000  1     1   551
                                              2   552   556
   551   53   CA  14 13.01900  0.00000  0     5   552   553   556   557   558
                                              4   554   555   559   560
   552   53   CB  15 14.02700  0.00000  1     4   553   554   555   556
                                              2   557   558
   553   53   CG  14 13.01900  0.00000  0     2   554   555
                                              1   556
   554   53  CD1  16 15.03500  0.00000  0     1   555
                                              0
   555   53  CD2  16 15.03500  0.00000  1     0
                                              0
   556   53    C  12 12.01100  0.45000  0     4   557   558   559   560
                                              2   561   573
   557   53    O   1 15.99940 -0.45000  1     1   558
                                              2   559   560
   558   54    N   6 14.00670 -0.31000  0     4   559   560   561   573
                                              3   562   574   575
   559   54    H  21  1.00800  0.31000  1     1   560
                                              2   561   573
   560   54   CA  14 13.01900  0.00000  0     5   561   562   573   574   575
                                              4   563   565   576   577
   561   54   CB  15 14.02700  0.00000  0     8   562   563   564   565   566   567
                                                  569   573
                                              2   574   575
   562   54   CG  12 12.01100  0.00000  1     9   563   564   565   566   567   568
                                                  569   570   571
                                              1   573
   563   54  CD1  12 12.01100 -0.14000  0     8   564   565   566   567   568   569
                                                  571   572
                                              0
   564   54  HD1  20  1.00800  0.14000  1     4   565   567   568   571
                                              0
   565   54  CD2  12 12.01100 -0.14000  0     6   566   567   569   570   571   572
                                              0
   566   54  HD2  20  1.00800  0.14000  1     3   569   570   571
                                              0
   567   54  CE1  12 12.01100 -0.14000  0     5   568   569   570   571   572
                                              0
   568   54  HE1  20  1.00800  0.14000  1     3   569   571   572
                                              0
   569   54  CE2  12 12.01100 -0.14000  0     3   570   571   572
                                              0
   570   54  HE2  20  1.00800  0.14000  1     2   571   572
                                              0
   571   54   CZ  12 12.01100 -0.14000  0     1   572
                                              0
   572   54   HZ  20  1.00800  0.14000  1     0
                                              0
   573   54    C  12 12.01100  0.45000  0     4   574   575   576   577
                                              2   578   584
   574   54    O   1 15.99940 -0.45000  1     1   575
                                              2   576   577
   575   55    N   6 14.00670 -0.31000  0     4   576   577   578   584
                                              3   579   585   586
   576   55    H  21  1.00800  0.31000  1     1   577
                                              2   578   584
   577   55   CA  14 13.01900  0.00000  0     5   578   579   584   585   586
                                              4   580   581   587   588
   578   55   CB  15 14.02700  0.00000  1     4   579   580   581   584
                                              4   582   583   585   586
   579   55   CG  12 12.01100  0.29000  0     4   580   581   582   583
                                              1   584
   580   55  OD1   1 15.99940 -0.45000  0     1   581
                                              2   582   583
   581   55  ND2   7 14.00670 -0.72000  0     2   582   583
                                              0
   582   55 HD21  21  1.00800  0.44000  0     1   583
                                              0
   583   55 HD22  21  1.00800  0.44000  1     0
                                              0
   584   55    C  12 12.01100  0.45000  0     4   585   586   587   588
                                              2   589   593
   585   55    O   1 15.99940 -0.45000  1     1   586
                                              2   587   588
   586   56    N   6 14.00670 -0.31000  0     4   587   588   589   593
                                              3   590   594   595
   587   56    H  21  1.00800  0.31000  1     1   588
                                              2   589   593
   588   56   CA  14 13.01900  0.00000  0     5   589   590   593   594   595
                                              3   591   596   597
   589   56   CB  15 14.02700  0.00000  1     3   590   591   593
                                              3   592   594   595
   590   56   CG  15 14.02700  0.24100  0     2   591   592
                                              1   593
   591   56   SD  23 32.06000 -0.48200  0     1   592
                                              0
   592   56   CE  16 15.03500  0.24100  1     0
                                              0
   593   56    C  12 12.01100  0.45000  0     4   594   595   596   597
                                              2   598   608
   594   56    O   1 15.99940 -0.45000  1     1   595
                                              2   596   597
   595   57    N   6 14.00670 -0.31000  0     4   596   597   598   608
                                              3   599   609   610
   596   57    H  21  1.00800  0.31000  1     1   597
                                              2   598   608
   597   57   CA  14 13.01900  0.00000  0     5   598   599   608   609   610
                                              4   600   602   611   612
   598   57   CB  15 14.02700  0.00000  1     8   599   600   601   602   603   604
                                                  606   608
                                              2   609   610
   599   57   CG  12 12.01100  0.14000  0     8   600   601   602   603   604   605
                                                  606   607
                                              1   608
   600   57  ND1   9 14.00670 -0.03000  0     7   601   602   603   604   605   606
                                                  607
                                              0
   601   57  HD1  21  1.00800  0.32000  0     4   602   604   605   606
                                              0
   602   57  CD2  12 12.01100  0.00000  0     5   603   604   605   606   607
                                              0
   603   57  HD2  20  1.00800  0.14000  0     3   604   606   607
                                              0
   604   57  CE1  12 12.01100  0.00000  0     3   605   606   607
                                              0
   605   57  HE1  20  1.00800  0.14000  0     2   606   607
                                              0
   606   57  NE2   9 14.00670 -0.03000  0     1   607
                                              0
   607   57  HE2  21  1.00800  0.32000  1     0
                                              0
   608   57    C  12 12.01100  0.45000  0     4   609   610   611   612
                                              2   613   617
   609   57    O   1 15.99940 -0.45000  1     1   610
                                              2   611   612
   610   58    N   6 14.00670 -0.31000  0     4   611   612   613   617
                                              4   614   615   618   619
   611   58    H  21  1.00800  0.31000  1     1   612
                                              2   613   617
   612   58   CA  14 13.01900  0.00000  1     6   613   614   615   617   618   619
                                              3   616   620   621
   613   58   CB  14 13.01900  0.00000  0     4   614   615   616   617
                                              2   618   619
   614   58  CG1  15 14.02700  0.00000  0     2   615   616
                                              1   617
   615   58  CG2  16 15.03500  0.00000  0     0
                                              2   616   617
   616   58   CD  16 15.03500  0.00000  1     0
                                              0
   617   58    C  12 12.01100  0.45000  0     4   618   619   620   621
                                              2   622   630
   618   58    O   1 15.99940 -0.45000  1     1   619
                                              2   620   621
   619   59    N   6 14.00670 -0.31000  0     4   620   621   622   630
                                              3   623   631   632
   620   59    H  21  1.00800  0.31000  1     1   621
                                              2   622   630
   621   59   CA  14 13.01900  0.00000  0     5   622   623   630   631   632
                                              3   624   633   634
   622   59   CB  15 14.02700  0.00000  1     3   623   624   630
                                              3   625   631   632
   623   59   CG  15 14.02700  0.00000  0     2   624   625
                                              2   626   630
   624   59   CD  15 14.02700  0.00000  1     2   625   626
                                              3   627   628   629
   625   59   CE  15 14.02700  0.20000  0     4   626   627   628   629
                                              0
   626   59   NZ   8 14.00670  0.05000  0     3   627   628   629
                                              0
   627   59  HZ1  21  1.00800  0.25000  0     2   628   629
                                              0
   628   59  HZ2  21  1.00800  0.25000  0     1   629
                                              0
   629   59  HZ3  21  1.00800  0.25000  1     0
                                              0
   630   59    C  12 12.01100  0.45000  0     4   631   632   633   634
                                              2   635   638
   631   59    O   1 15.99940 -0.45000  1     1   632
                                              2   633   634
   632   60    N   6 14.00670 -0.31000  0     4   633   634   635   638
                                              4   636   637   639   640
   633   60    H  21  1.00800  0.31000  1     1   634
                                              2   635   638
   634   60   CA  14 13.01900  0.00000  0     6   635   636   637   638   639   640
                                              2   641   642
   635   60   CB  14 13.01900  0.00000  0     3   636   637   638
                                              2   639   640
   636   60  CG1  16 15.03500  0.00000  0     1   637
                                              1   638
   637   60  CG2  16 15.03500  0.00000  1     0
                                              1   638
   638   60    C  12 12.01100  0.45000  0     4   639   640   641   642
                                              2   643   647
   639   60    O   1 15.99940 -0.45000  1     1   640
                                              2   641   642
   640   61    N   6 14.00670 -0.31000  0     4   641   642   643   647
                                              3   644   648   649
   641   61    H  21  1.00800  0.31000  1     1   642
                                              2   643   647
   642   61   CA  14 13.01900  0.00000  1     5   643   644   647   648   649
                                              4   645   646   650   651
   643   61   CB  15 14.02700  0.16000  0     4   644   645   646   647
                                              2   648   649
   644   61   CG  12 12.01100  0.27000  0     2   645   646
                                              1   647
   645   61  OD1   2 15.99940 -0.71500  0     1   646
                                              0
   646   61  OD2   2 15.99940 -0.71500  1     0
                                              0
   647   61    C  12 12.01100  0.45000  0     4   648   649   650   651
                                              1   652
   648   61    O   1 15.99940 -0.45000  1     1   649
                                              2   650   651
   649   62    N   6 14.00670 -0.31000  0     3   650   651   652
                                              2   653   654
   650   62    H  21  1.00800  0.31000  1     1   651
                                              1   652
   651   62   CA  15 14.02700  0.00000  1     3   652   653   654
                                              2   655   656
   652   62    C  12 12.01100  0.45000  0     4   653   654   655   656
                                              2   657   665
   653   62    O   1 15.99940 -0.45000  1     1   654
                                              2   655   656
   654   63    N   6 14.00670 -0.31000  0     4   655   656   657   665
                                              3   658   666   667
   655   63    H  21  1.00800  0.31000  1     1   656
                                              2   657   665
   656   63   CA  14 13.01900  0.00000  0     5   657   658   665   666   667
                                              3   659   668   669
   657   63   CB  15 14.02700  0.00000  1     3   658   659   665
                                              3   660   666   667
   658   63   CG  15 14.02700  0.00000  0     2   659   660
                                              2   661   665
   659   63   CD  15 14.02700  0.00000  1     2   660   661
                                              3   662   663   664
   660   63   CE  15 14.02700  0.20000  0     4   661   662   663   664
                                              0
   661   63   NZ   8 14.00670  0.05000  0     3   662   663   664
                                              0
   662   63  HZ1  21  1.00800  0.25000  0     2   663   664
                                              0
   663   63  HZ2  21  1.00800  0.25000  0     1   664
                                              0
   664   63  HZ3  21  1.00800  0.25000  1     0
                                              0
   665   63    C  12 12.01100  0.45000  0     4   666   667   668   669
                                              2   670   672
   666   63    O   1 15.99940 -0.45000  1     1   667
                                              2   668   669
   667   64    N   6 14.00670 -0.31000  0     4   668   669   670   672
                                              3   671   673   674
   668   64    H  21  1.00800  0.31000  1     1   669
                                              2   670   672
   669   64   CA  14 13.01900  0.00000  0     5   670   671   672   673   674
                                              3   675   676  1676
   670   64   CB  15 14.02700  0.00000  0     3   671   672  1676
                                              3   673   674  1675
   671   64   SG  23 32.06000  0.00000  1     2  1675  1676
                                              2   672  1674
   672   64    C  12 12.01100  0.45000  0     4   673   674   675   676
                                              2   677   681
   673   64    O   1 15.99940 -0.45000  1     1   674
                                              2   675   676
   674   65    N   6 14.00670 -0.31000  0     4   675   676   677   681
                                              4   678   680   682   683
   675   65    H  21  1.00800  0.31000  1     1   676
                                              2   677   681
   676   65   CA  14 13.01900  0.00000  1     6   677   678   680   681   682   683
                                              3   679   684   685
   677   65   CB  14 13.01900  0.26600  0     4   678   679   680   681
                                              2   682   683
   678   65  OG1   3 15.99940 -0.67400  0     2   679   680
                                              1   681
   679   65  HG1  21  1.00800  0.40800  1     0
                                              1   680
   680   65  CG2  16 15.03500  0.00000  1     0
                                              1   681
   681   65    C  12 12.01100  0.45000  0     4   682   683   684   685
                                              2   686   691
   682   65    O   1 15.99940 -0.45000  1     1   683
                                              2   684   685
   683   66    N   6 14.00670 -0.31000  0     4   684   685   686   691
                                              3   687   692   693
   684   66    H  21  1.00800  0.31000  1     1   685
                                              2   686   691
   685   66   CA  14 13.01900  0.00000  0     5   686   687   691   692   693
                                              3   688   694   695
   686   66   CB  15 14.02700  0.00000  1     3   687   688   691
                                              4   689   690   692   693
   687   66   CG  15 14.02700  0.16000  0     3   688   689   690
                                              1   691
   688   66   CD  12 12.01100  0.27000  0     2   689   690
                                              0
   689   66  OE1   2 15.99940 -0.71500  0     1   690
                                              0
   690   66  OE2   2 15.99940 -0.71500  1     0
                                              0
   691   66    C  12 12.01100  0.45000  0     4   692   693   694   695
                                              2   696   700
   692   66    O   1 15.99940 -0.45000  1     1   693
                                              2   694   695
   693   67    N   6 14.00670 -0.31000  0     4   694   695   696   700
                                              4   697   698   701   702
   694   67    H  21  1.00800  0.31000  1     1   695
                                              2   696   700
   695   67   CA  14 13.01900  0.00000  1     6   696   697   698   700   701   702
                                              3   699   703   704
   696   67   CB  14 13.01900  0.00000  0     4   697   698   699   700
                                              2   701   702
   697   67  CG1  15 14.02700  0.00000  0     2   698   699
                                              1   700
   698   67  CG2  16 15.03500  0.00000  0     0
                                              2   699   700
   699   67   CD  16 15.03500  0.00000  1     0
                                              0
   700   67    C  12 12.01100  0.45000  0     4   701   702   703   704
                                              2   705   706
   701   67    O   1 15.99940 -0.45000  1     1   702
                                              2   703   704
   702   68    N   6 14.00670 -0.31000  0     4   703   704   705   706
                                              2   707   708
   703   68    H  21  1.00800  0.31000  1     1   704
                                              2   705   706
   704   68   CA  14 13.01900  0.00000  0     4   705   706   707   708
                                              2   709   710
   705   68   CB  16 15.03500  0.00000  1     1   706
                                              2   707   708
   706   68    C  12 12.01100  0.45000  0     4   707   708   709   710
                                              2   711   715
   707   68    O   1 15.99940 -0.45000  1     1   708
                                              2   709   710
   708   69    N   6 14.00670 -0.31000  0     4   709   710   711   715
                                              3   712   716   717
   709   69    H  21  1.00800  0.31000  1     1   710
                                              2   711   715
   710   69   CA  14 13.01900  0.00000  0     5   711   712   715   716   717
                                              4   713   714   718   719
   711   69   CB  15 14.02700  0.00000  1     4   712   713   714   715
                                              2   716   717
   712   69   CG  14 13.01900  0.00000  0     2   713   714
                                              1   715
   713   69  CD1  16 15.03500  0.00000  0     1   714
                                              0
   714   69  CD2  16 15.03500  0.00000  1     0
                                              0
   715   69    C  12 12.01100  0.45000  0     4   716   717   718   719
                                              2   720   723
   716   69    O   1 15.99940 -0.45000  1     1   717
                                              2   718   719
   717   70    N   6 14.00670 -0.31000  0     4   718   719   720   723
                                              4   721   722   724   725
   718   70    H  21  1.00800  0.31000  1     1   719
                                              2   720   723
   719   70   CA  14 13.01900  0.00000  0     6   720   721   722   723   724   725
                                              2   726   727
   720   70   CB  14 13.01900  0.00000  0     3   721   722   723
                                              2   724   725
   721   70  CG1  16 15.03500  0.00000  0     1   722
                                              1   723
   722   70  CG2  16 15.03500  0.00000  1     0
                                              1   723
   723   70    C  12 12.01100  0.45000  0     4   724   725   726   727
                                              2   728   731
   724   70    O   1 15.99940 -0.45000  1     1   725
                                              2   726   727
   725   71    N   6 14.00670 -0.31000  0     4   726   727   728   731
                                              3   729   732   733
   726   71    H  21  1.00800  0.31000  1     1   727
                                              2   728   731
   727   71   CA  14 13.01900  0.00000  1     5   728   729   731   732   733
                                              3   730   734   735
   728   71   CB  15 14.02700  0.26600  0     3   729   730   731
                                              2   732   733
   729   71   OG   3 15.99940 -0.67400  0     1   730
                                              1   731
   730   71   HG  21  1.00800  0.40800  1     0
                                              0
   731   71    C  12 12.01100  0.45000  0     4   732   733   734   735
                                              2   736   740
   732   71    O   1 15.99940 -0.45000  1     1   733
                                              2   734   735
   733   72    N   6 14.00670 -0.31000  0     4   734   735   736   740
                                              3   737   741   742
   734   72    H  21  1.00800  0.31000  1     1   735
                                              2   736   740
   735   72   CA  14 13.01900  0.00000  1     5   736   737   740   741   742
                                              4   738   739   743   744
   736   72   CB  15 14.02700  0.16000  0     4   737   738   739   740
                                              2   741   742
   737   72   CG  12 12.01100  0.27000  0     2   738   739
                                              1   740
   738   72  OD1   2 15.99940 -0.71500  0     1   739
                                              0
   739   72  OD2   2 15.99940 -0.71500  1     0
                                              0
   740   72    C  12 12.01100  0.45000  0     4   741   742   743   744
                                              2   745   753
   741   72    O   1 15.99940 -0.45000  1     1   742
                                              2   743   744
   742   73    N   6 14.00670 -0.31000  0     4   743   744   745   753
                                              3   746   754   755
   743   73    H  21  1.00800  0.31000  1     1   744
                                              2   745   753
   744   73   CA  14 13.01900  0.00000  0     5   745   746   753   754   755
                                              3   747   756   757
   745   73   CB  15 14.02700  0.00000  1     3   746   747   753
                                              3   748   754   755
   746   73   CG  15 14.02700  0.00000  0     2   747   748
                                              2   749   753
   747   73   CD  15 14.02700  0.00000  1     2   748   749
                                              3   750   751   752
   748   73   CE  15 14.02700  0.20000  0     4   749   750   751   752
                                              0
   749   73   NZ   8 14.00670  0.05000  0     3   750   751   752
                                              0
   750   73  HZ1  21  1.00800  0.25000  0     2   751   752
                                              0
   751   73  HZ2  21  1.00800  0.25000  0     1   752
                                              0
   752   73  HZ3  21  1.00800  0.25000  1     0
                                              0
   753   73    C  12 12.01100  0.45000  0     4   754   755   756   757
                                              2   758   762
   754   73    O   1 15.99940 -0.45000  1     1   755
                                              2   756   757
   755   74    N   6 14.00670 -0.31000  0     4   756   757   758   762
                                              4   759   761   763   764
   756   74    H  21  1.00800  0.31000  1     1   757
                                              2   758   762
   757   74   CA  14 13.01900  0.00000  1     6   758   759   761   762   763   764
                                              3   760   765   766
   758   74   CB  14 13.01900  0.26600  0     4   759   760   761   762
                                              2   763   764
   759   74  OG1   3 15.99940 -0.67400  0     2   760   761
                                              1   762
   760   74  HG1  21  1.00800  0.40800  1     0
                                              1   761
   761   74  CG2  16 15.03500  0.00000  1     0
                                              1   762
   762   74    C  12 12.01100  0.45000  0     4   763   764   765   766
                                              2   767   772
   763   74    O   1 15.99940 -0.45000  1     1   764
                                              2   765   766
   764   75    N   6 14.00670 -0.31000  0     4   765   766   767   772
                                              3   768   773   774
   765   75    H  21  1.00800  0.31000  1     1   766
                                              2   767   772
   766   75   CA  14 13.01900  0.00000  0     5   767   768   772   773   774
                                              3   769   775   776
   767   75   CB  15 14.02700  0.00000  1     3   768   769   772
                                              4   770   771   773   774
   768   75   CG  15 14.02700  0.16000  0     3   769   770   771
                                              1   772
   769   75   CD  12 12.01100  0.27000  0     2   770   771
                                              0
   770   75  OE1   2 15.99940 -0.71500  0     1   771
                                              0
   771   75  OE2   2 15.99940 -0.71500  1     0
                                              0
   772   75    C  12 12.01100  0.45000  0     4   773   774   775   776
                                              2   777   785
   773   75    O   1 15.99940 -0.45000  1     1   774
                                              2   775   776
   774   76    N   6 14.00670 -0.31000  0     4   775   776   777   785
                                              3   778   786   787
   775   76    H  21  1.00800  0.31000  1     1   776
                                              2   777   785
   776   76   CA  14 13.01900  0.00000  0     5   777   778   785   786   787
                                              3   779   788   789
   777   76   CB  15 14.02700  0.00000  1     3   778   779   785
                                              3   780   786   787
   778   76   CG  15 14.02700  0.00000  0     2   779   780
                                              2   781   785
   779   76   CD  15 14.02700  0.00000  1     2   780   781
                                              3   782   783   784
   780   76   CE  15 14.02700  0.20000  0     4   781   782   783   784
                                              0
   781   76   NZ   8 14.00670  0.05000  0     3   782   783   784
                                              0
   782   76  HZ1  21  1.00800  0.25000  0     2   783   784
                                              0
   783   76  HZ2  21  1.00800  0.25000  0     1   784
                                              0
   784   76  HZ3  21  1.00800  0.25000  1     0
                                              0
   785   76    C  12 12.01100  0.45000  0     4   786   787   788   789
                                              2   790   794
   786   76    O   1 15.99940 -0.45000  1     1   787
                                              2   788   789
   787   77    N   6 14.00670 -0.31000  0     4   788   789   790   794
                                              3   791   795   796
   788   77    H  21  1.00800  0.31000  1     1   789
                                              2   790   794
   789   77   CA  14 13.01900  0.00000  1     5   790   791   794   795   796
                                              4   792   793   797   798
   790   77   CB  15 14.02700  0.16000  0     4   791   792   793   794
                                              2   795   796
   791   77   CG  12 12.01100  0.27000  0     2   792   793
                                              1   794
   792   77  OD1   2 15.99940 -0.71500  0     1   793
                                              0
   793   77  OD2   2 15.99940 -0.71500  1     0
                                              0
   794   77    C  12 12.01100  0.45000  0     4   795   796   797   798
                                              1   799
   795   77    O   1 15.99940 -0.45000  1     1   796
                                              2   797   798
   796   78    N   6 14.00670 -0.31000  0     3   797   798   799
                                              2   800   801
   797   78    H  21  1.00800  0.31000  1     1   798
                                              1   799
   798   78   CA  15 14.02700  0.00000  1     3   799   800   801
                                              2   802   803
   799   78    C  12 12.01100  0.45000  0     4   800   801   802   803
                                              2   804   809
   800   78    O   1 15.99940 -0.45000  1     1   801
                                              2   802   803
   801   79    N   6 14.00670 -0.31000  0     4   802   803   804   809
                                              3   805   810   811
   802   79    H  21  1.00800  0.31000  1     1   803
                                              2   804   809
   803   79   CA  14 13.01900  0.00000  0     5   804   805   809   810   811
                                              3   806   812   813
   804   79   CB  15 14.02700  0.00000  1     3   805   806   809
                                              4   807   808   810   811
   805   79   CG  15 14.02700  0.16000  0     3   806   807   808
                                              1   809
   806   79   CD  12 12.01100  0.27000  0     2   807   808
                                              0
   807   79  OE1   2 15.99940 -0.71500  0     1   808
                                              0
   808   79  OE2   2 15.99940 -0.71500  1     0
                                              0
   809   79    C  12 12.01100  0.45000  0     4   810   811   812   813
                                              2   814   827
   810   79    O   1 15.99940 -0.45000  1     1   811
                                              2   812   813
   811   80    N   6 14.00670 -0.31000  0     4   812   813   814   827
                                              3   815   828   829
   812   80    H  21  1.00800  0.31000  1     1   813
                                              2   814   827
   813   80   CA  14 13.01900  0.00000  0     5   814   815   827   828   829
                                              4   816   818   830   831
   814   80   CB  15 14.02700  0.00000  0     8   815   816   817   818   819   820
                                                  822   827
                                              2   828   829
   815   80   CG  12 12.01100  0.00000  1     9   816   817   818   819   820   821
                                                  822   823   824
                                              1   827
   816   80  CD1  12 12.01100 -0.14000  0     8   817   818   819   820   821   822
                                                  824   825
                                              0
   817   80  HD1  20  1.00800  0.14000  1     4   818   820   821   824
                                              0
   818   80  CD2  12 12.01100 -0.14000  0     6   819   820   822   823   824   825
                                              0
   819   80  HD2  20  1.00800  0.14000  1     3   822   823   824
                                              0
   820   80  CE1  12 12.01100 -0.14000  0     5   821   822   823   824   825
                                              1   826
   821   80  HE1  20  1.00800  0.14000  1     3   822   824   825
                                              0
   822   80  CE2  12 12.01100 -0.14000  0     3   823   824   825
                                              1   826
   823   80  HE2  20  1.00800  0.14000  1     2   824   825
                                              0
   824   80   CZ  12 12.01100  0.20300  0     2   825   826
                                              0
   825   80   OH   3 15.99940 -0.61100  0     1   826
                                              0
   826   80   HH  21  1.00800  0.40800  1     0
                                              0
   827   80    C  12 12.01100  0.45000  0     4   828   829   830   831
                                              2   832   835
   828   80    O   1 15.99940 -0.45000  1     1   829
                                              2   830   831
   829   81    N   6 14.00670 -0.31000  0     4   830   831   832   835
                                              3   833   836   837
   830   81    H  21  1.00800  0.31000  1     1   831
                                              2   832   835
   831   81   CA  14 13.01900  0.00000  1     5   832   833   835   836   837
                                              3   834   838   839
   832   81   CB  15 14.02700  0.26600  0     3   833   834   835
                                              2   836   837
   833   81   OG   3 15.99940 -0.67400  0     1   834
                                              1   835
   834   81   HG  21  1.00800  0.40800  1     0
                                              0
   835   81    C  12 12.01100  0.45000  0     4   836   837   838   839
                                              2   840   843
   836   81    O   1 15.99940 -0.45000  1     1   837
                                              2   838   839
   837   82    N   6 14.00670 -0.31000  0     4   838   839   840   843
                                              4   841   842   844   845
   838   82    H  21  1.00800  0.31000  1     1   839
                                              2   840   843
   839   82   CA  14 13.01900  0.00000  0     6   840   841   842   843   844   845
                                              2   846   847
   840   82   CB  14 13.01900  0.00000  0     3   841   842   843
                                              2   844   845
   841   82  CG1  16 15.03500  0.00000  0     1   842
                                              1   843
   842   82  CG2  16 15.03500  0.00000  1     0
                                              1   843
   843   82    C  12 12.01100  0.45000  0     4   844   845   846   847
                                              2   848   853
   844   82    O   1 15.99940 -0.45000  1     1   845
                                              2   846   847
   845   83    N   6 14.00670 -0.31000  0     4   846   847   848   853
                                              3   849   854   855
   846   83    H  21  1.00800  0.31000  1     1   847
                                              2   848   853
   847   83   CA  14 13.01900  0.00000  0     5   848   849   853   854   855
                                              3   850   856   857
   848   83   CB  15 14.02700  0.00000  1     3   849   850   853
                                              4   851   852   854   855
   849   83   CG  15 14.02700  0.16000  0     3   850   851   852
                                              1   853
   850   83   CD  12 12.01100  0.27000  0     2   851   852
                                              0
   851   83  OE1   2 15.99940 -0.71500  0     1   852
                                              0
   852   83  OE2   2 15.99940 -0.71500  1     0
                                              0
   853   83    C  12 12.01100  0.45000  0     4   854   855   856   857
                                              2   858   871
   854   83    O   1 15.99940 -0.45000  1     1   855
                                              2   856   857
   855   84    N   6 14.00670 -0.31000  0     4   856   857   858   871
                                              3   859   872   873
   856   84    H  21  1.00800  0.31000  1     1   857
                                              2   858   871
   857   84   CA  14 13.01900  0.00000  0     5   858   859   871   872   873
                                              4   860   862   874   875
   858   84   CB  15 14.02700  0.00000  0     8   859   860   861   862   863   864
                                                  866   871
                                              2   872   873
   859   84   CG  12 12.01100  0.00000  1     9   860   861   862   863   864   865
                                                  866   867   868
                                              1   871
   860   84  CD1  12 12.01100 -0.14000  0     8   861   862   863   864   865   866
                                                  868   869
                                              0
   861   84  HD1  20  1.00800  0.14000  1     4   862   864   865   868
                                              0
   862   84  CD2  12 12.01100 -0.14000  0     6   863   864   866   867   868   869
                                              0
   863   84  HD2  20  1.00800  0.14000  1     3   866   867   868
                                              0
   864   84  CE1  12 12.01100 -0.14000  0     5   865   866   867   868   869
                                              1   870
   865   84  HE1  20  1.00800  0.14000  1     3   866   868   869
                                              0
   866   84  CE2  12 12.01100 -0.14000  0     3   867   868   869
                                              1   870
   867   84  HE2  20  1.00800  0.14000  1     2   868   869
                                              0
   868   84   CZ  12 12.01100  0.20300  0     2   869   870
                                              0
   869   84   OH   3 15.99940 -0.61100  0     1   870
                                              0
   870   84   HH  21  1.00800  0.40800  1     0
                                              0
   871   84    C  12 12.01100  0.45000  0     4   872   873   874   875
                                              2   876   880
   872   84    O   1 15.99940 -0.45000  1     1   873
                                              2   874   875
   873   85    N   6 14.00670 -0.31000  0     4   874   875   876   880
                                              3   877   881   882
   874   85    H  21  1.00800  0.31000  1     1   875
                                              2   876   880
   875   85   CA  14 13.01900  0.00000  1     5   876   877   880   881   882
                                              4   878   879   883   884
   876   85   CB  15 14.02700  0.16000  0     4   877   878   879   880
                                              2   881   882
   877   85   CG  12 12.01100  0.27000  0     2   878   879
                                              1   880
   878   85  OD1   2 15.99940 -0.71500  0     1   879
                                              0
   879   85  OD2   2 15.99940 -0.71500  1     0
                                              0
   880   85    C  12 12.01100  0.45000  0     4   881   882   883   884
                                              1   885
   881   85    O   1 15.99940 -0.45000  1     1   882
                                              2   883   884
   882   86    N   6 14.00670 -0.31000  0     3   883   884   885
                                              2   886   887
   883   86    H  21  1.00800  0.31000  1     1   884
                                              1   885
   884   86   CA  15 14.02700  0.00000  1     3   885   886   887
                                              2   888   889
   885   86    C  12 12.01100  0.45000  0     4   886   887   888   889
                                              2   890   903
   886   86    O   1 15.99940 -0.45000  1     1   887
                                              2   888   889
   887   87    N   6 14.00670 -0.31000  0     4   888   889   890   903
                                              3   891   904   905
   888   87    H  21  1.00800  0.31000  1     1   889
                                              2   890   903
   889   87   CA  14 13.01900  0.00000  0     5   890   891   903   904   905
                                              4   892   894   906   907
   890   87   CB  15 14.02700  0.00000  0     8   891   892   893   894   895   896
                                                  898   903
                                              2   904   905
   891   87   CG  12 12.01100  0.00000  1     9   892   893   894   895   896   897
                                                  898   899   900
                                              1   903
   892   87  CD1  12 12.01100 -0.14000  0     8   893   894   895   896   897   898
                                                  900   901
                                              0
   893   87  HD1  20  1.00800  0.14000  1     4   894   896   897   900
                                              0
   894   87  CD2  12 12.01100 -0.14000  0     6   895   896   898   899   900   901
                                              0
   895   87  HD2  20  1.00800  0.14000  1     3   898   899   900
                                              0
   896   87  CE1  12 12.01100 -0.14000  0     5   897   898   899   900   901
                                              1   902
   897   87  HE1  20  1.00800  0.14000  1     3   898   900   901
                                              0
   898   87  CE2  12 12.01100 -0.14000  0     3   899   900   901
                                              1   902
   899   87  HE2  20  1.00800  0.14000  1     2   900   901
                                              0
   900   87   CZ  12 12.01100  0.20300  0     2   901   902
                                              0
   901   87   OH   3 15.99940 -0.61100  0     1   902
                                              0
   902   87   HH  21  1.00800  0.40800  1     0
                                              0
   903   87    C  12 12.01100  0.45000  0     4   904   905   906   907
                                              2   908   914
   904   87    O   1 15.99940 -0.45000  1     1   905
                                              2   906   907
   905   88    N   6 14.00670 -0.31000  0     4   906   907   908   914
                                              3   909   915   916
   906   88    H  21  1.00800  0.31000  1     1   907
                                              2   908   914
   907   88   CA  14 13.01900  0.00000  0     5   908   909   914   915   916
                                              4   910   911   917   918
   908   88   CB  15 14.02700  0.00000  1     4   909   910   911   914
                                              4   912   913   915   916
   909   88   CG  12 12.01100  0.29000  0     4   910   911   912   913
                                              1   914
   910   88  OD1   1 15.99940 -0.45000  0     1   911
                                              2   912   913
   911   88  ND2   7 14.00670 -0.72000  0     2   912   913
                                              0
   912   88 HD21  21  1.00800  0.44000  0     1   913
                                              0
   913   88 HD22  21  1.00800  0.44000  1     0
                                              0
   914   88    C  12 12.01100  0.45000  0     4   915   916   917   918
                                              2   919   922
   915   88    O   1 15.99940 -0.45000  1     1   916
                                              2   917   918
   916   89    N   6 14.00670 -0.31000  0     4   917   918   919   922
                                              4   920   921   923   924
   917   89    H  21  1.00800  0.31000  1     1   918
                                              2   919   922
   918   89   CA  14 13.01900  0.00000  0     6   919   920   921   922   923   924
                                              2   925   926
   919   89   CB  14 13.01900  0.00000  0     3   920   921   922
                                              2   923   924
   920   89  CG1  16 15.03500  0.00000  0     1   921
                                              1   922
   921   89  CG2  16 15.03500  0.00000  1     0
                                              1   922
   922   89    C  12 12.01100  0.45000  0     4   923   924   925   926
                                              2   927   939
   923   89    O   1 15.99940 -0.45000  1     1   924
                                              2   925   926
   924   90    N   6 14.00670 -0.31000  0     4   925   926   927   939
                                              3   928   940   941
   925   90    H  21  1.00800  0.31000  1     1   926
                                              2   927   939
   926   90   CA  14 13.01900  0.00000  0     5   927   928   939   940   941
                                              4   929   931   942   943
   927   90   CB  15 14.02700  0.00000  0     8   928   929   930   931   932   933
                                                  935   939
                                              2   940   941
   928   90   CG  12 12.01100  0.00000  1     9   929   930   931   932   933   934
                                                  935   936   937
                                              1   939
   929   90  CD1  12 12.01100 -0.14000  0     8   930   931   932   933   934   935
                                                  937   938
                                              0
   930   90  HD1  20  1.00800  0.14000  1     4   931   933   934   937
                                              0
   931   90  CD2  12 12.01100 -0.14000  0     6   932   933   935   936   937   938
                                              0
   932   90  HD2  20  1.00800  0.14000  1     3   935   936   937
                                              0
   933   90  CE1  12 12.01100 -0.14000  0     5   934   935   936   937   938
                                              0
   934   90  HE1  20  1.00800  0.14000  1     3   935   937   938
                                              0
   935   90  CE2  12 12.01100 -0.14000  0     3   936   937   938
                                              0
   936   90  HE2  20  1.00800  0.14000  1     2   937   938
                                              0
   937   90   CZ  12 12.01100 -0.14000  0     1   938
                                              0
   938   90   HZ  20  1.00800  0.14000  1     0
                                              0
   939   90    C  12 12.01100  0.45000  0     4   940   941   942   943
                                              2   944   956
   940   90    O   1 15.99940 -0.45000  1     1   941
                                              2   942   943
   941   91    N   6 14.00670 -0.31000  0     4   942   943   944   956
                                              3   945   957   958
   942   91    H  21  1.00800  0.31000  1     1   943
                                              2   944   956
   943   91   CA  14 13.01900  0.00000  0     5   944   945   956   957   958
                                              3   946   959   960
   944   91   CB  15 14.02700  0.00000  0     3   945   946   956
                                              3   947   957   958
   945   91   CG  15 14.02700  0.00000  1     2   946   947
                                              3   948   949   956
   946   91   CD  15 14.02700  0.09000  0     3   947   948   949
                                              2   950   953
   947   91   NE  11 14.00670 -0.10500  0     4   948   949   950   953
                                              4   951   952   954   955
   948   91   HE  21  1.00800  0.34500  0     1   949
                                              2   950   953
   949   91   CZ  12 12.01100  0.01000  0     6   950   951   952   953   954   955
                                              0
   950   91  NH1  10 14.00670 -0.36000  0     3   951   952   953
                                              2   954   955
   951   91 HH11  21  1.00800  0.34500  0     1   952
                                              1   953
   952   91 HH12  21  1.00800  0.34500  0     0
                                              1   953
   953   91  NH2  10 14.00670 -0.36000  0     2   954   955
                                              0
   954   91 HH21  21  1.00800  0.34500  0     1   955
                                              0
   955   91 HH22  21  1.00800  0.34500  1     0
                                              0
   956   91    C  12 12.01100  0.45000  0     4   957   958   959   960
                                              2   961   965
   957   91    O   1 15.99940 -0.45000  1     1   958
                                              2   959   960
   958   92    N   6 14.00670 -0.31000  0     4   959   960   961   965
                                              4   962   963   966   967
   959   92    H  21  1.00800  0.31000  1     1   960
                                              2   961   965
   960   92   CA  14 13.01900  0.00000  1     6   961   962   963   965   966   967
                                              3   964   968   969
   961   92   CB  14 13.01900  0.00000  0     4   962   963   964   965
                                              2   966   967
   962   92  CG1  15 14.02700  0.00000  0     2   963   964
                                              1   965
   963   92  CG2  16 15.03500  0.00000  0     0
                                              2   964   965
   964   92   CD  16 15.03500  0.00000  1     0
                                              0
   965   92    C  12 12.01100  0.45000  0     4   966   967   968   969
                                              2   970   973
   966   92    O   1 15.99940 -0.45000  1     1   967
                                              2   968   969
   967   93    N   6 14.00670 -0.31000  0     4   968   969   970   973
                                              4   971   972   974   975
   968   93    H  21  1.00800  0.31000  1     1   969
                                              2   970   973
   969   93   CA  14 13.01900  0.00000  0     6   970   971   972   973   974   975
                                              2   976   977
   970   93   CB  14 13.01900  0.00000  0     3   971   972   973
                                              2   974   975
   971   93  CG1  16 15.03500  0.00000  0     1   972
                                              1   973
   972   93  CG2  16 15.03500  0.00000  1     0
                                              1   973
   973   93    C  12 12.01100  0.45000  0     4   974   975   976   977
                                              2   978   983
   974   93    O   1 15.99940 -0.45000  1     1   975
                                              2   976   977
   975   94    N   6 14.00670 -0.31000  0     4   976   977   978   983
                                              3   979   984   985
   976   94    H  21  1.00800  0.31000  1     1   977
                                              2   978   983
   977   94   CA  14 13.01900  0.00000  0     5   978   979   983   984   985
                                              3   980   986   987
   978   94   CB  15 14.02700  0.00000  1     3   979   980   983
                                              4   981   982   984   985
   979   94   CG  15 14.02700  0.16000  0     3   980   981   982
                                              1   983
   980   94   CD  12 12.01100  0.27000  0     2   981   982
                                              0
   981   94  OE1   2 15.99940 -0.71500  0     1   982
                                              0
   982   94  OE2   2 15.99940 -0.71500  1     0
                                              0
   983   94    C  12 12.01100  0.45000  0     4   984   985   986   987
                                              2   988   992
   984   94    O   1 15.99940 -0.45000  1     1   985
                                              2   986   987
   985   95    N   6 14.00670 -0.31000  0     4   986   987   988   992
                                              4   989   991   993   994
   986   95    H  21  1.00800  0.31000  1     1   987
                                              2   988   992
   987   95   CA  14 13.01900  0.00000  1     6   988   989   991   992   993   994
                                              3   990   995   996
   988   95   CB  14 13.01900  0.26600  0     4   989   990   991   992
                                              2   993   994
   989   95  OG1   3 15.99940 -0.67400  0     2   990   991
                                              1   992
   990   95  HG1  21  1.00800  0.40800  1     0
                                              1   991
   991   95  CG2  16 15.03500  0.00000  1     0
                                              1   992
   992   95    C  12 12.01100  0.45000  0     4   993   994   995   996
                                              2   997  1001
   993   95    O   1 15.99940 -0.45000  1     1   994
                                              2   995   996
   994   96    N   6 14.00670 -0.31000  0     4   995   996   997  1001
                                              3   998  1002  1003
   995   96    H  21  1.00800  0.31000  1     1   996
                                              2   997  1001
   996   96   CA  14 13.01900  0.00000  1     5   997   998  1001  1002  1003
                                              4   999  1000  1004  1005
   997   96   CB  15 14.02700  0.16000  0     4   998   999  1000  1001
                                              2  1002  1003
   998   96   CG  12 12.01100  0.27000  0     2   999  1000
                                              1  1001
   999   96  OD1   2 15.99940 -0.71500  0     1  1000
                                              0
  1000   96  OD2   2 15.99940 -0.71500  1     0
                                              0
  1001   96    C  12 12.01100  0.45000  0     4  1002  1003  1004  1005
                                              2  1006  1019
  1002   96    O   1 15.99940 -0.45000  1     1  1003
                                              2  1004  1005
  1003   97    N   6 14.00670 -0.31000  0     4  1004  1005  1006  1019
                                              3  1007  1020  1021
  1004   97    H  21  1.00800  0.31000  1     1  1005
                                              2  1006  1019
  1005   97   CA  14 13.01900  0.00000  0     5  1006  1007  1019  1020  1021
                                              4  1008  1010  1022  1023
  1006   97   CB  15 14.02700  0.00000  0     8  1007  1008  1009  1010  1011  1012
                                                 1014  1019
                                              2  1020  1021
  1007   97   CG  12 12.01100  0.00000  1     9  1008  1009  1010  1011  1012  1013
                                                 1014  1015  1016
                                              1  1019
  1008   97  CD1  12 12.01100 -0.14000  0     8  1009  1010  1011  1012  1013  1014
                                                 1016  1017
                                              0
  1009   97  HD1  20  1.00800  0.14000  1     4  1010  1012  1013  1016
                                              0
  1010   97  CD2  12 12.01100 -0.14000  0     6  1011  1012  1014  1015  1016  1017
                                              0
  1011   97  HD2  20  1.00800  0.14000  1     3  1014  1015  1016
                                              0
  1012   97  CE1  12 12.01100 -0.14000  0     5  1013  1014  1015  1016  1017
                                              1  1018
  1013   97  HE1  20  1.00800  0.14000  1     3  1014  1016  1017
                                              0
  1014   97  CE2  12 12.01100 -0.14000  0     3  1015  1016  1017
                                              1  1018
  1015   97  HE2  20  1.00800  0.14000  1     2  1016  1017
                                              0
  1016   97   CZ  12 12.01100  0.20300  0     2  1017  1018
                                              0
  1017   97   OH   3 15.99940 -0.61100  0     1  1018
                                              0
  1018   97   HH  21  1.00800  0.40800  1     0
                                              0
  1019   97    C  12 12.01100  0.45000  0     4  1020  1021  1022  1023
                                              2  1024  1028
  1020   97    O   1 15.99940 -0.45000  1     1  1021
                                              2  1022  1023
  1021   98    N   6 14.00670 -0.31000  0     4  1022  1023  1024  1028
                                              4  1025  1027  1029  1030
  1022   98    H  21  1.00800  0.31000  1     1  1023
                                              2  1024  1028
  1023   98   CA  14 13.01900  0.00000  1     6  1024  1025  1027  1028  1029  1030
                                              3  1026  1031  1032
  1024   98   CB  14 13.01900  0.26600  0     4  1025  1026  1027  1028
                                              2  1029  1030
  1025   98  OG1   3 15.99940 -0.67400  0     2  1026  1027
                                              1  1028
  1026   98  HG1  21  1.00800  0.40800  1     0
                                              1  1027
  1027   98  CG2  16 15.03500  0.00000  1     0
                                              1  1028
  1028   98    C  12 12.01100  0.45000  0     4  1029  1030  1031  1032
                                              2  1033  1037
  1029   98    O   1 15.99940 -0.45000  1     1  1030
                                              2  1031  1032
  1030   99    N   6 14.00670 -0.31000  0     4  1031  1032  1033  1037
                                              3  1034  1038  1039
  1031   99    H  21  1.00800  0.31000  1     1  1032
                                              2  1033  1037
  1032   99   CA  14 13.01900  0.00000  1     5  1033  1034  1037  1038  1039
                                              4  1035  1036  1040  1041
  1033   99   CB  15 14.02700  0.16000  0     4  1034  1035  1036  1037
                                              2  1038  1039
  1034   99   CG  12 12.01100  0.27000  0     2  1035  1036
                                              1  1037
  1035   99  OD1   2 15.99940 -0.71500  0     1  1036
                                              0
  1036   99  OD2   2 15.99940 -0.71500  1     0
                                              0
  1037   99    C  12 12.01100  0.45000  0     4  1038  1039  1040  1041
                                              2  1042  1055
  1038   99    O   1 15.99940 -0.45000  1     1  1039
                                              2  1040  1041
  1039  100    N   6 14.00670 -0.31000  0     4  1040  1041  1042  1055
                                              3  1043  1056  1057
  1040  100    H  21  1.00800  0.31000  1     1  1041
                                              2  1042  1055
  1041  100   CA  14 13.01900  0.00000  0     5  1042  1043  1055  1056  1057
                                              4  1044  1046  1058  1059
  1042  100   CB  15 14.02700  0.00000  0     8  1043  1044  1045  1046  1047  1048
                                                 1050  1055
                                              2  1056  1057
  1043  100   CG  12 12.01100  0.00000  1     9  1044  1045  1046  1047  1048  1049
                                                 1050  1051  1052
                                              1  1055
  1044  100  CD1  12 12.01100 -0.14000  0     8  1045  1046  1047  1048  1049  1050
                                                 1052  1053
                                              0
  1045  100  HD1  20  1.00800  0.14000  1     4  1046  1048  1049  1052
                                              0
  1046  100  CD2  12 12.01100 -0.14000  0     6  1047  1048  1050  1051  1052  1053
                                              0
  1047  100  HD2  20  1.00800  0.14000  1     3  1050  1051  1052
                                              0
  1048  100  CE1  12 12.01100 -0.14000  0     5  1049  1050  1051  1052  1053
                                              1  1054
  1049  100  HE1  20  1.00800  0.14000  1     3  1050  1052  1053
                                              0
  1050  100  CE2  12 12.01100 -0.14000  0     3  1051  1052  1053
                                              1  1054
  1051  100  HE2  20  1.00800  0.14000  1     2  1052  1053
                                              0
  1052  100   CZ  12 12.01100  0.20300  0     2  1053  1054
                                              0
  1053  100   OH   3 15.99940 -0.61100  0     1  1054
                                              0
  1054  100   HH  21  1.00800  0.40800  1     0
                                              0
  1055  100    C  12 12.01100  0.45000  0     4  1056  1057  1058  1059
                                              2  1060  1064
  1056  100    O   1 15.99940 -0.45000  1     1  1057
                                              2  1058  1059
  1057  101    N   6 14.00670 -0.31000  0     4  1058  1059  1060  1064
                                              4  1061  1062  1065  1066
  1058  101    H  21  1.00800  0.31000  1     1  1059
                                              2  1060  1064
  1059  101   CA  14 13.01900  0.00000  1     6  1060  1061  1062  1064  1065  1066
                                              3  1063  1067  1068
  1060  101   CB  14 13.01900  0.00000  0     4  1061  1062  1063  1064
                                              2  1065  1066
  1061  101  CG1  15 14.02700  0.00000  0     2  1062  1063
                                              1  1064
  1062  101  CG2  16 15.03500  0.00000  0     0
                                              2  1063  1064
  1063  101   CD  16 15.03500  0.00000  1     0
                                              0
  1064  101    C  12 12.01100  0.45000  0     4  1065  1066  1067  1068
                                              2  1069  1073
  1065  101    O   1 15.99940 -0.45000  1     1  1066
                                              2  1067  1068
  1066  102    N   6 14.00670 -0.31000  0     4  1067  1068  1069  1073
                                              4  1070  1071  1074  1075
  1067  102    H  21  1.00800  0.31000  1     1  1068
                                              2  1069  1073
  1068  102   CA  14 13.01900  0.00000  1     6  1069  1070  1071  1073  1074  1075
                                              3  1072  1076  1077
  1069  102   CB  14 13.01900  0.00000  0     4  1070  1071  1072  1073
                                              2  1074  1075
  1070  102  CG1  15 14.02700  0.00000  0     2  1071  1072
                                              1  1073
  1071  102  CG2  16 15.03500  0.00000  0     0
                                              2  1072  1073
  1072  102   CD  16 15.03500  0.00000  1     0
                                              0
  1073  102    C  12 12.01100  0.45000  0     4  1074  1075  1076  1077
                                              2  1078  1090
  1074  102    O   1 15.99940 -0.45000  1     1  1075
                                              2  1076  1077
  1075  103    N   6 14.00670 -0.31000  0     4  1076  1077  1078  1090
                                              3  1079  1091  1092
  1076  103    H  21  1.00800  0.31000  1     1  1077
                                              2  1078  1090
  1077  103   CA  14 13.01900  0.00000  0     5  1078  1079  1090  1091  1092
                                              4  1080  1082  1093  1094
  1078  103   CB  15 14.02700  0.00000  0     8  1079  1080  1081  1082  1083  1084
                                                 1086  1090
                                              2  1091  1092
  1079  103   CG  12 12.01100  0.00000  1     9  1080  1081  1082  1083  1084  1085
                                                 1086  1087  1088
                                              1  1090
  1080  103  CD1  12 12.01100 -0.14000  0     8  1081  1082  1083  1084  1085  1086
                                                 1088  1089
                                              0
  1081  103  HD1  20  1.00800  0.14000  1     4  1082  1084  1085  1088
                                              0
  1082  103  CD2  12 12.01100 -0.14000  0     6  1083  1084  1086  1087  1088  1089
                                              0
  1083  103  HD2  20  1.00800  0.14000  1     3  1086  1087  1088
                                              0
  1084  103  CE1  12 12.01100 -0.14000  0     5  1085  1086  1087  1088  1089
                                              0
  1085  103  HE1  20  1.00800  0.14000  1     3  1086  1088  1089
                                              0
  1086  103  CE2  12 12.01100 -0.14000  0     3  1087  1088  1089
                                              0
  1087  103  HE2  20  1.00800  0.14000  1     2  1088  1089
                                              0
  1088  103   CZ  12 12.01100 -0.14000  0     1  1089
                                              0
  1089  103   HZ  20  1.00800  0.14000  1     0
                                              0
  1090  103    C  12 12.01100  0.45000  0     4  1091  1092  1093  1094
                                              2  1095  1104
  1091  103    O   1 15.99940 -0.45000  1     1  1092
                                              2  1093  1094
  1092  104    N   6 14.00670 -0.31000  0     4  1093  1094  1095  1104
                                              3  1096  1105  1106
  1093  104    H  21  1.00800  0.31000  1     1  1094
                                              2  1095  1104
  1094  104   CA  14 13.01900  0.00000  0     5  1095  1096  1104  1105  1106
                                              4  1097  1098  1107  1108
  1095  104   CB  15 14.02700  0.00000  1     7  1096  1097  1098  1099  1100  1102
                                                 1104
                                              2  1105  1106
  1096  104   CG  12 12.01100  0.00000  0     7  1097  1098  1099  1100  1101  1102
                                                 1103
                                              1  1104
  1097  104  ND1   9 14.00670 -0.54000  0     6  1098  1099  1100  1101  1102  1103
                                              0
  1098  104  CD2  12 12.01100  0.00000  0     5  1099  1100  1101  1102  1103
                                              0
  1099  104  HD2  20  1.00800  0.14000  0     3  1100  1102  1103
                                              0
  1100  104  CE1  12 12.01100  0.00000  0     3  1101  1102  1103
                                              0
  1101  104  HE1  20  1.00800  0.14000  0     2  1102  1103
                                              0
  1102  104  NE2   9 14.00670 -0.05000  0     1  1103
                                              0
  1103  104  HE2  21  1.00800  0.31000  1     0
                                              0
  1104  104    C  12 12.01100  0.45000  0     4  1105  1106  1107  1108
                                              2  1109  1113
  1105  104    O   1 15.99940 -0.45000  1     1  1106
                                              2  1107  1108
  1106  105    N   6 14.00670 -0.31000  0     4  1107  1108  1109  1113
                                              3  1110  1114  1115
  1107  105    H  21  1.00800  0.31000  1     1  1108
                                              2  1109  1113
  1108  105   CA  14 13.01900  0.00000  0     5  1109  1110  1113  1114  1115
                                              4  1111  1112  1116  1117
  1109  105   CB  15 14.02700  0.00000  1     4  1110  1111  1112  1113
                                              2  1114  1115
  1110  105   CG  14 13.01900  0.00000  0     2  1111  1112
                                              1  1113
  1111  105  CD1  16 15.03500  0.00000  0     1  1112
                                              0
  1112  105  CD2  16 15.03500  0.00000  1     0
                                              0
  1113  105    C  12 12.01100  0.45000  0     4  1114  1115  1116  1117
                                              2  1118  1121
  1114  105    O   1 15.99940 -0.45000  1     1  1115
                                              2  1116  1117
  1115  106    N   6 14.00670 -0.31000  0     4  1116  1117  1118  1121
                                              4  1119  1120  1122  1123
  1116  106    H  21  1.00800  0.31000  1     1  1117
                                              2  1118  1121
  1117  106   CA  14 13.01900  0.00000  0     6  1118  1119  1120  1121  1122  1123
                                              2  1124  1125
  1118  106   CB  14 13.01900  0.00000  0     3  1119  1120  1121
                                              2  1122  1123
  1119  106  CG1  16 15.03500  0.00000  0     1  1120
                                              1  1121
  1120  106  CG2  16 15.03500  0.00000  1     0
                                              1  1121
  1121  106    C  12 12.01100  0.45000  0     4  1122  1123  1124  1125
                                              2  1126  1132
  1122  106    O   1 15.99940 -0.45000  1     1  1123
                                              2  1124  1125
  1123  107    N   6 14.00670 -0.31000  0     4  1124  1125  1126  1132
                                              3  1127  1133  1134
  1124  107    H  21  1.00800  0.31000  1     1  1125
                                              2  1126  1132
  1125  107   CA  14 13.01900  0.00000  0     5  1126  1127  1132  1133  1134
                                              4  1128  1129  1135  1136
  1126  107   CB  15 14.02700  0.00000  1     4  1127  1128  1129  1132
                                              4  1130  1131  1133  1134
  1127  107   CG  12 12.01100  0.29000  0     4  1128  1129  1130  1131
                                              1  1132
  1128  107  OD1   1 15.99940 -0.45000  0     1  1129
                                              2  1130  1131
  1129  107  ND2   7 14.00670 -0.72000  0     2  1130  1131
                                              0
  1130  107 HD21  21  1.00800  0.44000  0     1  1131
                                              0
  1131  107 HD22  21  1.00800  0.44000  1     0
                                              0
  1132  107    C  12 12.01100  0.45000  0     4  1133  1134  1135  1136
                                              2  1137  1149
  1133  107    O   1 15.99940 -0.45000  1     1  1134
                                              2  1135  1136
  1134  108    N   6 14.00670 -0.31000  0     4  1135  1136  1137  1149
                                              3  1138  1150  1151
  1135  108    H  21  1.00800  0.31000  1     1  1136
                                              2  1137  1149
  1136  108   CA  14 13.01900  0.00000  0     5  1137  1138  1149  1150  1151
                                              4  1139  1141  1152  1153
  1137  108   CB  15 14.02700  0.00000  0     8  1138  1139  1140  1141  1142  1143
                                                 1145  1149
                                              2  1150  1151
  1138  108   CG  12 12.01100  0.00000  1     9  1139  1140  1141  1142  1143  1144
                                                 1145  1146  1147
                                              1  1149
  1139  108  CD1  12 12.01100 -0.14000  0     8  1140  1141  1142  1143  1144  1145
                                                 1147  1148
                                              0
  1140  108  HD1  20  1.00800  0.14000  1     4  1141  1143  1144  1147
                                              0
  1141  108  CD2  12 12.01100 -0.14000  0     6  1142  1143  1145  1146  1147  1148
                                              0
  1142  108  HD2  20  1.00800  0.14000  1     3  1145  1146  1147
                                              0
  1143  108  CE1  12 12.01100 -0.14000  0     5  1144  1145  1146  1147  1148
                                              0
  1144  108  HE1  20  1.00800  0.14000  1     3  1145  1147  1148
                                              0
  1145  108  CE2  12 12.01100 -0.14000  0     3  1146  1147  1148
                                              0
  1146  108  HE2  20  1.00800  0.14000  1     2  1147  1148
                                              0
  1147  108   CZ  12 12.01100 -0.14000  0     1  1148
                                              0
  1148  108   HZ  20  1.00800  0.14000  1     0
                                              0
  1149  108    C  12 12.01100  0.45000  0     4  1150  1151  1152  1153
                                              2  1154  1162
  1150  108    O   1 15.99940 -0.45000  1     1  1151
                                              2  1152  1153
  1151  109    N   6 14.00670 -0.31000  0     4  1152  1153  1154  1162
                                              3  1155  1163  1164
  1152  109    H  21  1.00800  0.31000  1     1  1153
                                              2  1154  1162
  1153  109   CA  14 13.01900  0.00000  0     5  1154  1155  1162  1163  1164
                                              3  1156  1165  1166
  1154  109   CB  15 14.02700  0.00000  1     3  1155  1156  1162
                                              3  1157  1163  1164
  1155  109   CG  15 14.02700  0.00000  0     2  1156  1157
                                              2  1158  1162
  1156  109   CD  15 14.02700  0.00000  1     2  1157  1158
                                              3  1159  1160  1161
  1157  109   CE  15 14.02700  0.20000  0     4  1158  1159  1160  1161
                                              0
  1158  109   NZ   8 14.00670  0.05000  0     3  1159  1160  1161
                                              0
  1159  109  HZ1  21  1.00800  0.25000  0     2  1160  1161
                                              0
  1160  109  HZ2  21  1.00800  0.25000  0     1  1161
                                              0
  1161  109  HZ3  21  1.00800  0.25000  1     0
                                              0
  1162  109    C  12 12.01100  0.45000  0     4  1163  1164  1165  1166
                                              2  1167  1172
  1163  109    O   1 15.99940 -0.45000  1     1  1164
                                              2  1165  1166
  1164  110    N   6 14.00670 -0.31000  0     4  1165  1166  1167  1172
                                              3  1168  1173  1174
  1165  110    H  21  1.00800  0.31000  1     1  1166
                                              2  1167  1172
  1166  110   CA  14 13.01900  0.00000  0     5  1167  1168  1172  1173  1174
                                              3  1169  1175  1176
  1167  110   CB  15 14.02700  0.00000  1     3  1168  1169  1172
                                              4  1170  1171  1173  1174
  1168  110   CG  15 14.02700  0.16000  0     3  1169  1170  1171
                                              1  1172
  1169  110   CD  12 12.01100  0.27000  0     2  1170  1171
                                              0
  1170  110  OE1   2 15.99940 -0.71500  0     1  1171
                                              0
  1171  110  OE2   2 15.99940 -0.71500  1     0
                                              0
  1172  110    C  12 12.01100  0.45000  0     4  1173  1174  1175  1176
                                              2  1177  1185
  1173  110    O   1 15.99940 -0.45000  1     1  1174
                                              2  1175  1176
  1174  111    N   6 14.00670 -0.31000  0     4  1175  1176  1177  1185
                                              3  1178  1186  1187
  1175  111    H  21  1.00800  0.31000  1     1  1176
                                              2  1177  1185
  1176  111   CA  14 13.01900  0.00000  0     5  1177  1178  1185  1186  1187
                                              3  1179  1188  1189
  1177  111   CB  15 14.02700  0.00000  1     3  1178  1179  1185
                                              3  1180  1186  1187
  1178  111   CG  15 14.02700  0.00000  0     2  1179  1180
                                              2  1181  1185
  1179  111   CD  15 14.02700  0.00000  1     2  1180  1181
                                              3  1182  1183  1184
  1180  111   CE  15 14.02700  0.20000  0     4  1181  1182  1183  1184
                                              0
  1181  111   NZ   8 14.00670  0.05000  0     3  1182  1183  1184
                                              0
  1182  111  HZ1  21  1.00800  0.25000  0     2  1183  1184
                                              0
  1183  111  HZ2  21  1.00800  0.25000  0     1  1184
                                              0
  1184  111  HZ3  21  1.00800  0.25000  1     0
                                              0
  1185  111    C  12 12.01100  0.45000  0     4  1186  1187  1188  1189
                                              2  1190  1194
  1186  111    O   1 15.99940 -0.45000  1     1  1187
                                              2  1188  1189
  1187  112    N   6 14.00670 -0.31000  0     4  1188  1189  1190  1194
                                              3  1191  1195  1196
  1188  112    H  21  1.00800  0.31000  1     1  1189
                                              2  1190  1194
  1189  112   CA  14 13.01900  0.00000  1     5  1190  1191  1194  1195  1196
                                              4  1192  1193  1197  1198
  1190  112   CB  15 14.02700  0.16000  0     4  1191  1192  1193  1194
                                              2  1195  1196
  1191  112   CG  12 12.01100  0.27000  0     2  1192  1193
                                              1  1194
  1192  112  OD1   2 15.99940 -0.71500  0     1  1193
                                              0
  1193  112  OD2   2 15.99940 -0.71500  1     0
                                              0
  1194  112    C  12 12.01100  0.45000  0     4  1195  1196  1197  1198
                                              2  1199  1202
  1195  112    O   1 15.99940 -0.45000  1     1  1196
                                              2  1197  1198
  1196  113    N   6 14.00670 -0.31000  0     4  1197  1198  1199  1202
                                              3  1200  1203  1204
  1197  113    H  21  1.00800  0.31000  1     1  1198
                                              2  1199  1202
  1198  113   CA  14 13.01900  0.00000  1     5  1199  1200  1202  1203  1204
                                              3  1201  1205  1206
  1199  113   CB  15 14.02700  0.26600  0     3  1200  1201  1202
                                              2  1203  1204
  1200  113   OG   3 15.99940 -0.67400  0     1  1201
                                              1  1202
  1201  113   HG  21  1.00800  0.40800  1     0
                                              0
  1202  113    C  12 12.01100  0.45000  0     4  1203  1204  1205  1206
                                              2  1207  1219
  1203  113    O   1 15.99940 -0.45000  1     1  1204
                                              2  1205  1206
  1204  114    N   6 14.00670 -0.31000  0     4  1205  1206  1207  1219
                                              3  1208  1220  1221
  1205  114    H  21  1.00800  0.31000  1     1  1206
                                              2  1207  1219
  1206  114   CA  14 13.01900  0.00000  0     5  1207  1208  1219  1220  1221
                                              4  1209  1211  1222  1223
  1207  114   CB  15 14.02700  0.00000  0     8  1208  1209  1210  1211  1212  1213
                                                 1215  1219
                                              2  1220  1221
  1208  114   CG  12 12.01100  0.00000  1     9  1209  1210  1211  1212  1213  1214
                                                 1215  1216  1217
                                              1  1219
  1209  114  CD1  12 12.01100 -0.14000  0     8  1210  1211  1212  1213  1214  1215
                                                 1217  1218
                                              0
  1210  114  HD1  20  1.00800  0.14000  1     4  1211  1213  1214  1217
                                              0
  1211  114  CD2  12 12.01100 -0.14000  0     6  1212  1213  1215  1216  1217  1218
                                              0
  1212  114  HD2  20  1.00800  0.14000  1     3  1215  1216  1217
                                              0
  1213  114  CE1  12 12.01100 -0.14000  0     5  1214  1215  1216  1217  1218
                                              0
  1214  114  HE1  20  1.00800  0.14000  1     3  1215  1217  1218
                                              0
  1215  114  CE2  12 12.01100 -0.14000  0     3  1216  1217  1218
                                              0
  1216  114  HE2  20  1.00800  0.14000  1     2  1217  1218
                                              0
  1217  114   CZ  12 12.01100 -0.14000  0     1  1218
                                              0
  1218  114   HZ  20  1.00800  0.14000  1     0
                                              0
  1219  114    C  12 12.01100  0.45000  0     4  1220  1221  1222  1223
                                              2  1224  1231
  1220  114    O   1 15.99940 -0.45000  1     1  1221
                                              2  1222  1223
  1221  115    N   6 14.00670 -0.31000  0     4  1222  1223  1224  1231
                                              3  1225  1232  1233
  1222  115    H  21  1.00800  0.31000  1     1  1223
                                              2  1224  1231
  1223  115   CA  14 13.01900  0.00000  0     5  1224  1225  1231  1232  1233
                                              3  1226  1234  1235
  1224  115   CB  15 14.02700  0.00000  0     3  1225  1226  1231
                                              4  1227  1228  1232  1233
  1225  115   CG  15 14.02700  0.00000  1     3  1226  1227  1228
                                              3  1229  1230  1231
  1226  115   CD  12 12.01100  0.29000  0     4  1227  1228  1229  1230
                                              0
  1227  115  OE1   1 15.99940 -0.45000  0     1  1228
                                              2  1229  1230
  1228  115  NE2   7 14.00670 -0.72000  0     2  1229  1230
                                              0
  1229  115 HE21  21  1.00800  0.44000  0     1  1230
                                              0
  1230  115 HE22  21  1.00800  0.44000  1     0
                                              0
  1231  115    C  12 12.01100  0.45000  0     4  1232  1233  1234  1235
                                              2  1236  1240
  1232  115    O   1 15.99940 -0.45000  1     1  1233
                                              2  1234  1235
  1233  116    N   6 14.00670 -0.31000  0     4  1234  1235  1236  1240
                                              3  1237  1241  1242
  1234  116    H  21  1.00800  0.31000  1     1  1235
                                              2  1236  1240
  1235  116   CA  14 13.01900  0.00000  0     5  1236  1237  1240  1241  1242
                                              3  1238  1243  1244
  1236  116   CB  15 14.02700  0.00000  1     3  1237  1238  1240
                                              3  1239  1241  1242
  1237  116   CG  15 14.02700  0.24100  0     2  1238  1239
                                              1  1240
  1238  116   SD  23 32.06000 -0.48200  0     1  1239
                                              0
  1239  116   CE  16 15.03500  0.24100  1     0
                                              0
  1240  116    C  12 12.01100  0.45000  0     4  1241  1242  1243  1244
                                              2  1245  1249
  1241  116    O   1 15.99940 -0.45000  1     1  1242
                                              2  1243  1244
  1242  117    N   6 14.00670 -0.31000  0     4  1243  1244  1245  1249
                                              3  1246  1250  1251
  1243  117    H  21  1.00800  0.31000  1     1  1244
                                              2  1245  1249
  1244  117   CA  14 13.01900  0.00000  0     5  1245  1246  1249  1250  1251
                                              3  1247  1252  1253
  1245  117   CB  15 14.02700  0.00000  1     3  1246  1247  1249
                                              3  1248  1250  1251
  1246  117   CG  15 14.02700  0.24100  0     2  1247  1248
                                              1  1249
  1247  117   SD  23 32.06000 -0.48200  0     1  1248
                                              0
  1248  117   CE  16 15.03500  0.24100  1     0
                                              0
  1249  117    C  12 12.01100  0.45000  0     4  1250  1251  1252  1253
                                              2  1254  1259
  1250  117    O   1 15.99940 -0.45000  1     1  1251
                                              2  1252  1253
  1251  118    N   6 14.00670 -0.31000  0     4  1252  1253  1254  1259
                                              3  1255  1260  1261
  1252  118    H  21  1.00800  0.31000  1     1  1253
                                              2  1254  1259
  1253  118   CA  14 13.01900  0.00000  0     5  1254  1255  1259  1260  1261
                                              3  1256  1262  1263
  1254  118   CB  15 14.02700  0.00000  1     3  1255  1256  1259
                                              4  1257  1258  1260  1261
  1255  118   CG  15 14.02700  0.16000  0     3  1256  1257  1258
                                              1  1259
  1256  118   CD  12 12.01100  0.27000  0     2  1257  1258
                                              0
  1257  118  OE1   2 15.99940 -0.71500  0     1  1258
                                              0
  1258  118  OE2   2 15.99940 -0.71500  1     0
                                              0
  1259  118    C  12 12.01100  0.45000  0     4  1260  1261  1262  1263
                                              2  1264  1268
  1260  118    O   1 15.99940 -0.45000  1     1  1261
                                              2  1262  1263
  1261  119    N   6 14.00670 -0.31000  0     4  1262  1263  1264  1268
                                              3  1265  1269  1270
  1262  119    H  21  1.00800  0.31000  1     1  1263
                                              2  1264  1268
  1263  119   CA  14 13.01900  0.00000  0     5  1264  1265  1268  1269  1270
                                              4  1266  1267  1271  1272
  1264  119   CB  15 14.02700  0.00000  1     4  1265  1266  1267  1268
                                              2  1269  1270
  1265  119   CG  14 13.01900  0.00000  0     2  1266  1267
                                              1  1268
  1266  119  CD1  16 15.03500  0.00000  0     1  1267
                                              0
  1267  119  CD2  16 15.03500  0.00000  1     0
                                              0
  1268  119    C  12 12.01100  0.45000  0     4  1269  1270  1271  1272
                                              2  1273  1276
  1269  119    O   1 15.99940 -0.45000  1     1  1270
                                              2  1271  1272
  1270  120    N   6 14.00670 -0.31000  0     4  1271  1272  1273  1276
                                              3  1274  1277  1278
  1271  120    H  21  1.00800  0.31000  1     1  1272
                                              2  1273  1276
  1272  120   CA  14 13.01900  0.00000  1     5  1273  1274  1276  1277  1278
                                              3  1275  1279  1280
  1273  120   CB  15 14.02700  0.26600  0     3  1274  1275  1276
                                              2  1277  1278
  1274  120   OG   3 15.99940 -0.67400  0     1  1275
                                              1  1276
  1275  120   HG  21  1.00800  0.40800  1     0
                                              0
  1276  120    C  12 12.01100  0.45000  0     4  1277  1278  1279  1280
                                              2  1281  1282
  1277  120    O   1 15.99940 -0.45000  1     1  1278
                                              2  1279  1280
  1278  121    N   6 14.00670 -0.31000  0     4  1279  1280  1281  1282
                                              2  1283  1284
  1279  121    H  21  1.00800  0.31000  1     1  1280
                                              2  1281  1282
  1280  121   CA  14 13.01900  0.00000  0     4  1281  1282  1283  1284
                                              2  1285  1286
  1281  121   CB  16 15.03500  0.00000  1     1  1282
                                              2  1283  1284
  1282  121    C  12 12.01100  0.45000  0     4  1283  1284  1285  1286
                                              2  1287  1299
  1283  121    O   1 15.99940 -0.45000  1     1  1284
                                              2  1285  1286
  1284  122    N   6 14.00670 -0.31000  0     4  1285  1286  1287  1299
                                              3  1288  1300  1301
  1285  122    H  21  1.00800  0.31000  1     1  1286
                                              2  1287  1299
  1286  122   CA  14 13.01900  0.00000  0     5  1287  1288  1299  1300  1301
                                              3  1289  1302  1303
  1287  122   CB  15 14.02700  0.00000  0     3  1288  1289  1299
                                              3  1290  1300  1301
  1288  122   CG  15 14.02700  0.00000  1     2  1289  1290
                                              3  1291  1292  1299
  1289  122   CD  15 14.02700  0.09000  0     3  1290  1291  1292
                                              2  1293  1296
  1290  122   NE  11 14.00670 -0.10500  0     4  1291  1292  1293  1296
                                              4  1294  1295  1297  1298
  1291  122   HE  21  1.00800  0.34500  0     1  1292
                                              2  1293  1296
  1292  122   CZ  12 12.01100  0.01000  0     6  1293  1294  1295  1296  1297  1298
                                              0
  1293  122  NH1  10 14.00670 -0.36000  0     3  1294  1295  1296
                                              2  1297  1298
  1294  122 HH11  21  1.00800  0.34500  0     1  1295
                                              1  1296
  1295  122 HH12  21  1.00800  0.34500  0     0
                                              1  1296
  1296  122  NH2  10 14.00670 -0.36000  0     2  1297  1298
                                              0
  1297  122 HH21  21  1.00800  0.34500  0     1  1298
                                              0
  1298  122 HH22  21  1.00800  0.34500  1     0
                                              0
  1299  122    C  12 12.01100  0.45000  0     4  1300  1301  1302  1303
                                              2  1304  1309
  1300  122    O   1 15.99940 -0.45000  1     1  1301
                                              2  1302  1303
  1301  123    N   6 14.00670 -0.31000  0     4  1302  1303  1304  1309
                                              3  1305  1310  1311
  1302  123    H  21  1.00800  0.31000  1     1  1303
                                              2  1304  1309
  1303  123   CA  14 13.01900  0.00000  0     5  1304  1305  1309  1310  1311
                                              3  1306  1312  1315
  1304  123   CB  15 14.02700  0.00000  1     3  1305  1306  1309
                                              4  1307  1308  1310  1311
  1305  123   CG  15 14.02700  0.16000  0     3  1306  1307  1308
                                              1  1309
  1306  123   CD  12 12.01100  0.27000  0     2  1307  1308
                                              0
  1307  123  OE1   2 15.99940 -0.71500  0     1  1308
                                              0
  1308  123  OE2   2 15.99940 -0.71500  1     0
                                              0
  1309  123    C  12 12.01100  0.45000  0     4  1310  1311  1312  1315
                                              3  1313  1314  1316
  1310  123    O   1 15.99940 -0.45000  1     1  1311
                                              2  1312  1315
  1311  124    N   6 14.00670  0.00000  1     5  1312  1313  1314  1315  1316
                                              2  1317  1318
  1312  124   CA  14 13.01900  0.00000  0     6  1313  1314  1315  1316  1317  1318
                                              2  1319  1320
  1313  124   CB  18 14.02700  0.00000  1     3  1314  1315  1316
                                              2  1317  1318
  1314  124   CG  18 14.02700  0.00000  0     1  1315
                                              1  1316
  1315  124   CD  18 14.02700  0.00000  1     0
                                              1  1316
  1316  124    C  12 12.01100  0.45000  0     4  1317  1318  1319  1320
                                              2  1321  1325
  1317  124    O   1 15.99940 -0.45000  1     1  1318
                                              2  1319  1320
  1318  125    N   6 14.00670 -0.31000  0     4  1319  1320  1321  1325
                                              3  1322  1326  1327
  1319  125    H  21  1.00800  0.31000  1     1  1320
                                              2  1321  1325
  1320  125   CA  14 13.01900  0.00000  1     5  1321  1322  1325  1326  1327
                                              4  1323  1324  1328  1329
  1321  125   CB  15 14.02700  0.16000  0     4  1322  1323  1324  1325
                                              2  1326  1327
  1322  125   CG  12 12.01100  0.27000  0     2  1323  1324
                                              1  1325
  1323  125  OD1   2 15.99940 -0.71500  0     1  1324
                                              0
  1324  125  OD2   2 15.99940 -0.71500  1     0
                                              0
  1325  125    C  12 12.01100  0.45000  0     4  1326  1327  1328  1329
                                              2  1330  1334
  1326  125    O   1 15.99940 -0.45000  1     1  1327
                                              2  1328  1329
  1327  126    N   6 14.00670 -0.31000  0     4  1328  1329  1330  1334
                                              4  1331  1333  1335  1336
  1328  126    H  21  1.00800  0.31000  1     1  1329
                                              2  1330  1334
  1329  126   CA  14 13.01900  0.00000  1     6  1330  1331  1333  1334  1335  1336
                                              3  1332  1337  1338
  1330  126   CB  14 13.01900  0.26600  0     4  1331  1332  1333  1334
                                              2  1335  1336
  1331  126  OG1   3 15.99940 -0.67400  0     2  1332  1333
                                              1  1334
  1332  126  HG1  21  1.00800  0.40800  1     0
                                              1  1333
  1333  126  CG2  16 15.03500  0.00000  1     0
                                              1  1334
  1334  126    C  12 12.01100  0.45000  0     4  1335  1336  1337  1338
                                              2  1339  1342
  1335  126    O   1 15.99940 -0.45000  1     1  1336
                                              2  1337  1338
  1336  127    N   6 14.00670 -0.31000  0     4  1337  1338  1339  1342
                                              3  1340  1343  1344
  1337  127    H  21  1.00800  0.31000  1     1  1338
                                              2  1339  1342
  1338  127   CA  14 13.01900  0.00000  1     5  1339  1340  1342  1343  1344
                                              3  1341  1345  1346
  1339  127   CB  15 14.02700  0.26600  0     3  1340  1341  1342
                                              2  1343  1344
  1340  127   OG   3 15.99940 -0.67400  0     1  1341
                                              1  1342
  1341  127   HG  21  1.00800  0.40800  1     0
                                              0
  1342  127    C  12 12.01100  0.45000  0     4  1343  1344  1345  1346
                                              2  1347  1352
  1343  127    O   1 15.99940 -0.45000  1     1  1344
                                              2  1345  1346
  1344  128    N   6 14.00670 -0.31000  0     4  1345  1346  1347  1352
                                              3  1348  1353  1354
  1345  128    H  21  1.00800  0.31000  1     1  1346
                                              2  1347  1352
  1346  128   CA  14 13.01900  0.00000  0     5  1347  1348  1352  1353  1354
                                              3  1349  1355  1356
  1347  128   CB  15 14.02700  0.00000  1     3  1348  1349  1352
                                              4  1350  1351  1353  1354
  1348  128   CG  15 14.02700  0.16000  0     3  1349  1350  1351
                                              1  1352
  1349  128   CD  12 12.01100  0.27000  0     2  1350  1351
                                              0
  1350  128  OE1   2 15.99940 -0.71500  0     1  1351
                                              0
  1351  128  OE2   2 15.99940 -0.71500  1     0
                                              0
  1352  128    C  12 12.01100  0.45000  0     4  1353  1354  1355  1356
                                              2  1357  1362
  1353  128    O   1 15.99940 -0.45000  1     1  1354
                                              2  1355  1356
  1354  129    N   6 14.00670 -0.31000  0     4  1355  1356  1357  1362
                                              3  1358  1363  1364
  1355  129    H  21  1.00800  0.31000  1     1  1356
                                              2  1357  1362
  1356  129   CA  14 13.01900  0.00000  0     5  1357  1358  1362  1363  1364
                                              3  1359  1365  1366
  1357  129   CB  15 14.02700  0.00000  1     3  1358  1359  1362
                                              4  1360  1361  1363  1364
  1358  129   CG  15 14.02700  0.16000  0     3  1359  1360  1361
                                              1  1362
  1359  129   CD  12 12.01100  0.27000  0     2  1360  1361
                                              0
  1360  129  OE1   2 15.99940 -0.71500  0     1  1361
                                              0
  1361  129  OE2   2 15.99940 -0.71500  1     0
                                              0
  1362  129    C  12 12.01100  0.45000  0     4  1363  1364  1365  1366
                                              2  1367  1370
  1363  129    O   1 15.99940 -0.45000  1     1  1364
                                              2  1365  1366
  1364  130    N   6 14.00670 -0.31000  0     4  1365  1366  1367  1370
                                              4  1368  1369  1371  1372
  1365  130    H  21  1.00800  0.31000  1     1  1366
                                              2  1367  1370
  1366  130   CA  14 13.01900  0.00000  0     6  1367  1368  1369  1370  1371  1372
                                              2  1373  1374
  1367  130   CB  14 13.01900  0.00000  0     3  1368  1369  1370
                                              2  1371  1372
  1368  130  CG1  16 15.03500  0.00000  0     1  1369
                                              1  1370
  1369  130  CG2  16 15.03500  0.00000  1     0
                                              1  1370
  1370  130    C  12 12.01100  0.45000  0     4  1371  1372  1373  1374
                                              2  1375  1387
  1371  130    O   1 15.99940 -0.45000  1     1  1372
                                              2  1373  1374
  1372  131    N   6 14.00670 -0.31000  0     4  1373  1374  1375  1387
                                              3  1376  1388  1389
  1373  131    H  21  1.00800  0.31000  1     1  1374
                                              2  1375  1387
  1374  131   CA  14 13.01900  0.00000  0     5  1375  1376  1387  1388  1389
                                              3  1377  1390  1391
  1375  131   CB  15 14.02700  0.00000  0     3  1376  1377  1387
                                              3  1378  1388  1389
  1376  131   CG  15 14.02700  0.00000  1     2  1377  1378
                                              3  1379  1380  1387
  1377  131   CD  15 14.02700  0.09000  0     3  1378  1379  1380
                                              2  1381  1384
  1378  131   NE  11 14.00670 -0.10500  0     4  1379  1380  1381  1384
                                              4  1382  1383  1385  1386
  1379  131   HE  21  1.00800  0.34500  0     1  1380
                                              2  1381  1384
  1380  131   CZ  12 12.01100  0.01000  0     6  1381  1382  1383  1384  1385  1386
                                              0
  1381  131  NH1  10 14.00670 -0.36000  0     3  1382  1383  1384
                                              2  1385  1386
  1382  131 HH11  21  1.00800  0.34500  0     1  1383
                                              1  1384
  1383  131 HH12  21  1.00800  0.34500  0     0
                                              1  1384
  1384  131  NH2  10 14.00670 -0.36000  0     2  1385  1386
                                              0
  1385  131 HH21  21  1.00800  0.34500  0     1  1386
                                              0
  1386  131 HH22  21  1.00800  0.34500  1     0
                                              0
  1387  131    C  12 12.01100  0.45000  0     4  1388  1389  1390  1391
                                              2  1392  1400
  1388  131    O   1 15.99940 -0.45000  1     1  1389
                                              2  1390  1391
  1389  132    N   6 14.00670 -0.31000  0     4  1390  1391  1392  1400
                                              3  1393  1401  1402
  1390  132    H  21  1.00800  0.31000  1     1  1391
                                              2  1392  1400
  1391  132   CA  14 13.01900  0.00000  0     5  1392  1393  1400  1401  1402
                                              3  1394  1403  1404
  1392  132   CB  15 14.02700  0.00000  1     3  1393  1394  1400
                                              3  1395  1401  1402
  1393  132   CG  15 14.02700  0.00000  0     2  1394  1395
                                              2  1396  1400
  1394  132   CD  15 14.02700  0.00000  1     2  1395  1396
                                              3  1397  1398  1399
  1395  132   CE  15 14.02700  0.20000  0     4  1396  1397  1398  1399
                                              0
  1396  132   NZ   8 14.00670  0.05000  0     3  1397  1398  1399
                                              0
  1397  132  HZ1  21  1.00800  0.25000  0     2  1398  1399
                                              0
  1398  132  HZ2  21  1.00800  0.25000  0     1  1399
                                              0
  1399  132  HZ3  21  1.00800  0.25000  1     0
                                              0
  1400  132    C  12 12.01100  0.45000  0     4  1401  1402  1403  1404
                                              2  1405  1417
  1401  132    O   1 15.99940 -0.45000  1     1  1402
                                              2  1403  1404
  1402  133    N   6 14.00670 -0.31000  0     4  1403  1404  1405  1417
                                              3  1406  1418  1419
  1403  133    H  21  1.00800  0.31000  1     1  1404
                                              2  1405  1417
  1404  133   CA  14 13.01900  0.00000  0     5  1405  1406  1417  1418  1419
                                              3  1407  1420  1421
  1405  133   CB  15 14.02700  0.00000  0     3  1406  1407  1417
                                              3  1408  1418  1419
  1406  133   CG  15 14.02700  0.00000  1     2  1407  1408
                                              3  1409  1410  1417
  1407  133   CD  15 14.02700  0.09000  0     3  1408  1409  1410
                                              2  1411  1414
  1408  133   NE  11 14.00670 -0.10500  0     4  1409  1410  1411  1414
                                              4  1412  1413  1415  1416
  1409  133   HE  21  1.00800  0.34500  0     1  1410
                                              2  1411  1414
  1410  133   CZ  12 12.01100  0.01000  0     6  1411  1412  1413  1414  1415  1416
                                              0
  1411  133  NH1  10 14.00670 -0.36000  0     3  1412  1413  1414
                                              2  1415  1416
  1412  133 HH11  21  1.00800  0.34500  0     1  1413
                                              1  1414
  1413  133 HH12  21  1.00800  0.34500  0     0
                                              1  1414
  1414  133  NH2  10 14.00670 -0.36000  0     2  1415  1416
                                              0
  1415  133 HH21  21  1.00800  0.34500  0     1  1416
                                              0
  1416  133 HH22  21  1.00800  0.34500  1     0
                                              0
  1417  133    C  12 12.01100  0.45000  0     4  1418  1419  1420  1421
                                              2  1422  1434
  1418  133    O   1 15.99940 -0.45000  1     1  1419
                                              2  1420  1421
  1419  134    N   6 14.00670 -0.31000  0     4  1420  1421  1422  1434
                                              3  1423  1435  1436
  1420  134    H  21  1.00800  0.31000  1     1  1421
                                              2  1422  1434
  1421  134   CA  14 13.01900  0.00000  0     5  1422  1423  1434  1435  1436
                                              4  1424  1426  1437  1438
  1422  134   CB  15 14.02700  0.00000  0     8  1423  1424  1425  1426  1427  1428
                                                 1430  1434
                                              2  1435  1436
  1423  134   CG  12 12.01100  0.00000  1     9  1424  1425  1426  1427  1428  1429
                                                 1430  1431  1432
                                              1  1434
  1424  134  CD1  12 12.01100 -0.14000  0     8  1425  1426  1427  1428  1429  1430
                                                 1432  1433
                                              0
  1425  134  HD1  20  1.00800  0.14000  1     4  1426  1428  1429  1432
                                              0
  1426  134  CD2  12 12.01100 -0.14000  0     6  1427  1428  1430  1431  1432  1433
                                              0
  1427  134  HD2  20  1.00800  0.14000  1     3  1430  1431  1432
                                              0
  1428  134  CE1  12 12.01100 -0.14000  0     5  1429  1430  1431  1432  1433
                                              0
  1429  134  HE1  20  1.00800  0.14000  1     3  1430  1432  1433
                                              0
  1430  134  CE2  12 12.01100 -0.14000  0     3  1431  1432  1433
                                              0
  1431  134  HE2  20  1.00800  0.14000  1     2  1432  1433
                                              0
  1432  134   CZ  12 12.01100 -0.14000  0     1  1433
                                              0
  1433  134   HZ  20  1.00800  0.14000  1     0
                                              0
  1434  134    C  12 12.01100  0.45000  0     4  1435  1436  1437  1438
                                              2  1439  1442
  1435  134    O   1 15.99940 -0.45000  1     1  1436
                                              2  1437  1438
  1436  135    N   6 14.00670 -0.31000  0     4  1437  1438  1439  1442
                                              4  1440  1441  1443  1444
  1437  135    H  21  1.00800  0.31000  1     1  1438
                                              2  1439  1442
  1438  135   CA  14 13.01900  0.00000  0     6  1439  1440  1441  1442  1443  1444
                                              2  1445  1446
  1439  135   CB  14 13.01900  0.00000  0     3  1440  1441  1442
                                              2  1443  1444
  1440  135  CG1  16 15.03500  0.00000  0     1  1441
                                              1  1442
  1441  135  CG2  16 15.03500  0.00000  1     0
                                              1  1442
  1442  135    C  12 12.01100  0.45000  0     4  1443  1444  1445  1446
                                              2  1447  1452
  1443  135    O   1 15.99940 -0.45000  1     1  1444
                                              2  1445  1446
  1444  136    N   6 14.00670 -0.31000  0     4  1445  1446  1447  1452
                                              3  1448  1453  1454
  1445  136    H  21  1.00800  0.31000  1     1  1446
                                              2  1447  1452
  1446  136   CA  14 13.01900  0.00000  0     5  1447  1448  1452  1453  1454
                                              3  1449  1455  1456
  1447  136   CB  15 14.02700  0.00000  1     3  1448  1449  1452
                                              4  1450  1451  1453  1454
  1448  136   CG  15 14.02700  0.16000  0     3  1449  1450  1451
                                              1  1452
  1449  136   CD  12 12.01100  0.27000  0     2  1450  1451
                                              0
  1450  136  OE1   2 15.99940 -0.71500  0     1  1451
                                              0
  1451  136  OE2   2 15.99940 -0.71500  1     0
                                              0
  1452  136    C  12 12.01100  0.45000  0     4  1453  1454  1455  1456
                                              2  1457  1470
  1453  136    O   1 15.99940 -0.45000  1     1  1454
                                              2  1455  1456
  1454  137    N   6 14.00670 -0.31000  0     4  1455  1456  1457  1470
                                              3  1458  1471  1472
  1455  137    H  21  1.00800  0.31000  1     1  1456
                                              2  1457  1470
  1456  137   CA  14 13.01900  0.00000  0     5  1457  1458  1470  1471  1472
                                              4  1459  1461  1473  1474
  1457  137   CB  15 14.02700  0.00000  0     8  1458  1459  1460  1461  1462  1463
                                                 1465  1470
                                              2  1471  1472
  1458  137   CG  12 12.01100  0.00000  1     9  1459  1460  1461  1462  1463  1464
                                                 1465  1466  1467
                                              1  1470
  1459  137  CD1  12 12.01100 -0.14000  0     8  1460  1461  1462  1463  1464  1465
                                                 1467  1468
                                              0
  1460  137  HD1  20  1.00800  0.14000  1     4  1461  1463  1464  1467
                                              0
  1461  137  CD2  12 12.01100 -0.14000  0     6  1462  1463  1465  1466  1467  1468
                                              0
  1462  137  HD2  20  1.00800  0.14000  1     3  1465  1466  1467
                                              0
  1463  137  CE1  12 12.01100 -0.14000  0     5  1464  1465  1466  1467  1468
                                              1  1469
  1464  137  HE1  20  1.00800  0.14000  1     3  1465  1467  1468
                                              0
  1465  137  CE2  12 12.01100 -0.14000  0     3  1466  1467  1468
                                              1  1469
  1466  137  HE2  20  1.00800  0.14000  1     2  1467  1468
                                              0
  1467  137   CZ  12 12.01100  0.20300  0     2  1468  1469
                                              0
  1468  137   OH   3 15.99940 -0.61100  0     1  1469
                                              0
  1469  137   HH  21  1.00800  0.40800  1     0
                                              0
  1470  137    C  12 12.01100  0.45000  0     4  1471  1472  1473  1474
                                              2  1475  1478
  1471  137    O   1 15.99940 -0.45000  1     1  1472
                                              2  1473  1474
  1472  138    N   6 14.00670 -0.31000  0     4  1473  1474  1475  1478
                                              3  1476  1479  1480
  1473  138    H  21  1.00800  0.31000  1     1  1474
                                              2  1475  1478
  1474  138   CA  14 13.01900  0.00000  1     5  1475  1476  1478  1479  1480
                                              3  1477  1481  1482
  1475  138   CB  15 14.02700  0.15000  0     3  1476  1477  1478
                                              2  1479  1480
  1476  138   SG  23 32.06000 -0.37000  0     1  1477
                                              1  1478
  1477  138   HG  21  1.00800  0.22000  1     0
                                              0
  1478  138    C  12 12.01100  0.45000  0     4  1479  1480  1481  1482
                                              2  1483  1490
  1479  138    O   1 15.99940 -0.45000  1     1  1480
                                              2  1481  1482
  1480  139    N   6 14.00670 -0.31000  0     4  1481  1482  1483  1490
                                              3  1484  1491  1492
  1481  139    H  21  1.00800  0.31000  1     1  1482
                                              2  1483  1490
  1482  139   CA  14 13.01900  0.00000  0     5  1483  1484  1490  1491  1492
                                              3  1485  1493  1494
  1483  139   CB  15 14.02700  0.00000  0     3  1484  1485  1490
                                              4  1486  1487  1491  1492
  1484  139   CG  15 14.02700  0.00000  1     3  1485  1486  1487
                                              3  1488  1489  1490
  1485  139   CD  12 12.01100  0.29000  0     4  1486  1487  1488  1489
                                              0
  1486  139  OE1   1 15.99940 -0.45000  0     1  1487
                                              2  1488  1489
  1487  139  NE2   7 14.00670 -0.72000  0     2  1488  1489
                                              0
  1488  139 HE21  21  1.00800  0.44000  0     1  1489
                                              0
  1489  139 HE22  21  1.00800  0.44000  1     0
                                              0
  1490  139    C  12 12.01100  0.45000  0     4  1491  1492  1493  1494
                                              2  1495  1503
  1491  139    O   1 15.99940 -0.45000  1     1  1492
                                              2  1493  1494
  1492  140    N   6 14.00670 -0.31000  0     4  1493  1494  1495  1503
                                              3  1496  1504  1505
  1493  140    H  21  1.00800  0.31000  1     1  1494
                                              2  1495  1503
  1494  140   CA  14 13.01900  0.00000  0     5  1495  1496  1503  1504  1505
                                              3  1497  1506  1507
  1495  140   CB  15 14.02700  0.00000  1     3  1496  1497  1503
                                              3  1498  1504  1505
  1496  140   CG  15 14.02700  0.00000  0     2  1497  1498
                                              2  1499  1503
  1497  140   CD  15 14.02700  0.00000  1     2  1498  1499
                                              3  1500  1501  1502
  1498  140   CE  15 14.02700  0.20000  0     4  1499  1500  1501  1502
                                              0
  1499  140   NZ   8 14.00670  0.05000  0     3  1500  1501  1502
                                              0
  1500  140  HZ1  21  1.00800  0.25000  0     2  1501  1502
                                              0
  1501  140  HZ2  21  1.00800  0.25000  0     1  1502
                                              0
  1502  140  HZ3  21  1.00800  0.25000  1     0
                                              0
  1503  140    C  12 12.01100  0.45000  0     4  1504  1505  1506  1507
                                              2  1508  1517
  1504  140    O   1 15.99940 -0.45000  1     1  1505
                                              2  1506  1507
  1505  141    N   6 14.00670 -0.31000  0     4  1506  1507  1508  1517
                                              3  1509  1518  1519
  1506  141    H  21  1.00800  0.31000  1     1  1507
                                              2  1508  1517
  1507  141   CA  14 13.01900  0.00000  0     5  1508  1509  1517  1518  1519
                                              4  1510  1512  1520  1521
  1508  141   CB  15 14.02700  0.00000  1     8  1509  1510  1511  1512  1513  1514
                                                 1516  1517
                                              2  1518  1519
  1509  141   CG  12 12.01100  0.00000  0     7  1510  1511  1512  1513  1514  1515
                                                 1516
                                              1  1517
  1510  141  ND1   9 14.00670 -0.05000  0     6  1511  1512  1513  1514  1515  1516
                                              0
  1511  141  HD1  21  1.00800  0.31000  0     4  1512  1514  1515  1516
                                              0
  1512  141  CD2  12 12.01100  0.00000  0     4  1513  1514  1515  1516
                                              0
  1513  141  HD2  20  1.00800  0.14000  0     2  1514  1516
                                              0
  1514  141  CE1  12 12.01100  0.00000  0     2  1515  1516
                                              0
  1515  141  HE1  20  1.00800  0.14000  0     1  1516
                                              0
  1516  141  NE2   9 14.00670 -0.54000  1     0
                                              0
  1517  141    C  12 12.01100  0.45000  0     4  1518  1519  1520  1521
                                              1  1522
  1518  141    O   1 15.99940 -0.45000  1     1  1519
                                              2  1520  1521
  1519  142    N   6 14.00670 -0.31000  0     3  1520  1521  1522
                                              2  1523  1524
  1520  142    H  21  1.00800  0.31000  1     1  1521
                                              1  1522
  1521  142   CA  15 14.02700  0.00000  1     3  1522  1523  1524
                                              2  1525  1526
  1522  142    C  12 12.01100  0.45000  0     4  1523  1524  1525  1526
                                              2  1527  1531
  1523  142    O   1 15.99940 -0.45000  1     1  1524
                                              2  1525  1526
  1524  143    N   6 14.00670 -0.31000  0     4  1525  1526  1527  1531
                                              4  1528  1529  1532  1533
  1525  143    H  21  1.00800  0.31000  1     1  1526
                                              2  1527  1531
  1526  143   CA  14 13.01900  0.00000  1     6  1527  1528  1529  1531  1532  1533
                                              3  1530  1534  1535
  1527  143   CB  14 13.01900  0.00000  0     4  1528  1529  1530  1531
                                              2  1532  1533
  1528  143  CG1  15 14.02700  0.00000  0     2  1529  1530
                                              1  1531
  1529  143  CG2  16 15.03500  0.00000  0     0
                                              2  1530  1531
  1530  143   CD  16 15.03500  0.00000  1     0
                                              0
  1531  143    C  12 12.01100  0.45000  0     4  1532  1533  1534  1535
                                              2  1536  1539
  1532  143    O   1 15.99940 -0.45000  1     1  1533
                                              2  1534  1535
  1533  144    N   6 14.00670 -0.31000  0     4  1534  1535  1536  1539
                                              4  1537  1538  1540  1541
  1534  144    H  21  1.00800  0.31000  1     1  1535
                                              2  1536  1539
  1535  144   CA  14 13.01900  0.00000  0     6  1536  1537  1538  1539  1540  1541
                                              2  1542  1543
  1536  144   CB  14 13.01900  0.00000  0     3  1537  1538  1539
                                              2  1540  1541
  1537  144  CG1  16 15.03500  0.00000  0     1  1538
                                              1  1539
  1538  144  CG2  16 15.03500  0.00000  1     0
                                              1  1539
  1539  144    C  12 12.01100  0.45000  0     4  1540  1541  1542  1543
                                              2  1544  1552
  1540  144    O   1 15.99940 -0.45000  1     1  1541
                                              2  1542  1543
  1541  145    N   6 14.00670 -0.31000  0     4  1542  1543  1544  1552
                                              3  1545  1553  1554
  1542  145    H  21  1.00800  0.31000  1     1  1543
                                              2  1544  1552
  1543  145   CA  14 13.01900  0.00000  0     5  1544  1545  1552  1553  1554
                                              3  1546  1555  1556
  1544  145   CB  15 14.02700  0.00000  1     3  1545  1546  1552
                                              3  1547  1553  1554
  1545  145   CG  15 14.02700  0.00000  0     2  1546  1547
                                              2  1548  1552
  1546  145   CD  15 14.02700  0.00000  1     2  1547  1548
                                              3  1549  1550  1551
  1547  145   CE  15 14.02700  0.20000  0     4  1548  1549  1550  1551
                                              0
  1548  145   NZ   8 14.00670  0.05000  0     3  1549  1550  1551
                                              0
  1549  145  HZ1  21  1.00800  0.25000  0     2  1550  1551
                                              0
  1550  145  HZ2  21  1.00800  0.25000  0     1  1551
                                              0
  1551  145  HZ3  21  1.00800  0.25000  1     0
                                              0
  1552  145    C  12 12.01100  0.45000  0     4  1553  1554  1555  1556
                                              2  1557  1562
  1553  145    O   1 15.99940 -0.45000  1     1  1554
                                              2  1555  1556
  1554  146    N   6 14.00670 -0.31000  0     4  1555  1556  1557  1562
                                              3  1558  1563  1564
  1555  146    H  21  1.00800  0.31000  1     1  1556
                                              2  1557  1562
  1556  146   CA  14 13.01900  0.00000  0     5  1557  1558  1562  1563  1564
                                              3  1559  1565  1566
  1557  146   CB  15 14.02700  0.00000  1     3  1558  1559  1562
                                              4  1560  1561  1563  1564
  1558  146   CG  15 14.02700  0.16000  0     3  1559  1560  1561
                                              1  1562
  1559  146   CD  12 12.01100  0.27000  0     2  1560  1561
                                              0
  1560  146  OE1   2 15.99940 -0.71500  0     1  1561
                                              0
  1561  146  OE2   2 15.99940 -0.71500  1     0
                                              0
  1562  146    C  12 12.01100  0.45000  0     4  1563  1564  1565  1566
                                              2  1567  1573
  1563  146    O   1 15.99940 -0.45000  1     1  1564
                                              2  1565  1566
  1564  147    N   6 14.00670 -0.31000  0     4  1565  1566  1567  1573
                                              3  1568  1574  1575
  1565  147    H  21  1.00800  0.31000  1     1  1566
                                              2  1567  1573
  1566  147   CA  14 13.01900  0.00000  0     5  1567  1568  1573  1574  1575
                                              4  1569  1570  1576  1577
  1567  147   CB  15 14.02700  0.00000  1     4  1568  1569  1570  1573
                                              4  1571  1572  1574  1575
  1568  147   CG  12 12.01100  0.29000  0     4  1569  1570  1571  1572
                                              1  1573
  1569  147  OD1   1 15.99940 -0.45000  0     1  1570
                                              2  1571  1572
  1570  147  ND2   7 14.00670 -0.72000  0     2  1571  1572
                                              0
  1571  147 HD21  21  1.00800  0.44000  0     1  1572
                                              0
  1572  147 HD22  21  1.00800  0.44000  1     0
                                              0
  1573  147    C  12 12.01100  0.45000  0     4  1574  1575  1576  1577
                                              2  1578  1582
  1574  147    O   1 15.99940 -0.45000  1     1  1575
                                              2  1576  1577
  1575  148    N   6 14.00670 -0.31000  0     4  1576  1577  1578  1582
                                              4  1579  1580  1583  1584
  1576  148    H  21  1.00800  0.31000  1     1  1577
                                              2  1578  1582
  1577  148   CA  14 13.01900  0.00000  1     6  1578  1579  1580  1582  1583  1584
                                              3  1581  1585  1586
  1578  148   CB  14 13.01900  0.00000  0     4  1579  1580  1581  1582
                                              2  1583  1584
  1579  148  CG1  15 14.02700  0.00000  0     2  1580  1581
                                              1  1582
  1580  148  CG2  16 15.03500  0.00000  0     0
                                              2  1581  1582
  1581  148   CD  16 15.03500  0.00000  1     0
                                              0
  1582  148    C  12 12.01100  0.45000  0     4  1583  1584  1585  1586
                                              2  1587  1599
  1583  148    O   1 15.99940 -0.45000  1     1  1584
                                              2  1585  1586
  1584  149    N   6 14.00670 -0.31000  0     4  1585  1586  1587  1599
                                              3  1588  1600  1601
  1585  149    H  21  1.00800  0.31000  1     1  1586
                                              2  1587  1599
  1586  149   CA  14 13.01900  0.00000  0     5  1587  1588  1599  1600  1601
                                              4  1589  1591  1602  1603
  1587  149   CB  15 14.02700  0.00000  0     8  1588  1589  1590  1591  1592  1593
                                                 1595  1599
                                              2  1600  1601
  1588  149   CG  12 12.01100  0.00000  1     9  1589  1590  1591  1592  1593  1594
                                                 1595  1596  1597
                                              1  1599
  1589  149  CD1  12 12.01100 -0.14000  0     8  1590  1591  1592  1593  1594  1595
                                                 1597  1598
                                              0
  1590  149  HD1  20  1.00800  0.14000  1     4  1591  1593  1594  1597
                                              0
  1591  149  CD2  12 12.01100 -0.14000  0     6  1592  1593  1595  1596  1597  1598
                                              0
  1592  149  HD2  20  1.00800  0.14000  1     3  1595  1596  1597
                                              0
  1593  149  CE1  12 12.01100 -0.14000  0     5  1594  1595  1596  1597  1598
                                              0
  1594  149  HE1  20  1.00800  0.14000  1     3  1595  1597  1598
                                              0
  1595  149  CE2  12 12.01100 -0.14000  0     3  1596  1597  1598
                                              0
  1596  149  HE2  20  1.00800  0.14000  1     2  1597  1598
                                              0
  1597  149   CZ  12 12.01100 -0.14000  0     1  1598
                                              0
  1598  149   HZ  20  1.00800  0.14000  1     0
                                              0
  1599  149    C  12 12.01100  0.45000  0     4  1600  1601  1602  1603
                                              2  1604  1608
  1600  149    O   1 15.99940 -0.45000  1     1  1601
                                              2  1602  1603
  1601  150    N   6 14.00670 -0.31000  0     4  1602  1603  1604  1608
                                              3  1605  1609  1610
  1602  150    H  21  1.00800  0.31000  1     1  1603
                                              2  1604  1608
  1603  150   CA  14 13.01900  0.00000  1     5  1604  1605  1608  1609  1610
                                              4  1606  1607  1611  1612
  1604  150   CB  15 14.02700  0.16000  0     4  1605  1606  1607  1608
                                              2  1609  1610
  1605  150   CG  12 12.01100  0.27000  0     2  1606  1607
                                              1  1608
  1606  150  OD1   2 15.99940 -0.71500  0     1  1607
                                              0
  1607  150  OD2   2 15.99940 -0.71500  1     0
                                              0
  1608  150    C  12 12.01100  0.45000  0     4  1609  1610  1611  1612
                                              2  1613  1617
  1609  150    O   1 15.99940 -0.45000  1     1  1610
                                              2  1611  1612
  1610  151    N   6 14.00670 -0.31000  0     4  1611  1612  1613  1617
                                              3  1614  1618  1619
  1611  151    H  21  1.00800  0.31000  1     1  1612
                                              2  1613  1617
  1612  151   CA  14 13.01900  0.00000  0     5  1613  1614  1617  1618  1619
                                              4  1615  1616  1620  1621
  1613  151   CB  15 14.02700  0.00000  1     4  1614  1615  1616  1617
                                              2  1618  1619
  1614  151   CG  14 13.01900  0.00000  0     2  1615  1616
                                              1  1617
  1615  151  CD1  16 15.03500  0.00000  0     1  1616
                                              0
  1616  151  CD2  16 15.03500  0.00000  1     0
                                              0
  1617  151    C  12 12.01100  0.45000  0     4  1618  1619  1620  1621
                                              2  1622  1626
  1618  151    O   1 15.99940 -0.45000  1     1  1619
                                              2  1620  1621
  1619  152    N   6 14.00670 -0.31000  0     4  1620  1621  1622  1626
                                              4  1623  1625  1627  1628
  1620  152    H  21  1.00800  0.31000  1     1  1621
                                              2  1622  1626
  1621  152   CA  14 13.01900  0.00000  1     6  1622  1623  1625  1626  1627  1628
                                              3  1624  1629  1630
  1622  152   CB  14 13.01900  0.26600  0     4  1623  1624  1625  1626
                                              2  1627  1628
  1623  152  OG1   3 15.99940 -0.67400  0     2  1624  1625
                                              1  1626
  1624  152  HG1  21  1.00800  0.40800  1     0
                                              1  1625
  1625  152  CG2  16 15.03500  0.00000  1     0
                                              1  1626
  1626  152    C  12 12.01100  0.45000  0     4  1627  1628  1629  1630
                                              2  1631  1636
  1627  152    O   1 15.99940 -0.45000  1     1  1628
                                              2  1629  1630
  1628  153    N   6 14.00670 -0.31000  0     4  1629  1630  1631  1636
                                              3  1632  1637  1638
  1629  153    H  21  1.00800  0.31000  1     1  1630
                                              2  1631  1636
  1630  153   CA  14 13.01900  0.00000  0     5  1631  1632  1636  1637  1638
                                              3  1633  1639  1640
  1631  153   CB  15 14.02700  0.00000  1     3  1632  1633  1636
                                              4  1634  1635  1637  1638
  1632  153   CG  15 14.02700  0.16000  0     3  1633  1634  1635
                                              1  1636
  1633  153   CD  12 12.01100  0.27000  0     2  1634  1635
                                              0
  1634  153  OE1   2 15.99940 -0.71500  0     1  1635
                                              0
  1635  153  OE2   2 15.99940 -0.71500  1     0
                                              0
  1636  153    C  12 12.01100  0.45000  0     4  1637  1638  1639  1640
                                              2  1641  1644
  1637  153    O   1 15.99940 -0.45000  1     1  1638
                                              2  1639  1640
  1638  154    N   6 14.00670 -0.31000  0     4  1639  1640  1641  1644
                                              4  1642  1643  1645  1646
  1639  154    H  21  1.00800  0.31000  1     1  1640
                                              2  1641  1644
  1640  154   CA  14 13.01900  0.00000  0     6  1641  1642  1643  1644  1645  1646
                                              2  1647  1648
  1641  154   CB  14 13.01900  0.00000  0     3  1642  1643  1644
                                              2  1645  1646
  1642  154  CG1  16 15.03500  0.00000  0     1  1643
                                              1  1644
  1643  154  CG2  16 15.03500  0.00000  1     0
                                              1  1644
  1644  154    C  12 12.01100  0.45000  0     4  1645  1646  1647  1648
                                              2  1649  1653
  1645  154    O   1 15.99940 -0.45000  1     1  1646
                                              2  1647  1648
  1646  155    N   6 14.00670 -0.31000  0     4  1647  1648  1649  1653
                                              3  1650  1654  1655
  1647  155    H  21  1.00800  0.31000  1     1  1648
                                              2  1649  1653
  1648  155   CA  14 13.01900  0.00000  1     5  1649  1650  1653  1654  1655
                                              4  1651  1652  1656  1657
  1649  155   CB  15 14.02700  0.16000  0     4  1650  1651  1652  1653
                                              2  1654  1655
  1650  155   CG  12 12.01100  0.27000  0     2  1651  1652
                                              1  1653
  1651  155  OD1   2 15.99940 -0.71500  0     1  1652
                                              0
  1652  155  OD2   2 15.99940 -0.71500  1     0
                                              0
  1653  155    C  12 12.01100  0.45000  0     4  1654  1655  1656  1657
                                              2  1658  1670
  1654  155    O   1 15.99940 -0.45000  1     1  1655
                                              2  1656  1657
  1655  156    N   6 14.00670 -0.31000  0     4  1656  1657  1658  1670
                                              3  1659  1671  1672
  1656  156    H  21  1.00800  0.31000  1     1  1657
                                              2  1658  1670
  1657  156   CA  14 13.01900  0.00000  0     5  1658  1659  1670  1671  1672
                                              3  1660  1673  1674
  1658  156   CB  15 14.02700  0.00000  0     3  1659  1660  1670
                                              3  1661  1671  1672
  1659  156   CG  15 14.02700  0.00000  1     2  1660  1661
                                              3  1662  1663  1670
  1660  156   CD  15 14.02700  0.09000  0     3  1661  1662  1663
                                              2  1664  1667
  1661  156   NE  11 14.00670 -0.10500  0     4  1662  1663  1664  1667
                                              4  1665  1666  1668  1669
  1662  156   HE  21  1.00800  0.34500  0     1  1663
                                              2  1664  1667
  1663  156   CZ  12 12.01100  0.01000  0     6  1664  1665  1666  1667  1668  1669
                                              0
  1664  156  NH1  10 14.00670 -0.36000  0     3  1665  1666  1667
                                              2  1668  1669
  1665  156 HH11  21  1.00800  0.34500  0     1  1666
                                              1  1667
  1666  156 HH12  21  1.00800  0.34500  0     0
                                              1  1667
  1667  156  NH2  10 14.00670 -0.36000  0     2  1668  1669
                                              0
  1668  156 HH21  21  1.00800  0.34500  0     1  1669
                                              0
  1669  156 HH22  21  1.00800  0.34500  1     0
                                              0
  1670  156    C  12 12.01100  0.45000  0     4  1671  1672  1673  1674
                                              2  1675  1677
  1671  156    O   1 15.99940 -0.45000  1     1  1672
                                              2  1673  1674
  1672  157    N   6 14.00670 -0.31000  0     4  1673  1674  1675  1677
                                              3  1676  1678  1679
  1673  157    H  21  1.00800  0.31000  1     1  1674
                                              2  1675  1677
  1674  157   CA  14 13.01900  0.00000  0     5  1675  1676  1677  1678  1679
                                              2  1680  1681
  1675  157   CB  15 14.02700  0.00000  0     2  1676  1677
                                              2  1678  1679
  1676  157   SG  23 32.06000  0.00000  1     0
                                              1  1677
  1677  157    C  12 12.01100  0.45000  0     4  1678  1679  1680  1681
                                              2  1682  1686
  1678  157    O   1 15.99940 -0.45000  1     1  1679
                                              2  1680  1681
  1679  158    N   6 14.00670 -0.31000  0     4  1680  1681  1682  1686
                                              3  1683  1687  1688
  1680  158    H  21  1.00800  0.31000  1     1  1681
                                              2  1682  1686
  1681  158   CA  14 13.01900  0.00000  0     5  1682  1683  1686  1687  1688
                                              4  1684  1685  1689  1690
  1682  158   CB  15 14.02700  0.00000  1     4  1683  1684  1685  1686
                                              2  1687  1688
  1683  158   CG  14 13.01900  0.00000  0     2  1684  1685
                                              1  1686
  1684  158  CD1  16 15.03500  0.00000  0     1  1685
                                              0
  1685  158  CD2  16 15.03500  0.00000  1     0
                                              0
  1686  158    C  12 12.01100  0.45000  0     4  1687  1688  1689  1690
                                              2  1691  1698
  1687  158    O   1 15.99940 -0.45000  1     1  1688
                                              2  1689  1690
  1688  159    N   6 14.00670 -0.31000  0     4  1689  1690  1691  1698
                                              3  1692  1699  1700
  1689  159    H  21  1.00800  0.31000  1     1  1690
                                              2  1691  1698
  1690  159   CA  14 13.01900  0.00000  0     5  1691  1692  1698  1699  1700
                                              3  1693  1701  1702
  1691  159   CB  15 14.02700  0.00000  0     3  1692  1693  1698
                                              4  1694  1695  1699  1700
  1692  159   CG  15 14.02700  0.00000  1     3  1693  1694  1695
                                              3  1696  1697  1698
  1693  159   CD  12 12.01100  0.29000  0     4  1694  1695  1696  1697
                                              0
  1694  159  OE1   1 15.99940 -0.45000  0     1  1695
                                              2  1696  1697
  1695  159  NE2   7 14.00670 -0.72000  0     2  1696  1697
                                              0
  1696  159 HE21  21  1.00800  0.44000  0     1  1697
                                              0
  1697  159 HE22  21  1.00800  0.44000  1     0
                                              0
  1698  159    C  12 12.01100  0.45000  0     4  1699  1700  1701  1702
                                              2  1703  1704
  1699  159    O   1 15.99940 -0.45000  1     1  1700
                                              2  1701  1702
  1700  160    N   6 14.00670 -0.31000  0     4  1701  1702  1703  1704
                                              2  1705  1706
  1701  160    H  21  1.00800  0.31000  1     1  1702
                                              2  1703  1704
  1702  160   CA  14 13.01900  0.00000  0     4  1703  1704  1705  1706
                                              2  1707  1708
  1703  160   CB  16 15.03500  0.00000  1     1  1704
                                              2  1705  1706
  1704  160    C  12 12.01100  0.45000  0     4  1705  1706  1707  1708
                                              2  1709  1721
  1705  160    O   1 15.99940 -0.45000  1     1  1706
                                              2  1707  1708
  1706  161    N   6 14.00670 -0.31000  0     4  1707  1708  1709  1721
                                              3  1710  1722  1723
  1707  161    H  21  1.00800  0.31000  1     1  1708
                                              2  1709  1721
  1708  161   CA  14 13.01900  0.00000  0     5  1709  1710  1721  1722  1723
                                              3  1711  1724  1725
  1709  161   CB  15 14.02700  0.00000  0     3  1710  1711  1721
                                              3  1712  1722  1723
  1710  161   CG  15 14.02700  0.00000  1     2  1711  1712
                                              3  1713  1714  1721
  1711  161   CD  15 14.02700  0.09000  0     3  1712  1713  1714
                                              2  1715  1718
  1712  161   NE  11 14.00670 -0.10500  0     4  1713  1714  1715  1718
                                              4  1716  1717  1719  1720
  1713  161   HE  21  1.00800  0.34500  0     1  1714
                                              2  1715  1718
  1714  161   CZ  12 12.01100  0.01000  0     6  1715  1716  1717  1718  1719  1720
                                              0
  1715  161  NH1  10 14.00670 -0.36000  0     3  1716  1717  1718
                                              2  1719  1720
  1716  161 HH11  21  1.00800  0.34500  0     1  1717
                                              1  1718
  1717  161 HH12  21  1.00800  0.34500  0     0
                                              1  1718
  1718  161  NH2  10 14.00670 -0.36000  0     2  1719  1720
                                              0
  1719  161 HH21  21  1.00800  0.34500  0     1  1720
                                              0
  1720  161 HH22  21  1.00800  0.34500  1     0
                                              0
  1721  161    C  12 12.01100  0.45000  0     4  1722  1723  1724  1725
                                              1  1726
  1722  161    O   1 15.99940 -0.45000  1     1  1723
                                              2  1724  1725
  1723  162    N   6 14.00670 -0.31000  0     3  1724  1725  1726
                                              2  1727  1728
  1724  162    H  21  1.00800  0.31000  1     1  1725
                                              1  1726
  1725  162   CA  15 14.02700  0.16000  1     3  1726  1727  1728
                                              0
  1726  162    C  12 12.01100  0.27000  0     2  1727  1728
                                              0
  1727  162   O1   2 15.99940 -0.71500  0     1  1728
                                              0
  1728  162   O2   2 15.99940 -0.71500  1     0
                                              0
  1729  163  HO4  21  1.00800  0.41000  0     2  1730  1731
                                              2  1732  1739
  1730  163   O4   3 15.99940 -0.64200  0     3  1731  1732  1739
                                              4  1733  1735  1738  1740
  1731  163   C4  14 13.01900  0.23200  1     6  1732  1733  1735  1738  1739  1740
                                              3  1734  1736  1741
  1732  163   C3  14 13.01900  0.23200  0     6  1733  1734  1735  1736  1739  1741
                                              4  1737  1738  1740  1924
  1733  163   O3   3 15.99940 -0.64200  0     2  1734  1735
                                              3  1736  1739  1741
  1734  163  HO3  21  1.00800  0.41000  1     0
                                              1  1735
  1735  163   C2  14 13.01900  0.23200  0     5  1736  1737  1740  1741  1924
                                              2  1739  1923
  1736  163   O2   3 15.99940 -0.64200  0     2  1737  1741
                                              2  1740  1924
  1737  163  HO2  21  1.00800  0.41000  1     0
                                              1  1741
  1738  163   C6  16 15.03500  0.00000  1     2  1739  1740
                                              1  1741
  1739  163   C5  14 13.01900  0.37600  0     2  1740  1741
                                              1  1924
  1740  163   O5   3 15.99940 -0.48000  0     2  1741  1924
                                              1  1923
  1741  163   C1  14 13.01900  0.23200  1     2  1923  1924
                                              1  1925
  1742  164  HO8  21  1.00800  0.41000  0     2  1743  1744
                                              2  1745  1748
  1743  164   O8   3 15.99940 -0.64200  0     3  1744  1745  1748
                                              3  1746  1749  1764
  1744  164   C8  14 13.01900  0.23200  1     5  1745  1746  1748  1749  1764
                                              4  1747  1750  1751  1765
  1745  164   C7  14 13.01900  0.23200  0     6  1746  1747  1748  1751  1764  1765
                                              4  1749  1752  1757  1766
  1746  164   O7   3 15.99940 -0.64200  0     2  1747  1764
                                              3  1748  1751  1765
  1747  164  HO7  21  1.00800  0.41000  1     0
                                              1  1764
  1748  164   C9  15 14.02700  0.23200  0     2  1749  1750
                                              1  1764
  1749  164   O9   3 15.99940 -0.64200  0     1  1750
                                              0
  1750  164  HO9  21  1.00800  0.41000  1     0
                                              0
  1751  164   C5  14 13.01900  0.00000  1     8  1752  1753  1754  1757  1758  1760
                                                 1764  1765
                                              4  1755  1756  1759  1766
  1752  164   N5   6 14.00670 -0.31000  0     6  1753  1754  1755  1756  1757  1764
                                              3  1758  1760  1765
  1753  164  HN5  21  1.00800  0.31000  1     1  1754
                                              4  1755  1756  1757  1764
  1754  164  C5A  12 12.01100  0.45000  0     2  1755  1756
                                              2  1757  1764
  1755  164  O5A   1 15.99940 -0.45000  1     1  1756
                                              0
  1756  164  C5B  16 15.03500  0.00000  1     0
                                              0
  1757  164   C4  14 13.01900  0.23200  0     5  1758  1759  1760  1764  1766
                                              3  1761  1765  1767
  1758  164   O4   3 15.99940 -0.64200  0     2  1759  1760
                                              2  1764  1766
  1759  164  HO4  21  1.00800  0.41000  1     0
                                              1  1760
  1760  164   C3  14 13.01900  0.00000  1     4  1761  1765  1766  1767
                                              4  1762  1763  1764  1768
  1761  164   C1  12 12.01100  0.36000  0     5  1762  1763  1765  1766  1767
                                              2  1764  1768
  1762  164  O1A   2 15.99940 -0.68000  0     2  1763  1766
                                              2  1765  1767
  1763  164  O1B   2 15.99940 -0.68000  1     1  1766
                                              2  1765  1767
  1764  164   C6  14 13.01900  0.37600  0     2  1765  1766
                                              1  1767
  1765  164   O6   3 15.99940 -0.48000  0     2  1766  1767
                                              1  1768
  1766  164   C2  14 13.01900  0.23200  0     2  1767  1768
                                              1  1778
  1767  165   O6   3 15.99940 -0.36000  0     2  1768  1778
                                              2  1775  1779
  1768  165   C6  14 13.01900  0.23200  1     3  1775  1778  1779
                                              3  1769  1776  1780
  1769  165   C3  14 13.01900  0.23200  0     8  1770  1771  1772  1773  1775  1776
                                                 1778  1780
                                              4  1774  1777  1779  1781
  1770  165   O3   3 15.99940 -0.64200  0     3  1771  1772  1775
                                              4  1773  1776  1778  1780
  1771  165  HO3  21  1.00800  0.41000  1     0
                                              2  1772  1775
  1772  165   C2  14 13.01900  0.23200  0     6  1773  1774  1775  1779  1780  1781
                                              3  1776  1778  1782
  1773  165   O2   3 15.99940 -0.64200  0     2  1774  1780
                                              3  1775  1779  1781
  1774  165  HO2  21  1.00800  0.41000  1     0
                                              1  1780
  1775  165   C4  14 13.01900  0.23200  0     4  1776  1777  1778  1779
                                              1  1780
  1776  165   O4   3 15.99940 -0.64200  0     2  1777  1778
                                              1  1779
  1777  165  HO4  21  1.00800  0.41000  1     0
                                              1  1778
  1778  165   C5  14 13.01900  0.37600  0     2  1779  1780
                                              1  1781
  1779  165   O5   3 15.99940 -0.48000  0     2  1780  1781
                                              1  1782
  1780  165   C1  14 13.01900  0.23200  0     2  1781  1782
                                              2  1783  1795
  1781  166   O4   3 15.99940 -0.36000  0     3  1782  1783  1795
                                              4  1784  1786  1792  1796
  1782  166   C4  14 13.01900  0.23200  1     6  1783  1784  1786  1792  1795  1796
                                              4  1785  1787  1793  1797
  1783  166   C3  14 13.01900  0.23200  0     6  1784  1785  1786  1787  1795  1797
                                              5  1788  1789  1792  1796  1798
  1784  166   O3   3 15.99940 -0.64200  0     2  1785  1786
                                              3  1787  1795  1797
  1785  166  HO3  21  1.00800  0.41000  1     0
                                              1  1786
  1786  166   C2  14 13.01900  0.00000  1     6  1787  1788  1789  1796  1797  1798
                                              4  1790  1791  1795  1799
  1787  166   N2   6 14.00670 -0.31000  0     5  1788  1789  1790  1791  1797
                                              2  1796  1798
  1788  166  HN2  21  1.00800  0.31000  1     1  1789
                                              3  1790  1791  1797
  1789  166   C7  12 12.01100  0.45000  0     2  1790  1791
                                              1  1797
  1790  166   O7   1 15.99940 -0.45000  1     1  1791
                                              0
  1791  166   C8  16 15.03500  0.00000  1     0
                                              0
  1792  166   C6  15 14.02700  0.23200  0     4  1793  1794  1795  1796
                                              1  1797
  1793  166   O6   3 15.99940 -0.64200  0     2  1794  1795
                                              1  1796
  1794  166  HO6  21  1.00800  0.41000  1     0
                                              1  1795
  1795  166   C5  14 13.01900  0.37600  0     2  1796  1797
                                              1  1798
  1796  166   O5   3 15.99940 -0.48000  0     2  1797  1798
                                              1  1799
  1797  166   C1  14 13.01900  0.23200  0     2  1798  1799
                                              2  1803  1811
  1798  167   O2   3 15.99940 -0.36000  0     3  1799  1803  1811
                                              4  1800  1804  1810  1885
  1799  167   C2  14 13.01900  0.23200  1     6  1800  1803  1804  1810  1811  1885
                                              4  1801  1805  1809  1884
  1800  167   C4  14 13.01900  0.23200  0     7  1801  1802  1803  1804  1806  1809
                                                 1810
                                              3  1805  1807  1811
  1801  167   O4   3 15.99940 -0.64200  0     3  1802  1803  1809
                                              3  1804  1806  1810
  1802  167  HO4  21  1.00800  0.41000  1     0
                                              2  1803  1809
  1803  167   C3  14 13.01900  0.23200  0     4  1804  1805  1809  1811
                                              3  1806  1810  1885
  1804  167   O3   3 15.99940 -0.64200  0     1  1805
                                              2  1809  1811
  1805  167  HO3  21  1.00800  0.41000  1     0
                                              0
  1806  167   C6  15 14.02700  0.23200  0     4  1807  1808  1809  1810
                                              1  1811
  1807  167   O6   3 15.99940 -0.64200  0     2  1808  1809
                                              1  1810
  1808  167  HO6  21  1.00800  0.41000  1     0
                                              1  1809
  1809  167   C5  14 13.01900  0.37600  0     2  1810  1811
                                              1  1885
  1810  167   O5   3 15.99940 -0.48000  0     2  1811  1885
                                              1  1884
  1811  167   C1  14 13.01900  0.23200  1     2  1884  1885
                                              2  1886  1889
  1812  168  HO8  21  1.00800  0.41000  0     2  1813  1814
                                              2  1815  1818
  1813  168   O8   3 15.99940 -0.64200  0     3  1814  1815  1818
                                              3  1816  1819  1834
  1814  168   C8  14 13.01900  0.23200  1     5  1815  1816  1818  1819  1834
                                              4  1817  1820  1821  1835
  1815  168   C7  14 13.01900  0.23200  0     6  1816  1817  1818  1821  1834  1835
                                              4  1819  1822  1827  1836
  1816  168   O7   3 15.99940 -0.64200  0     2  1817  1834
                                              3  1818  1821  1835
  1817  168  HO7  21  1.00800  0.41000  1     0
                                              1  1834
  1818  168   C9  15 14.02700  0.23200  0     2  1819  1820
                                              1  1834
  1819  168   O9   3 15.99940 -0.64200  0     1  1820
                                              0
  1820  168  HO9  21  1.00800  0.41000  1     0
                                              0
  1821  168   C5  14 13.01900  0.00000  1     8  1822  1823  1824  1827  1828  1830
                                                 1834  1835
                                              4  1825  1826  1829  1836
  1822  168   N5   6 14.00670 -0.31000  0     6  1823  1824  1825  1826  1827  1834
                                              3  1828  1830  1835
  1823  168  HN5  21  1.00800  0.31000  1     1  1824
                                              4  1825  1826  1827  1834
  1824  168  C5A  12 12.01100  0.45000  0     2  1825  1826
                                              2  1827  1834
  1825  168  O5A   1 15.99940 -0.45000  1     1  1826
                                              0
  1826  168  C5B  16 15.03500  0.00000  1     0
                                              0
  1827  168   C4  14 13.01900  0.23200  0     5  1828  1829  1830  1834  1836
                                              3  1831  1835  1837
  1828  168   O4   3 15.99940 -0.64200  0     2  1829  1830
                                              2  1834  1836
  1829  168  HO4  21  1.00800  0.41000  1     0
                                              1  1830
  1830  168   C3  14 13.01900  0.00000  1     4  1831  1835  1836  1837
                                              4  1832  1833  1834  1838
  1831  168   C1  12 12.01100  0.36000  0     5  1832  1833  1835  1836  1837
                                              2  1834  1838
  1832  168  O1A   2 15.99940 -0.68000  0     2  1833  1836
                                              2  1835  1837
  1833  168  O1B   2 15.99940 -0.68000  1     1  1836
                                              2  1835  1837
  1834  168   C6  14 13.01900  0.37600  0     2  1835  1836
                                              1  1837
  1835  168   O6   3 15.99940 -0.48000  0     2  1836  1837
                                              1  1838
  1836  168   C2  14 13.01900  0.23200  0     2  1837  1838
                                              1  1848
  1837  169   O6   3 15.99940 -0.36000  0     2  1838  1848
                                              2  1845  1849
  1838  169   C6  14 13.01900  0.23200  1     3  1845  1848  1849
                                              3  1839  1846  1850
  1839  169   C3  14 13.01900  0.23200  0     8  1840  1841  1842  1843  1845  1846
                                                 1848  1850
                                              4  1844  1847  1849  1851
  1840  169   O3   3 15.99940 -0.64200  0     3  1841  1842  1845
                                              4  1843  1846  1848  1850
  1841  169  HO3  21  1.00800  0.41000  1     0
                                              2  1842  1845
  1842  169   C2  14 13.01900  0.23200  0     6  1843  1844  1845  1849  1850  1851
                                              3  1846  1848  1852
  1843  169   O2   3 15.99940 -0.64200  0     2  1844  1850
                                              3  1845  1849  1851
  1844  169  HO2  21  1.00800  0.41000  1     0
                                              1  1850
  1845  169   C4  14 13.01900  0.23200  0     4  1846  1847  1848  1849
                                              1  1850
  1846  169   O4   3 15.99940 -0.64200  0     2  1847  1848
                                              1  1849
  1847  169  HO4  21  1.00800  0.41000  1     0
                                              1  1848
  1848  169   C5  14 13.01900  0.37600  0     2  1849  1850
                                              1  1851
  1849  169   O5   3 15.99940 -0.48000  0     2  1850  1851
                                              1  1852
  1850  169   C1  14 13.01900  0.23200  0     2  1851  1852
                                              2  1853  1865
  1851  170   O4   3 15.99940 -0.36000  0     3  1852  1853  1865
                                              4  1854  1856  1862  1866
  1852  170   C4  14 13.01900  0.23200  1     6  1853  1854  1856  1862  1865  1866
                                              4  1855  1857  1863  1867
  1853  170   C3  14 13.01900  0.23200  0     6  1854  1855  1856  1857  1865  1867
                                              5  1858  1859  1862  1866  1868
  1854  170   O3   3 15.99940 -0.64200  0     2  1855  1856
                                              3  1857  1865  1867
  1855  170  HO3  21  1.00800  0.41000  1     0
                                              1  1856
  1856  170   C2  14 13.01900  0.00000  1     6  1857  1858  1859  1866  1867  1868
                                              4  1860  1861  1865  1869
  1857  170   N2   6 14.00670 -0.31000  0     5  1858  1859  1860  1861  1867
                                              2  1866  1868
  1858  170  HN2  21  1.00800  0.31000  1     1  1859
                                              3  1860  1861  1867
  1859  170   C7  12 12.01100  0.45000  0     2  1860  1861
                                              1  1867
  1860  170   O7   1 15.99940 -0.45000  1     1  1861
                                              0
  1861  170   C8  16 15.03500  0.00000  1     0
                                              0
  1862  170   C6  15 14.02700  0.23200  0     4  1863  1864  1865  1866
                                              1  1867
  1863  170   O6   3 15.99940 -0.64200  0     2  1864  1865
                                              1  1866
  1864  170  HO6  21  1.00800  0.41000  1     0
                                              1  1865
  1865  170   C5  14 13.01900  0.37600  0     2  1866  1867
                                              1  1868
  1866  170   O5   3 15.99940 -0.48000  0     2  1867  1868
                                              1  1869
  1867  170   C1  14 13.01900  0.23200  0     2  1868  1869
                                              2  1873  1881
  1868  171   O2   3 15.99940 -0.36000  0     3  1869  1873  1881
                                              4  1870  1874  1880  1882
  1869  171   C2  14 13.01900  0.23200  1     6  1870  1873  1874  1880  1881  1882
                                              4  1871  1875  1879  1883
  1870  171   C4  14 13.01900  0.23200  0     7  1871  1872  1873  1874  1876  1879
                                                 1880
                                              3  1875  1877  1881
  1871  171   O4   3 15.99940 -0.64200  0     3  1872  1873  1879
                                              3  1874  1876  1880
  1872  171  HO4  21  1.00800  0.41000  1     0
                                              2  1873  1879
  1873  171   C3  14 13.01900  0.23200  0     4  1874  1875  1879  1881
                                              3  1876  1880  1882
  1874  171   O3   3 15.99940 -0.64200  0     1  1875
                                              2  1879  1881
  1875  171  HO3  21  1.00800  0.41000  1     0
                                              0
  1876  171   C6  15 14.02700  0.23200  0     4  1877  1878  1879  1880
                                              1  1881
  1877  171   O6   3 15.99940 -0.64200  0     2  1878  1879
                                              1  1880
  1878  171  HO6  21  1.00800  0.41000  1     0
                                              1  1879
  1879  171   C5  14 13.01900  0.37600  0     2  1880  1881
                                              1  1882
  1880  171   O5   3 15.99940 -0.48000  0     2  1881  1882
                                              1  1883
  1881  171   C1  14 13.01900  0.23200  0     2  1882  1883
                                              1  1892
  1882  172   O6   3 15.99940 -0.36000  0     2  1883  1892
                                              2  1889  1893
  1883  172   C6  14 13.01900  0.23200  1     3  1889  1892  1893
                                              3  1884  1890  1894
  1884  172   C3  14 13.01900  0.23200  0     7  1885  1886  1887  1889  1890  1892
                                                 1894
                                              4  1888  1891  1893  1895
  1885  172   O3   3 15.99940 -0.36000  1     2  1886  1889
                                              4  1887  1890  1892  1894
  1886  172   C2  14 13.01900  0.23200  0     6  1887  1888  1889  1893  1894  1895
                                              3  1890  1892  1896
  1887  172   O2   3 15.99940 -0.64200  0     2  1888  1894
                                              3  1889  1893  1895
  1888  172  HO2  21  1.00800  0.41000  1     0
                                              1  1894
  1889  172   C4  14 13.01900  0.23200  0     4  1890  1891  1892  1893
                                              1  1894
  1890  172   O4   3 15.99940 -0.64200  0     2  1891  1892
                                              1  1893
  1891  172  HO4  21  1.00800  0.41000  1     0
                                              1  1892
  1892  172   C5  14 13.01900  0.37600  0     2  1893  1894
                                              1  1895
  1893  172   O5   3 15.99940 -0.48000  0     2  1894  1895
                                              1  1896
  1894  172   C1  14 13.01900  0.23200  0     2  1895  1896
                                              2  1897  1909
  1895  173   O4   3 15.99940 -0.36000  0     3  1896  1897  1909
                                              4  1898  1900  1906  1910
  1896  173   C4  14 13.01900  0.23200  1     6  1897  1898  1900  1906  1909  1910
                                              4  1899  1901  1907  1911
  1897  173   C3  14 13.01900  0.23200  0     6  1898  1899  1900  1901  1909  1911
                                              5  1902  1903  1906  1910  1912
  1898  173   O3   3 15.99940 -0.64200  0     2  1899  1900
                                              3  1901  1909  1911
  1899  173  HO3  21  1.00800  0.41000  1     0
                                              1  1900
  1900  173   C2  14 13.01900  0.00000  0     6  1901  1902  1903  1910  1911  1912
                                              4  1904  1905  1909  1913
  1901  173   N2   6 14.00670 -0.31000  0     5  1902  1903  1904  1905  1911
                                              2  1910  1912
  1902  173  HN2  21  1.00800  0.31000  1     1  1903
                                              3  1904  1905  1911
  1903  173   C7  12 12.01100  0.45000  0     2  1904  1905
                                              1  1911
  1904  173   O7   1 15.99940 -0.45000  1     1  1905
                                              0
  1905  173   C8  16 15.03500  0.00000  1     0
                                              0
  1906  173   C6  15 14.02700  0.23200  0     4  1907  1908  1909  1910
                                              1  1911
  1907  173   O6   3 15.99940 -0.64200  0     2  1908  1909
                                              1  1910
  1908  173  HO6  21  1.00800  0.41000  1     0
                                              1  1909
  1909  173   C5  14 13.01900  0.37600  0     2  1910  1911
                                              1  1912
  1910  173   O5   3 15.99940 -0.48000  0     2  1911  1912
                                              1  1913
  1911  173   C1  14 13.01900  0.23200  0     2  1912  1913
                                              2  1914  1925
  1912  174   O4   3 15.99940 -0.36000  0     3  1913  1914  1925
                                              4  1915  1917  1923  1926
  1913  174   C4  14 13.01900  0.23200  1     6  1914  1915  1917  1923  1925  1926
                                              4  1916  1918  1924  1927
  1914  174   C3  14 13.01900  0.23200  0     6  1915  1916  1917  1918  1925  1927
                                              4  1919  1920  1923  1926
  1915  174   O3   3 15.99940 -0.64200  0     2  1916  1917
                                              3  1918  1925  1927
  1916  174  HO3  21  1.00800  0.41000  1     0
                                              1  1917
  1917  174   C2  14 13.01900  0.00000  1     5  1918  1919  1920  1926  1927
                                              3  1921  1922  1925
  1918  174   N2   6 14.00670 -0.31000  0     5  1919  1920  1921  1922  1927
                                              1  1926
  1919  174  HN2  21  1.00800  0.31000  1     1  1920
                                              3  1921  1922  1927
  1920  174   C7  12 12.01100  0.45000  0     2  1921  1922
                                              1  1927
  1921  174   O7   1 15.99940 -0.45000  1     1  1922
                                              0
  1922  174   C8  16 15.03500  0.00000  1     0
                                              0
  1923  174   C6  15 14.02700  0.23200  0     3  1924  1925  1926
                                              1  1927
  1924  174   O6   3 15.99940 -0.36000  1     1  1925
                                              1  1926
  1925  174   C5  14 13.01900  0.24000  0     2  1926  1927
                                              0
  1926  174   O5   3 15.99940 -0.48000  0     1  1927
                                              0
  1927  174   C1  14 13.01900  0.24000  1     0
                                              0
  1928  175   NA  37 22.98980  1.00000  1     0
                                              0
  1929  176   NA  37 22.98980  1.00000  1     0
                                              0
  1930  177   NA  37 22.98980  1.00000  1     0
                                              0
  1931  178   NA  37 22.98980  1.00000  1     0
                                              0
  1932  179   NA  37 22.98980  1.00000  1     0
                                              0
  1933  180   NA  37 22.98980  1.00000  1     0
                                              0
  1934  181   NA  37 22.98980  1.00000  1     0
                                              0
  1935  182   NA  37 22.98980  1.00000  1     0
                                              0
  1936  183   NA  37 22.98980  1.00000  1     0
                                              0
  1937  184   NA  37 22.98980  1.00000  1     0
                                              0
  1938  185   NA  37 22.98980  1.00000  1     0
                                              0
END
BONDSTRETCHTYPE
#  NBTY: number of covalent bond types
52
#  CB:  quartic force constant
#  CHB: harmonic force constant
#  B0:  bond length at minimum energy
#         CB         CHB         B0
     1.57000e+07     3.14000e+05     1.00000e-01
     1.87000e+07     3.74000e+05     1.00000e-01
     1.23000e+07     2.92273e+05     1.09000e-01
     3.70000e+07     9.28256e+05     1.12000e-01
     1.66000e+07     5.02283e+05     1.23000e-01
     1.34000e+07     4.18750e+05     1.25000e-01
     1.20000e+07     4.18176e+05     1.32000e-01
     8.87000e+06     3.13803e+05     1.33000e-01
     1.06000e+07     3.75007e+05     1.33000e-01
     1.18000e+07     4.17460e+05     1.33000e-01
# 10
     1.05000e+07     3.77076e+05     1.34000e-01
     1.17000e+07     4.20170e+05     1.34000e-01
     1.02000e+07     3.77318e+05     1.36000e-01
     1.10000e+07     4.18968e+05     1.38000e-01
     8.66000e+06     3.34640e+05     1.39000e-01
     1.08000e+07     4.17334e+05     1.39000e-01
     8.54000e+06     3.34768e+05     1.40000e-01
     8.18000e+06     3.34546e+05     1.43000e-01
     9.21000e+06     3.76671e+05     1.43000e-01
     6.10000e+06     2.51225e+05     1.43500e-01
# 20
     8.71000e+06     3.76429e+05     1.47000e-01
     5.73000e+06     2.51020e+05     1.48000e-01
     7.64000e+06     3.34693e+05     1.48000e-01
     8.60000e+06     3.76749e+05     1.48000e-01
     8.37000e+06     3.76650e+05     1.50000e-01
     5.43000e+06     2.50909e+05     1.52000e-01
     7.15000e+06     3.34749e+05     1.53000e-01
     4.84000e+06     2.50915e+05     1.61000e-01
     4.72000e+06     2.50811e+05     1.63000e-01
     2.72000e+06     1.72361e+05     1.78000e-01
# 30
     5.94000e+06     3.76406e+05     1.78000e-01
     5.62000e+06     3.76416e+05     1.83000e-01
     3.59000e+06     2.51077e+05     1.87000e-01
     6.40000e+05     5.01811e+04     1.98000e-01
     6.28000e+05     5.02400e+04     2.00000e-01
     5.03000e+06     4.18657e+05     2.04000e-01
     5.40000e+05     5.27483e+04     2.21000e-01
     2.32000e+07     4.64000e+05     1.00000e-01
     1.21000e+07     2.92820e+05     1.10000e-01
     8.12000e+06     5.01908e+05     1.75800e-01
# 40
     8.04000e+06     3.76417e+05     1.53000e-01
     4.95000e+06     3.71825e+05     1.93799e-01
     8.10000e+06     5.01811e+05     1.76000e-01
     1.31000e+07     4.19259e+05     1.26500e-01
     1.03000e+07     3.75435e+05     1.35000e-01
     8.71000e+06     4.64532e+05     1.63299e-01
     2.68000e+06     2.93088e+05     2.33839e-01
     2.98000e+06     5.02215e+05     2.90283e-01
     2.39000e+06     3.73116e+05     2.79388e-01
     2.19000e+06     3.71385e+05     2.91189e-01
# 50
     3.97000e+06     3.42526e+05     2.07700e-01
     3.04000e+06     5.02225e+05     2.87407e-01
END
BONDH
#  NBONH: number of bonds involving H atoms in solute
433
#  IBH, JBH: atom sequence numbers of atoms forming a bond
#  ICBH: bond type code
#   IBH    JBH ICBH
      1      3    2
      2      3    2
      3      4    2
     13     14    2
     18     19    2
     24     25    2
     24     26    2
     29     30    2
     38     39    2
     46     47    2
# 10
     52     53    2
     55     56    2
     55     57    2
     58     59    2
     58     60    2
     63     64    2
     69     70    2
     72     73    2
     72     74    2
     75     76    2
# 20
     75     77    2
     80     81    2
     86     87    2
     86     88    2
     91     92    2
     96     97    3
     98     99    3
    100    101    3
    102    103    3
    104    105    3
# 30
    108    109    2
    117    118    2
    125    126    2
    129    130    1
    133    134    2
    140    141    2
    140    142    2
    140    143    2
    146    147    2
    155    156    2
# 40
    159    160    1
    163    164    2
    168    169    2
    173    174    3
    175    176    3
    177    178    3
    179    180    3
    182    183    1
    186    187    2
    191    192    3
# 50
    194    195    2
    197    198    3
    199    200    3
    201    202    3
    203    204    3
    207    208    2
    212    213    3
    214    215    3
    216    217    3
    218    219    3
# 60
    221    222    1
    225    226    2
    229    230    1
    233    234    2
    241    242    2
    250    251    2
    259    260    2
    265    266    2
    269    270    1
    273    274    2
# 70
    282    283    2
    290    291    2
    296    297    2
    299    300    2
    299    301    2
    302    303    2
    302    304    2
    307    308    2
    317    318    2
    324    325    2
# 80
    324    326    2
    324    327    2
    330    331    2
    334    335    1
    339    340    2
    349    350    2
    359    360    2
    365    366    2
    365    367    2
    370    371    2
# 90
    374    375    1
    378    379    2
    382    383    1
    386    387    2
    395    396    2
    401    402    2
    404    405    2
    404    406    2
    407    408    2
    407    409    2
# 100
    412    413    2
    420    421    2
    425    426    3
    427    428    3
    429    430    3
    431    432    3
    433    434    3
    437    438    2
    445    446    2
    451    452    2
# 110
    451    453    2
    456    457    2
    462    463    3
    464    465    3
    466    467    2
    470    471    2
    479    480    2
    489    490    2
    497    498    2
    506    507    2
# 120
    510    511    1
    514    515    2
    520    521    2
    524    525    2
    528    529    1
    532    533    2
    536    537    1
    540    541    2
    549    550    2
    558    559    2
# 130
    563    564    3
    565    566    3
    567    568    3
    569    570    3
    571    572    3
    575    576    2
    581    582    2
    581    583    2
    586    587    2
    595    596    2
# 140
    600    601    2
    602    603    3
    604    605    3
    606    607    2
    610    611    2
    619    620    2
    626    627    2
    626    628    2
    626    629    2
    632    633    2
# 150
    640    641    2
    649    650    2
    654    655    2
    661    662    2
    661    663    2
    661    664    2
    667    668    2
    674    675    2
    678    679    1
    683    684    2
# 160
    693    694    2
    702    703    2
    708    709    2
    717    718    2
    725    726    2
    729    730    1
    733    734    2
    742    743    2
    749    750    2
    749    751    2
# 170
    749    752    2
    755    756    2
    759    760    1
    764    765    2
    774    775    2
    781    782    2
    781    783    2
    781    784    2
    787    788    2
    796    797    2
# 180
    801    802    2
    811    812    2
    816    817    3
    818    819    3
    820    821    3
    822    823    3
    825    826    1
    829    830    2
    833    834    1
    837    838    2
# 190
    845    846    2
    855    856    2
    860    861    3
    862    863    3
    864    865    3
    866    867    3
    869    870    1
    873    874    2
    882    883    2
    887    888    2
# 200
    892    893    3
    894    895    3
    896    897    3
    898    899    3
    901    902    1
    905    906    2
    911    912    2
    911    913    2
    916    917    2
    924    925    2
# 210
    929    930    3
    931    932    3
    933    934    3
    935    936    3
    937    938    3
    941    942    2
    947    948    2
    950    951    2
    950    952    2
    953    954    2
# 220
    953    955    2
    958    959    2
    967    968    2
    975    976    2
    985    986    2
    989    990    1
    994    995    2
   1003   1004    2
   1008   1009    3
   1010   1011    3
# 230
   1012   1013    3
   1014   1015    3
   1017   1018    1
   1021   1022    2
   1025   1026    1
   1030   1031    2
   1039   1040    2
   1044   1045    3
   1046   1047    3
   1048   1049    3
# 240
   1050   1051    3
   1053   1054    1
   1057   1058    2
   1066   1067    2
   1075   1076    2
   1080   1081    3
   1082   1083    3
   1084   1085    3
   1086   1087    3
   1088   1089    3
# 250
   1092   1093    2
   1098   1099    3
   1100   1101    3
   1102   1103    2
   1106   1107    2
   1115   1116    2
   1123   1124    2
   1129   1130    2
   1129   1131    2
   1134   1135    2
# 260
   1139   1140    3
   1141   1142    3
   1143   1144    3
   1145   1146    3
   1147   1148    3
   1151   1152    2
   1158   1159    2
   1158   1160    2
   1158   1161    2
   1164   1165    2
# 270
   1174   1175    2
   1181   1182    2
   1181   1183    2
   1181   1184    2
   1187   1188    2
   1196   1197    2
   1200   1201    1
   1204   1205    2
   1209   1210    3
   1211   1212    3
# 280
   1213   1214    3
   1215   1216    3
   1217   1218    3
   1221   1222    2
   1228   1229    2
   1228   1230    2
   1233   1234    2
   1242   1243    2
   1251   1252    2
   1261   1262    2
# 290
   1270   1271    2
   1274   1275    1
   1278   1279    2
   1284   1285    2
   1290   1291    2
   1293   1294    2
   1293   1295    2
   1296   1297    2
   1296   1298    2
   1301   1302    2
# 300
   1318   1319    2
   1327   1328    2
   1331   1332    1
   1336   1337    2
   1340   1341    1
   1344   1345    2
   1354   1355    2
   1364   1365    2
   1372   1373    2
   1378   1379    2
# 310
   1381   1382    2
   1381   1383    2
   1384   1385    2
   1384   1386    2
   1389   1390    2
   1396   1397    2
   1396   1398    2
   1396   1399    2
   1402   1403    2
   1408   1409    2
# 320
   1411   1412    2
   1411   1413    2
   1414   1415    2
   1414   1416    2
   1419   1420    2
   1424   1425    3
   1426   1427    3
   1428   1429    3
   1430   1431    3
   1432   1433    3
# 330
   1436   1437    2
   1444   1445    2
   1454   1455    2
   1459   1460    3
   1461   1462    3
   1463   1464    3
   1465   1466    3
   1468   1469    1
   1472   1473    2
   1476   1477    8
# 340
   1480   1481    2
   1487   1488    2
   1487   1489    2
   1492   1493    2
   1499   1500    2
   1499   1501    2
   1499   1502    2
   1505   1506    2
   1510   1511    2
   1512   1513    3
# 350
   1514   1515    3
   1519   1520    2
   1524   1525    2
   1533   1534    2
   1541   1542    2
   1548   1549    2
   1548   1550    2
   1548   1551    2
   1554   1555    2
   1564   1565    2
# 360
   1570   1571    2
   1570   1572    2
   1575   1576    2
   1584   1585    2
   1589   1590    3
   1591   1592    3
   1593   1594    3
   1595   1596    3
   1597   1598    3
   1601   1602    2
# 370
   1610   1611    2
   1619   1620    2
   1623   1624    1
   1628   1629    2
   1638   1639    2
   1646   1647    2
   1655   1656    2
   1661   1662    2
   1664   1665    2
   1664   1666    2
# 380
   1667   1668    2
   1667   1669    2
   1672   1673    2
   1679   1680    2
   1688   1689    2
   1695   1696    2
   1695   1697    2
   1700   1701    2
   1706   1707    2
   1712   1713    2
# 390
   1715   1716    2
   1715   1717    2
   1718   1719    2
   1718   1720    2
   1723   1724    2
   1729   1730    1
   1733   1734    1
   1736   1737    1
   1742   1743    1
   1746   1747    1
# 400
   1749   1750    1
   1752   1753    2
   1758   1759    1
   1770   1771    1
   1773   1774    1
   1776   1777    1
   1784   1785    1
   1787   1788    2
   1793   1794    1
   1801   1802    1
# 410
   1804   1805    1
   1807   1808    1
   1812   1813    1
   1816   1817    1
   1819   1820    1
   1822   1823    2
   1828   1829    1
   1840   1841    1
   1843   1844    1
   1846   1847    1
# 420
   1854   1855    1
   1857   1858    2
   1863   1864    1
   1871   1872    1
   1874   1875    1
   1877   1878    1
   1887   1888    1
   1890   1891    1
   1898   1899    1
   1901   1902    2
# 430
   1907   1908    1
   1915   1916    1
   1918   1919    2
END
BOND
#  NBON: number of bonds NOT involving H atoms in solute
1530
#  IB, JB: atom sequence numbers of atoms forming a bond
#  ICB: bond type code
#    IB     JB  ICB
      3      5   21
      5      6   27
      5     11   27
      6      7   27
      7      8   27
      8      9    6
      8     10    6
     11     12    5
     11     13   10
     13     15   21
# 10
     15     16   27
     16     17    5
     16     18   10
     18     20   21
     20     21   27
     20     27   27
     21     22   27
     22     23    5
     22     24    9
     27     28    5
# 20
     27     29   10
     29     31   21
     31     32   27
     31     36   27
     32     33   27
     33     34    6
     33     35    6
     36     37    5
     36     38   10
     38     40   21
# 30
     40     41   27
     40     44   27
     41     42   27
     41     43   27
     44     45    5
     44     46   10
     46     48   21
     48     49   27
     48     61   27
     49     50   27
# 40
     50     51   27
     51     52   21
     52     54   11
     54     55   11
     54     58   11
     61     62    5
     61     63   10
     63     65   21
     65     66   27
     65     78   27
# 50
     66     67   27
     67     68   27
     68     69   21
     69     71   11
     71     72   11
     71     75   11
     78     79    5
     78     80   10
     80     82   21
     82     83   27
# 60
     82     89   27
     83     84   27
     84     85    5
     84     86    9
     89     90    5
     89     91   10
     91     93   21
     93     94   27
     93    106   27
     94     95   27
# 70
     95     96   16
     95     98   16
     96    100   16
     98    102   16
    100    104   16
    102    104   16
    106    107    5
    106    108   10
    108    110   21
    110    111   27
# 80
    110    115   27
    111    112   27
    112    113    6
    112    114    6
    115    116    5
    115    117   10
    117    119   21
    119    120   27
    119    123   27
    120    121   27
# 90
    120    122   27
    123    124    5
    123    125   10
    125    127   21
    127    128   27
    127    131   27
    128    129   18
    131    132    5
    131    133   10
    133    135   21
# 100
    135    136   27
    135    144   27
    136    137   27
    137    138   27
    138    139   27
    139    140   21
    144    145    5
    144    146   10
    146    148   21
    148    149   27
# 110
    148    153   27
    149    150   27
    149    151   27
    150    152   27
    153    154    5
    153    155   10
    155    157   21
    157    158   27
    157    161   27
    158    159   18
# 120
    161    162    5
    161    163   10
    163    165   21
    165    166   27
    166    167    5
    166    168   10
    168    170   21
    170    171   27
    170    184   27
    171    172   27
# 130
    172    173   16
    172    175   16
    173    177   16
    175    179   16
    177    181   16
    179    181   16
    181    182   13
    184    185    5
    184    186   10
    186    188   21
# 140
    188    189   27
    188    205   27
    189    190   27
    190    191   10
    190    193   16
    191    194   10
    193    196   16
    193    197   16
    194    196   10
    196    199   16
# 150
    197    201   16
    199    203   16
    201    203   16
    205    206    5
    205    207   10
    207    209   21
    209    210   27
    209    223   27
    210    211   27
    211    212   16
# 160
    211    214   16
    212    216   16
    214    218   16
    216    220   16
    218    220   16
    220    221   13
    223    224    5
    223    225   10
    225    227   21
    227    228   27
# 170
    227    231   27
    228    229   18
    231    232    5
    231    233   10
    233    235   21
    235    236   27
    235    239   27
    236    237   27
    236    238   27
    239    240    5
# 180
    239    241   10
    241    243   21
    243    244   27
    243    248   27
    244    245   27
    245    246   27
    245    247   27
    248    249    5
    248    250   10
    250    252   21
# 190
    252    253   27
    252    257   27
    253    254   27
    254    255   27
    254    256   27
    257    258    5
    257    259   10
    259    261   21
    261    262   27
    261    263   27
# 200
    263    264    5
    263    265   10
    265    267   21
    267    268   27
    267    271   27
    268    269   18
    271    272    5
    271    273   10
    273    275   21
    275    276   27
# 210
    275    280   27
    276    277   27
    277    278    6
    277    279    6
    280    281    5
    280    282   10
    282    284   21
    284    285   27
    284    288   27
    285    286   27
# 220
    285    287   27
    288    289    5
    288    290   10
    290    292   21
    292    293   27
    292    305   27
    293    294   27
    294    295   27
    295    296   21
    296    298   11
# 230
    298    299   11
    298    302   11
    305    306    5
    305    307   10
    307    309   21
    309    310   27
    309    315   27
    310    311   27
    311    312   27
    312    313    6
# 240
    312    314    6
    315    316    5
    315    317   10
    317    319   21
    319    320   27
    319    328   27
    320    321   27
    321    322   27
    322    323   27
    323    324   21
# 250
    328    329    5
    328    330   10
    330    332   21
    332    333   27
    332    337   27
    333    334   18
    333    336   27
    337    338    5
    337    339   10
    339    341   21
# 260
    341    342   27
    341    347   27
    342    343   27
    343    344   27
    344    345    6
    344    346    6
    347    348    5
    347    349   10
    349    351   21
    351    352   27
# 270
    351    357   27
    352    353   27
    353    354   27
    354    355    6
    354    356    6
    357    358    5
    357    359   10
    359    361   21
    361    362   27
    361    368   27
# 280
    362    363   27
    363    364    5
    363    365    9
    368    369    5
    368    370   10
    370    372   21
    372    373   27
    372    376   27
    373    374   18
    376    377    5
# 290
    376    378   10
    378    380   21
    380    381   27
    380    384   27
    381    382   18
    384    385    5
    384    386   10
    386    388   21
    388    389   27
    388    393   27
# 300
    389    390   27
    390    391   32
    391    392   31
    393    394    5
    393    395   10
    395    397   21
    397    398   27
    397    410   27
    398    399   27
    399    400   27
# 310
    400    401   21
    401    403   11
    403    404   11
    403    407   11
    410    411    5
    410    412   10
    412    414   21
    414    415   27
    414    418   27
    415    416   27
# 320
    415    417   27
    418    419    5
    418    420   10
    420    422   21
    422    423   27
    422    435   27
    423    424   27
    424    425   16
    424    427   16
    425    429   16
# 330
    427    431   16
    429    433   16
    431    433   16
    435    436    5
    435    437   10
    437    439   21
    439    440   27
    439    443   27
    440    441   27
    440    442   27
# 340
    443    444    5
    443    445   10
    445    447   21
    447    448   27
    447    454   27
    448    449   27
    449    450    5
    449    451    9
    454    455    5
    454    456   10
# 350
    456    458   21
    458    459   27
    458    468   27
    459    460   27
    460    461   10
    460    462   10
    461    464   10
    462    466   10
    464    466   10
    468    469    5
# 360
    468    470   10
    470    472   21
    472    473   27
    472    477   27
    473    474   27
    473    475   27
    474    476   27
    477    478    5
    477    479   10
    479    481   21
# 370
    481    482   27
    481    487   27
    482    483   27
    483    484   27
    484    485    6
    484    486    6
    487    488    5
    487    489   10
    489    491   21
    491    492   27
# 380
    491    495   27
    492    493   27
    492    494   27
    495    496    5
    495    497   10
    497    499   21
    499    500   27
    499    504   27
    500    501   27
    501    502   27
# 390
    501    503   27
    504    505    5
    504    506   10
    506    508   21
    508    509   27
    508    512   27
    509    510   18
    512    513    5
    512    514   10
    514    516   21
# 400
    516    517   27
    516    522   27
    517    518   27
    518    519    5
    518    520    9
    520   1927   21
    522    523    5
    522    524   10
    524    526   21
    526    527   27
# 410
    526    530   27
    527    528   18
    530    531    5
    530    532   10
    532    534   21
    534    535   27
    534    538   27
    535    536   18
    538    539    5
    538    540   10
# 420
    540    542   21
    542    543   27
    542    547   27
    543    544   27
    544    545   27
    544    546   27
    547    548    5
    547    549   10
    549    551   21
    551    552   27
# 430
    551    556   27
    552    553   27
    553    554   27
    553    555   27
    556    557    5
    556    558   10
    558    560   21
    560    561   27
    560    573   27
    561    562   27
# 440
    562    563   16
    562    565   16
    563    567   16
    565    569   16
    567    571   16
    569    571   16
    573    574    5
    573    575   10
    575    577   21
    577    578   27
# 450
    577    584   27
    578    579   27
    579    580    5
    579    581    9
    584    585    5
    584    586   10
    586    588   21
    588    589   27
    588    593   27
    589    590   27
# 460
    590    591   32
    591    592   31
    593    594    5
    593    595   10
    595    597   21
    597    598   27
    597    608   27
    598    599   27
    599    600   10
    599    602   10
# 470
    600    604   10
    602    606   10
    604    606   10
    608    609    5
    608    610   10
    610    612   21
    612    613   27
    612    617   27
    613    614   27
    613    615   27
# 480
    614    616   27
    617    618    5
    617    619   10
    619    621   21
    621    622   27
    621    630   27
    622    623   27
    623    624   27
    624    625   27
    625    626   21
# 490
    630    631    5
    630    632   10
    632    634   21
    634    635   27
    634    638   27
    635    636   27
    635    637   27
    638    639    5
    638    640   10
    640    642   21
# 500
    642    643   27
    642    647   27
    643    644   27
    644    645    6
    644    646    6
    647    648    5
    647    649   10
    649    651   21
    651    652   27
    652    653    5
# 510
    652    654   10
    654    656   21
    656    657   27
    656    665   27
    657    658   27
    658    659   27
    659    660   27
    660    661   21
    665    666    5
    665    667   10
# 520
    667    669   21
    669    670   27
    669    672   27
    670    671   32
    671   1676   36
    672    673    5
    672    674   10
    674    676   21
    676    677   27
    676    681   27
# 530
    677    678   18
    677    680   27
    681    682    5
    681    683   10
    683    685   21
    685    686   27
    685    691   27
    686    687   27
    687    688   27
    688    689    6
# 540
    688    690    6
    691    692    5
    691    693   10
    693    695   21
    695    696   27
    695    700   27
    696    697   27
    696    698   27
    697    699   27
    700    701    5
# 550
    700    702   10
    702    704   21
    704    705   27
    704    706   27
    706    707    5
    706    708   10
    708    710   21
    710    711   27
    710    715   27
    711    712   27
# 560
    712    713   27
    712    714   27
    715    716    5
    715    717   10
    717    719   21
    719    720   27
    719    723   27
    720    721   27
    720    722   27
    723    724    5
# 570
    723    725   10
    725    727   21
    727    728   27
    727    731   27
    728    729   18
    731    732    5
    731    733   10
    733    735   21
    735    736   27
    735    740   27
# 580
    736    737   27
    737    738    6
    737    739    6
    740    741    5
    740    742   10
    742    744   21
    744    745   27
    744    753   27
    745    746   27
    746    747   27
# 590
    747    748   27
    748    749   21
    753    754    5
    753    755   10
    755    757   21
    757    758   27
    757    762   27
    758    759   18
    758    761   27
    762    763    5
# 600
    762    764   10
    764    766   21
    766    767   27
    766    772   27
    767    768   27
    768    769   27
    769    770    6
    769    771    6
    772    773    5
    772    774   10
# 610
    774    776   21
    776    777   27
    776    785   27
    777    778   27
    778    779   27
    779    780   27
    780    781   21
    785    786    5
    785    787   10
    787    789   21
# 620
    789    790   27
    789    794   27
    790    791   27
    791    792    6
    791    793    6
    794    795    5
    794    796   10
    796    798   21
    798    799   27
    799    800    5
# 630
    799    801   10
    801    803   21
    803    804   27
    803    809   27
    804    805   27
    805    806   27
    806    807    6
    806    808    6
    809    810    5
    809    811   10
# 640
    811    813   21
    813    814   27
    813    827   27
    814    815   27
    815    816   16
    815    818   16
    816    820   16
    818    822   16
    820    824   16
    822    824   16
# 650
    824    825   13
    827    828    5
    827    829   10
    829    831   21
    831    832   27
    831    835   27
    832    833   18
    835    836    5
    835    837   10
    837    839   21
# 660
    839    840   27
    839    843   27
    840    841   27
    840    842   27
    843    844    5
    843    845   10
    845    847   21
    847    848   27
    847    853   27
    848    849   27
# 670
    849    850   27
    850    851    6
    850    852    6
    853    854    5
    853    855   10
    855    857   21
    857    858   27
    857    871   27
    858    859   27
    859    860   16
# 680
    859    862   16
    860    864   16
    862    866   16
    864    868   16
    866    868   16
    868    869   13
    871    872    5
    871    873   10
    873    875   21
    875    876   27
# 690
    875    880   27
    876    877   27
    877    878    6
    877    879    6
    880    881    5
    880    882   10
    882    884   21
    884    885   27
    885    886    5
    885    887   10
# 700
    887    889   21
    889    890   27
    889    903   27
    890    891   27
    891    892   16
    891    894   16
    892    896   16
    894    898   16
    896    900   16
    898    900   16
# 710
    900    901   13
    903    904    5
    903    905   10
    905    907   21
    907    908   27
    907    914   27
    908    909   27
    909    910    5
    909    911    9
    914    915    5
# 720
    914    916   10
    916    918   21
    918    919   27
    918    922   27
    919    920   27
    919    921   27
    922    923    5
    922    924   10
    924    926   21
    926    927   27
# 730
    926    939   27
    927    928   27
    928    929   16
    928    931   16
    929    933   16
    931    935   16
    933    937   16
    935    937   16
    939    940    5
    939    941   10
# 740
    941    943   21
    943    944   27
    943    956   27
    944    945   27
    945    946   27
    946    947   21
    947    949   11
    949    950   11
    949    953   11
    956    957    5
# 750
    956    958   10
    958    960   21
    960    961   27
    960    965   27
    961    962   27
    961    963   27
    962    964   27
    965    966    5
    965    967   10
    967    969   21
# 760
    969    970   27
    969    973   27
    970    971   27
    970    972   27
    973    974    5
    973    975   10
    975    977   21
    977    978   27
    977    983   27
    978    979   27
# 770
    979    980   27
    980    981    6
    980    982    6
    983    984    5
    983    985   10
    985    987   21
    987    988   27
    987    992   27
    988    989   18
    988    991   27
# 780
    992    993    5
    992    994   10
    994    996   21
    996    997   27
    996   1001   27
    997    998   27
    998    999    6
    998   1000    6
   1001   1002    5
   1001   1003   10
# 790
   1003   1005   21
   1005   1006   27
   1005   1019   27
   1006   1007   27
   1007   1008   16
   1007   1010   16
   1008   1012   16
   1010   1014   16
   1012   1016   16
   1014   1016   16
# 800
   1016   1017   13
   1019   1020    5
   1019   1021   10
   1021   1023   21
   1023   1024   27
   1023   1028   27
   1024   1025   18
   1024   1027   27
   1028   1029    5
   1028   1030   10
# 810
   1030   1032   21
   1032   1033   27
   1032   1037   27
   1033   1034   27
   1034   1035    6
   1034   1036    6
   1037   1038    5
   1037   1039   10
   1039   1041   21
   1041   1042   27
# 820
   1041   1055   27
   1042   1043   27
   1043   1044   16
   1043   1046   16
   1044   1048   16
   1046   1050   16
   1048   1052   16
   1050   1052   16
   1052   1053   13
   1055   1056    5
# 830
   1055   1057   10
   1057   1059   21
   1059   1060   27
   1059   1064   27
   1060   1061   27
   1060   1062   27
   1061   1063   27
   1064   1065    5
   1064   1066   10
   1066   1068   21
# 840
   1068   1069   27
   1068   1073   27
   1069   1070   27
   1069   1071   27
   1070   1072   27
   1073   1074    5
   1073   1075   10
   1075   1077   21
   1077   1078   27
   1077   1090   27
# 850
   1078   1079   27
   1079   1080   16
   1079   1082   16
   1080   1084   16
   1082   1086   16
   1084   1088   16
   1086   1088   16
   1090   1091    5
   1090   1092   10
   1092   1094   21
# 860
   1094   1095   27
   1094   1104   27
   1095   1096   27
   1096   1097   10
   1096   1098   10
   1097   1100   10
   1098   1102   10
   1100   1102   10
   1104   1105    5
   1104   1106   10
# 870
   1106   1108   21
   1108   1109   27
   1108   1113   27
   1109   1110   27
   1110   1111   27
   1110   1112   27
   1113   1114    5
   1113   1115   10
   1115   1117   21
   1117   1118   27
# 880
   1117   1121   27
   1118   1119   27
   1118   1120   27
   1121   1122    5
   1121   1123   10
   1123   1125   21
   1125   1126   27
   1125   1132   27
   1126   1127   27
   1127   1128    5
# 890
   1127   1129    9
   1132   1133    5
   1132   1134   10
   1134   1136   21
   1136   1137   27
   1136   1149   27
   1137   1138   27
   1138   1139   16
   1138   1141   16
   1139   1143   16
# 900
   1141   1145   16
   1143   1147   16
   1145   1147   16
   1149   1150    5
   1149   1151   10
   1151   1153   21
   1153   1154   27
   1153   1162   27
   1154   1155   27
   1155   1156   27
# 910
   1156   1157   27
   1157   1158   21
   1162   1163    5
   1162   1164   10
   1164   1166   21
   1166   1167   27
   1166   1172   27
   1167   1168   27
   1168   1169   27
   1169   1170    6
# 920
   1169   1171    6
   1172   1173    5
   1172   1174   10
   1174   1176   21
   1176   1177   27
   1176   1185   27
   1177   1178   27
   1178   1179   27
   1179   1180   27
   1180   1181   21
# 930
   1185   1186    5
   1185   1187   10
   1187   1189   21
   1189   1190   27
   1189   1194   27
   1190   1191   27
   1191   1192    6
   1191   1193    6
   1194   1195    5
   1194   1196   10
# 940
   1196   1198   21
   1198   1199   27
   1198   1202   27
   1199   1200   18
   1202   1203    5
   1202   1204   10
   1204   1206   21
   1206   1207   27
   1206   1219   27
   1207   1208   27
# 950
   1208   1209   16
   1208   1211   16
   1209   1213   16
   1211   1215   16
   1213   1217   16
   1215   1217   16
   1219   1220    5
   1219   1221   10
   1221   1223   21
   1223   1224   27
# 960
   1223   1231   27
   1224   1225   27
   1225   1226   27
   1226   1227    5
   1226   1228    9
   1231   1232    5
   1231   1233   10
   1233   1235   21
   1235   1236   27
   1235   1240   27
# 970
   1236   1237   27
   1237   1238   32
   1238   1239   31
   1240   1241    5
   1240   1242   10
   1242   1244   21
   1244   1245   27
   1244   1249   27
   1245   1246   27
   1246   1247   32
# 980
   1247   1248   31
   1249   1250    5
   1249   1251   10
   1251   1253   21
   1253   1254   27
   1253   1259   27
   1254   1255   27
   1255   1256   27
   1256   1257    6
   1256   1258    6
# 990
   1259   1260    5
   1259   1261   10
   1261   1263   21
   1263   1264   27
   1263   1268   27
   1264   1265   27
   1265   1266   27
   1265   1267   27
   1268   1269    5
   1268   1270   10
# 1000
   1270   1272   21
   1272   1273   27
   1272   1276   27
   1273   1274   18
   1276   1277    5
   1276   1278   10
   1278   1280   21
   1280   1281   27
   1280   1282   27
   1282   1283    5
# 1010
   1282   1284   10
   1284   1286   21
   1286   1287   27
   1286   1299   27
   1287   1288   27
   1288   1289   27
   1289   1290   21
   1290   1292   11
   1292   1293   11
   1292   1296   11
# 1020
   1299   1300    5
   1299   1301   10
   1301   1303   21
   1303   1304   27
   1303   1309   27
   1304   1305   27
   1305   1306   27
   1306   1307    6
   1306   1308    6
   1309   1310    5
# 1030
   1309   1311   10
   1311   1312   21
   1311   1315   21
   1312   1313   27
   1312   1316   27
   1313   1314   27
   1314   1315   27
   1316   1317    5
   1316   1318   10
   1318   1320   21
# 1040
   1320   1321   27
   1320   1325   27
   1321   1322   27
   1322   1323    6
   1322   1324    6
   1325   1326    5
   1325   1327   10
   1327   1329   21
   1329   1330   27
   1329   1334   27
# 1050
   1330   1331   18
   1330   1333   27
   1334   1335    5
   1334   1336   10
   1336   1338   21
   1338   1339   27
   1338   1342   27
   1339   1340   18
   1342   1343    5
   1342   1344   10
# 1060
   1344   1346   21
   1346   1347   27
   1346   1352   27
   1347   1348   27
   1348   1349   27
   1349   1350    6
   1349   1351    6
   1352   1353    5
   1352   1354   10
   1354   1356   21
# 1070
   1356   1357   27
   1356   1362   27
   1357   1358   27
   1358   1359   27
   1359   1360    6
   1359   1361    6
   1362   1363    5
   1362   1364   10
   1364   1366   21
   1366   1367   27
# 1080
   1366   1370   27
   1367   1368   27
   1367   1369   27
   1370   1371    5
   1370   1372   10
   1372   1374   21
   1374   1375   27
   1374   1387   27
   1375   1376   27
   1376   1377   27
# 1090
   1377   1378   21
   1378   1380   11
   1380   1381   11
   1380   1384   11
   1387   1388    5
   1387   1389   10
   1389   1391   21
   1391   1392   27
   1391   1400   27
   1392   1393   27
# 1100
   1393   1394   27
   1394   1395   27
   1395   1396   21
   1400   1401    5
   1400   1402   10
   1402   1404   21
   1404   1405   27
   1404   1417   27
   1405   1406   27
   1406   1407   27
# 1110
   1407   1408   21
   1408   1410   11
   1410   1411   11
   1410   1414   11
   1417   1418    5
   1417   1419   10
   1419   1421   21
   1421   1422   27
   1421   1434   27
   1422   1423   27
# 1120
   1423   1424   16
   1423   1426   16
   1424   1428   16
   1426   1430   16
   1428   1432   16
   1430   1432   16
   1434   1435    5
   1434   1436   10
   1436   1438   21
   1438   1439   27
# 1130
   1438   1442   27
   1439   1440   27
   1439   1441   27
   1442   1443    5
   1442   1444   10
   1444   1446   21
   1446   1447   27
   1446   1452   27
   1447   1448   27
   1448   1449   27
# 1140
   1449   1450    6
   1449   1451    6
   1452   1453    5
   1452   1454   10
   1454   1456   21
   1456   1457   27
   1456   1470   27
   1457   1458   27
   1458   1459   16
   1458   1461   16
# 1150
   1459   1463   16
   1461   1465   16
   1463   1467   16
   1465   1467   16
   1467   1468   13
   1470   1471    5
   1470   1472   10
   1472   1474   21
   1474   1475   27
   1474   1478   27
# 1160
   1475   1476   32
   1478   1479    5
   1478   1480   10
   1480   1482   21
   1482   1483   27
   1482   1490   27
   1483   1484   27
   1484   1485   27
   1485   1486    5
   1485   1487    9
# 1170
   1490   1491    5
   1490   1492   10
   1492   1494   21
   1494   1495   27
   1494   1503   27
   1495   1496   27
   1496   1497   27
   1497   1498   27
   1498   1499   21
   1503   1504    5
# 1180
   1503   1505   10
   1505   1507   21
   1507   1508   27
   1507   1517   27
   1508   1509   27
   1509   1510   10
   1509   1512   10
   1510   1514   10
   1512   1516   10
   1514   1516   10
# 1190
   1517   1518    5
   1517   1519   10
   1519   1521   21
   1521   1522   27
   1522   1523    5
   1522   1524   10
   1524   1526   21
   1526   1527   27
   1526   1531   27
   1527   1528   27
# 1200
   1527   1529   27
   1528   1530   27
   1531   1532    5
   1531   1533   10
   1533   1535   21
   1535   1536   27
   1535   1539   27
   1536   1537   27
   1536   1538   27
   1539   1540    5
# 1210
   1539   1541   10
   1541   1543   21
   1543   1544   27
   1543   1552   27
   1544   1545   27
   1545   1546   27
   1546   1547   27
   1547   1548   21
   1552   1553    5
   1552   1554   10
# 1220
   1554   1556   21
   1556   1557   27
   1556   1562   27
   1557   1558   27
   1558   1559   27
   1559   1560    6
   1559   1561    6
   1562   1563    5
   1562   1564   10
   1564   1566   21
# 1230
   1566   1567   27
   1566   1573   27
   1567   1568   27
   1568   1569    5
   1568   1570    9
   1573   1574    5
   1573   1575   10
   1575   1577   21
   1577   1578   27
   1577   1582   27
# 1240
   1578   1579   27
   1578   1580   27
   1579   1581   27
   1582   1583    5
   1582   1584   10
   1584   1586   21
   1586   1587   27
   1586   1599   27
   1587   1588   27
   1588   1589   16
# 1250
   1588   1591   16
   1589   1593   16
   1591   1595   16
   1593   1597   16
   1595   1597   16
   1599   1600    5
   1599   1601   10
   1601   1603   21
   1603   1604   27
   1603   1608   27
# 1260
   1604   1605   27
   1605   1606    6
   1605   1607    6
   1608   1609    5
   1608   1610   10
   1610   1612   21
   1612   1613   27
   1612   1617   27
   1613   1614   27
   1614   1615   27
# 1270
   1614   1616   27
   1617   1618    5
   1617   1619   10
   1619   1621   21
   1621   1622   27
   1621   1626   27
   1622   1623   18
   1622   1625   27
   1626   1627    5
   1626   1628   10
# 1280
   1628   1630   21
   1630   1631   27
   1630   1636   27
   1631   1632   27
   1632   1633   27
   1633   1634    6
   1633   1635    6
   1636   1637    5
   1636   1638   10
   1638   1640   21
# 1290
   1640   1641   27
   1640   1644   27
   1641   1642   27
   1641   1643   27
   1644   1645    5
   1644   1646   10
   1646   1648   21
   1648   1649   27
   1648   1653   27
   1649   1650   27
# 1300
   1650   1651    6
   1650   1652    6
   1653   1654    5
   1653   1655   10
   1655   1657   21
   1657   1658   27
   1657   1670   27
   1658   1659   27
   1659   1660   27
   1660   1661   21
# 1310
   1661   1663   11
   1663   1664   11
   1663   1667   11
   1670   1671    5
   1670   1672   10
   1672   1674   21
   1674   1675   27
   1674   1677   27
   1675   1676   32
   1677   1678    5
# 1320
   1677   1679   10
   1679   1681   21
   1681   1682   27
   1681   1686   27
   1682   1683   27
   1683   1684   27
   1683   1685   27
   1686   1687    5
   1686   1688   10
   1688   1690   21
# 1330
   1690   1691   27
   1690   1698   27
   1691   1692   27
   1692   1693   27
   1693   1694    5
   1693   1695    9
   1698   1699    5
   1698   1700   10
   1700   1702   21
   1702   1703   27
# 1340
   1702   1704   27
   1704   1705    5
   1704   1706   10
   1706   1708   21
   1708   1709   27
   1708   1721   27
   1709   1710   27
   1710   1711   27
   1711   1712   21
   1712   1714   11
# 1350
   1714   1715   11
   1714   1718   11
   1721   1722    5
   1721   1723   10
   1723   1725   21
   1725   1726   27
   1726   1727    6
   1726   1728    6
   1730   1731   20
   1731   1732   26
# 1360
   1731   1739   26
   1732   1733   20
   1732   1735   26
   1735   1736   20
   1735   1741   26
   1738   1739   26
   1739   1740   20
   1740   1741   20
   1741   1924   20
   1743   1744   20
# 1370
   1744   1745   26
   1744   1748   26
   1745   1746   20
   1745   1764   26
   1748   1749   20
   1751   1752   21
   1751   1757   26
   1751   1764   26
   1752   1754   10
   1754   1755    5
# 1380
   1754   1756   27
   1757   1758   20
   1757   1760   26
   1760   1766   26
   1761   1762    6
   1761   1763    6
   1761   1766   26
   1764   1765   20
   1765   1766   20
   1766   1767   20
# 1390
   1767   1768   20
   1768   1778   26
   1769   1770   20
   1769   1772   26
   1769   1775   26
   1772   1773   20
   1772   1780   26
   1775   1776   20
   1775   1778   26
   1778   1779   20
# 1400
   1779   1780   20
   1780   1781   20
   1781   1782   20
   1782   1783   26
   1782   1795   26
   1783   1784   20
   1783   1786   26
   1786   1787   21
   1786   1797   26
   1787   1789   10
# 1410
   1789   1790    5
   1789   1791   27
   1792   1793   20
   1792   1795   26
   1795   1796   20
   1796   1797   20
   1797   1798   20
   1798   1799   20
   1799   1803   26
   1799   1811   26
# 1420
   1800   1801   20
   1800   1803   26
   1800   1809   26
   1803   1804   20
   1806   1807   20
   1806   1809   26
   1809   1810   20
   1810   1811   20
   1811   1885   20
   1813   1814   20
# 1430
   1814   1815   26
   1814   1818   26
   1815   1816   20
   1815   1834   26
   1818   1819   20
   1821   1822   21
   1821   1827   26
   1821   1834   26
   1822   1824   10
   1824   1825    5
# 1440
   1824   1826   27
   1827   1828   20
   1827   1830   26
   1830   1836   26
   1831   1832    6
   1831   1833    6
   1831   1836   26
   1834   1835   20
   1835   1836   20
   1836   1837   20
# 1450
   1837   1838   20
   1838   1848   26
   1839   1840   20
   1839   1842   26
   1839   1845   26
   1842   1843   20
   1842   1850   26
   1845   1846   20
   1845   1848   26
   1848   1849   20
# 1460
   1849   1850   20
   1850   1851   20
   1851   1852   20
   1852   1853   26
   1852   1865   26
   1853   1854   20
   1853   1856   26
   1856   1857   21
   1856   1867   26
   1857   1859   10
# 1470
   1859   1860    5
   1859   1861   27
   1862   1863   20
   1862   1865   26
   1865   1866   20
   1866   1867   20
   1867   1868   20
   1868   1869   20
   1869   1873   26
   1869   1881   26
# 1480
   1870   1871   20
   1870   1873   26
   1870   1879   26
   1873   1874   20
   1876   1877   20
   1876   1879   26
   1879   1880   20
   1880   1881   20
   1881   1882   20
   1882   1883   20
# 1490
   1883   1892   26
   1884   1885   20
   1884   1886   26
   1884   1889   26
   1886   1887   20
   1886   1894   26
   1889   1890   20
   1889   1892   26
   1892   1893   20
   1893   1894   20
# 1500
   1894   1895   20
   1895   1896   20
   1896   1897   26
   1896   1909   26
   1897   1898   20
   1897   1900   26
   1900   1901   21
   1900   1911   26
   1901   1903   10
   1903   1904    5
# 1510
   1903   1905   27
   1906   1907   20
   1906   1909   26
   1909   1910   20
   1910   1911   20
   1911   1912   20
   1912   1913   20
   1913   1914   26
   1913   1925   26
   1914   1915   20
# 1520
   1914   1917   26
   1917   1918   21
   1917   1927   26
   1918   1920   10
   1920   1921    5
   1920   1922   27
   1923   1924   20
   1923   1925   26
   1925   1926   20
   1926   1927   20
END
BONDANGLEBENDTYPE
#  NTTY: number of bond angle types
54
#  CT:  force constant (based on potential
#       harmonic in the angle cosine)
#  CHT: force constant (based on potential
#       harmonic in the angle)
#  T0:  bond angle at minimum energy in degrees
#         CT         CHT          T0
     3.80000e+02     1.15501e-01     9.00000e+01
     4.20000e+02     1.27686e-01     9.00000e+01
     4.05000e+02     1.21771e-01     9.60000e+01
     4.75000e+02     1.40083e-01     1.00000e+02
     4.20000e+02     1.21222e-01     1.03000e+02
     4.90000e+02     1.40285e-01     1.04000e+02
     4.65000e+02     1.27888e-01     1.08000e+02
     2.85000e+02     7.69125e-02     1.09500e+02
     3.20000e+02     8.63861e-02     1.09500e+02
     3.80000e+02     1.02627e-01     1.09500e+02
# 10
     4.25000e+02     1.14807e-01     1.09500e+02
     4.50000e+02     1.21574e-01     1.09500e+02
     5.20000e+02     1.40521e-01     1.09500e+02
     4.50000e+02     1.21423e-01     1.09600e+02
     5.30000e+02     1.40487e-01     1.11000e+02
     5.45000e+02     1.40451e-01     1.13000e+02
     5.00000e+01     1.22966e-02     1.15000e+02
     4.60000e+02     1.14885e-01     1.15000e+02
     6.10000e+02     1.52417e-01     1.15000e+02
     4.65000e+02     1.14219e-01     1.16000e+02
# 20
     6.20000e+02     1.52361e-01     1.16000e+02
     6.35000e+02     1.53360e-01     1.17000e+02
     3.90000e+02     8.89104e-02     1.20000e+02
     4.45000e+02     1.01476e-01     1.20000e+02
     5.05000e+02     1.15184e-01     1.20000e+02
     5.30000e+02     1.20895e-01     1.20000e+02
     5.60000e+02     1.27749e-01     1.20000e+02
     6.70000e+02     1.52880e-01     1.20000e+02
     7.80000e+02     1.78011e-01     1.20000e+02
     6.85000e+02     1.53127e-01     1.21000e+02
# 30
     7.00000e+02     1.53174e-01     1.22000e+02
     4.15000e+02     8.87438e-02     1.23000e+02
     7.30000e+02     1.52669e-01     1.24000e+02
     3.75000e+02     7.64902e-02     1.25000e+02
     7.50000e+02     1.53141e-01     1.25000e+02
     5.75000e+02     1.14487e-01     1.26000e+02
     6.40000e+02     1.27447e-01     1.26000e+02
     7.70000e+02     1.53365e-01     1.26000e+02
     7.60000e+02     1.27755e-01     1.32000e+02
     2.21500e+03     1.21127e-01     1.55000e+02
# 40
     9.13500e+04     7.26402e-02     1.80000e+02
     4.34000e+02     1.17243e-01     1.09500e+02
     4.84000e+02     1.33765e-01     1.07570e+02
     6.32000e+02     1.66891e-01     1.11300e+02
     4.69000e+02     1.40245e-01     9.74000e+01
     5.03000e+02     1.40260e-01     1.06750e+02
     4.43000e+02     1.21084e-01     1.08530e+02
     6.18000e+02     1.67047e-01     1.09500e+02
     5.07000e+02     1.40086e-01     1.07600e+02
     4.48000e+02     1.21033e-01     1.09500e+02
# 50
     5.24000e+02     1.40180e-01     1.10300e+02
     5.32000e+02     1.40257e-01     1.11400e+02
     6.36000e+02     1.53054e-01     1.17200e+02
     6.90000e+02     1.52948e-01     1.21400e+02
END
BONDANGLEH
#  NTHEH: number of bond angles involving H atoms in solute
773
#  ITH, JTH, KTH: atom sequence numbers
#    of atoms forming a bond angle in solute
#  ICTH: bond angle type code
#   ITH    JTH    KTH ICTH
      1      3      2   10
      1      3      4   10
      1      3      5   11
      2      3      4   10
      2      3      5   11
      4      3      5   11
     11     13     14   32
     14     13     15   18
     16     18     19   32
     19     18     20   18
# 10
     22     24     25   23
     22     24     26   23
     25     24     26   24
     27     29     30   32
     30     29     31   18
     36     38     39   32
     39     38     40   18
     44     46     47   32
     47     46     48   18
     51     52     53   20
# 20
     53     52     54   23
     54     55     56   23
     54     55     57   23
     56     55     57   24
     54     58     59   23
     54     58     60   23
     59     58     60   24
     61     63     64   32
     64     63     65   18
     68     69     70   20
# 30
     70     69     71   23
     71     72     73   23
     71     72     74   23
     73     72     74   24
     71     75     76   23
     71     75     77   23
     76     75     77   24
     78     80     81   32
     81     80     82   18
     84     86     87   23
# 40
     84     86     88   23
     87     86     88   24
     89     91     92   32
     92     91     93   18
     95     96     97   25
     97     96    100   25
     95     98     99   25
     99     98    102   25
     96    100    101   25
    101    100    104   25
# 50
     98    102    103   25
    103    102    104   25
    100    104    105   25
    102    104    105   25
    106    108    109   32
    109    108    110   18
    115    117    118   32
    118    117    119   18
    123    125    126   32
    126    125    127   18
# 60
    128    129    130   12
    131    133    134   32
    134    133    135   18
    139    140    141   11
    139    140    142   11
    139    140    143   11
    141    140    142   10
    141    140    143   10
    142    140    143   10
    144    146    147   32
# 70
    147    146    148   18
    153    155    156   32
    156    155    157   18
    158    159    160   12
    161    163    164   32
    164    163    165   18
    166    168    169   32
    169    168    170   18
    172    173    174   25
    174    173    177   25
# 80
    172    175    176   25
    176    175    179   25
    173    177    178   25
    178    177    181   25
    175    179    180   25
    180    179    181   25
    181    182    183   12
    184    186    187   32
    187    186    188   18
    190    191    192   36
# 90
    192    191    194   36
    191    194    195   36
    195    194    196   36
    193    197    198   25
    198    197    201   25
    196    199    200   25
    200    199    203   25
    197    201    202   25
    202    201    203   25
    199    203    204   25
# 100
    201    203    204   25
    205    207    208   32
    208    207    209   18
    211    212    213   25
    213    212    216   25
    211    214    215   25
    215    214    218   25
    212    216    217   25
    217    216    220   25
    214    218    219   25
# 110
    219    218    220   25
    220    221    222   12
    223    225    226   32
    226    225    227   18
    228    229    230   12
    231    233    234   32
    234    233    235   18
    239    241    242   32
    242    241    243   18
    248    250    251   32
# 120
    251    250    252   18
    257    259    260   32
    260    259    261   18
    263    265    266   32
    266    265    267   18
    268    269    270   12
    271    273    274   32
    274    273    275   18
    280    282    283   32
    283    282    284   18
# 130
    288    290    291   32
    291    290    292   18
    295    296    297   20
    297    296    298   23
    298    299    300   23
    298    299    301   23
    300    299    301   24
    298    302    303   23
    298    302    304   23
    303    302    304   24
# 140
    305    307    308   32
    308    307    309   18
    315    317    318   32
    318    317    319   18
    323    324    325   11
    323    324    326   11
    323    324    327   11
    325    324    326   10
    325    324    327   10
    326    324    327   10
# 150
    328    330    331   32
    331    330    332   18
    333    334    335   12
    337    339    340   32
    340    339    341   18
    347    349    350   32
    350    349    351   18
    357    359    360   32
    360    359    361   18
    363    365    366   23
# 160
    363    365    367   23
    366    365    367   24
    368    370    371   32
    371    370    372   18
    373    374    375   12
    376    378    379   32
    379    378    380   18
    381    382    383   12
    384    386    387   32
    387    386    388   18
# 170
    393    395    396   32
    396    395    397   18
    400    401    402   20
    402    401    403   23
    403    404    405   23
    403    404    406   23
    405    404    406   24
    403    407    408   23
    403    407    409   23
    408    407    409   24
# 180
    410    412    413   32
    413    412    414   18
    418    420    421   32
    421    420    422   18
    424    425    426   25
    426    425    429   25
    424    427    428   25
    428    427    431   25
    425    429    430   25
    430    429    433   25
# 190
    427    431    432   25
    432    431    433   25
    429    433    434   25
    431    433    434   25
    435    437    438   32
    438    437    439   18
    443    445    446   32
    446    445    447   18
    449    451    452   23
    449    451    453   23
# 200
    452    451    453   24
    454    456    457   32
    457    456    458   18
    460    462    463   36
    463    462    466   36
    461    464    465   36
    465    464    466   36
    462    466    467   36
    464    466    467   36
    468    470    471   32
# 210
    471    470    472   18
    477    479    480   32
    480    479    481   18
    487    489    490   32
    490    489    491   18
    495    497    498   32
    498    497    499   18
    504    506    507   32
    507    506    508   18
    509    510    511   12
# 220
    512    514    515   32
    515    514    516   18
    518    520    521   23
    521    520   1927   18
    522    524    525   32
    525    524    526   18
    527    528    529   12
    530    532    533   32
    533    532    534   18
    535    536    537   12
# 230
    538    540    541   32
    541    540    542   18
    547    549    550   32
    550    549    551   18
    556    558    559   32
    559    558    560   18
    562    563    564   25
    564    563    567   25
    562    565    566   25
    566    565    569   25
# 240
    563    567    568   25
    568    567    571   25
    565    569    570   25
    570    569    571   25
    567    571    572   25
    569    571    572   25
    573    575    576   32
    576    575    577   18
    579    581    582   23
    579    581    583   23
# 250
    582    581    583   24
    584    586    587   32
    587    586    588   18
    593    595    596   32
    596    595    597   18
    599    600    601   36
    601    600    604   36
    599    602    603   36
    603    602    606   36
    600    604    605   36
# 260
    605    604    606   36
    602    606    607   36
    604    606    607   36
    608    610    611   32
    611    610    612   18
    617    619    620   32
    620    619    621   18
    625    626    627   11
    625    626    628   11
    625    626    629   11
# 270
    627    626    628   10
    627    626    629   10
    628    626    629   10
    630    632    633   32
    633    632    634   18
    638    640    641   32
    641    640    642   18
    647    649    650   32
    650    649    651   18
    652    654    655   32
# 280
    655    654    656   18
    660    661    662   11
    660    661    663   11
    660    661    664   11
    662    661    663   10
    662    661    664   10
    663    661    664   10
    665    667    668   32
    668    667    669   18
    672    674    675   32
# 290
    675    674    676   18
    677    678    679   12
    681    683    684   32
    684    683    685   18
    691    693    694   32
    694    693    695   18
    700    702    703   32
    703    702    704   18
    706    708    709   32
    709    708    710   18
# 300
    715    717    718   32
    718    717    719   18
    723    725    726   32
    726    725    727   18
    728    729    730   12
    731    733    734   32
    734    733    735   18
    740    742    743   32
    743    742    744   18
    748    749    750   11
# 310
    748    749    751   11
    748    749    752   11
    750    749    751   10
    750    749    752   10
    751    749    752   10
    753    755    756   32
    756    755    757   18
    758    759    760   12
    762    764    765   32
    765    764    766   18
# 320
    772    774    775   32
    775    774    776   18
    780    781    782   11
    780    781    783   11
    780    781    784   11
    782    781    783   10
    782    781    784   10
    783    781    784   10
    785    787    788   32
    788    787    789   18
# 330
    794    796    797   32
    797    796    798   18
    799    801    802   32
    802    801    803   18
    809    811    812   32
    812    811    813   18
    815    816    817   25
    817    816    820   25
    815    818    819   25
    819    818    822   25
# 340
    816    820    821   25
    821    820    824   25
    818    822    823   25
    823    822    824   25
    824    825    826   12
    827    829    830   32
    830    829    831   18
    832    833    834   12
    835    837    838   32
    838    837    839   18
# 350
    843    845    846   32
    846    845    847   18
    853    855    856   32
    856    855    857   18
    859    860    861   25
    861    860    864   25
    859    862    863   25
    863    862    866   25
    860    864    865   25
    865    864    868   25
# 360
    862    866    867   25
    867    866    868   25
    868    869    870   12
    871    873    874   32
    874    873    875   18
    880    882    883   32
    883    882    884   18
    885    887    888   32
    888    887    889   18
    891    892    893   25
# 370
    893    892    896   25
    891    894    895   25
    895    894    898   25
    892    896    897   25
    897    896    900   25
    894    898    899   25
    899    898    900   25
    900    901    902   12
    903    905    906   32
    906    905    907   18
# 380
    909    911    912   23
    909    911    913   23
    912    911    913   24
    914    916    917   32
    917    916    918   18
    922    924    925   32
    925    924    926   18
    928    929    930   25
    930    929    933   25
    928    931    932   25
# 390
    932    931    935   25
    929    933    934   25
    934    933    937   25
    931    935    936   25
    936    935    937   25
    933    937    938   25
    935    937    938   25
    939    941    942   32
    942    941    943   18
    946    947    948   20
# 400
    948    947    949   23
    949    950    951   23
    949    950    952   23
    951    950    952   24
    949    953    954   23
    949    953    955   23
    954    953    955   24
    956    958    959   32
    959    958    960   18
    965    967    968   32
# 410
    968    967    969   18
    973    975    976   32
    976    975    977   18
    983    985    986   32
    986    985    987   18
    988    989    990   12
    992    994    995   32
    995    994    996   18
   1001   1003   1004   32
   1004   1003   1005   18
# 420
   1007   1008   1009   25
   1009   1008   1012   25
   1007   1010   1011   25
   1011   1010   1014   25
   1008   1012   1013   25
   1013   1012   1016   25
   1010   1014   1015   25
   1015   1014   1016   25
   1016   1017   1018   12
   1019   1021   1022   32
# 430
   1022   1021   1023   18
   1024   1025   1026   12
   1028   1030   1031   32
   1031   1030   1032   18
   1037   1039   1040   32
   1040   1039   1041   18
   1043   1044   1045   25
   1045   1044   1048   25
   1043   1046   1047   25
   1047   1046   1050   25
# 440
   1044   1048   1049   25
   1049   1048   1052   25
   1046   1050   1051   25
   1051   1050   1052   25
   1052   1053   1054   12
   1055   1057   1058   32
   1058   1057   1059   18
   1064   1066   1067   32
   1067   1066   1068   18
   1073   1075   1076   32
# 450
   1076   1075   1077   18
   1079   1080   1081   25
   1081   1080   1084   25
   1079   1082   1083   25
   1083   1082   1086   25
   1080   1084   1085   25
   1085   1084   1088   25
   1082   1086   1087   25
   1087   1086   1088   25
   1084   1088   1089   25
# 460
   1086   1088   1089   25
   1090   1092   1093   32
   1093   1092   1094   18
   1096   1098   1099   36
   1099   1098   1102   36
   1097   1100   1101   36
   1101   1100   1102   36
   1098   1102   1103   36
   1100   1102   1103   36
   1104   1106   1107   32
# 470
   1107   1106   1108   18
   1113   1115   1116   32
   1116   1115   1117   18
   1121   1123   1124   32
   1124   1123   1125   18
   1127   1129   1130   23
   1127   1129   1131   23
   1130   1129   1131   24
   1132   1134   1135   32
   1135   1134   1136   18
# 480
   1138   1139   1140   25
   1140   1139   1143   25
   1138   1141   1142   25
   1142   1141   1145   25
   1139   1143   1144   25
   1144   1143   1147   25
   1141   1145   1146   25
   1146   1145   1147   25
   1143   1147   1148   25
   1145   1147   1148   25
# 490
   1149   1151   1152   32
   1152   1151   1153   18
   1157   1158   1159   11
   1157   1158   1160   11
   1157   1158   1161   11
   1159   1158   1160   10
   1159   1158   1161   10
   1160   1158   1161   10
   1162   1164   1165   32
   1165   1164   1166   18
# 500
   1172   1174   1175   32
   1175   1174   1176   18
   1180   1181   1182   11
   1180   1181   1183   11
   1180   1181   1184   11
   1182   1181   1183   10
   1182   1181   1184   10
   1183   1181   1184   10
   1185   1187   1188   32
   1188   1187   1189   18
# 510
   1194   1196   1197   32
   1197   1196   1198   18
   1199   1200   1201   12
   1202   1204   1205   32
   1205   1204   1206   18
   1208   1209   1210   25
   1210   1209   1213   25
   1208   1211   1212   25
   1212   1211   1215   25
   1209   1213   1214   25
# 520
   1214   1213   1217   25
   1211   1215   1216   25
   1216   1215   1217   25
   1213   1217   1218   25
   1215   1217   1218   25
   1219   1221   1222   32
   1222   1221   1223   18
   1226   1228   1229   23
   1226   1228   1230   23
   1229   1228   1230   24
# 530
   1231   1233   1234   32
   1234   1233   1235   18
   1240   1242   1243   32
   1243   1242   1244   18
   1249   1251   1252   32
   1252   1251   1253   18
   1259   1261   1262   32
   1262   1261   1263   18
   1268   1270   1271   32
   1271   1270   1272   18
# 540
   1273   1274   1275   12
   1276   1278   1279   32
   1279   1278   1280   18
   1282   1284   1285   32
   1285   1284   1286   18
   1289   1290   1291   20
   1291   1290   1292   23
   1292   1293   1294   23
   1292   1293   1295   23
   1294   1293   1295   24
# 550
   1292   1296   1297   23
   1292   1296   1298   23
   1297   1296   1298   24
   1299   1301   1302   32
   1302   1301   1303   18
   1316   1318   1319   32
   1319   1318   1320   18
   1325   1327   1328   32
   1328   1327   1329   18
   1330   1331   1332   12
# 560
   1334   1336   1337   32
   1337   1336   1338   18
   1339   1340   1341   12
   1342   1344   1345   32
   1345   1344   1346   18
   1352   1354   1355   32
   1355   1354   1356   18
   1362   1364   1365   32
   1365   1364   1366   18
   1370   1372   1373   32
# 570
   1373   1372   1374   18
   1377   1378   1379   20
   1379   1378   1380   23
   1380   1381   1382   23
   1380   1381   1383   23
   1382   1381   1383   24
   1380   1384   1385   23
   1380   1384   1386   23
   1385   1384   1386   24
   1387   1389   1390   32
# 580
   1390   1389   1391   18
   1395   1396   1397   11
   1395   1396   1398   11
   1395   1396   1399   11
   1397   1396   1398   10
   1397   1396   1399   10
   1398   1396   1399   10
   1400   1402   1403   32
   1403   1402   1404   18
   1407   1408   1409   20
# 590
   1409   1408   1410   23
   1410   1411   1412   23
   1410   1411   1413   23
   1412   1411   1413   24
   1410   1414   1415   23
   1410   1414   1416   23
   1415   1414   1416   24
   1417   1419   1420   32
   1420   1419   1421   18
   1423   1424   1425   25
# 600
   1425   1424   1428   25
   1423   1426   1427   25
   1427   1426   1430   25
   1424   1428   1429   25
   1429   1428   1432   25
   1426   1430   1431   25
   1431   1430   1432   25
   1428   1432   1433   25
   1430   1432   1433   25
   1434   1436   1437   32
# 610
   1437   1436   1438   18
   1442   1444   1445   32
   1445   1444   1446   18
   1452   1454   1455   32
   1455   1454   1456   18
   1458   1459   1460   25
   1460   1459   1463   25
   1458   1461   1462   25
   1462   1461   1465   25
   1459   1463   1464   25
# 620
   1464   1463   1467   25
   1461   1465   1466   25
   1466   1465   1467   25
   1467   1468   1469   12
   1470   1472   1473   32
   1473   1472   1474   18
   1475   1476   1477    3
   1478   1480   1481   32
   1481   1480   1482   18
   1485   1487   1488   23
# 630
   1485   1487   1489   23
   1488   1487   1489   24
   1490   1492   1493   32
   1493   1492   1494   18
   1498   1499   1500   11
   1498   1499   1501   11
   1498   1499   1502   11
   1500   1499   1501   10
   1500   1499   1502   10
   1501   1499   1502   10
# 640
   1503   1505   1506   32
   1506   1505   1507   18
   1509   1510   1511   36
   1511   1510   1514   36
   1509   1512   1513   36
   1513   1512   1516   36
   1510   1514   1515   36
   1515   1514   1516   36
   1517   1519   1520   32
   1520   1519   1521   18
# 650
   1522   1524   1525   32
   1525   1524   1526   18
   1531   1533   1534   32
   1534   1533   1535   18
   1539   1541   1542   32
   1542   1541   1543   18
   1547   1548   1549   11
   1547   1548   1550   11
   1547   1548   1551   11
   1549   1548   1550   10
# 660
   1549   1548   1551   10
   1550   1548   1551   10
   1552   1554   1555   32
   1555   1554   1556   18
   1562   1564   1565   32
   1565   1564   1566   18
   1568   1570   1571   23
   1568   1570   1572   23
   1571   1570   1572   24
   1573   1575   1576   32
# 670
   1576   1575   1577   18
   1582   1584   1585   32
   1585   1584   1586   18
   1588   1589   1590   25
   1590   1589   1593   25
   1588   1591   1592   25
   1592   1591   1595   25
   1589   1593   1594   25
   1594   1593   1597   25
   1591   1595   1596   25
# 680
   1596   1595   1597   25
   1593   1597   1598   25
   1595   1597   1598   25
   1599   1601   1602   32
   1602   1601   1603   18
   1608   1610   1611   32
   1611   1610   1612   18
   1617   1619   1620   32
   1620   1619   1621   18
   1622   1623   1624   12
# 690
   1626   1628   1629   32
   1629   1628   1630   18
   1636   1638   1639   32
   1639   1638   1640   18
   1644   1646   1647   32
   1647   1646   1648   18
   1653   1655   1656   32
   1656   1655   1657   18
   1660   1661   1662   20
   1662   1661   1663   23
# 700
   1663   1664   1665   23
   1663   1664   1666   23
   1665   1664   1666   24
   1663   1667   1668   23
   1663   1667   1669   23
   1668   1667   1669   24
   1670   1672   1673   32
   1673   1672   1674   18
   1677   1679   1680   32
   1680   1679   1681   18
# 710
   1686   1688   1689   32
   1689   1688   1690   18
   1693   1695   1696   23
   1693   1695   1697   23
   1696   1695   1697   24
   1698   1700   1701   32
   1701   1700   1702   18
   1704   1706   1707   32
   1707   1706   1708   18
   1711   1712   1713   20
# 720
   1713   1712   1714   23
   1714   1715   1716   23
   1714   1715   1717   23
   1716   1715   1717   24
   1714   1718   1719   23
   1714   1718   1720   23
   1719   1718   1720   24
   1721   1723   1724   32
   1724   1723   1725   18
   1729   1730   1731   12
# 730
   1732   1733   1734   12
   1735   1736   1737   12
   1742   1743   1744   12
   1745   1746   1747   12
   1748   1749   1750   12
   1751   1752   1753   18
   1753   1752   1754   32
   1757   1758   1759   12
   1769   1770   1771   12
   1772   1773   1774   12
# 740
   1775   1776   1777   12
   1783   1784   1785   12
   1786   1787   1788   18
   1788   1787   1789   32
   1792   1793   1794   12
   1800   1801   1802   12
   1803   1804   1805   12
   1806   1807   1808   12
   1812   1813   1814   12
   1815   1816   1817   12
# 750
   1818   1819   1820   12
   1821   1822   1823   18
   1823   1822   1824   32
   1827   1828   1829   12
   1839   1840   1841   12
   1842   1843   1844   12
   1845   1846   1847   12
   1853   1854   1855   12
   1856   1857   1858   18
   1858   1857   1859   32
# 760
   1862   1863   1864   12
   1870   1871   1872   12
   1873   1874   1875   12
   1876   1877   1878   12
   1886   1887   1888   12
   1889   1890   1891   12
   1897   1898   1899   12
   1900   1901   1902   18
   1902   1901   1903   32
   1906   1907   1908   12
# 770
   1914   1915   1916   12
   1917   1918   1919   18
   1919   1918   1920   32
END
BONDANGLE
#  NTHE: number of bond angles NOT
#        involving H atoms in solute
2086
#  IT, JT, KT: atom sequence numbers of atoms
#     forming a bond angle
#  ICT: bond angle type code
#    IT     JT     KT  ICT
      3      5      6   13
      3      5     11   13
      6      5     11   13
      5      6      7   15
      6      7      8   15
      7      8      9   22
      7      8     10   22
      9      8     10   38
      5     11     12   30
      5     11     13   19
# 10
     12     11     13   33
     11     13     15   31
     13     15     16   13
     15     16     17   30
     15     16     18   19
     17     16     18   33
     16     18     20   31
     18     20     21   13
     18     20     27   13
     21     20     27   13
# 20
     20     21     22   15
     21     22     23   30
     21     22     24   19
     23     22     24   33
     20     27     28   30
     20     27     29   19
     28     27     29   33
     27     29     31   31
     29     31     32   13
     29     31     36   13
# 30
     32     31     36   13
     31     32     33   15
     32     33     34   22
     32     33     35   22
     34     33     35   38
     31     36     37   30
     31     36     38   19
     37     36     38   33
     36     38     40   31
     38     40     41   13
# 40
     38     40     44   13
     41     40     44   13
     40     41     42   15
     40     41     43   15
     42     41     43   15
     40     44     45   30
     40     44     46   19
     45     44     46   33
     44     46     48   31
     46     48     49   13
# 50
     46     48     61   13
     49     48     61   13
     48     49     50   15
     49     50     51   15
     50     51     52   13
     51     52     54   33
     52     54     55   28
     52     54     58   28
     55     54     58   28
     48     61     62   30
# 60
     48     61     63   19
     62     61     63   33
     61     63     65   31
     63     65     66   13
     63     65     78   13
     66     65     78   13
     65     66     67   15
     66     67     68   15
     67     68     69   13
     68     69     71   33
# 70
     69     71     72   28
     69     71     75   28
     72     71     75   28
     65     78     79   30
     65     78     80   19
     79     78     80   33
     78     80     82   31
     80     82     83   13
     80     82     89   13
     83     82     89   13
# 80
     82     83     84   15
     83     84     85   30
     83     84     86   19
     85     84     86   33
     82     89     90   30
     82     89     91   19
     90     89     91   33
     89     91     93   31
     91     93     94   13
     91     93    106   13
# 90
     94     93    106   13
     93     94     95   15
     94     95     96   27
     94     95     98   27
     96     95     98   27
     95     96    100   27
     95     98    102   27
     96    100    104   27
     98    102    104   27
    100    104    102   27
# 100
     93    106    107   30
     93    106    108   19
    107    106    108   33
    106    108    110   31
    108    110    111   13
    108    110    115   13
    111    110    115   13
    110    111    112   15
    111    112    113   22
    111    112    114   22
# 110
    113    112    114   38
    110    115    116   30
    110    115    117   19
    116    115    117   33
    115    117    119   31
    117    119    120   13
    117    119    123   13
    120    119    123   13
    119    120    121   15
    119    120    122   15
# 120
    121    120    122   15
    119    123    124   30
    119    123    125   19
    124    123    125   33
    123    125    127   31
    125    127    128   13
    125    127    131   13
    128    127    131   13
    127    128    129   13
    127    131    132   30
# 130
    127    131    133   19
    132    131    133   33
    131    133    135   31
    133    135    136   13
    133    135    144   13
    136    135    144   13
    135    136    137   15
    136    137    138   15
    137    138    139   15
    138    139    140   15
# 140
    135    144    145   30
    135    144    146   19
    145    144    146   33
    144    146    148   31
    146    148    149   13
    146    148    153   13
    149    148    153   13
    148    149    150   15
    148    149    151   15
    150    149    151   15
# 150
    149    150    152   15
    148    153    154   30
    148    153    155   19
    154    153    155   33
    153    155    157   31
    155    157    158   13
    155    157    161   13
    158    157    161   13
    157    158    159   13
    157    161    162   30
# 160
    157    161    163   19
    162    161    163   33
    161    163    165   31
    163    165    166   13
    165    166    167   30
    165    166    168   19
    167    166    168   33
    166    168    170   31
    168    170    171   13
    168    170    184   13
# 170
    171    170    184   13
    170    171    172   15
    171    172    173   27
    171    172    175   27
    173    172    175   27
    172    173    177   27
    172    175    179   27
    173    177    181   27
    175    179    181   27
    177    181    179   27
# 180
    177    181    182   27
    179    181    182   27
    170    184    185   30
    170    184    186   19
    185    184    186   33
    184    186    188   31
    186    188    189   13
    186    188    205   13
    189    188    205   13
    188    189    190   15
# 190
    189    190    191   37
    189    190    193   37
    191    190    193    7
    190    191    194    7
    190    193    196    7
    190    193    197   39
    196    193    197   27
    191    194    196    7
    193    196    194    7
    193    196    199   27
# 200
    194    196    199   39
    193    197    201   27
    196    199    203   27
    197    201    203   27
    199    203    201   27
    188    205    206   30
    188    205    207   19
    206    205    207   33
    205    207    209   31
    207    209    210   13
# 210
    207    209    223   13
    210    209    223   13
    209    210    211   15
    210    211    212   27
    210    211    214   27
    212    211    214   27
    211    212    216   27
    211    214    218   27
    212    216    220   27
    214    218    220   27
# 220
    216    220    218   27
    216    220    221   27
    218    220    221   27
    209    223    224   30
    209    223    225   19
    224    223    225   33
    223    225    227   31
    225    227    228   13
    225    227    231   13
    228    227    231   13
# 230
    227    228    229   13
    227    231    232   30
    227    231    233   19
    232    231    233   33
    231    233    235   31
    233    235    236   13
    233    235    239   13
    236    235    239   13
    235    236    237   15
    235    236    238   15
# 240
    237    236    238   15
    235    239    240   30
    235    239    241   19
    240    239    241   33
    239    241    243   31
    241    243    244   13
    241    243    248   13
    244    243    248   13
    243    244    245   15
    244    245    246   15
# 250
    244    245    247   15
    246    245    247   15
    243    248    249   30
    243    248    250   19
    249    248    250   33
    248    250    252   31
    250    252    253   13
    250    252    257   13
    253    252    257   13
    252    253    254   15
# 260
    253    254    255   15
    253    254    256   15
    255    254    256   15
    252    257    258   30
    252    257    259   19
    258    257    259   33
    257    259    261   31
    259    261    262   13
    259    261    263   13
    262    261    263   13
# 270
    261    263    264   30
    261    263    265   19
    264    263    265   33
    263    265    267   31
    265    267    268   13
    265    267    271   13
    268    267    271   13
    267    268    269   13
    267    271    272   30
    267    271    273   19
# 280
    272    271    273   33
    271    273    275   31
    273    275    276   13
    273    275    280   13
    276    275    280   13
    275    276    277   15
    276    277    278   22
    276    277    279   22
    278    277    279   38
    275    280    281   30
# 290
    275    280    282   19
    281    280    282   33
    280    282    284   31
    282    284    285   13
    282    284    288   13
    285    284    288   13
    284    285    286   15
    284    285    287   15
    286    285    287   15
    284    288    289   30
# 300
    284    288    290   19
    289    288    290   33
    288    290    292   31
    290    292    293   13
    290    292    305   13
    293    292    305   13
    292    293    294   15
    293    294    295   15
    294    295    296   13
    295    296    298   33
# 310
    296    298    299   28
    296    298    302   28
    299    298    302   28
    292    305    306   30
    292    305    307   19
    306    305    307   33
    305    307    309   31
    307    309    310   13
    307    309    315   13
    310    309    315   13
# 320
    309    310    311   15
    310    311    312   15
    311    312    313   22
    311    312    314   22
    313    312    314   38
    309    315    316   30
    309    315    317   19
    316    315    317   33
    315    317    319   31
    317    319    320   13
# 330
    317    319    328   13
    320    319    328   13
    319    320    321   15
    320    321    322   15
    321    322    323   15
    322    323    324   15
    319    328    329   30
    319    328    330   19
    329    328    330   33
    328    330    332   31
# 340
    330    332    333   13
    330    332    337   13
    333    332    337   13
    332    333    334   13
    332    333    336   15
    334    333    336   15
    332    337    338   30
    332    337    339   19
    338    337    339   33
    337    339    341   31
# 350
    339    341    342   13
    339    341    347   13
    342    341    347   13
    341    342    343   15
    342    343    344   15
    343    344    345   22
    343    344    346   22
    345    344    346   38
    341    347    348   30
    341    347    349   19
# 360
    348    347    349   33
    347    349    351   31
    349    351    352   13
    349    351    357   13
    352    351    357   13
    351    352    353   15
    352    353    354   15
    353    354    355   22
    353    354    356   22
    355    354    356   38
# 370
    351    357    358   30
    351    357    359   19
    358    357    359   33
    357    359    361   31
    359    361    362   13
    359    361    368   13
    362    361    368   13
    361    362    363   15
    362    363    364   30
    362    363    365   19
# 380
    364    363    365   33
    361    368    369   30
    361    368    370   19
    369    368    370   33
    368    370    372   31
    370    372    373   13
    370    372    376   13
    373    372    376   13
    372    373    374   13
    372    376    377   30
# 390
    372    376    378   19
    377    376    378   33
    376    378    380   31
    378    380    381   13
    378    380    384   13
    381    380    384   13
    380    381    382   13
    380    384    385   30
    380    384    386   19
    385    384    386   33
# 400
    384    386    388   31
    386    388    389   13
    386    388    393   13
    389    388    393   13
    388    389    390   15
    389    390    391   16
    390    391    392    4
    388    393    394   30
    388    393    395   19
    394    393    395   33
# 410
    393    395    397   31
    395    397    398   13
    395    397    410   13
    398    397    410   13
    397    398    399   15
    398    399    400   15
    399    400    401   13
    400    401    403   33
    401    403    404   28
    401    403    407   28
# 420
    404    403    407   28
    397    410    411   30
    397    410    412   19
    411    410    412   33
    410    412    414   31
    412    414    415   13
    412    414    418   13
    415    414    418   13
    414    415    416   15
    414    415    417   15
# 430
    416    415    417   15
    414    418    419   30
    414    418    420   19
    419    418    420   33
    418    420    422   31
    420    422    423   13
    420    422    435   13
    423    422    435   13
    422    423    424   15
    423    424    425   27
# 440
    423    424    427   27
    425    424    427   27
    424    425    429   27
    424    427    431   27
    425    429    433   27
    427    431    433   27
    429    433    431   27
    422    435    436   30
    422    435    437   19
    436    435    437   33
# 450
    435    437    439   31
    437    439    440   13
    437    439    443   13
    440    439    443   13
    439    440    441   15
    439    440    442   15
    441    440    442   15
    439    443    444   30
    439    443    445   19
    444    443    445   33
# 460
    443    445    447   31
    445    447    448   13
    445    447    454   13
    448    447    454   13
    447    448    449   15
    448    449    450   30
    448    449    451   19
    450    449    451   33
    447    454    455   30
    447    454    456   19
# 470
    455    454    456   33
    454    456    458   31
    456    458    459   13
    456    458    468   13
    459    458    468   13
    458    459    460   15
    459    460    461   37
    459    460    462   37
    461    460    462    7
    460    461    464    7
# 480
    460    462    466    7
    461    464    466    7
    462    466    464    7
    458    468    469   30
    458    468    470   19
    469    468    470   33
    468    470    472   31
    470    472    473   13
    470    472    477   13
    473    472    477   13
# 490
    472    473    474   15
    472    473    475   15
    474    473    475   15
    473    474    476   15
    472    477    478   30
    472    477    479   19
    478    477    479   33
    477    479    481   31
    479    481    482   13
    479    481    487   13
# 500
    482    481    487   13
    481    482    483   15
    482    483    484   15
    483    484    485   22
    483    484    486   22
    485    484    486   38
    481    487    488   30
    481    487    489   19
    488    487    489   33
    487    489    491   31
# 510
    489    491    492   13
    489    491    495   13
    492    491    495   13
    491    492    493   15
    491    492    494   15
    493    492    494   15
    491    495    496   30
    491    495    497   19
    496    495    497   33
    495    497    499   31
# 520
    497    499    500   13
    497    499    504   13
    500    499    504   13
    499    500    501   15
    500    501    502   15
    500    501    503   15
    502    501    503   15
    499    504    505   30
    499    504    506   19
    505    504    506   33
# 530
    504    506    508   31
    506    508    509   13
    506    508    512   13
    509    508    512   13
    508    509    510   13
    508    512    513   30
    508    512    514   19
    513    512    514   33
    512    514    516   31
    514    516    517   13
# 540
    514    516    522   13
    517    516    522   13
    516    517    518   15
    517    518    519   30
    517    518    520   19
    519    518    520   33
    518    520   1927   31
    516    522    523   30
    516    522    524   19
    523    522    524   33
# 550
    522    524    526   31
    524    526    527   13
    524    526    530   13
    527    526    530   13
    526    527    528   13
    526    530    531   30
    526    530    532   19
    531    530    532   33
    530    532    534   31
    532    534    535   13
# 560
    532    534    538   13
    535    534    538   13
    534    535    536   13
    534    538    539   30
    534    538    540   19
    539    538    540   33
    538    540    542   31
    540    542    543   13
    540    542    547   13
    543    542    547   13
# 570
    542    543    544   15
    543    544    545   15
    543    544    546   15
    545    544    546   15
    542    547    548   30
    542    547    549   19
    548    547    549   33
    547    549    551   31
    549    551    552   13
    549    551    556   13
# 580
    552    551    556   13
    551    552    553   15
    552    553    554   15
    552    553    555   15
    554    553    555   15
    551    556    557   30
    551    556    558   19
    557    556    558   33
    556    558    560   31
    558    560    561   13
# 590
    558    560    573   13
    561    560    573   13
    560    561    562   15
    561    562    563   27
    561    562    565   27
    563    562    565   27
    562    563    567   27
    562    565    569   27
    563    567    571   27
    565    569    571   27
# 600
    567    571    569   27
    560    573    574   30
    560    573    575   19
    574    573    575   33
    573    575    577   31
    575    577    578   13
    575    577    584   13
    578    577    584   13
    577    578    579   15
    578    579    580   30
# 610
    578    579    581   19
    580    579    581   33
    577    584    585   30
    577    584    586   19
    585    584    586   33
    584    586    588   31
    586    588    589   13
    586    588    593   13
    589    588    593   13
    588    589    590   15
# 620
    589    590    591   16
    590    591    592    4
    588    593    594   30
    588    593    595   19
    594    593    595   33
    593    595    597   31
    595    597    598   13
    595    597    608   13
    598    597    608   13
    597    598    599   15
# 630
    598    599    600   37
    598    599    602   37
    600    599    602    7
    599    600    604    7
    599    602    606    7
    600    604    606    7
    602    606    604    7
    597    608    609   30
    597    608    610   19
    609    608    610   33
# 640
    608    610    612   31
    610    612    613   13
    610    612    617   13
    613    612    617   13
    612    613    614   15
    612    613    615   15
    614    613    615   15
    613    614    616   15
    612    617    618   30
    612    617    619   19
# 650
    618    617    619   33
    617    619    621   31
    619    621    622   13
    619    621    630   13
    622    621    630   13
    621    622    623   15
    622    623    624   15
    623    624    625   15
    624    625    626   15
    621    630    631   30
# 660
    621    630    632   19
    631    630    632   33
    630    632    634   31
    632    634    635   13
    632    634    638   13
    635    634    638   13
    634    635    636   15
    634    635    637   15
    636    635    637   15
    634    638    639   30
# 670
    634    638    640   19
    639    638    640   33
    638    640    642   31
    640    642    643   13
    640    642    647   13
    643    642    647   13
    642    643    644   15
    643    644    645   22
    643    644    646   22
    645    644    646   38
# 680
    642    647    648   30
    642    647    649   19
    648    647    649   33
    647    649    651   31
    649    651    652   13
    651    652    653   30
    651    652    654   19
    653    652    654   33
    652    654    656   31
    654    656    657   13
# 690
    654    656    665   13
    657    656    665   13
    656    657    658   15
    657    658    659   15
    658    659    660   15
    659    660    661   15
    656    665    666   30
    656    665    667   19
    666    665    667   33
    665    667    669   31
# 700
    667    669    670   13
    667    669    672   13
    670    669    672   13
    669    670    671   16
    670    671   1676    6
    669    672    673   30
    669    672    674   19
    673    672    674   33
    672    674    676   31
    674    676    677   13
# 710
    674    676    681   13
    677    676    681   13
    676    677    678   13
    676    677    680   15
    678    677    680   15
    676    681    682   30
    676    681    683   19
    682    681    683   33
    681    683    685   31
    683    685    686   13
# 720
    683    685    691   13
    686    685    691   13
    685    686    687   15
    686    687    688   15
    687    688    689   22
    687    688    690   22
    689    688    690   38
    685    691    692   30
    685    691    693   19
    692    691    693   33
# 730
    691    693    695   31
    693    695    696   13
    693    695    700   13
    696    695    700   13
    695    696    697   15
    695    696    698   15
    697    696    698   15
    696    697    699   15
    695    700    701   30
    695    700    702   19
# 740
    701    700    702   33
    700    702    704   31
    702    704    705   13
    702    704    706   13
    705    704    706   13
    704    706    707   30
    704    706    708   19
    707    706    708   33
    706    708    710   31
    708    710    711   13
# 750
    708    710    715   13
    711    710    715   13
    710    711    712   15
    711    712    713   15
    711    712    714   15
    713    712    714   15
    710    715    716   30
    710    715    717   19
    716    715    717   33
    715    717    719   31
# 760
    717    719    720   13
    717    719    723   13
    720    719    723   13
    719    720    721   15
    719    720    722   15
    721    720    722   15
    719    723    724   30
    719    723    725   19
    724    723    725   33
    723    725    727   31
# 770
    725    727    728   13
    725    727    731   13
    728    727    731   13
    727    728    729   13
    727    731    732   30
    727    731    733   19
    732    731    733   33
    731    733    735   31
    733    735    736   13
    733    735    740   13
# 780
    736    735    740   13
    735    736    737   15
    736    737    738   22
    736    737    739   22
    738    737    739   38
    735    740    741   30
    735    740    742   19
    741    740    742   33
    740    742    744   31
    742    744    745   13
# 790
    742    744    753   13
    745    744    753   13
    744    745    746   15
    745    746    747   15
    746    747    748   15
    747    748    749   15
    744    753    754   30
    744    753    755   19
    754    753    755   33
    753    755    757   31
# 800
    755    757    758   13
    755    757    762   13
    758    757    762   13
    757    758    759   13
    757    758    761   15
    759    758    761   15
    757    762    763   30
    757    762    764   19
    763    762    764   33
    762    764    766   31
# 810
    764    766    767   13
    764    766    772   13
    767    766    772   13
    766    767    768   15
    767    768    769   15
    768    769    770   22
    768    769    771   22
    770    769    771   38
    766    772    773   30
    766    772    774   19
# 820
    773    772    774   33
    772    774    776   31
    774    776    777   13
    774    776    785   13
    777    776    785   13
    776    777    778   15
    777    778    779   15
    778    779    780   15
    779    780    781   15
    776    785    786   30
# 830
    776    785    787   19
    786    785    787   33
    785    787    789   31
    787    789    790   13
    787    789    794   13
    790    789    794   13
    789    790    791   15
    790    791    792   22
    790    791    793   22
    792    791    793   38
# 840
    789    794    795   30
    789    794    796   19
    795    794    796   33
    794    796    798   31
    796    798    799   13
    798    799    800   30
    798    799    801   19
    800    799    801   33
    799    801    803   31
    801    803    804   13
# 850
    801    803    809   13
    804    803    809   13
    803    804    805   15
    804    805    806   15
    805    806    807   22
    805    806    808   22
    807    806    808   38
    803    809    810   30
    803    809    811   19
    810    809    811   33
# 860
    809    811    813   31
    811    813    814   13
    811    813    827   13
    814    813    827   13
    813    814    815   15
    814    815    816   27
    814    815    818   27
    816    815    818   27
    815    816    820   27
    815    818    822   27
# 870
    816    820    824   27
    818    822    824   27
    820    824    822   27
    820    824    825   27
    822    824    825   27
    813    827    828   30
    813    827    829   19
    828    827    829   33
    827    829    831   31
    829    831    832   13
# 880
    829    831    835   13
    832    831    835   13
    831    832    833   13
    831    835    836   30
    831    835    837   19
    836    835    837   33
    835    837    839   31
    837    839    840   13
    837    839    843   13
    840    839    843   13
# 890
    839    840    841   15
    839    840    842   15
    841    840    842   15
    839    843    844   30
    839    843    845   19
    844    843    845   33
    843    845    847   31
    845    847    848   13
    845    847    853   13
    848    847    853   13
# 900
    847    848    849   15
    848    849    850   15
    849    850    851   22
    849    850    852   22
    851    850    852   38
    847    853    854   30
    847    853    855   19
    854    853    855   33
    853    855    857   31
    855    857    858   13
# 910
    855    857    871   13
    858    857    871   13
    857    858    859   15
    858    859    860   27
    858    859    862   27
    860    859    862   27
    859    860    864   27
    859    862    866   27
    860    864    868   27
    862    866    868   27
# 920
    864    868    866   27
    864    868    869   27
    866    868    869   27
    857    871    872   30
    857    871    873   19
    872    871    873   33
    871    873    875   31
    873    875    876   13
    873    875    880   13
    876    875    880   13
# 930
    875    876    877   15
    876    877    878   22
    876    877    879   22
    878    877    879   38
    875    880    881   30
    875    880    882   19
    881    880    882   33
    880    882    884   31
    882    884    885   13
    884    885    886   30
# 940
    884    885    887   19
    886    885    887   33
    885    887    889   31
    887    889    890   13
    887    889    903   13
    890    889    903   13
    889    890    891   15
    890    891    892   27
    890    891    894   27
    892    891    894   27
# 950
    891    892    896   27
    891    894    898   27
    892    896    900   27
    894    898    900   27
    896    900    898   27
    896    900    901   27
    898    900    901   27
    889    903    904   30
    889    903    905   19
    904    903    905   33
# 960
    903    905    907   31
    905    907    908   13
    905    907    914   13
    908    907    914   13
    907    908    909   15
    908    909    910   30
    908    909    911   19
    910    909    911   33
    907    914    915   30
    907    914    916   19
# 970
    915    914    916   33
    914    916    918   31
    916    918    919   13
    916    918    922   13
    919    918    922   13
    918    919    920   15
    918    919    921   15
    920    919    921   15
    918    922    923   30
    918    922    924   19
# 980
    923    922    924   33
    922    924    926   31
    924    926    927   13
    924    926    939   13
    927    926    939   13
    926    927    928   15
    927    928    929   27
    927    928    931   27
    929    928    931   27
    928    929    933   27
# 990
    928    931    935   27
    929    933    937   27
    931    935    937   27
    933    937    935   27
    926    939    940   30
    926    939    941   19
    940    939    941   33
    939    941    943   31
    941    943    944   13
    941    943    956   13
# 1000
    944    943    956   13
    943    944    945   15
    944    945    946   15
    945    946    947   13
    946    947    949   33
    947    949    950   28
    947    949    953   28
    950    949    953   28
    943    956    957   30
    943    956    958   19
# 1010
    957    956    958   33
    956    958    960   31
    958    960    961   13
    958    960    965   13
    961    960    965   13
    960    961    962   15
    960    961    963   15
    962    961    963   15
    961    962    964   15
    960    965    966   30
# 1020
    960    965    967   19
    966    965    967   33
    965    967    969   31
    967    969    970   13
    967    969    973   13
    970    969    973   13
    969    970    971   15
    969    970    972   15
    971    970    972   15
    969    973    974   30
# 1030
    969    973    975   19
    974    973    975   33
    973    975    977   31
    975    977    978   13
    975    977    983   13
    978    977    983   13
    977    978    979   15
    978    979    980   15
    979    980    981   22
    979    980    982   22
# 1040
    981    980    982   38
    977    983    984   30
    977    983    985   19
    984    983    985   33
    983    985    987   31
    985    987    988   13
    985    987    992   13
    988    987    992   13
    987    988    989   13
    987    988    991   15
# 1050
    989    988    991   15
    987    992    993   30
    987    992    994   19
    993    992    994   33
    992    994    996   31
    994    996    997   13
    994    996   1001   13
    997    996   1001   13
    996    997    998   15
    997    998    999   22
# 1060
    997    998   1000   22
    999    998   1000   38
    996   1001   1002   30
    996   1001   1003   19
   1002   1001   1003   33
   1001   1003   1005   31
   1003   1005   1006   13
   1003   1005   1019   13
   1006   1005   1019   13
   1005   1006   1007   15
# 1070
   1006   1007   1008   27
   1006   1007   1010   27
   1008   1007   1010   27
   1007   1008   1012   27
   1007   1010   1014   27
   1008   1012   1016   27
   1010   1014   1016   27
   1012   1016   1014   27
   1012   1016   1017   27
   1014   1016   1017   27
# 1080
   1005   1019   1020   30
   1005   1019   1021   19
   1020   1019   1021   33
   1019   1021   1023   31
   1021   1023   1024   13
   1021   1023   1028   13
   1024   1023   1028   13
   1023   1024   1025   13
   1023   1024   1027   15
   1025   1024   1027   15
# 1090
   1023   1028   1029   30
   1023   1028   1030   19
   1029   1028   1030   33
   1028   1030   1032   31
   1030   1032   1033   13
   1030   1032   1037   13
   1033   1032   1037   13
   1032   1033   1034   15
   1033   1034   1035   22
   1033   1034   1036   22
# 1100
   1035   1034   1036   38
   1032   1037   1038   30
   1032   1037   1039   19
   1038   1037   1039   33
   1037   1039   1041   31
   1039   1041   1042   13
   1039   1041   1055   13
   1042   1041   1055   13
   1041   1042   1043   15
   1042   1043   1044   27
# 1110
   1042   1043   1046   27
   1044   1043   1046   27
   1043   1044   1048   27
   1043   1046   1050   27
   1044   1048   1052   27
   1046   1050   1052   27
   1048   1052   1050   27
   1048   1052   1053   27
   1050   1052   1053   27
   1041   1055   1056   30
# 1120
   1041   1055   1057   19
   1056   1055   1057   33
   1055   1057   1059   31
   1057   1059   1060   13
   1057   1059   1064   13
   1060   1059   1064   13
   1059   1060   1061   15
   1059   1060   1062   15
   1061   1060   1062   15
   1060   1061   1063   15
# 1130
   1059   1064   1065   30
   1059   1064   1066   19
   1065   1064   1066   33
   1064   1066   1068   31
   1066   1068   1069   13
   1066   1068   1073   13
   1069   1068   1073   13
   1068   1069   1070   15
   1068   1069   1071   15
   1070   1069   1071   15
# 1140
   1069   1070   1072   15
   1068   1073   1074   30
   1068   1073   1075   19
   1074   1073   1075   33
   1073   1075   1077   31
   1075   1077   1078   13
   1075   1077   1090   13
   1078   1077   1090   13
   1077   1078   1079   15
   1078   1079   1080   27
# 1150
   1078   1079   1082   27
   1080   1079   1082   27
   1079   1080   1084   27
   1079   1082   1086   27
   1080   1084   1088   27
   1082   1086   1088   27
   1084   1088   1086   27
   1077   1090   1091   30
   1077   1090   1092   19
   1091   1090   1092   33
# 1160
   1090   1092   1094   31
   1092   1094   1095   13
   1092   1094   1104   13
   1095   1094   1104   13
   1094   1095   1096   15
   1095   1096   1097   37
   1095   1096   1098   37
   1097   1096   1098    7
   1096   1097   1100    7
   1096   1098   1102    7
# 1170
   1097   1100   1102    7
   1098   1102   1100    7
   1094   1104   1105   30
   1094   1104   1106   19
   1105   1104   1106   33
   1104   1106   1108   31
   1106   1108   1109   13
   1106   1108   1113   13
   1109   1108   1113   13
   1108   1109   1110   15
# 1180
   1109   1110   1111   15
   1109   1110   1112   15
   1111   1110   1112   15
   1108   1113   1114   30
   1108   1113   1115   19
   1114   1113   1115   33
   1113   1115   1117   31
   1115   1117   1118   13
   1115   1117   1121   13
   1118   1117   1121   13
# 1190
   1117   1118   1119   15
   1117   1118   1120   15
   1119   1118   1120   15
   1117   1121   1122   30
   1117   1121   1123   19
   1122   1121   1123   33
   1121   1123   1125   31
   1123   1125   1126   13
   1123   1125   1132   13
   1126   1125   1132   13
# 1200
   1125   1126   1127   15
   1126   1127   1128   30
   1126   1127   1129   19
   1128   1127   1129   33
   1125   1132   1133   30
   1125   1132   1134   19
   1133   1132   1134   33
   1132   1134   1136   31
   1134   1136   1137   13
   1134   1136   1149   13
# 1210
   1137   1136   1149   13
   1136   1137   1138   15
   1137   1138   1139   27
   1137   1138   1141   27
   1139   1138   1141   27
   1138   1139   1143   27
   1138   1141   1145   27
   1139   1143   1147   27
   1141   1145   1147   27
   1143   1147   1145   27
# 1220
   1136   1149   1150   30
   1136   1149   1151   19
   1150   1149   1151   33
   1149   1151   1153   31
   1151   1153   1154   13
   1151   1153   1162   13
   1154   1153   1162   13
   1153   1154   1155   15
   1154   1155   1156   15
   1155   1156   1157   15
# 1230
   1156   1157   1158   15
   1153   1162   1163   30
   1153   1162   1164   19
   1163   1162   1164   33
   1162   1164   1166   31
   1164   1166   1167   13
   1164   1166   1172   13
   1167   1166   1172   13
   1166   1167   1168   15
   1167   1168   1169   15
# 1240
   1168   1169   1170   22
   1168   1169   1171   22
   1170   1169   1171   38
   1166   1172   1173   30
   1166   1172   1174   19
   1173   1172   1174   33
   1172   1174   1176   31
   1174   1176   1177   13
   1174   1176   1185   13
   1177   1176   1185   13
# 1250
   1176   1177   1178   15
   1177   1178   1179   15
   1178   1179   1180   15
   1179   1180   1181   15
   1176   1185   1186   30
   1176   1185   1187   19
   1186   1185   1187   33
   1185   1187   1189   31
   1187   1189   1190   13
   1187   1189   1194   13
# 1260
   1190   1189   1194   13
   1189   1190   1191   15
   1190   1191   1192   22
   1190   1191   1193   22
   1192   1191   1193   38
   1189   1194   1195   30
   1189   1194   1196   19
   1195   1194   1196   33
   1194   1196   1198   31
   1196   1198   1199   13
# 1270
   1196   1198   1202   13
   1199   1198   1202   13
   1198   1199   1200   13
   1198   1202   1203   30
   1198   1202   1204   19
   1203   1202   1204   33
   1202   1204   1206   31
   1204   1206   1207   13
   1204   1206   1219   13
   1207   1206   1219   13
# 1280
   1206   1207   1208   15
   1207   1208   1209   27
   1207   1208   1211   27
   1209   1208   1211   27
   1208   1209   1213   27
   1208   1211   1215   27
   1209   1213   1217   27
   1211   1215   1217   27
   1213   1217   1215   27
   1206   1219   1220   30
# 1290
   1206   1219   1221   19
   1220   1219   1221   33
   1219   1221   1223   31
   1221   1223   1224   13
   1221   1223   1231   13
   1224   1223   1231   13
   1223   1224   1225   15
   1224   1225   1226   15
   1225   1226   1227   30
   1225   1226   1228   19
# 1300
   1227   1226   1228   33
   1223   1231   1232   30
   1223   1231   1233   19
   1232   1231   1233   33
   1231   1233   1235   31
   1233   1235   1236   13
   1233   1235   1240   13
   1236   1235   1240   13
   1235   1236   1237   15
   1236   1237   1238   16
# 1310
   1237   1238   1239    4
   1235   1240   1241   30
   1235   1240   1242   19
   1241   1240   1242   33
   1240   1242   1244   31
   1242   1244   1245   13
   1242   1244   1249   13
   1245   1244   1249   13
   1244   1245   1246   15
   1245   1246   1247   16
# 1320
   1246   1247   1248    4
   1244   1249   1250   30
   1244   1249   1251   19
   1250   1249   1251   33
   1249   1251   1253   31
   1251   1253   1254   13
   1251   1253   1259   13
   1254   1253   1259   13
   1253   1254   1255   15
   1254   1255   1256   15
# 1330
   1255   1256   1257   22
   1255   1256   1258   22
   1257   1256   1258   38
   1253   1259   1260   30
   1253   1259   1261   19
   1260   1259   1261   33
   1259   1261   1263   31
   1261   1263   1264   13
   1261   1263   1268   13
   1264   1263   1268   13
# 1340
   1263   1264   1265   15
   1264   1265   1266   15
   1264   1265   1267   15
   1266   1265   1267   15
   1263   1268   1269   30
   1263   1268   1270   19
   1269   1268   1270   33
   1268   1270   1272   31
   1270   1272   1273   13
   1270   1272   1276   13
# 1350
   1273   1272   1276   13
   1272   1273   1274   13
   1272   1276   1277   30
   1272   1276   1278   19
   1277   1276   1278   33
   1276   1278   1280   31
   1278   1280   1281   13
   1278   1280   1282   13
   1281   1280   1282   13
   1280   1282   1283   30
# 1360
   1280   1282   1284   19
   1283   1282   1284   33
   1282   1284   1286   31
   1284   1286   1287   13
   1284   1286   1299   13
   1287   1286   1299   13
   1286   1287   1288   15
   1287   1288   1289   15
   1288   1289   1290   13
   1289   1290   1292   33
# 1370
   1290   1292   1293   28
   1290   1292   1296   28
   1293   1292   1296   28
   1286   1299   1300   30
   1286   1299   1301   19
   1300   1299   1301   33
   1299   1301   1303   31
   1301   1303   1304   13
   1301   1303   1309   13
   1304   1303   1309   13
# 1380
   1303   1304   1305   15
   1304   1305   1306   15
   1305   1306   1307   22
   1305   1306   1308   22
   1307   1306   1308   38
   1303   1309   1310   30
   1303   1309   1311   19
   1310   1309   1311   33
   1309   1311   1312   31
   1309   1311   1315   31
# 1390
   1312   1311   1315   21
   1311   1312   1313   13
   1311   1312   1316   13
   1313   1312   1316   13
   1312   1313   1314   13
   1313   1314   1315   13
   1311   1315   1314   13
   1312   1316   1317   30
   1312   1316   1318   19
   1317   1316   1318   33
# 1400
   1316   1318   1320   31
   1318   1320   1321   13
   1318   1320   1325   13
   1321   1320   1325   13
   1320   1321   1322   15
   1321   1322   1323   22
   1321   1322   1324   22
   1323   1322   1324   38
   1320   1325   1326   30
   1320   1325   1327   19
# 1410
   1326   1325   1327   33
   1325   1327   1329   31
   1327   1329   1330   13
   1327   1329   1334   13
   1330   1329   1334   13
   1329   1330   1331   13
   1329   1330   1333   15
   1331   1330   1333   15
   1329   1334   1335   30
   1329   1334   1336   19
# 1420
   1335   1334   1336   33
   1334   1336   1338   31
   1336   1338   1339   13
   1336   1338   1342   13
   1339   1338   1342   13
   1338   1339   1340   13
   1338   1342   1343   30
   1338   1342   1344   19
   1343   1342   1344   33
   1342   1344   1346   31
# 1430
   1344   1346   1347   13
   1344   1346   1352   13
   1347   1346   1352   13
   1346   1347   1348   15
   1347   1348   1349   15
   1348   1349   1350   22
   1348   1349   1351   22
   1350   1349   1351   38
   1346   1352   1353   30
   1346   1352   1354   19
# 1440
   1353   1352   1354   33
   1352   1354   1356   31
   1354   1356   1357   13
   1354   1356   1362   13
   1357   1356   1362   13
   1356   1357   1358   15
   1357   1358   1359   15
   1358   1359   1360   22
   1358   1359   1361   22
   1360   1359   1361   38
# 1450
   1356   1362   1363   30
   1356   1362   1364   19
   1363   1362   1364   33
   1362   1364   1366   31
   1364   1366   1367   13
   1364   1366   1370   13
   1367   1366   1370   13
   1366   1367   1368   15
   1366   1367   1369   15
   1368   1367   1369   15
# 1460
   1366   1370   1371   30
   1366   1370   1372   19
   1371   1370   1372   33
   1370   1372   1374   31
   1372   1374   1375   13
   1372   1374   1387   13
   1375   1374   1387   13
   1374   1375   1376   15
   1375   1376   1377   15
   1376   1377   1378   13
# 1470
   1377   1378   1380   33
   1378   1380   1381   28
   1378   1380   1384   28
   1381   1380   1384   28
   1374   1387   1388   30
   1374   1387   1389   19
   1388   1387   1389   33
   1387   1389   1391   31
   1389   1391   1392   13
   1389   1391   1400   13
# 1480
   1392   1391   1400   13
   1391   1392   1393   15
   1392   1393   1394   15
   1393   1394   1395   15
   1394   1395   1396   15
   1391   1400   1401   30
   1391   1400   1402   19
   1401   1400   1402   33
   1400   1402   1404   31
   1402   1404   1405   13
# 1490
   1402   1404   1417   13
   1405   1404   1417   13
   1404   1405   1406   15
   1405   1406   1407   15
   1406   1407   1408   13
   1407   1408   1410   33
   1408   1410   1411   28
   1408   1410   1414   28
   1411   1410   1414   28
   1404   1417   1418   30
# 1500
   1404   1417   1419   19
   1418   1417   1419   33
   1417   1419   1421   31
   1419   1421   1422   13
   1419   1421   1434   13
   1422   1421   1434   13
   1421   1422   1423   15
   1422   1423   1424   27
   1422   1423   1426   27
   1424   1423   1426   27
# 1510
   1423   1424   1428   27
   1423   1426   1430   27
   1424   1428   1432   27
   1426   1430   1432   27
   1428   1432   1430   27
   1421   1434   1435   30
   1421   1434   1436   19
   1435   1434   1436   33
   1434   1436   1438   31
   1436   1438   1439   13
# 1520
   1436   1438   1442   13
   1439   1438   1442   13
   1438   1439   1440   15
   1438   1439   1441   15
   1440   1439   1441   15
   1438   1442   1443   30
   1438   1442   1444   19
   1443   1442   1444   33
   1442   1444   1446   31
   1444   1446   1447   13
# 1530
   1444   1446   1452   13
   1447   1446   1452   13
   1446   1447   1448   15
   1447   1448   1449   15
   1448   1449   1450   22
   1448   1449   1451   22
   1450   1449   1451   38
   1446   1452   1453   30
   1446   1452   1454   19
   1453   1452   1454   33
# 1540
   1452   1454   1456   31
   1454   1456   1457   13
   1454   1456   1470   13
   1457   1456   1470   13
   1456   1457   1458   15
   1457   1458   1459   27
   1457   1458   1461   27
   1459   1458   1461   27
   1458   1459   1463   27
   1458   1461   1465   27
# 1550
   1459   1463   1467   27
   1461   1465   1467   27
   1463   1467   1465   27
   1463   1467   1468   27
   1465   1467   1468   27
   1456   1470   1471   30
   1456   1470   1472   19
   1471   1470   1472   33
   1470   1472   1474   31
   1472   1474   1475   13
# 1560
   1472   1474   1478   13
   1475   1474   1478   13
   1474   1475   1476   16
   1474   1478   1479   30
   1474   1478   1480   19
   1479   1478   1480   33
   1478   1480   1482   31
   1480   1482   1483   13
   1480   1482   1490   13
   1483   1482   1490   13
# 1570
   1482   1483   1484   15
   1483   1484   1485   15
   1484   1485   1486   30
   1484   1485   1487   19
   1486   1485   1487   33
   1482   1490   1491   30
   1482   1490   1492   19
   1491   1490   1492   33
   1490   1492   1494   31
   1492   1494   1495   13
# 1580
   1492   1494   1503   13
   1495   1494   1503   13
   1494   1495   1496   15
   1495   1496   1497   15
   1496   1497   1498   15
   1497   1498   1499   15
   1494   1503   1504   30
   1494   1503   1505   19
   1504   1503   1505   33
   1503   1505   1507   31
# 1590
   1505   1507   1508   13
   1505   1507   1517   13
   1508   1507   1517   13
   1507   1508   1509   15
   1508   1509   1510   37
   1508   1509   1512   37
   1510   1509   1512    7
   1509   1510   1514    7
   1509   1512   1516    7
   1510   1514   1516    7
# 1600
   1512   1516   1514    7
   1507   1517   1518   30
   1507   1517   1519   19
   1518   1517   1519   33
   1517   1519   1521   31
   1519   1521   1522   13
   1521   1522   1523   30
   1521   1522   1524   19
   1523   1522   1524   33
   1522   1524   1526   31
# 1610
   1524   1526   1527   13
   1524   1526   1531   13
   1527   1526   1531   13
   1526   1527   1528   15
   1526   1527   1529   15
   1528   1527   1529   15
   1527   1528   1530   15
   1526   1531   1532   30
   1526   1531   1533   19
   1532   1531   1533   33
# 1620
   1531   1533   1535   31
   1533   1535   1536   13
   1533   1535   1539   13
   1536   1535   1539   13
   1535   1536   1537   15
   1535   1536   1538   15
   1537   1536   1538   15
   1535   1539   1540   30
   1535   1539   1541   19
   1540   1539   1541   33
# 1630
   1539   1541   1543   31
   1541   1543   1544   13
   1541   1543   1552   13
   1544   1543   1552   13
   1543   1544   1545   15
   1544   1545   1546   15
   1545   1546   1547   15
   1546   1547   1548   15
   1543   1552   1553   30
   1543   1552   1554   19
# 1640
   1553   1552   1554   33
   1552   1554   1556   31
   1554   1556   1557   13
   1554   1556   1562   13
   1557   1556   1562   13
   1556   1557   1558   15
   1557   1558   1559   15
   1558   1559   1560   22
   1558   1559   1561   22
   1560   1559   1561   38
# 1650
   1556   1562   1563   30
   1556   1562   1564   19
   1563   1562   1564   33
   1562   1564   1566   31
   1564   1566   1567   13
   1564   1566   1573   13
   1567   1566   1573   13
   1566   1567   1568   15
   1567   1568   1569   30
   1567   1568   1570   19
# 1660
   1569   1568   1570   33
   1566   1573   1574   30
   1566   1573   1575   19
   1574   1573   1575   33
   1573   1575   1577   31
   1575   1577   1578   13
   1575   1577   1582   13
   1578   1577   1582   13
   1577   1578   1579   15
   1577   1578   1580   15
# 1670
   1579   1578   1580   15
   1578   1579   1581   15
   1577   1582   1583   30
   1577   1582   1584   19
   1583   1582   1584   33
   1582   1584   1586   31
   1584   1586   1587   13
   1584   1586   1599   13
   1587   1586   1599   13
   1586   1587   1588   15
# 1680
   1587   1588   1589   27
   1587   1588   1591   27
   1589   1588   1591   27
   1588   1589   1593   27
   1588   1591   1595   27
   1589   1593   1597   27
   1591   1595   1597   27
   1593   1597   1595   27
   1586   1599   1600   30
   1586   1599   1601   19
# 1690
   1600   1599   1601   33
   1599   1601   1603   31
   1601   1603   1604   13
   1601   1603   1608   13
   1604   1603   1608   13
   1603   1604   1605   15
   1604   1605   1606   22
   1604   1605   1607   22
   1606   1605   1607   38
   1603   1608   1609   30
# 1700
   1603   1608   1610   19
   1609   1608   1610   33
   1608   1610   1612   31
   1610   1612   1613   13
   1610   1612   1617   13
   1613   1612   1617   13
   1612   1613   1614   15
   1613   1614   1615   15
   1613   1614   1616   15
   1615   1614   1616   15
# 1710
   1612   1617   1618   30
   1612   1617   1619   19
   1618   1617   1619   33
   1617   1619   1621   31
   1619   1621   1622   13
   1619   1621   1626   13
   1622   1621   1626   13
   1621   1622   1623   13
   1621   1622   1625   15
   1623   1622   1625   15
# 1720
   1621   1626   1627   30
   1621   1626   1628   19
   1627   1626   1628   33
   1626   1628   1630   31
   1628   1630   1631   13
   1628   1630   1636   13
   1631   1630   1636   13
   1630   1631   1632   15
   1631   1632   1633   15
   1632   1633   1634   22
# 1730
   1632   1633   1635   22
   1634   1633   1635   38
   1630   1636   1637   30
   1630   1636   1638   19
   1637   1636   1638   33
   1636   1638   1640   31
   1638   1640   1641   13
   1638   1640   1644   13
   1641   1640   1644   13
   1640   1641   1642   15
# 1740
   1640   1641   1643   15
   1642   1641   1643   15
   1640   1644   1645   30
   1640   1644   1646   19
   1645   1644   1646   33
   1644   1646   1648   31
   1646   1648   1649   13
   1646   1648   1653   13
   1649   1648   1653   13
   1648   1649   1650   15
# 1750
   1649   1650   1651   22
   1649   1650   1652   22
   1651   1650   1652   38
   1648   1653   1654   30
   1648   1653   1655   19
   1654   1653   1655   33
   1653   1655   1657   31
   1655   1657   1658   13
   1655   1657   1670   13
   1658   1657   1670   13
# 1760
   1657   1658   1659   15
   1658   1659   1660   15
   1659   1660   1661   13
   1660   1661   1663   33
   1661   1663   1664   28
   1661   1663   1667   28
   1664   1663   1667   28
   1657   1670   1671   30
   1657   1670   1672   19
   1671   1670   1672   33
# 1770
   1670   1672   1674   31
   1672   1674   1675   13
   1672   1674   1677   13
   1675   1674   1677   13
   1674   1675   1676   16
    671   1676   1675    6
   1674   1677   1678   30
   1674   1677   1679   19
   1678   1677   1679   33
   1677   1679   1681   31
# 1780
   1679   1681   1682   13
   1679   1681   1686   13
   1682   1681   1686   13
   1681   1682   1683   15
   1682   1683   1684   15
   1682   1683   1685   15
   1684   1683   1685   15
   1681   1686   1687   30
   1681   1686   1688   19
   1687   1686   1688   33
# 1790
   1686   1688   1690   31
   1688   1690   1691   13
   1688   1690   1698   13
   1691   1690   1698   13
   1690   1691   1692   15
   1691   1692   1693   15
   1692   1693   1694   30
   1692   1693   1695   19
   1694   1693   1695   33
   1690   1698   1699   30
# 1800
   1690   1698   1700   19
   1699   1698   1700   33
   1698   1700   1702   31
   1700   1702   1703   13
   1700   1702   1704   13
   1703   1702   1704   13
   1702   1704   1705   30
   1702   1704   1706   19
   1705   1704   1706   33
   1704   1706   1708   31
# 1810
   1706   1708   1709   13
   1706   1708   1721   13
   1709   1708   1721   13
   1708   1709   1710   15
   1709   1710   1711   15
   1710   1711   1712   13
   1711   1712   1714   33
   1712   1714   1715   28
   1712   1714   1718   28
   1715   1714   1718   28
# 1820
   1708   1721   1722   30
   1708   1721   1723   19
   1722   1721   1723   33
   1721   1723   1725   31
   1723   1725   1726   13
   1725   1726   1727   22
   1725   1726   1728   22
   1727   1726   1728   38
   1730   1731   1732    9
   1730   1731   1739    9
# 1830
   1732   1731   1739    8
   1731   1732   1733    9
   1731   1732   1735    8
   1733   1732   1735    9
   1732   1735   1736    9
   1732   1735   1741    8
   1736   1735   1741    9
   1731   1739   1738    8
   1731   1739   1740    9
   1738   1739   1740    9
# 1840
   1739   1740   1741   10
   1735   1741   1740    9
   1735   1741   1924    9
   1740   1741   1924    9
   1743   1744   1745    9
   1743   1744   1748    9
   1745   1744   1748    8
   1744   1745   1746    9
   1744   1745   1764    8
   1746   1745   1764    9
# 1850
   1744   1748   1749    9
   1752   1751   1757   15
   1752   1751   1764   15
   1757   1751   1764    8
   1751   1752   1754   31
   1752   1754   1755   33
   1752   1754   1756   19
   1755   1754   1756   30
   1751   1757   1758    9
   1751   1757   1760    8
# 1860
   1758   1757   1760    9
   1757   1760   1766    8
   1762   1761   1763   38
   1762   1761   1766   22
   1763   1761   1766   22
   1745   1764   1751    8
   1745   1764   1765    9
   1751   1764   1765    9
   1764   1765   1766   10
   1760   1766   1761    8
# 1870
   1760   1766   1765    9
   1760   1766   1767    9
   1761   1766   1765    9
   1761   1766   1767    9
   1765   1766   1767    9
   1766   1767   1768   10
   1767   1768   1778    9
   1770   1769   1772    9
   1770   1769   1775    9
   1772   1769   1775    8
# 1880
   1769   1772   1773    9
   1769   1772   1780    8
   1773   1772   1780    9
   1769   1775   1776    9
   1769   1775   1778    8
   1776   1775   1778    9
   1768   1778   1775    8
   1768   1778   1779    9
   1775   1778   1779    9
   1778   1779   1780   10
# 1890
   1772   1780   1779    9
   1772   1780   1781    9
   1779   1780   1781    9
   1780   1781   1782   10
   1781   1782   1783    9
   1781   1782   1795    9
   1783   1782   1795    8
   1782   1783   1784    9
   1782   1783   1786    8
   1784   1783   1786    9
# 1900
   1783   1786   1787    9
   1783   1786   1797    8
   1787   1786   1797    9
   1786   1787   1789   31
   1787   1789   1790   33
   1787   1789   1791   19
   1790   1789   1791   30
   1793   1792   1795    9
   1782   1795   1792    8
   1782   1795   1796    9
# 1910
   1792   1795   1796    9
   1795   1796   1797   10
   1786   1797   1796    9
   1786   1797   1798    9
   1796   1797   1798    9
   1797   1798   1799   10
   1798   1799   1803    9
   1798   1799   1811    9
   1803   1799   1811    8
   1801   1800   1803    9
# 1920
   1801   1800   1809    9
   1803   1800   1809    8
   1799   1803   1800    8
   1799   1803   1804    9
   1800   1803   1804    9
   1807   1806   1809    9
   1800   1809   1806    8
   1800   1809   1810    9
   1806   1809   1810    9
   1809   1810   1811   10
# 1930
   1799   1811   1810    9
   1799   1811   1885    9
   1810   1811   1885    9
   1813   1814   1815    9
   1813   1814   1818    9
   1815   1814   1818    8
   1814   1815   1816    9
   1814   1815   1834    8
   1816   1815   1834    9
   1814   1818   1819    9
# 1940
   1822   1821   1827   15
   1822   1821   1834   15
   1827   1821   1834    8
   1821   1822   1824   31
   1822   1824   1825   33
   1822   1824   1826   19
   1825   1824   1826   30
   1821   1827   1828    9
   1821   1827   1830    8
   1828   1827   1830    9
# 1950
   1827   1830   1836    8
   1832   1831   1833   38
   1832   1831   1836   22
   1833   1831   1836   22
   1815   1834   1821    8
   1815   1834   1835    9
   1821   1834   1835    9
   1834   1835   1836   10
   1830   1836   1831    8
   1830   1836   1835    9
# 1960
   1830   1836   1837    9
   1831   1836   1835    9
   1831   1836   1837    9
   1835   1836   1837    9
   1836   1837   1838   10
   1837   1838   1848    9
   1840   1839   1842    9
   1840   1839   1845    9
   1842   1839   1845    8
   1839   1842   1843    9
# 1970
   1839   1842   1850    8
   1843   1842   1850    9
   1839   1845   1846    9
   1839   1845   1848    8
   1846   1845   1848    9
   1838   1848   1845    8
   1838   1848   1849    9
   1845   1848   1849    9
   1848   1849   1850   10
   1842   1850   1849    9
# 1980
   1842   1850   1851    9
   1849   1850   1851    9
   1850   1851   1852   10
   1851   1852   1853    9
   1851   1852   1865    9
   1853   1852   1865    8
   1852   1853   1854    9
   1852   1853   1856    8
   1854   1853   1856    9
   1853   1856   1857    9
# 1990
   1853   1856   1867    8
   1857   1856   1867    9
   1856   1857   1859   31
   1857   1859   1860   33
   1857   1859   1861   19
   1860   1859   1861   30
   1863   1862   1865    9
   1852   1865   1862    8
   1852   1865   1866    9
   1862   1865   1866    9
# 2000
   1865   1866   1867   10
   1856   1867   1866    9
   1856   1867   1868    9
   1866   1867   1868    9
   1867   1868   1869   10
   1868   1869   1873    9
   1868   1869   1881    9
   1873   1869   1881    8
   1871   1870   1873    9
   1871   1870   1879    9
# 2010
   1873   1870   1879    8
   1869   1873   1870    8
   1869   1873   1874    9
   1870   1873   1874    9
   1877   1876   1879    9
   1870   1879   1876    8
   1870   1879   1880    9
   1876   1879   1880    9
   1879   1880   1881   10
   1869   1881   1880    9
# 2020
   1869   1881   1882    9
   1880   1881   1882    9
   1881   1882   1883   10
   1882   1883   1892    9
   1885   1884   1886    9
   1885   1884   1889    9
   1886   1884   1889    8
   1811   1885   1884   10
   1884   1886   1887    9
   1884   1886   1894    8
# 2030
   1887   1886   1894    9
   1884   1889   1890    9
   1884   1889   1892    8
   1890   1889   1892    9
   1883   1892   1889    8
   1883   1892   1893    9
   1889   1892   1893    9
   1892   1893   1894   10
   1886   1894   1893    9
   1886   1894   1895    9
# 2040
   1893   1894   1895    9
   1894   1895   1896   10
   1895   1896   1897    9
   1895   1896   1909    9
   1897   1896   1909    8
   1896   1897   1898    9
   1896   1897   1900    8
   1898   1897   1900    9
   1897   1900   1901    9
   1897   1900   1911    8
# 2050
   1901   1900   1911    9
   1900   1901   1903   31
   1901   1903   1904   33
   1901   1903   1905   19
   1904   1903   1905   30
   1907   1906   1909    9
   1896   1909   1906    8
   1896   1909   1910    9
   1906   1909   1910    9
   1909   1910   1911   10
# 2060
   1900   1911   1910    9
   1900   1911   1912    9
   1910   1911   1912    9
   1911   1912   1913   10
   1912   1913   1914    9
   1912   1913   1925    9
   1914   1913   1925    8
   1913   1914   1915    9
   1913   1914   1917    8
   1915   1914   1917    9
# 2070
   1914   1917   1918    9
   1914   1917   1927    8
   1918   1917   1927    9
   1917   1918   1920   31
   1918   1920   1921   33
   1918   1920   1922   19
   1921   1920   1922   30
   1924   1923   1925    9
   1741   1924   1923   10
   1913   1925   1923    8
# 2080
   1913   1925   1926    9
   1923   1925   1926    9
   1925   1926   1927   10
    520   1927   1917    8
    520   1927   1926    8
   1917   1927   1926    9
END
IMPDIHEDRALTYPE
#  NQTY: number of improper dihedrals
5
#  CQ: force constant of improper dihedral per degrees square
#  Q0: improper dihedral angle at minimum energy in degrees
#            CQ             Q0
    5.10000e-02    0.00000e+00
    1.02000e-01    3.52644e+01
    2.04000e-01    0.00000e+00
    5.10000e-02    1.80000e+02
    1.02000e-01   -3.52644e+01
END
IMPDIHEDRALH
#  NQHIH: number of improper dihedrals
#         involving H atoms in the solute
304
#  IQH,JQH,KQH,LQH: atom sequence numbers
#     of atoms forming an improper dihedral
#  ICQH: improper dihedral type code
#   IQH    JQH    KQH    LQH ICQH
     13     11     15     14    1
     18     16     20     19    1
     24     25     26     22    1
     29     27     31     30    1
     38     36     40     39    1
     46     44     48     47    1
     52     51     54     53    1
     55     56     57     54    1
     58     59     60     54    1
     63     61     65     64    1
# 10
     69     68     71     70    1
     72     73     74     71    1
     75     76     77     71    1
     80     78     82     81    1
     86     87     88     84    1
     91     89     93     92    1
     96     95    100     97    1
     98     95    102     99    1
    101     96    104    100    1
    103     98    104    102    1
# 20
    104    100    102    105    1
    108    106    110    109    1
    117    115    119    118    1
    125    123    127    126    1
    133    131    135    134    1
    146    144    148    147    1
    155    153    157    156    1
    163    161    165    164    1
    168    166    170    169    1
    173    172    177    174    1
# 30
    175    172    179    176    1
    178    173    181    177    1
    180    175    181    179    1
    186    184    188    187    1
    191    190    194    192    1
    194    191    196    195    1
    197    193    201    198    1
    199    196    203    200    1
    201    197    203    202    1
    203    199    201    204    1
# 40
    207    205    209    208    1
    212    211    216    213    1
    214    211    218    215    1
    217    212    220    216    1
    219    214    220    218    1
    225    223    227    226    1
    233    231    235    234    1
    241    239    243    242    1
    250    248    252    251    1
    259    257    261    260    1
# 50
    265    263    267    266    1
    273    271    275    274    1
    282    280    284    283    1
    290    288    292    291    1
    296    295    298    297    1
    299    300    301    298    1
    302    303    304    298    1
    307    305    309    308    1
    317    315    319    318    1
    330    328    332    331    1
# 60
    339    337    341    340    1
    349    347    351    350    1
    359    357    361    360    1
    365    366    367    363    1
    370    368    372    371    1
    378    376    380    379    1
    386    384    388    387    1
    395    393    397    396    1
    401    400    403    402    1
    404    405    406    403    1
# 70
    407    408    409    403    1
    412    410    414    413    1
    420    418    422    421    1
    425    424    429    426    1
    427    424    431    428    1
    430    425    433    429    1
    432    427    433    431    1
    433    429    431    434    1
    437    435    439    438    1
    445    443    447    446    1
# 80
    451    452    453    449    1
    456    454    458    457    1
    462    460    466    463    1
    464    461    466    465    1
    466    462    464    467    1
    470    468    472    471    1
    479    477    481    480    1
    489    487    491    490    1
    497    495    499    498    1
    506    504    508    507    1
# 90
    514    512    516    515    1
    520    521   1927    518    1
    524    522    526    525    1
    532    530    534    533    1
    540    538    542    541    1
    549    547    551    550    1
    558    556    560    559    1
    563    562    567    564    1
    565    562    569    566    1
    568    563    571    567    1
# 100
    570    565    571    569    1
    571    567    569    572    1
    575    573    577    576    1
    581    582    583    579    1
    586    584    588    587    1
    595    593    597    596    1
    600    599    604    601    1
    602    599    606    603    1
    604    600    606    605    1
    606    602    604    607    1
# 110
    610    608    612    611    1
    619    617    621    620    1
    632    630    634    633    1
    640    638    642    641    1
    649    647    651    650    1
    654    652    656    655    1
    667    665    669    668    1
    674    672    676    675    1
    683    681    685    684    1
    693    691    695    694    1
# 120
    702    700    704    703    1
    708    706    710    709    1
    717    715    719    718    1
    725    723    727    726    1
    733    731    735    734    1
    742    740    744    743    1
    755    753    757    756    1
    764    762    766    765    1
    774    772    776    775    1
    787    785    789    788    1
# 130
    796    794    798    797    1
    801    799    803    802    1
    811    809    813    812    1
    816    815    820    817    1
    818    815    822    819    1
    821    816    824    820    1
    823    818    824    822    1
    829    827    831    830    1
    837    835    839    838    1
    845    843    847    846    1
# 140
    855    853    857    856    1
    860    859    864    861    1
    862    859    866    863    1
    865    860    868    864    1
    867    862    868    866    1
    873    871    875    874    1
    882    880    884    883    1
    887    885    889    888    1
    892    891    896    893    1
    894    891    898    895    1
# 150
    897    892    900    896    1
    899    894    900    898    1
    905    903    907    906    1
    911    912    913    909    1
    916    914    918    917    1
    924    922    926    925    1
    929    928    933    930    1
    931    928    935    932    1
    934    929    937    933    1
    936    931    937    935    1
# 160
    937    933    935    938    1
    941    939    943    942    1
    947    946    949    948    1
    950    951    952    949    1
    953    954    955    949    1
    958    956    960    959    1
    967    965    969    968    1
    975    973    977    976    1
    985    983    987    986    1
    994    992    996    995    1
# 170
   1003   1001   1005   1004    1
   1008   1007   1012   1009    1
   1010   1007   1014   1011    1
   1013   1008   1016   1012    1
   1015   1010   1016   1014    1
   1021   1019   1023   1022    1
   1030   1028   1032   1031    1
   1039   1037   1041   1040    1
   1044   1043   1048   1045    1
   1046   1043   1050   1047    1
# 180
   1049   1044   1052   1048    1
   1051   1046   1052   1050    1
   1057   1055   1059   1058    1
   1066   1064   1068   1067    1
   1075   1073   1077   1076    1
   1080   1079   1084   1081    1
   1082   1079   1086   1083    1
   1085   1080   1088   1084    1
   1087   1082   1088   1086    1
   1088   1084   1086   1089    1
# 190
   1092   1090   1094   1093    1
   1098   1096   1102   1099    1
   1100   1097   1102   1101    1
   1102   1098   1100   1103    1
   1106   1104   1108   1107    1
   1115   1113   1117   1116    1
   1123   1121   1125   1124    1
   1129   1130   1131   1127    1
   1134   1132   1136   1135    1
   1139   1138   1143   1140    1
# 200
   1141   1138   1145   1142    1
   1144   1139   1147   1143    1
   1146   1141   1147   1145    1
   1147   1143   1145   1148    1
   1151   1149   1153   1152    1
   1164   1162   1166   1165    1
   1174   1172   1176   1175    1
   1187   1185   1189   1188    1
   1196   1194   1198   1197    1
   1204   1202   1206   1205    1
# 210
   1209   1208   1213   1210    1
   1211   1208   1215   1212    1
   1214   1209   1217   1213    1
   1216   1211   1217   1215    1
   1217   1213   1215   1218    1
   1221   1219   1223   1222    1
   1228   1229   1230   1226    1
   1233   1231   1235   1234    1
   1242   1240   1244   1243    1
   1251   1249   1253   1252    1
# 220
   1261   1259   1263   1262    1
   1270   1268   1272   1271    1
   1278   1276   1280   1279    1
   1284   1282   1286   1285    1
   1290   1289   1292   1291    1
   1293   1294   1295   1292    1
   1296   1297   1298   1292    1
   1301   1299   1303   1302    1
   1318   1316   1320   1319    1
   1327   1325   1329   1328    1
# 230
   1336   1334   1338   1337    1
   1344   1342   1346   1345    1
   1354   1352   1356   1355    1
   1364   1362   1366   1365    1
   1372   1370   1374   1373    1
   1378   1377   1380   1379    1
   1381   1382   1383   1380    1
   1384   1385   1386   1380    1
   1389   1387   1391   1390    1
   1402   1400   1404   1403    1
# 240
   1408   1407   1410   1409    1
   1411   1412   1413   1410    1
   1414   1415   1416   1410    1
   1419   1417   1421   1420    1
   1424   1423   1428   1425    1
   1426   1423   1430   1427    1
   1429   1424   1432   1428    1
   1431   1426   1432   1430    1
   1432   1428   1430   1433    1
   1436   1434   1438   1437    1
# 250
   1444   1442   1446   1445    1
   1454   1452   1456   1455    1
   1459   1458   1463   1460    1
   1461   1458   1465   1462    1
   1464   1459   1467   1463    1
   1466   1461   1467   1465    1
   1472   1470   1474   1473    1
   1480   1478   1482   1481    1
   1487   1488   1489   1485    1
   1492   1490   1494   1493    1
# 260
   1505   1503   1507   1506    1
   1510   1509   1514   1511    1
   1512   1509   1516   1513    1
   1514   1510   1516   1515    1
   1519   1517   1521   1520    1
   1524   1522   1526   1525    1
   1533   1531   1535   1534    1
   1541   1539   1543   1542    1
   1554   1552   1556   1555    1
   1564   1562   1566   1565    1
# 270
   1570   1571   1572   1568    1
   1575   1573   1577   1576    1
   1584   1582   1586   1585    1
   1589   1588   1593   1590    1
   1591   1588   1595   1592    1
   1594   1589   1597   1593    1
   1596   1591   1597   1595    1
   1597   1593   1595   1598    1
   1601   1599   1603   1602    1
   1610   1608   1612   1611    1
# 280
   1619   1617   1621   1620    1
   1628   1626   1630   1629    1
   1638   1636   1640   1639    1
   1646   1644   1648   1647    1
   1655   1653   1657   1656    1
   1661   1660   1663   1662    1
   1664   1665   1666   1663    1
   1667   1668   1669   1663    1
   1672   1670   1674   1673    1
   1679   1677   1681   1680    1
# 290
   1688   1686   1690   1689    1
   1695   1696   1697   1693    1
   1700   1698   1702   1701    1
   1706   1704   1708   1707    1
   1712   1711   1714   1713    1
   1715   1716   1717   1714    1
   1718   1719   1720   1714    1
   1723   1721   1725   1724    1
   1753   1751   1754   1752    1
   1788   1786   1789   1787    1
# 300
   1823   1821   1824   1822    1
   1858   1856   1859   1857    1
   1902   1900   1903   1901    1
   1919   1917   1920   1918    1
END
IMPDIHEDRAL
#  NQHI: number of improper dihedrals NOT
#    involving H atoms in solute
647
#  IQ,JQ,KQ,LQ: atom sequence numbers of atoms
#    forming an improper dihedral
#  ICQ: improper dihedral type code
#    IQ     JQ     KQ     LQ  ICQ
      5      3     11      6    2
      8      9     10      7    1
     11      5     13     12    1
     16     15     18     17    1
     20     18     27     21    2
     22     23     24     21    1
     27     20     29     28    1
     31     29     36     32    2
     33     34     35     32    1
     36     31     38     37    1
# 10
     40     38     44     41    2
     40     42     43     41    2
     44     40     46     45    1
     48     46     61     49    2
     54     55     58     52    1
     61     48     63     62    1
     65     63     78     66    2
     71     72     75     69    1
     78     65     80     79    1
     82     80     89     83    2
# 20
     84     85     86     83    1
     89     82     91     90    1
     93     91    106     94    2
     95     96     98     94    1
     95     96    100    104    1
     95     98    102    104    1
     96     95     98    102    1
     96    100    104    102    1
     98     95     96    100    1
     98    102    104    100    1
# 30
    106     93    108    107    1
    110    108    115    111    2
    112    113    114    111    1
    115    110    117    116    1
    119    117    123    120    2
    119    121    122    120    2
    123    119    125    124    1
    127    125    131    128    2
    131    127    133    132    1
    135    133    144    136    2
# 40
    144    135    146    145    1
    148    146    153    149    2
    149    150    151    148    2
    153    148    155    154    1
    157    155    161    158    2
    161    157    163    162    1
    166    165    168    167    1
    170    168    184    171    2
    172    173    175    171    1
    172    173    177    181    1
# 50
    172    175    179    181    1
    173    172    175    179    1
    173    177    181    179    1
    175    172    173    177    1
    175    179    181    177    1
    181    177    179    182    1
    184    170    186    185    1
    188    186    205    189    2
    190    191    193    189    1
    190    191    194    196    1
# 60
    190    193    196    194    1
    191    190    193    196    1
    191    194    196    193    1
    193    190    191    194    1
    193    196    197    190    1
    193    196    199    203    1
    193    197    201    203    1
    196    193    197    201    1
    196    193    199    194    1
    196    199    203    201    1
# 70
    197    193    196    199    1
    197    201    203    199    1
    205    188    207    206    1
    209    207    223    210    2
    211    212    214    210    1
    211    212    216    220    1
    211    214    218    220    1
    212    211    214    218    1
    212    216    220    218    1
    214    211    212    216    1
# 80
    214    218    220    216    1
    220    216    218    221    1
    223    209    225    224    1
    227    225    231    228    2
    231    227    233    232    1
    235    233    239    236    2
    235    237    238    236    2
    239    235    241    240    1
    243    241    248    244    2
    244    246    247    245    2
# 90
    248    243    250    249    1
    252    250    257    253    2
    253    255    256    254    2
    257    252    259    258    1
    261    259    263    262    2
    263    261    265    264    1
    267    265    271    268    2
    271    267    273    272    1
    275    273    280    276    2
    277    278    279    276    1
# 100
    280    275    282    281    1
    284    282    288    285    2
    284    286    287    285    2
    288    284    290    289    1
    292    290    305    293    2
    298    299    302    296    1
    305    292    307    306    1
    309    307    315    310    2
    312    313    314    311    1
    315    309    317    316    1
# 110
    319    317    328    320    2
    328    319    330    329    1
    332    330    337    333    2
    333    334    336    332    2
    337    332    339    338    1
    341    339    347    342    2
    344    345    346    343    1
    347    341    349    348    1
    351    349    357    352    2
    354    355    356    353    1
# 120
    357    351    359    358    1
    361    359    368    362    2
    363    364    365    362    1
    368    361    370    369    1
    372    370    376    373    2
    376    372    378    377    1
    380    378    384    381    2
    384    380    386    385    1
    388    386    393    389    2
    393    388    395    394    1
# 130
    397    395    410    398    2
    403    404    407    401    1
    410    397    412    411    1
    414    412    418    415    2
    414    416    417    415    2
    418    414    420    419    1
    422    420    435    423    2
    424    425    427    423    1
    424    425    429    433    1
    424    427    431    433    1
# 140
    425    424    427    431    1
    425    429    433    431    1
    427    424    425    429    1
    427    431    433    429    1
    435    422    437    436    1
    439    437    443    440    2
    439    441    442    440    2
    443    439    445    444    1
    447    445    454    448    2
    449    450    451    448    1
# 150
    454    447    456    455    1
    458    456    468    459    2
    460    461    462    459    1
    460    461    464    466    1
    460    462    466    464    1
    461    460    462    466    1
    461    464    466    462    1
    462    460    461    464    1
    468    458    470    469    1
    472    470    477    473    2
# 160
    473    474    475    472    2
    477    472    479    478    1
    481    479    487    482    2
    484    485    486    483    1
    487    481    489    488    1
    491    489    495    492    2
    491    493    494    492    2
    495    491    497    496    1
    499    497    504    500    2
    500    502    503    501    2
# 170
    504    499    506    505    1
    508    506    512    509    2
    512    508    514    513    1
    516    514    522    517    2
    518    519    520    517    1
    522    516    524    523    1
    526    524    530    527    2
    530    526    532    531    1
    534    532    538    535    2
    538    534    540    539    1
# 180
    542    540    547    543    2
    543    545    546    544    2
    547    542    549    548    1
    551    549    556    552    2
    552    554    555    553    2
    556    551    558    557    1
    560    558    573    561    2
    562    563    565    561    1
    562    563    567    571    1
    562    565    569    571    1
# 190
    563    562    565    569    1
    563    567    571    569    1
    565    562    563    567    1
    565    569    571    567    1
    573    560    575    574    1
    577    575    584    578    2
    579    580    581    578    1
    584    577    586    585    1
    588    586    593    589    2
    593    588    595    594    1
# 200
    597    595    608    598    2
    599    600    602    598    1
    599    600    604    606    1
    599    602    606    604    1
    600    599    602    606    1
    600    604    606    602    1
    602    599    600    604    1
    608    597    610    609    1
    612    610    617    613    2
    613    614    615    612    2
# 210
    617    612    619    618    1
    621    619    630    622    2
    630    621    632    631    1
    634    632    638    635    2
    634    636    637    635    2
    638    634    640    639    1
    642    640    647    643    2
    644    645    646    643    1
    647    642    649    648    1
    652    651    654    653    1
# 220
    656    654    665    657    2
    665    656    667    666    1
    669    667    672    670    2
    672    669    674    673    1
    676    674    681    677    2
    677    678    680    676    2
    681    676    683    682    1
    685    683    691    686    2
    688    689    690    687    1
    691    685    693    692    1
# 230
    695    693    700    696    2
    696    697    698    695    2
    700    695    702    701    1
    704    702    706    705    2
    706    704    708    707    1
    710    708    715    711    2
    711    713    714    712    2
    715    710    717    716    1
    719    717    723    720    2
    719    721    722    720    2
# 240
    723    719    725    724    1
    727    725    731    728    2
    731    727    733    732    1
    735    733    740    736    2
    737    738    739    736    1
    740    735    742    741    1
    744    742    753    745    2
    753    744    755    754    1
    757    755    762    758    2
    758    759    761    757    2
# 250
    762    757    764    763    1
    766    764    772    767    2
    769    770    771    768    1
    772    766    774    773    1
    776    774    785    777    2
    785    776    787    786    1
    789    787    794    790    2
    791    792    793    790    1
    794    789    796    795    1
    799    798    801    800    1
# 260
    803    801    809    804    2
    806    807    808    805    1
    809    803    811    810    1
    813    811    827    814    2
    815    816    818    814    1
    815    816    820    824    1
    815    818    822    824    1
    816    815    818    822    1
    816    820    824    822    1
    818    815    816    820    1
# 270
    818    822    824    820    1
    824    820    822    825    1
    827    813    829    828    1
    831    829    835    832    2
    835    831    837    836    1
    839    837    843    840    2
    839    841    842    840    2
    843    839    845    844    1
    847    845    853    848    2
    850    851    852    849    1
# 280
    853    847    855    854    1
    857    855    871    858    2
    859    860    862    858    1
    859    860    864    868    1
    859    862    866    868    1
    860    859    862    866    1
    860    864    868    866    1
    862    859    860    864    1
    862    866    868    864    1
    868    864    866    869    1
# 290
    871    857    873    872    1
    875    873    880    876    2
    877    878    879    876    1
    880    875    882    881    1
    885    884    887    886    1
    889    887    903    890    2
    891    892    894    890    1
    891    892    896    900    1
    891    894    898    900    1
    892    891    894    898    1
# 300
    892    896    900    898    1
    894    891    892    896    1
    894    898    900    896    1
    900    896    898    901    1
    903    889    905    904    1
    907    905    914    908    2
    909    910    911    908    1
    914    907    916    915    1
    918    916    922    919    2
    918    920    921    919    2
# 310
    922    918    924    923    1
    926    924    939    927    2
    928    929    931    927    1
    928    929    933    937    1
    928    931    935    937    1
    929    928    931    935    1
    929    933    937    935    1
    931    928    929    933    1
    931    935    937    933    1
    939    926    941    940    1
# 320
    943    941    956    944    2
    949    950    953    947    1
    956    943    958    957    1
    960    958    965    961    2
    961    962    963    960    2
    965    960    967    966    1
    969    967    973    970    2
    969    971    972    970    2
    973    969    975    974    1
    977    975    983    978    2
# 330
    980    981    982    979    1
    983    977    985    984    1
    987    985    992    988    2
    988    989    991    987    2
    992    987    994    993    1
    996    994   1001    997    2
    998    999   1000    997    1
   1001    996   1003   1002    1
   1005   1003   1019   1006    2
   1007   1008   1010   1006    1
# 340
   1007   1008   1012   1016    1
   1007   1010   1014   1016    1
   1008   1007   1010   1014    1
   1008   1012   1016   1014    1
   1010   1007   1008   1012    1
   1010   1014   1016   1012    1
   1016   1012   1014   1017    1
   1019   1005   1021   1020    1
   1023   1021   1028   1024    2
   1024   1025   1027   1023    2
# 350
   1028   1023   1030   1029    1
   1032   1030   1037   1033    2
   1034   1035   1036   1033    1
   1037   1032   1039   1038    1
   1041   1039   1055   1042    2
   1043   1044   1046   1042    1
   1043   1044   1048   1052    1
   1043   1046   1050   1052    1
   1044   1043   1046   1050    1
   1044   1048   1052   1050    1
# 360
   1046   1043   1044   1048    1
   1046   1050   1052   1048    1
   1052   1048   1050   1053    1
   1055   1041   1057   1056    1
   1059   1057   1064   1060    2
   1060   1061   1062   1059    2
   1064   1059   1066   1065    1
   1068   1066   1073   1069    2
   1069   1070   1071   1068    2
   1073   1068   1075   1074    1
# 370
   1077   1075   1090   1078    2
   1079   1080   1082   1078    1
   1079   1080   1084   1088    1
   1079   1082   1086   1088    1
   1080   1079   1082   1086    1
   1080   1084   1088   1086    1
   1082   1079   1080   1084    1
   1082   1086   1088   1084    1
   1090   1077   1092   1091    1
   1094   1092   1104   1095    2
# 380
   1096   1097   1098   1095    1
   1096   1097   1100   1102    1
   1096   1098   1102   1100    1
   1097   1096   1098   1102    1
   1097   1100   1102   1098    1
   1098   1096   1097   1100    1
   1104   1094   1106   1105    1
   1108   1106   1113   1109    2
   1109   1111   1112   1110    2
   1113   1108   1115   1114    1
# 390
   1117   1115   1121   1118    2
   1117   1119   1120   1118    2
   1121   1117   1123   1122    1
   1125   1123   1132   1126    2
   1127   1128   1129   1126    1
   1132   1125   1134   1133    1
   1136   1134   1149   1137    2
   1138   1139   1141   1137    1
   1138   1139   1143   1147    1
   1138   1141   1145   1147    1
# 400
   1139   1138   1141   1145    1
   1139   1143   1147   1145    1
   1141   1138   1139   1143    1
   1141   1145   1147   1143    1
   1149   1136   1151   1150    1
   1153   1151   1162   1154    2
   1162   1153   1164   1163    1
   1166   1164   1172   1167    2
   1169   1170   1171   1168    1
   1172   1166   1174   1173    1
# 410
   1176   1174   1185   1177    2
   1185   1176   1187   1186    1
   1189   1187   1194   1190    2
   1191   1192   1193   1190    1
   1194   1189   1196   1195    1
   1198   1196   1202   1199    2
   1202   1198   1204   1203    1
   1206   1204   1219   1207    2
   1208   1209   1211   1207    1
   1208   1209   1213   1217    1
# 420
   1208   1211   1215   1217    1
   1209   1208   1211   1215    1
   1209   1213   1217   1215    1
   1211   1208   1209   1213    1
   1211   1215   1217   1213    1
   1219   1206   1221   1220    1
   1223   1221   1231   1224    2
   1226   1227   1228   1225    1
   1231   1223   1233   1232    1
   1235   1233   1240   1236    2
# 430
   1240   1235   1242   1241    1
   1244   1242   1249   1245    2
   1249   1244   1251   1250    1
   1253   1251   1259   1254    2
   1256   1257   1258   1255    1
   1259   1253   1261   1260    1
   1263   1261   1268   1264    2
   1264   1266   1267   1265    2
   1268   1263   1270   1269    1
   1272   1270   1276   1273    2
# 440
   1276   1272   1278   1277    1
   1280   1278   1282   1281    2
   1282   1280   1284   1283    1
   1286   1284   1299   1287    2
   1292   1293   1296   1290    1
   1299   1286   1301   1300    1
   1303   1301   1309   1304    2
   1306   1307   1308   1305    1
   1309   1303   1311   1310    1
   1311   1309   1312   1315    1
# 450
   1312   1311   1316   1313    2
   1316   1312   1318   1317    1
   1320   1318   1325   1321    2
   1322   1323   1324   1321    1
   1325   1320   1327   1326    1
   1329   1327   1334   1330    2
   1330   1331   1333   1329    2
   1334   1329   1336   1335    1
   1338   1336   1342   1339    2
   1342   1338   1344   1343    1
# 460
   1346   1344   1352   1347    2
   1349   1350   1351   1348    1
   1352   1346   1354   1353    1
   1356   1354   1362   1357    2
   1359   1360   1361   1358    1
   1362   1356   1364   1363    1
   1366   1364   1370   1367    2
   1366   1368   1369   1367    2
   1370   1366   1372   1371    1
   1374   1372   1387   1375    2
# 470
   1380   1381   1384   1378    1
   1387   1374   1389   1388    1
   1391   1389   1400   1392    2
   1400   1391   1402   1401    1
   1404   1402   1417   1405    2
   1410   1411   1414   1408    1
   1417   1404   1419   1418    1
   1421   1419   1434   1422    2
   1423   1424   1426   1422    1
   1423   1424   1428   1432    1
# 480
   1423   1426   1430   1432    1
   1424   1423   1426   1430    1
   1424   1428   1432   1430    1
   1426   1423   1424   1428    1
   1426   1430   1432   1428    1
   1434   1421   1436   1435    1
   1438   1436   1442   1439    2
   1438   1440   1441   1439    2
   1442   1438   1444   1443    1
   1446   1444   1452   1447    2
# 490
   1449   1450   1451   1448    1
   1452   1446   1454   1453    1
   1456   1454   1470   1457    2
   1458   1459   1461   1457    1
   1458   1459   1463   1467    1
   1458   1461   1465   1467    1
   1459   1458   1461   1465    1
   1459   1463   1467   1465    1
   1461   1458   1459   1463    1
   1461   1465   1467   1463    1
# 500
   1467   1463   1465   1468    1
   1470   1456   1472   1471    1
   1474   1472   1478   1475    2
   1478   1474   1480   1479    1
   1482   1480   1490   1483    2
   1485   1486   1487   1484    1
   1490   1482   1492   1491    1
   1494   1492   1503   1495    2
   1503   1494   1505   1504    1
   1507   1505   1517   1508    2
# 510
   1509   1510   1512   1508    1
   1509   1510   1514   1516    1
   1509   1512   1516   1514    1
   1510   1509   1512   1516    1
   1510   1514   1516   1512    1
   1512   1509   1510   1514    1
   1517   1507   1519   1518    1
   1522   1521   1524   1523    1
   1526   1524   1531   1527    2
   1527   1528   1529   1526    2
# 520
   1531   1526   1533   1532    1
   1535   1533   1539   1536    2
   1535   1537   1538   1536    2
   1539   1535   1541   1540    1
   1543   1541   1552   1544    2
   1552   1543   1554   1553    1
   1556   1554   1562   1557    2
   1559   1560   1561   1558    1
   1562   1556   1564   1563    1
   1566   1564   1573   1567    2
# 530
   1568   1569   1570   1567    1
   1573   1566   1575   1574    1
   1577   1575   1582   1578    2
   1578   1579   1580   1577    2
   1582   1577   1584   1583    1
   1586   1584   1599   1587    2
   1588   1589   1591   1587    1
   1588   1589   1593   1597    1
   1588   1591   1595   1597    1
   1589   1588   1591   1595    1
# 540
   1589   1593   1597   1595    1
   1591   1588   1589   1593    1
   1591   1595   1597   1593    1
   1599   1586   1601   1600    1
   1603   1601   1608   1604    2
   1605   1606   1607   1604    1
   1608   1603   1610   1609    1
   1612   1610   1617   1613    2
   1613   1615   1616   1614    2
   1617   1612   1619   1618    1
# 550
   1621   1619   1626   1622    2
   1622   1623   1625   1621    2
   1626   1621   1628   1627    1
   1630   1628   1636   1631    2
   1633   1634   1635   1632    1
   1636   1630   1638   1637    1
   1640   1638   1644   1641    2
   1640   1642   1643   1641    2
   1644   1640   1646   1645    1
   1648   1646   1653   1649    2
# 560
   1650   1651   1652   1649    1
   1653   1648   1655   1654    1
   1657   1655   1670   1658    2
   1663   1664   1667   1661    1
   1670   1657   1672   1671    1
   1674   1672   1677   1675    2
   1677   1674   1679   1678    1
   1681   1679   1686   1682    2
   1682   1684   1685   1683    2
   1686   1681   1688   1687    1
# 570
   1690   1688   1698   1691    2
   1693   1694   1695   1692    1
   1698   1690   1700   1699    1
   1702   1700   1704   1703    2
   1704   1702   1706   1705    1
   1708   1706   1721   1709    2
   1714   1715   1718   1712    1
   1721   1708   1723   1722    1
   1726   1725   1728   1727    1
   1731   1733   1735   1732    2
# 580
   1735   1732   1736   1741    2
   1735   1740   1924   1741    2
   1739   1730   1732   1731    2
   1739   1738   1740   1731    2
   1751   1752   1757   1764    2
[truncated: 161,828 more chars]
