# Supplementary material for: Flexible Gaussian Accelerated Molecular Dynamics to Enhance Biological Sampling
Source: J Chem Theory Comput. 2023 Aug 31;19(18):6521–31. doi: 10.1021/acs.jctc.3c00619 (PMC10536968; doi:10.1021/acs.jctc.3c00619)
Supplement: Supplementary file 2 — ct3c00619_si_002.zip [file ct3c00619_si_002.zip › nglycoprotein/gamd_parts/glyc.gamd]

TITLE
 GAMD_all_atoms
END
GAMDATOMS
3
#  INATOM   FINATOM   AGROUP      
        1   1728        1
     1729   1927        2
     1928   1938        1
     1939   44565       3
END
GAMDGROUPS
3
# GROUP_1   GROUP_2   ACCELGROUP
  1         1         1
  1         2         2
  1         3         1
  2         2         2
  2         3         2
  3         3         3 
END
