# Supplementary material for: Flexible Gaussian Accelerated Molecular Dynamics to Enhance Biological Sampling
Source: J Chem Theory Comput. 2023 Aug 31;19(18):6521–31. doi: 10.1021/acs.jctc.3c00619 (PMC10536968; doi:10.1021/acs.jctc.3c00619)
Supplement: Supplementary file 2 — ct3c00619_si_002.zip [file ct3c00619_si_002.zip › nglycoprotein/ana/tser_ALL.arg]

@topo         ../topo/glyco_5ngh_ions_54a8.top
@pbc          r cog
@prop      
#aSIA--1-6--bDGAL
tp%1:res(164:O6,C2);1:res(165:O6,C6)%180
tp%1:res(164:C2);1:res(165:O6,C6,C5)%180
tp%1:res(165:O6,C6,C5,O5)%180
#aSIA--1-6--bDGAL
tp%1:res(168:O6,C2);1:res(169:O6,C6)%180
tp%1:res(168:C2);1:res(169:O6,C6,C5)%180
tp%1:res(169:O6,C6,C5,O5)%180
#bGAL--1-4--bDNAG
tp%1:res(169:O5,C1);1:res(170:O4,C4)%180
tp%1:res(169:C1);1:res(170:O4,C4,C3)%180
#bDNAG--1-2--MA2P
tp%1:res(170:O5,C1);1:res(171:O2,C2)%180
tp%1:res(170:C1);1:res(171:O2,C2,C1)%180
#bGAL--1-4--bDNAG
tp%1:res(165:O5,C1);1:res(166:O4,C4)%180
tp%1:res(165:C1);1:res(166:O4,C4,C3)%180
#bDNAG--1-2--MA2P
tp%1:res(166:O5,C1);1:res(167:O2,C2)%180
tp%1:res(166:C1);1:res(167:O2,C2,C1)%180
#MA3P--1-6--MB3P
tp%1:res(167:O5,C1);1:res(172:O6,C6)%180
tp%1:res(167:C1);1:res(172:O6,C6,C5)%180
tp%1:res(172:O6,C6,C5,C4)%180
#MA3P--1-3--MB3P
tp%1:res(171:O5,C1);1:res(172:O3,C3)%180
tp%1:res(171:C1);1:res(172:O3,C3,C2)%180
#
tp%1:res(172:O5,C1);1:res(173:O4,C4)%180
tp%1:res(172:C1);1:res(173:O4,C4,C3)%180
#NGB4--1-4--NGB4
tp%1:res(173:O5,C1);1:res(174:O4,C4)%180
tp%1:res(173:C1);1:res(174:O4,C4,C3)%180
###bDNAG_1N_ASN
tp%1:res(174:O5,C1);1:res(49:ND2,CG)%180
tp%1:res(174:C1);1:res(49:ND2,CG,CB)%180
tp%1:res(49:ND2,CG,CB,CA)%180
#tp%1:res(ASN:CG,CB,CA,N)%180
#
@time 		0  1
@traj 
# put trajectory files here example:         
#../gamd/glyco_gamd_prod_repl1_1.trc.gz
#../gamd/glyco_gamd_prod_repl1_2.trc.gz
#../gamd/glyco_gamd_prod_repl1_3.trc.gz
#../gamd/glyco_gamd_prod_repl1_4.trc.gz
#../gamd/glyco_gamd_prod_repl1_5.trc.gz
#../gamd/glyco_gamd_prod_repl1_6.trc.gz
#../gamd/glyco_gamd_prod_repl1_7.trc.gz
#../gamd/glyco_gamd_prod_repl1_8.trc.gz
#../gamd/glyco_gamd_prod_repl1_9.trc.gz
#../gamd/glyco_gamd_prod_repl1_10.trc.gz
